# Supplementary material for: Full-length transcriptome of Misgurnus anguillicaudatus provides insights into evolution of genus Misgurnus
Source: Sci Rep. 2018 Aug 3;8:11699. doi: 10.1038/s41598-018-29991-6 (PMC6076316; doi:10.1038/s41598-018-29991-6)
Supplement: Supplementary file 1 — Supplementary Information [file 41598_2018_29991_MOESM1_ESM.zip]

Archive with 6 entries (6 files):
- Supplementary Table S3.docx
- Supplementary Table S4.xlsx
- Supplementary Table S5.docx
- Supplementary Table S6.docx
- Supplementary Table S1.xlsx
- Supplementary Table S2.xlsx
