# Supplementary material for: Full-length transcriptome of Misgurnus anguillicaudatus provides insights into evolution of genus Misgurnus
Source: Sci Rep. 2018 Aug 3;8:11699. doi: 10.1038/s41598-018-29991-6 (PMC6076316; doi:10.1038/s41598-018-29991-6)
Supplement: Supplementary file 1 — Supplementary Information [file 41598_2018_29991_MOESM1_ESM.zip › Supplementary Table S4.xlsx]

## Sheet: Sheet4
Full-length transcriptome of Misgurnus anguillicaudatus provides insights into evolution of genus Misgurnus Shaokui Yi1, 2, Xiaoyun Zhou1*, Jie Li1, Manman Zhang1 & Shuangshuang Luo1 1 College of Fisheries, Key Lab of Freshwater Animal Breeding, Ministry of Agriculture, Huazhong Agricultural University, Wuhan, 430070, P.R. China 2 Fish Genetics and Breeding Laboratory, the Ohio State University S…
Table S4 the orthologous genes identified from the Misgurnus species and zebrafish
ID	Diploid M. anguillicaudatus	Tetraploid M. anguillicaudatus	M. bipartitus	M. mohoity	Danio rerio
1	[2n]_10554.p1	CL4193.Contig1_NQ4n_3.p1	Unigene0057326_MB	Unigene0066849_MM	ENSDART00000021715.10
2	[2n]_10615.p1	Unigene11135_NQ4n_3.p1	Unigene0038324_MB	Unigene0037853_MM	ENSDART00000155311.2
3	[2n]_10622.p1	Unigene21401_NQ4n_3.p1	Unigene0069886_MB	Unigene0052870_MM	ENSDART00000109885.3
4	[2n]_1081.p1	Unigene21035_NQ4n_3.p1	Unigene0067845_MB	Unigene0055321_MM	ENSDART00000062010.4
5	[2n]_1103.p1	Unigene21254_NQ4n_3.p1	Unigene0062787_MB	Unigene0063384_MM	ENSDART00000043431.7
6	[2n]_11148.p1	Unigene20460_NQ4n_3.p1	Unigene0062601_MB	Unigene0064921_MM	ENSDART00000127923.3
7	[2n]_11225.p1	Unigene2628_NQ4n_3.p1	Unigene0055103_MB	Unigene0033372_MM	ENSDART00000142577.1
8	[2n]_11340.p1	CL3333.Contig1_NQ4n_3.p1	Unigene0058497_MB	Unigene0045874_MM	ENSDART00000084114.5
9	[2n]_11632.p1	Unigene15819_NQ4n_3.p1	Unigene0044721_MB	Unigene0062653_MM	ENSDART00000136546.1
10	[2n]_12045.p1	Unigene14134_NQ4n_3.p1	Unigene0064013_MB	Unigene0046307_MM	ENSDART00000111671.2
11	[2n]_12239.p1	Unigene5838_NQ4n_3.p1	Unigene0039613_MB	Unigene0062353_MM	ENSDART00000126092.2
12	[2n]_12312.p1	Unigene19088_NQ4n_3.p1	Unigene0047479_MB	Unigene0047161_MM	ENSDART00000079042.6
13	[2n]_12683.p1	Unigene495_NQ4n_3.p1	Unigene0042701_MB	Unigene0036615_MM	ENSDART00000052349.7
14	[2n]_12691.p1	CL3431.Contig1_NQ4n_3.p1	Unigene0059287_MB	Unigene0060883_MM	ENSDART00000135552.1
15	[2n]_12735.p1	Unigene13913_NQ4n_3.p1	Unigene0054244_MB	Unigene0063769_MM	ENSDART00000173493.1
16	[2n]_1290.p1	Unigene39100_NQ4n_3.p1	Unigene0059971_MB	Unigene0038392_MM	ENSDART00000111480.4
17	[2n]_13024.p1	Unigene12887_NQ4n_3.p1	Unigene0056045_MB	Unigene0051546_MM	ENSDART00000115307.4
18	[2n]_13025.p1	Unigene16362_NQ4n_3.p1	Unigene0050845_MB	Unigene0062372_MM	ENSDART00000139863.2
19	[2n]_13210.p1	Unigene18515_NQ4n_3.p1	Unigene0044755_MB	Unigene0053363_MM	ENSDART00000153552.1
20	[2n]_13365.p1	Unigene20441_NQ4n_3.p1	Unigene0057358_MB	Unigene0026318_MM	ENSDART00000012581.7
21	[2n]_13869.p1	Unigene21454_NQ4n_3.p1	Unigene0068989_MB	Unigene0063783_MM	ENSDART00000048277.7
22	[2n]_13915.p1	Unigene18534_NQ4n_3.p1	Unigene0070184_MB	Unigene0026733_MM	ENSDART00000140159.2
23	[2n]_14121.p1	Unigene36737_NQ4n_3.p1	Unigene0049147_MB	Unigene0046907_MM	ENSDART00000127571.3
24	[2n]_14379.p1	Unigene19918_NQ4n_3.p1	Unigene0041882_MB	Unigene0059755_MM	ENSDART00000003648.9
25	[2n]_14854.p1	Unigene16030_NQ4n_3.p1	Unigene0039453_MB	Unigene0032539_MM	ENSDART00000079019.3
26	[2n]_1525.p1	Unigene12311_NQ4n_3.p1	Unigene0069185_MB	Unigene0047857_MM	ENSDART00000109948.3
27	[2n]_16128.p1	Unigene17817_NQ4n_3.p1	Unigene0061668_MB	Unigene0051523_MM	ENSDART00000087441.5
28	[2n]_16182.p1	Unigene21392_NQ4n_3.p1	Unigene0055262_MB	Unigene0064178_MM	ENSDART00000039312.7
29	[2n]_16216.p1	Unigene19454_NQ4n_3.p1	Unigene0060147_MB	Unigene0059452_MM	ENSDART00000161319.1
30	[2n]_16245.p1	Unigene17148_NQ4n_3.p1	Unigene0045434_MB	Unigene0061307_MM	ENSDART00000062704.4
31	[2n]_16432.p1	Unigene10497_NQ4n_3.p1	Unigene0039041_MB	Unigene0038808_MM	ENSDART00000063917.6
32	[2n]_16516.p1	Unigene18152_NQ4n_3.p1	Unigene0056597_MB	Unigene0044469_MM	ENSDART00000077389.6
33	[2n]_16686.p1	Unigene1529_NQ4n_3.p1	Unigene0054294_MB	Unigene0035066_MM	ENSDART00000112082.3
34	[2n]_16773.p1	Unigene17614_NQ4n_3.p1	Unigene0036645_MB	Unigene0018701_MM	ENSDART00000074609.4
35	[2n]_17103.p1	Unigene7524_NQ4n_3.p1	Unigene0069277_MB	Unigene0060709_MM	ENSDART00000171080.1
36	[2n]_17657.p1	CL2987.Contig1_NQ4n_3.p1	Unigene0056669_MB	Unigene0051435_MM	ENSDART00000018500.8
37	[2n]_17998.p1	Unigene19541_NQ4n_3.p1	Unigene0055433_MB	Unigene0052613_MM	ENSDART00000090306.5
38	[2n]_18139.p1	Unigene20659_NQ4n_3.p1	Unigene0065176_MB	Unigene0039535_MM	ENSDART00000167969.1
39	[2n]_18405.p1	CL4086.Contig2_NQ4n_3.p1	Unigene0060986_MB	Unigene0010953_MM	ENSDART00000136064.1
40	[2n]_18579.p1	Unigene16850_NQ4n_3.p1	Unigene0037915_MB	Unigene0048893_MM	ENSDART00000147278.1
41	[2n]_18686.p1	CL3032.Contig2_NQ4n_3.p1	Unigene0060403_MB	Unigene0057356_MM	ENSDART00000111567.3
42	[2n]_19112.p1	Unigene18102_NQ4n_3.p1	Unigene0053509_MB	Unigene0040321_MM	ENSDART00000139980.2
43	[2n]_19288.p1	Unigene17055_NQ4n_3.p1	Unigene0059759_MB	Unigene0047965_MM	ENSDART00000156000.2
44	[2n]_19370.p1	Unigene16157_NQ4n_3.p1	Unigene0052099_MB	Unigene0042394_MM	ENSDART00000020192.8
45	[2n]_19543.p1	Unigene277_NQ4n_3.p1	Unigene0047086_MB	Unigene0062040_MM	ENSDART00000125413.3
46	[2n]_19659.p1	Unigene13908_NQ4n_3.p1	Unigene0054766_MB	Unigene0009795_MM	ENSDART00000155651.1
47	[2n]_20126.p1	Unigene16137_NQ4n_3.p1	Unigene0056942_MB	Unigene0045545_MM	ENSDART00000136898.2
48	[2n]_20205.p1	Unigene8307_NQ4n_3.p1	Unigene0054883_MB	Unigene0054700_MM	ENSDART00000062066.4
49	[2n]_20417.p1	CL4397.Contig2_NQ4n_3.p1	Unigene0061055_MB	Unigene0060750_MM	ENSDART00000062982.3
50	[2n]_20516.p1	Unigene33409_NQ4n_3.p1	Unigene0051597_MB	Unigene0031139_MM	ENSDART00000149445.1
51	[2n]_207.p1	Unigene6354_NQ4n_3.p1	Unigene0064229_MB	Unigene0058094_MM	ENSDART00000013605.7
52	[2n]_20863.p1	Unigene20827_NQ4n_3.p1	Unigene0059903_MB	Unigene0062003_MM	ENSDART00000097325.5
53	[2n]_21027.p1	Unigene20079_NQ4n_3.p1	Unigene0048930_MB	Unigene0050230_MM	ENSDART00000092217.5
54	[2n]_21533.p1	Unigene751_NQ4n_3.p1	Unigene0063864_MB	Unigene0059886_MM	ENSDART00000162497.1
55	[2n]_2156.p2	Unigene5721_NQ4n_3.p1	Unigene0067497_MB	Unigene0023630_MM	ENSDART00000051679.7
56	[2n]_21627.p1	Unigene6493_NQ4n_3.p1	Unigene0050198_MB	Unigene0061056_MM	ENSDART00000099528.3
57	[2n]_21875.p1	Unigene19575_NQ4n_3.p1	Unigene0052002_MB	Unigene0057787_MM	ENSDART00000144074.2
58	[2n]_22037.p1	Unigene18493_NQ4n_3.p1	Unigene0044690_MB	Unigene0064760_MM	ENSDART00000086608.5
59	[2n]_22431.p1	CL3841.Contig2_NQ4n_3.p1	Unigene0057571_MB	Unigene0055202_MM	ENSDART00000051403.7
60	[2n]_22545.p1	Unigene14787_NQ4n_3.p1	Unigene0045550_MB	Unigene0061937_MM	ENSDART00000165660.1
61	[2n]_22562.p2	Unigene4955_NQ4n_3.p1	Unigene0040047_MB	Unigene0028540_MM	ENSDART00000007022.8
62	[2n]_22615.p1	Unigene20560_NQ4n_3.p1	Unigene0056257_MB	Unigene0051440_MM	ENSDART00000084675.6
63	[2n]_22716.p1	Unigene19742_NQ4n_3.p1	Unigene0054220_MB	Unigene0057178_MM	ENSDART00000142622.1
64	[2n]_2279.p1	Unigene3356_NQ4n_3.p1	Unigene0068600_MB	Unigene0039809_MM	ENSDART00000110544.2
65	[2n]_22976.p1	Unigene35319_NQ4n_3.p1	Unigene0059255_MB	Unigene0063822_MM	ENSDART00000136707.1
66	[2n]_2304.p1	Unigene19776_NQ4n_3.p1	Unigene0065035_MB	Unigene0064002_MM	ENSDART00000100667.4
67	[2n]_23219.p1	CL2453.Contig1_NQ4n_3.p1	Unigene0058467_MB	Unigene0062613_MM	ENSDART00000002824.9
68	[2n]_2325.p1	Unigene21052_NQ4n_3.p1	Unigene0066930_MB	Unigene0062377_MM	ENSDART00000077095.5
69	[2n]_23292.p2	Unigene16929_NQ4n_3.p1	Unigene0069966_MB	Unigene0039701_MM	ENSDART00000037140.6
70	[2n]_23358.p1	Unigene1681_NQ4n_3.p1	Unigene0053586_MB	Unigene0055915_MM	ENSDART00000123254.2
71	[2n]_23869.p1	Unigene31466_NQ4n_3.p1	Unigene0042237_MB	Unigene0053443_MM	ENSDART00000136138.2
72	[2n]_24220.p1	CL5009.Contig2_NQ4n_3.p1	Unigene0053633_MB	Unigene0073057_MM	ENSDART00000150174.1
73	[2n]_24313.p1	Unigene15773_NQ4n_3.p1	Unigene0054816_MB	Unigene0054478_MM	ENSDART00000133208.1
74	[2n]_24331.p1	Unigene177_NQ4n_3.p1	Unigene0052614_MB	Unigene0058582_MM	ENSDART00000112550.3
75	[2n]_24340.p1	Unigene27174_NQ4n_3.p1	Unigene0020713_MB	Unigene0049090_MM	ENSDART00000131046.2
76	[2n]_24627.p1	CL4801.Contig1_NQ4n_3.p1	Unigene0052091_MB	Unigene0045677_MM	ENSDART00000168973.1
77	[2n]_24768.p1	Unigene17704_NQ4n_3.p1	Unigene0068417_MB	Unigene0065448_MM	ENSDART00000168627.1
78	[2n]_25013.p1	Unigene20559_NQ4n_3.p1	Unigene0069239_MB	Unigene0047206_MM	ENSDART00000087382.6
79	[2n]_25034.p1	Unigene10036_NQ4n_3.p1	Unigene0059931_MB	Unigene0048361_MM	ENSDART00000053596.6
80	[2n]_25078.p1	Unigene15549_NQ4n_3.p1	Unigene0071832_MB	Unigene0061306_MM	ENSDART00000142886.2
81	[2n]_25207.p1	Unigene13960_NQ4n_3.p1	Unigene0025288_MB	Unigene0037238_MM	ENSDART00000049514.5
82	[2n]_25209.p1	Unigene14753_NQ4n_3.p1	Unigene0026684_MB	Unigene0031298_MM	ENSDART00000161923.1
83	[2n]_25218.p1	Unigene13475_NQ4n_3.p1	Unigene0064963_MB	Unigene0061098_MM	ENSDART00000148928.1
84	[2n]_2524.p1	Unigene20861_NQ4n_3.p1	Unigene0053830_MB	Unigene0064411_MM	ENSDART00000100592.4
85	[2n]_25339.p1	CL732.Contig3_NQ4n_3.p1	Unigene0069062_MB	Unigene0064600_MM	ENSDART00000111438.3
86	[2n]_25392.p1	Unigene14448_NQ4n_3.p1	Unigene0062847_MB	Unigene0057362_MM	ENSDART00000149755.1
87	[2n]_25526.p1	Unigene18119_NQ4n_3.p1	Unigene0071066_MB	Unigene0054968_MM	ENSDART00000022646.6
88	[2n]_25658.p1	Unigene14274_NQ4n_3.p1	Unigene0048574_MB	Unigene0055406_MM	ENSDART00000090608.5
89	[2n]_25679.p1	Unigene15725_NQ4n_3.p1	Unigene0057451_MB	Unigene0055484_MM	ENSDART00000134064.1
90	[2n]_25757.p1	Unigene17822_NQ4n_3.p1	Unigene0040700_MB	Unigene0061683_MM	ENSDART00000050559.6
91	[2n]_26408.p1	Unigene9948_NQ4n_3.p1	Unigene0068161_MB	Unigene0039455_MM	ENSDART00000047134.7
92	[2n]_26446.p1	Unigene15303_NQ4n_3.p1	Unigene0055631_MB	Unigene0061678_MM	ENSDART00000161610.1
93	[2n]_26516.p1	Unigene16869_NQ4n_3.p1	Unigene0064030_MB	Unigene0060731_MM	ENSDART00000045475.6
94	[2n]_26790.p2	Unigene20537_NQ4n_3.p1	Unigene0065555_MB	Unigene0062441_MM	ENSDART00000162523.1
95	[2n]_26823.p1	Unigene12662_NQ4n_3.p1	Unigene0038930_MB	Unigene0047602_MM	ENSDART00000148423.1
96	[2n]_26908.p1	Unigene15474_NQ4n_3.p1	Unigene0064980_MB	Unigene0066131_MM	ENSDART00000161817.1
97	[2n]_26924.p1	Unigene18427_NQ4n_3.p1	Unigene0034611_MB	Unigene0036174_MM	ENSDART00000085051.4
98	[2n]_26949.p1	Unigene37787_NQ4n_3.p1	Unigene0067950_MB	Unigene0054263_MM	ENSDART00000038566.5
99	[2n]_27007.p1	Unigene20160_NQ4n_3.p1	Unigene0056379_MB	Unigene0053118_MM	ENSDART00000083108.5
100	[2n]_27083.p1	Unigene19498_NQ4n_3.p1	Unigene0065799_MB	Unigene0049678_MM	ENSDART00000061735.4
101	[2n]_27340.p1	Unigene11427_NQ4n_3.p1	Unigene0048330_MB	Unigene0056140_MM	ENSDART00000106654.4
102	[2n]_27383.p1	Unigene21119_NQ4n_3.p1	Unigene0065736_MB	Unigene0049607_MM	ENSDART00000024861.10
103	[2n]_27515.p1	Unigene19115_NQ4n_3.p1	Unigene0053179_MB	Unigene0061944_MM	ENSDART00000088315.5
104	[2n]_27532.p1	Unigene10467_NQ4n_3.p1	Unigene0020284_MB	Unigene0032100_MM	ENSDART00000128047.2
105	[2n]_27564.p1	Unigene21163_NQ4n_3.p1	Unigene0067999_MB	Unigene0062717_MM	ENSDART00000125961.2
106	[2n]_27620.p1	Unigene12345_NQ4n_3.p1	Unigene0048275_MB	Unigene0051766_MM	ENSDART00000050871.4
107	[2n]_27628.p1	Unigene12077_NQ4n_3.p1	Unigene0061405_MB	Unigene0056352_MM	ENSDART00000128415.2
108	[2n]_27764.p1	Unigene9901_NQ4n_3.p1	Unigene0064076_MB	Unigene0044804_MM	ENSDART00000073432.5
109	[2n]_27776.p1	Unigene21051_NQ4n_3.p1	Unigene0072104_MB	Unigene0064588_MM	ENSDART00000141977.1
110	[2n]_27807.p1	Unigene1053_NQ4n_3.p1	Unigene0044399_MB	Unigene0055146_MM	ENSDART00000134026.2
111	[2n]_2787.p1	Unigene18551_NQ4n_3.p1	Unigene0052224_MB	Unigene0060369_MM	ENSDART00000011398.10
112	[2n]_27872.p1	Unigene14285_NQ4n_3.p1	Unigene0067342_MB	Unigene0066254_MM	ENSDART00000167037.1
113	[2n]_27929.p1	Unigene20553_NQ4n_3.p1	Unigene0055153_MB	Unigene0059459_MM	ENSDART00000025256.7
114	[2n]_27935.p1	Unigene21087_NQ4n_3.p1	Unigene0052310_MB	Unigene0052977_MM	ENSDART00000122699.2
115	[2n]_28040.p1	Unigene21171_NQ4n_3.p1	Unigene0049572_MB	Unigene0061854_MM	ENSDART00000034829.8
116	[2n]_28068.p1	Unigene12704_NQ4n_3.p1	Unigene0047801_MB	Unigene0039923_MM	ENSDART00000166295.1
117	[2n]_28096.p1	Unigene16733_NQ4n_3.p1	Unigene0054145_MB	Unigene0061143_MM	ENSDART00000016314.9
118	[2n]_2810.p1	Unigene15875_NQ4n_3.p1	Unigene0037412_MB	Unigene0059621_MM	ENSDART00000114288.2
119	[2n]_28126.p1	Unigene775_NQ4n_3.p1	Unigene0037628_MB	Unigene0048753_MM	ENSDART00000147670.1
120	[2n]_28186.p1	Unigene21222_NQ4n_3.p1	Unigene0041721_MB	Unigene0055402_MM	ENSDART00000077553.6
121	[2n]_28298.p1	Unigene6566_NQ4n_3.p1	Unigene0043401_MB	Unigene0060973_MM	ENSDART00000024302.7
122	[2n]_28310.p1	Unigene15399_NQ4n_3.p1	Unigene0057404_MB	Unigene0049122_MM	ENSDART00000138183.1
123	[2n]_28352.p1	Unigene8713_NQ4n_3.p1	Unigene0066139_MB	Unigene0063411_MM	ENSDART00000164272.1
124	[2n]_28378.p1	Unigene20755_NQ4n_3.p1	Unigene0035026_MB	Unigene0055761_MM	ENSDART00000130080.2
125	[2n]_2842.p1	Unigene3825_NQ4n_3.p1	Unigene0048126_MB	Unigene0058409_MM	ENSDART00000154680.1
126	[2n]_28435.p1	Unigene105_NQ4n_3.p1	Unigene0049209_MB	Unigene0056128_MM	ENSDART00000026569.8
127	[2n]_28437.p1	Unigene15316_NQ4n_3.p1	Unigene0056503_MB	Unigene0055569_MM	ENSDART00000109134.2
128	[2n]_28467.p3	Unigene797_NQ4n_3.p1	Unigene0061395_MB	Unigene0056320_MM	ENSDART00000080770.5
129	[2n]_28542.p1	Unigene20094_NQ4n_3.p1	Unigene0046204_MB	Unigene0051436_MM	ENSDART00000159274.1
130	[2n]_28600.p1	CL2028.Contig1_NQ4n_3.p1	Unigene0059534_MB	Unigene0063961_MM	ENSDART00000108619.4
131	[2n]_28698.p1	Unigene20099_NQ4n_3.p1	Unigene0050009_MB	Unigene0058983_MM	ENSDART00000157021.1
132	[2n]_28702.p1	Unigene5127_NQ4n_3.p1	Unigene0054107_MB	Unigene0048478_MM	ENSDART00000035925.8
133	[2n]_28716.p1	CL3899.Contig2_NQ4n_3.p1	Unigene0041324_MB	Unigene0050449_MM	ENSDART00000058496.6
134	[2n]_28727.p1	Unigene17312_NQ4n_3.p1	Unigene0037726_MB	Unigene0053077_MM	ENSDART00000074284.5
135	[2n]_28746.p1	Unigene20550_NQ4n_3.p1	Unigene0050559_MB	Unigene0061824_MM	ENSDART00000091241.6
136	[2n]_28750.p1	Unigene19621_NQ4n_3.p1	Unigene0053383_MB	Unigene0061785_MM	ENSDART00000128249.3
137	[2n]_28838.p1	Unigene20327_NQ4n_3.p1	Unigene0068345_MB	Unigene0059535_MM	ENSDART00000024720.6
138	[2n]_28871.p2	Unigene21406_NQ4n_3.p1	Unigene0060488_MB	Unigene0066936_MM	ENSDART00000171138.1
139	[2n]_28894.p1	Unigene33147_NQ4n_3.p1	Unigene0049790_MB	Unigene0051001_MM	ENSDART00000111025.3
140	[2n]_28938.p1	Unigene19300_NQ4n_3.p1	Unigene0062101_MB	Unigene0062711_MM	ENSDART00000127845.2
141	[2n]_28972.p1	Unigene19239_NQ4n_3.p1	Unigene0059052_MB	Unigene0058321_MM	ENSDART00000112742.2
142	[2n]_28982.p1	Unigene16763_NQ4n_3.p1	Unigene0054787_MB	Unigene0042691_MM	ENSDART00000098461.5
143	[2n]_29100.p1	Unigene18814_NQ4n_3.p1	Unigene0057478_MB	Unigene0054767_MM	ENSDART00000123434.2
144	[2n]_29119.p1	Unigene21071_NQ4n_3.p1	Unigene0065433_MB	Unigene0050696_MM	ENSDART00000012816.9
145	[2n]_29120.p1	Unigene516_NQ4n_3.p1	Unigene0056306_MB	Unigene0055824_MM	ENSDART00000083883.5
146	[2n]_29203.p1	Unigene17402_NQ4n_3.p1	Unigene0064080_MB	Unigene0040615_MM	ENSDART00000078171.4
147	[2n]_29223.p1	Unigene473_NQ4n_3.p1	Unigene0069781_MB	Unigene0054104_MM	ENSDART00000138820.1
148	[2n]_29270.p4	Unigene11702_NQ4n_3.p1	Unigene0047402_MB	Unigene0019267_MM	ENSDART00000174118.1
149	[2n]_29280.p1	Unigene21234_NQ4n_3.p1	Unigene0042845_MB	Unigene0051700_MM	ENSDART00000102525.4
150	[2n]_29291.p1	Unigene15538_NQ4n_3.p2	Unigene0056666_MB	Unigene0039912_MM	ENSDART00000162322.1
151	[2n]_29304.p1	Unigene20979_NQ4n_3.p1	Unigene0052377_MB	Unigene0060212_MM	ENSDART00000108471.2
152	[2n]_29402.p1	Unigene17437_NQ4n_3.p1	Unigene0047674_MB	Unigene0049257_MM	ENSDART00000168531.1
153	[2n]_29407.p1	Unigene17900_NQ4n_3.p1	Unigene0059599_MB	Unigene0059877_MM	ENSDART00000021384.8
154	[2n]_29498.p1	Unigene20039_NQ4n_3.p1	Unigene0062829_MB	Unigene0049589_MM	ENSDART00000087597.5
155	[2n]_295.p1	Unigene21467_NQ4n_3.p1	Unigene0067317_MB	Unigene0065559_MM	ENSDART00000087070.6
156	[2n]_29513.p1	Unigene19046_NQ4n_3.p1	Unigene0042005_MB	Unigene0056485_MM	ENSDART00000105520.3
157	[2n]_29520.p1	Unigene2361_NQ4n_3.p1	Unigene0036742_MB	Unigene0058479_MM	ENSDART00000143703.1
158	[2n]_29569.p1	Unigene774_NQ4n_3.p1	Unigene0061666_MB	Unigene0062875_MM	ENSDART00000110790.3
159	[2n]_29598.p1	Unigene1377_NQ4n_3.p1	Unigene0056622_MB	Unigene0048094_MM	ENSDART00000140351.1
160	[2n]_29599.p1	Unigene19608_NQ4n_3.p1	Unigene0055060_MB	Unigene0048194_MM	ENSDART00000016096.8
161	[2n]_29647.p1	Unigene16627_NQ4n_3.p1	Unigene0060227_MB	Unigene0041449_MM	ENSDART00000098834.4
162	[2n]_29677.p1	Unigene860_NQ4n_3.p1	Unigene0051481_MB	Unigene0057793_MM	ENSDART00000121623.2
163	[2n]_29694.p1	Unigene20315_NQ4n_3.p1	Unigene0063544_MB	Unigene0054582_MM	ENSDART00000064803.5
164	[2n]_29697.p1	Unigene15664_NQ4n_3.p1	Unigene0040134_MB	Unigene0048536_MM	ENSDART00000060191.3
165	[2n]_29716.p1	Unigene11397_NQ4n_3.p1	Unigene0061975_MB	Unigene0058836_MM	ENSDART00000145562.1
166	[2n]_29728.p1	Unigene13464_NQ4n_3.p1	Unigene0055617_MB	Unigene0036121_MM	ENSDART00000146434.2
167	[2n]_29732.p1	Unigene19289_NQ4n_3.p1	Unigene0047606_MB	Unigene0065310_MM	ENSDART00000089021.4
168	[2n]_29733.p3	Unigene18808_NQ4n_3.p1	Unigene0054299_MB	Unigene0059912_MM	ENSDART00000112908.4
169	[2n]_29755.p1	Unigene21140_NQ4n_3.p1	Unigene0070096_MB	Unigene0064505_MM	ENSDART00000123409.2
170	[2n]_29761.p2	Unigene19616_NQ4n_3.p1	Unigene0064611_MB	Unigene0062426_MM	ENSDART00000136180.2
171	[2n]_29775.p1	CL3679.Contig1_NQ4n_3.p1	Unigene0058566_MB	Unigene0059957_MM	ENSDART00000085531.5
172	[2n]_29790.p1	Unigene12496_NQ4n_3.p1	Unigene0043142_MB	Unigene0044383_MM	ENSDART00000169527.1
173	[2n]_29798.p2	Unigene9117_NQ4n_3.p1	Unigene0063788_MB	Unigene0062897_MM	ENSDART00000091156.5
174	[2n]_29801.p2	Unigene19170_NQ4n_3.p1	Unigene0035056_MB	Unigene0043177_MM	ENSDART00000025841.8
175	[2n]_29809.p1	Unigene20100_NQ4n_3.p1	Unigene0044374_MB	Unigene0048293_MM	ENSDART00000078128.3
176	[2n]_29854.p1	Unigene15646_NQ4n_3.p1	Unigene0059216_MB	Unigene0044484_MM	ENSDART00000110288.4
177	[2n]_29912.p1	Unigene4865_NQ4n_3.p1	Unigene0052098_MB	Unigene0039345_MM	ENSDART00000056801.5
178	[2n]_29916.p1	Unigene11666_NQ4n_3.p1	Unigene0062666_MB	Unigene0058658_MM	ENSDART00000032184.6
179	[2n]_29946.p1	Unigene19672_NQ4n_3.p1	Unigene0045979_MB	Unigene0063112_MM	ENSDART00000099214.3
180	[2n]_29998.p1	Unigene8818_NQ4n_3.p1	Unigene0026760_MB	Unigene0030180_MM	ENSDART00000033211.4
181	[2n]_30015.p1	Unigene18711_NQ4n_3.p1	Unigene0071586_MB	Unigene0055051_MM	ENSDART00000112635.4
182	[2n]_30021.p1	CL3440.Contig1_NQ4n_3.p1	Unigene0059889_MB	Unigene0050641_MM	ENSDART00000081066.5
183	[2n]_30039.p1	Unigene18901_NQ4n_3.p1	Unigene0064694_MB	Unigene0063317_MM	ENSDART00000065411.6
184	[2n]_30072.p1	Unigene15394_NQ4n_3.p1	Unigene0065321_MB	Unigene0057930_MM	ENSDART00000160955.2
185	[2n]_30075.p1	CL3942.Contig1_NQ4n_3.p1	Unigene0057061_MB	Unigene0064232_MM	ENSDART00000171859.1
186	[2n]_30097.p1	Unigene17831_NQ4n_3.p1	Unigene0035427_MB	Unigene0051329_MM	ENSDART00000168520.1
187	[2n]_30103.p1	Unigene17981_NQ4n_3.p1	Unigene0058156_MB	Unigene0045642_MM	ENSDART00000161419.1
188	[2n]_30110.p1	Unigene17484_NQ4n_3.p1	Unigene0061664_MB	Unigene0056439_MM	ENSDART00000126967.2
189	[2n]_30113.p1	Unigene11761_NQ4n_3.p1	Unigene0049363_MB	Unigene0046192_MM	ENSDART00000098914.4
190	[2n]_30210.p1	Unigene527_NQ4n_3.p1	Unigene0052017_MB	Unigene0047848_MM	ENSDART00000131372.1
191	[2n]_30256.p1	Unigene11738_NQ4n_3.p1	Unigene0055189_MB	Unigene0049956_MM	ENSDART00000077899.4
192	[2n]_30274.p1	Unigene10347_NQ4n_3.p1	Unigene0061067_MB	Unigene0054742_MM	ENSDART00000080174.3
193	[2n]_30353.p1	Unigene19295_NQ4n_3.p1	Unigene0052277_MB	Unigene0058045_MM	ENSDART00000144168.2
194	[2n]_30384.p1	Unigene12513_NQ4n_3.p1	Unigene0038274_MB	Unigene0042563_MM	ENSDART00000168138.1
195	[2n]_30387.p1	Unigene21142_NQ4n_3.p1	Unigene0049759_MB	Unigene0062000_MM	ENSDART00000100032.4
196	[2n]_30401.p1	Unigene16396_NQ4n_3.p1	Unigene0061357_MB	Unigene0061801_MM	ENSDART00000145255.1
197	[2n]_30419.p1	Unigene14935_NQ4n_3.p1	Unigene0044520_MB	Unigene0046162_MM	ENSDART00000123754.2
198	[2n]_30469.p1	Unigene20015_NQ4n_3.p1	Unigene0061028_MB	Unigene0055681_MM	ENSDART00000021317.9
199	[2n]_30471.p1	Unigene625_NQ4n_3.p1	Unigene0051183_MB	Unigene0049870_MM	ENSDART00000100642.4
200	[2n]_30609.p1	Unigene20690_NQ4n_3.p1	Unigene0055983_MB	Unigene0026493_MM	ENSDART00000102868.3
201	[2n]_30629.p1	Unigene18882_NQ4n_3.p1	Unigene0048971_MB	Unigene0038859_MM	ENSDART00000054026.4
202	[2n]_30635.p1	Unigene35399_NQ4n_3.p1	Unigene0047254_MB	Unigene0051380_MM	ENSDART00000165867.1
203	[2n]_30741.p1	Unigene14702_NQ4n_3.p1	Unigene0042998_MB	Unigene0045668_MM	ENSDART00000050597.7
204	[2n]_30809.p1	Unigene21349_NQ4n_3.p1	Unigene0057689_MB	Unigene0060740_MM	ENSDART00000092665.5
205	[2n]_30843.p1	Unigene19960_NQ4n_3.p1	Unigene0067466_MB	Unigene0053568_MM	ENSDART00000170043.1
206	[2n]_30907.p1	Unigene21215_NQ4n_3.p1	Unigene0049150_MB	Unigene0060982_MM	ENSDART00000099475.5
207	[2n]_30908.p1	Unigene5113_NQ4n_3.p1	Unigene0051222_MB	Unigene0044534_MM	ENSDART00000019706.9
208	[2n]_30919.p1	Unigene6885_NQ4n_3.p1	Unigene0063897_MB	Unigene0063501_MM	ENSDART00000004041.8
209	[2n]_30939.p1	Unigene16922_NQ4n_3.p1	Unigene0047287_MB	Unigene0052539_MM	ENSDART00000067793.7
210	[2n]_30963.p1	Unigene3417_NQ4n_3.p1	Unigene0063012_MB	Unigene0043131_MM	ENSDART00000082467.5
211	[2n]_30978.p1	CL1155.Contig2_NQ4n_3.p1	Unigene0037030_MB	Unigene0065383_MM	ENSDART00000085888.5
212	[2n]_31016.p1	Unigene20234_NQ4n_3.p1	Unigene0059236_MB	Unigene0057441_MM	ENSDART00000167045.2
213	[2n]_31025.p1	Unigene279_NQ4n_3.p1	Unigene0061323_MB	Unigene0063670_MM	ENSDART00000135754.1
214	[2n]_31041.p1	Unigene6281_NQ4n_3.p1	Unigene0056610_MB	Unigene0059347_MM	ENSDART00000143956.1
215	[2n]_31064.p1	Unigene20133_NQ4n_3.p1	Unigene0057687_MB	Unigene0055155_MM	ENSDART00000085758.5
216	[2n]_31122.p1	Unigene18883_NQ4n_3.p1	Unigene0043344_MB	Unigene0054688_MM	ENSDART00000113567.3
217	[2n]_31199.p1	Unigene19758_NQ4n_3.p1	Unigene0057682_MB	Unigene0064076_MM	ENSDART00000102611.4
218	[2n]_31201.p1	Unigene19597_NQ4n_3.p1	Unigene0059495_MB	Unigene0059080_MM	ENSDART00000135919.1
219	[2n]_31249.p1	Unigene19250_NQ4n_3.p1	Unigene0063378_MB	Unigene0062832_MM	ENSDART00000147845.2
220	[2n]_31291.p1	Unigene16654_NQ4n_3.p1	Unigene0026715_MB	Unigene0059863_MM	ENSDART00000078893.6
221	[2n]_31335.p1	Unigene1642_NQ4n_3.p1	Unigene0066996_MB	Unigene0061225_MM	ENSDART00000083820.4
222	[2n]_31354.p1	Unigene11065_NQ4n_3.p1	Unigene0043620_MB	Unigene0018214_MM	ENSDART00000135428.2
223	[2n]_31359.p1	Unigene20353_NQ4n_3.p1	Unigene0063508_MB	Unigene0064971_MM	ENSDART00000110182.2
224	[2n]_31380.p1	Unigene21276_NQ4n_3.p1	Unigene0068804_MB	Unigene0062616_MM	ENSDART00000083294.5
225	[2n]_31395.p1	Unigene20526_NQ4n_3.p1	Unigene0067419_MB	Unigene0057222_MM	ENSDART00000125611.2
226	[2n]_31466.p3	Unigene15805_NQ4n_3.p1	Unigene0063315_MB	Unigene0032302_MM	ENSDART00000111531.3
227	[2n]_31480.p1	Unigene18974_NQ4n_3.p1	Unigene0014594_MB	Unigene0052845_MM	ENSDART00000040065.6
228	[2n]_31497.p1	Unigene18594_NQ4n_3.p1	Unigene0044410_MB	Unigene0041740_MM	ENSDART00000004379.6
229	[2n]_31575.p1	Unigene21170_NQ4n_3.p1	Unigene0041849_MB	Unigene0060587_MM	ENSDART00000108518.4
230	[2n]_31581.p1	Unigene962_NQ4n_3.p1	Unigene0057032_MB	Unigene0064901_MM	ENSDART00000132297.3
231	[2n]_31582.p1	Unigene17949_NQ4n_3.p1	Unigene0061546_MB	Unigene0053997_MM	ENSDART00000031828.8
232	[2n]_31601.p1	Unigene20399_NQ4n_3.p1	Unigene0045359_MB	Unigene0036588_MM	ENSDART00000132164.1
233	[2n]_31712.p1	Unigene14706_NQ4n_3.p1	Unigene0065564_MB	Unigene0053645_MM	ENSDART00000086867.5
234	[2n]_31776.p1	Unigene30792_NQ4n_3.p1	Unigene0053559_MB	Unigene0021929_MM	ENSDART00000100904.3
235	[2n]_31780.p1	Unigene8130_NQ4n_3.p1	Unigene0050149_MB	Unigene0042481_MM	ENSDART00000111923.4
236	[2n]_31812.p1	Unigene18344_NQ4n_3.p1	Unigene0043493_MB	Unigene0046204_MM	ENSDART00000132125.2
237	[2n]_31849.p1	Unigene19097_NQ4n_3.p1	Unigene0054393_MB	Unigene0034875_MM	ENSDART00000103257.4
238	[2n]_31933.p1	Unigene447_NQ4n_3.p1	Unigene0069945_MB	Unigene0054465_MM	ENSDART00000000250.9
239	[2n]_31968.p1	Unigene16025_NQ4n_3.p1	Unigene0049698_MB	Unigene0039911_MM	ENSDART00000091466.6
240	[2n]_31976.p1	Unigene20887_NQ4n_3.p1	Unigene0057508_MB	Unigene0050800_MM	ENSDART00000123972.2
241	[2n]_31984.p1	Unigene13023_NQ4n_3.p1	Unigene0058361_MB	Unigene0061328_MM	ENSDART00000109243.4
242	[2n]_31998.p1	Unigene18162_NQ4n_3.p1	Unigene0044189_MB	Unigene0048284_MM	ENSDART00000157964.1
243	[2n]_32132.p1	Unigene9130_NQ4n_3.p1	Unigene0060079_MB	Unigene0054059_MM	ENSDART00000164472.1
244	[2n]_32142.p1	Unigene17448_NQ4n_3.p1	Unigene0065041_MB	Unigene0040005_MM	ENSDART00000052537.5
245	[2n]_32159.p1	Unigene20925_NQ4n_3.p1	Unigene0048002_MB	Unigene0057985_MM	ENSDART00000158284.1
246	[2n]_3218.p1	CL4765.Contig2_NQ4n_3.p1	Unigene0046850_MB	Unigene0041472_MM	ENSDART00000089725.4
247	[2n]_32204.p1	Unigene19947_NQ4n_3.p1	Unigene0023743_MB	Unigene0053194_MM	ENSDART00000041609.6
248	[2n]_32239.p1	CL2552.Contig1_NQ4n_3.p1	Unigene0057235_MB	Unigene0061905_MM	ENSDART00000131217.2
249	[2n]_32246.p1	Unigene17303_NQ4n_3.p1	Unigene0058304_MB	Unigene0050657_MM	ENSDART00000168868.1
250	[2n]_32269.p1	Unigene30500_NQ4n_3.p1	Unigene0040762_MB	Unigene0046666_MM	ENSDART00000129471.2
251	[2n]_32366.p1	Unigene18161_NQ4n_3.p1	Unigene0052964_MB	Unigene0034162_MM	ENSDART00000075176.6
252	[2n]_32564.p1	Unigene13310_NQ4n_3.p1	Unigene0049074_MB	Unigene0054500_MM	ENSDART00000144736.2
253	[2n]_32644.p4	Unigene11423_NQ4n_3.p1	Unigene0029631_MB	Unigene0036171_MM	ENSDART00000113954.3
254	[2n]_32723.p1	Unigene18188_NQ4n_3.p1	Unigene0044106_MB	Unigene0041011_MM	ENSDART00000131610.1
255	[2n]_32733.p1	Unigene18457_NQ4n_3.p1	Unigene0054281_MB	Unigene0050025_MM	ENSDART00000016214.8
256	[2n]_32772.p1	Unigene21425_NQ4n_3.p1	Unigene0071902_MB	Unigene0068403_MM	ENSDART00000013203.8
257	[2n]_32779.p1	Unigene17848_NQ4n_3.p1	Unigene0052355_MB	Unigene0054740_MM	ENSDART00000160145.1
258	[2n]_32797.p1	Unigene30280_NQ4n_3.p1	Unigene0046354_MB	Unigene0036307_MM	ENSDART00000123354.2
259	[2n]_32810.p1	CL3120.Contig2_NQ4n_3.p1	Unigene0038281_MB	Unigene0055695_MM	ENSDART00000060764.5
260	[2n]_32819.p1	Unigene32163_NQ4n_3.p1	Unigene0053757_MB	Unigene0065624_MM	ENSDART00000136808.2
261	[2n]_32829.p1	Unigene20387_NQ4n_3.p1	Unigene0039546_MB	Unigene0060592_MM	ENSDART00000059360.4
262	[2n]_32849.p1	Unigene19198_NQ4n_3.p1	Unigene0058437_MB	Unigene0052049_MM	ENSDART00000093185.3
263	[2n]_32858.p1	Unigene12018_NQ4n_3.p1	Unigene0054416_MB	Unigene0062898_MM	ENSDART00000166831.1
264	[2n]_32878.p1	Unigene1505_NQ4n_3.p1	Unigene0038727_MB	Unigene0044718_MM	ENSDART00000038942.5
265	[2n]_32910.p1	Unigene20799_NQ4n_3.p1	Unigene0051141_MB	Unigene0037155_MM	ENSDART00000157029.1
266	[2n]_33049.p1	Unigene17753_NQ4n_3.p1	Unigene0049123_MB	Unigene0056416_MM	ENSDART00000148786.1
267	[2n]_33194.p1	Unigene18446_NQ4n_3.p1	Unigene0050427_MB	Unigene0052905_MM	ENSDART00000111454.4
268	[2n]_33205.p1	Unigene9070_NQ4n_3.p2	Unigene0057313_MB	Unigene0045296_MM	ENSDART00000007741.5
269	[2n]_33211.p1	Unigene17590_NQ4n_3.p1	Unigene0065103_MB	Unigene0054066_MM	ENSDART00000154947.1
270	[2n]_33213.p1	Unigene16364_NQ4n_3.p1	Unigene0041341_MB	Unigene0036197_MM	ENSDART00000079392.5
271	[2n]_33214.p1	Unigene799_NQ4n_3.p1	Unigene0058324_MB	Unigene0049026_MM	ENSDART00000167356.2
272	[2n]_33267.p1	Unigene107_NQ4n_3.p1	Unigene0041886_MB	Unigene0051493_MM	ENSDART00000018163.8
273	[2n]_33302.p1	Unigene1430_NQ4n_3.p1	Unigene0041391_MB	Unigene0059059_MM	ENSDART00000062727.6
274	[2n]_33343.p1	Unigene9152_NQ4n_3.p1	Unigene0040499_MB	Unigene0032208_MM	ENSDART00000137167.3
275	[2n]_33360.p1	Unigene15561_NQ4n_3.p1	Unigene0051279_MB	Unigene0058858_MM	ENSDART00000125658.2
276	[2n]_33378.p1	Unigene18080_NQ4n_3.p1	Unigene0051993_MB	Unigene0056151_MM	ENSDART00000015723.7
277	[2n]_33398.p1	Unigene17991_NQ4n_3.p1	Unigene0040909_MB	Unigene0061563_MM	ENSDART00000160956.2
278	[2n]_33405.p1	Unigene21164_NQ4n_3.p1	Unigene0062281_MB	Unigene0056521_MM	ENSDART00000099315.4
279	[2n]_33415.p1	Unigene12273_NQ4n_3.p1	Unigene0044650_MB	Unigene0044494_MM	ENSDART00000137705.2
280	[2n]_33422.p1	Unigene18241_NQ4n_3.p1	Unigene0050690_MB	Unigene0043674_MM	ENSDART00000157919.2
281	[2n]_33428.p1	Unigene9545_NQ4n_3.p1	Unigene0059896_MB	Unigene0054099_MM	ENSDART00000056639.5
282	[2n]_33429.p1	Unigene20338_NQ4n_3.p1	Unigene0054325_MB	Unigene0057493_MM	ENSDART00000165935.1
283	[2n]_33483.p1	Unigene20036_NQ4n_3.p1	Unigene0034607_MB	Unigene0044333_MM	ENSDART00000110598.2
284	[2n]_33492.p1	Unigene21193_NQ4n_3.p1	Unigene0060991_MB	Unigene0050808_MM	ENSDART00000160422.1
285	[2n]_33562.p1	CL781.Contig2_NQ4n_3.p1	Unigene0058189_MB	Unigene0060893_MM	ENSDART00000172822.1
286	[2n]_33563.p1	Unigene16379_NQ4n_3.p1	Unigene0047138_MB	Unigene0049964_MM	ENSDART00000022325.7
287	[2n]_33576.p1	Unigene16133_NQ4n_3.p1	Unigene0061562_MB	Unigene0056379_MM	ENSDART00000056544.6
288	[2n]_33587.p1	CL1905.Contig1_NQ4n_3.p1	Unigene0049141_MB	Unigene0059079_MM	ENSDART00000073441.5
289	[2n]_33606.p1	CL4940.Contig1_NQ4n_3.p1	Unigene0055651_MB	Unigene0044365_MM	ENSDART00000053858.6
290	[2n]_33621.p1	Unigene15887_NQ4n_3.p1	Unigene0035577_MB	Unigene0050781_MM	ENSDART00000006288.9
291	[2n]_33680.p1	Unigene18857_NQ4n_3.p1	Unigene0046169_MB	Unigene0013696_MM	ENSDART00000166432.1
292	[2n]_337.p1	Unigene20251_NQ4n_3.p1	Unigene0047640_MB	Unigene0040034_MM	ENSDART00000016167.7
293	[2n]_33731.p1	Unigene14052_NQ4n_3.p1	Unigene0044322_MB	Unigene0024518_MM	ENSDART00000002465.6
294	[2n]_33732.p1	Unigene15764_NQ4n_3.p1	Unigene0061278_MB	Unigene0053885_MM	ENSDART00000104491.4
295	[2n]_33793.p2	Unigene16844_NQ4n_3.p1	Unigene0042962_MB	Unigene0059065_MM	ENSDART00000111919.1
296	[2n]_33812.p1	Unigene19920_NQ4n_3.p1	Unigene0041318_MB	Unigene0046515_MM	ENSDART00000169404.2
297	[2n]_33826.p1	Unigene11996_NQ4n_3.p1	Unigene0050969_MB	Unigene0061367_MM	ENSDART00000055756.5
298	[2n]_33835.p1	Unigene20486_NQ4n_3.p1	Unigene0062620_MB	Unigene0058834_MM	ENSDART00000012438.9
299	[2n]_33920.p1	Unigene21180_NQ4n_3.p1	Unigene0066995_MB	Unigene0058489_MM	ENSDART00000161593.1
300	[2n]_33967.p1	Unigene15806_NQ4n_3.p1	Unigene0069949_MB	Unigene0059625_MM	ENSDART00000092324.4
301	[2n]_34001.p1	Unigene13845_NQ4n_3.p1	Unigene0002199_MB	Unigene0036776_MM	ENSDART00000085454.5
302	[2n]_34003.p1	CL3483.Contig1_NQ4n_3.p1	Unigene0053392_MB	Unigene0057360_MM	ENSDART00000052902.8
303	[2n]_34075.p1	Unigene14460_NQ4n_3.p1	Unigene0027077_MB	Unigene0040071_MM	ENSDART00000016135.6
304	[2n]_34113.p1	Unigene15407_NQ4n_3.p1	Unigene0035314_MB	Unigene0030616_MM	ENSDART00000005127.9
305	[2n]_34129.p1	Unigene278_NQ4n_3.p1	Unigene0049735_MB	Unigene0039487_MM	ENSDART00000144702.2
306	[2n]_34162.p1	Unigene16107_NQ4n_3.p1	Unigene0036635_MB	Unigene0047809_MM	ENSDART00000163741.2
307	[2n]_34164.p1	Unigene13692_NQ4n_3.p1	Unigene0059285_MB	Unigene0058139_MM	ENSDART00000155831.1
308	[2n]_34171.p2	Unigene15148_NQ4n_3.p1	Unigene0051703_MB	Unigene0021327_MM	ENSDART00000127214.3
309	[2n]_34173.p1	Unigene20455_NQ4n_3.p1	Unigene0059638_MB	Unigene0057355_MM	ENSDART00000146106.1
310	[2n]_34198.p1	Unigene15836_NQ4n_3.p1	Unigene0025368_MB	Unigene0053537_MM	ENSDART00000139565.2
311	[2n]_34231.p1	Unigene18111_NQ4n_3.p1	Unigene0057702_MB	Unigene0040677_MM	ENSDART00000162350.1
312	[2n]_34283.p1	Unigene18254_NQ4n_3.p1	Unigene0047153_MB	Unigene0043994_MM	ENSDART00000145991.2
313	[2n]_34298.p1	Unigene85_NQ4n_3.p1	Unigene0053428_MB	Unigene0046753_MM	ENSDART00000061203.5
314	[2n]_34322.p1	Unigene33401_NQ4n_3.p1	Unigene0027911_MB	Unigene0037591_MM	ENSDART00000172101.2
315	[2n]_34383.p1	Unigene17982_NQ4n_3.p1	Unigene0038633_MB	Unigene0045426_MM	ENSDART00000078024.3
316	[2n]_34402.p1	Unigene18052_NQ4n_3.p1	Unigene0045809_MB	Unigene0056715_MM	ENSDART00000006765.8
317	[2n]_34412.p1	Unigene14416_NQ4n_3.p1	Unigene0040139_MB	Unigene0064542_MM	ENSDART00000132648.2
318	[2n]_34415.p1	Unigene19715_NQ4n_3.p1	Unigene0052779_MB	Unigene0048095_MM	ENSDART00000127702.3
319	[2n]_34458.p1	Unigene17471_NQ4n_3.p1	Unigene0061217_MB	Unigene0061899_MM	ENSDART00000097345.4
320	[2n]_34592.p1	Unigene20227_NQ4n_3.p1	Unigene0055667_MB	Unigene0045438_MM	ENSDART00000131924.1
321	[2n]_34598.p1	Unigene17210_NQ4n_3.p1	Unigene0059663_MB	Unigene0043313_MM	ENSDART00000135938.2
322	[2n]_34609.p1	Unigene6228_NQ4n_3.p1	Unigene0042348_MB	Unigene0045584_MM	ENSDART00000103320.3
323	[2n]_34680.p1	Unigene9373_NQ4n_3.p1	Unigene0043457_MB	Unigene0044695_MM	ENSDART00000173289.1
324	[2n]_34696.p1	CL2510.Contig1_NQ4n_3.p1	Unigene0062375_MB	Unigene0058724_MM	ENSDART00000033494.5
325	[2n]_34699.p1	Unigene13627_NQ4n_3.p1	Unigene0053402_MB	Unigene0049554_MM	ENSDART00000113609.3
326	[2n]_34710.p1	Unigene17365_NQ4n_3.p1	Unigene0056805_MB	Unigene0049347_MM	ENSDART00000142315.3
327	[2n]_34730.p1	Unigene13669_NQ4n_3.p1	Unigene0054361_MB	Unigene0055426_MM	ENSDART00000139102.2
328	[2n]_34823.p1	Unigene271_NQ4n_3.p1	Unigene0045487_MB	Unigene0053929_MM	ENSDART00000079866.6
329	[2n]_34827.p1	Unigene1293_NQ4n_3.p1	Unigene0053180_MB	Unigene0059494_MM	ENSDART00000047461.3
330	[2n]_34836.p1	Unigene1295_NQ4n_3.p1	Unigene0050605_MB	Unigene0040340_MM	ENSDART00000088545.5
331	[2n]_34867.p1	Unigene19518_NQ4n_3.p1	Unigene0051479_MB	Unigene0046901_MM	ENSDART00000089616.4
332	[2n]_34872.p1	Unigene13191_NQ4n_3.p1	Unigene0035158_MB	Unigene0042073_MM	ENSDART00000122102.2
333	[2n]_34884.p1	Unigene25137_NQ4n_3.p1	Unigene0046206_MB	Unigene0053881_MM	ENSDART00000060291.6
334	[2n]_34904.p1	Unigene18565_NQ4n_3.p1	Unigene0052916_MB	Unigene0044061_MM	ENSDART00000023684.9
335	[2n]_35042.p1	Unigene428_NQ4n_3.p1	Unigene0062958_MB	Unigene0059034_MM	ENSDART00000004655.7
336	[2n]_35152.p1	Unigene13955_NQ4n_3.p1	Unigene0021508_MB	Unigene0053034_MM	ENSDART00000091901.5
337	[2n]_35269.p1	Unigene17951_NQ4n_3.p1	Unigene0054151_MB	Unigene0056992_MM	ENSDART00000004626.8
338	[2n]_35323.p1	Unigene19240_NQ4n_3.p1	Unigene0054550_MB	Unigene0045844_MM	ENSDART00000016024.8
339	[2n]_35399.p1	Unigene19471_NQ4n_3.p1	Unigene0053685_MB	Unigene0055812_MM	ENSDART00000124871.3
340	[2n]_35463.p1	Unigene10484_NQ4n_3.p1	Unigene0042386_MB	Unigene0045693_MM	ENSDART00000113911.3
341	[2n]_35496.p1	Unigene17419_NQ4n_3.p1	Unigene0028239_MB	Unigene0055068_MM	ENSDART00000127628.2
342	[2n]_35509.p1	Unigene18108_NQ4n_3.p1	Unigene0045413_MB	Unigene0053917_MM	ENSDART00000007482.8
343	[2n]_35513.p1	Unigene12141_NQ4n_3.p1	Unigene0061771_MB	Unigene0040771_MM	ENSDART00000132050.1
344	[2n]_35516.p1	Unigene1178_NQ4n_3.p1	Unigene0041197_MB	Unigene0048561_MM	ENSDART00000037894.9
345	[2n]_35523.p1	Unigene1598_NQ4n_3.p1	Unigene0063447_MB	Unigene0048262_MM	ENSDART00000135592.1
346	[2n]_35627.p1	Unigene16603_NQ4n_3.p1	Unigene0058925_MB	Unigene0040676_MM	ENSDART00000123741.2
347	[2n]_35692.p1	Unigene10800_NQ4n_3.p1	Unigene0052603_MB	Unigene0047684_MM	ENSDART00000145269.2
348	[2n]_35698.p1	Unigene12804_NQ4n_3.p1	Unigene0055252_MB	Unigene0045046_MM	ENSDART00000085648.4
349	[2n]_35739.p1	Unigene12965_NQ4n_3.p1	Unigene0064785_MB	Unigene0058149_MM	ENSDART00000081969.5
350	[2n]_35759.p1	Unigene18020_NQ4n_3.p1	Unigene0055914_MB	Unigene0053767_MM	ENSDART00000018503.8
351	[2n]_35766.p1	Unigene19787_NQ4n_3.p1	Unigene0031751_MB	Unigene0052789_MM	ENSDART00000036172.4
352	[2n]_35767.p1	Unigene13662_NQ4n_3.p1	Unigene0059254_MB	Unigene0035342_MM	ENSDART00000165465.1
353	[2n]_35793.p1	Unigene17829_NQ4n_3.p1	Unigene0032439_MB	Unigene0050019_MM	ENSDART00000085039.6
354	[2n]_35814.p1	Unigene17683_NQ4n_3.p1	Unigene0040037_MB	Unigene0044924_MM	ENSDART00000142080.1
355	[2n]_35843.p1	Unigene21194_NQ4n_3.p1	Unigene0042117_MB	Unigene0058663_MM	ENSDART00000018062.9
356	[2n]_35858.p1	Unigene16300_NQ4n_3.p1	Unigene0066920_MB	Unigene0037480_MM	ENSDART00000111389.3
357	[2n]_35870.p1	Unigene20393_NQ4n_3.p1	Unigene0049511_MB	Unigene0053880_MM	ENSDART00000147208.2
358	[2n]_35908.p1	Unigene19853_NQ4n_3.p1	Unigene0047731_MB	Unigene0031858_MM	ENSDART00000010048.7
359	[2n]_35953.p1	Unigene14304_NQ4n_3.p1	Unigene0035750_MB	Unigene0051118_MM	ENSDART00000053026.4
360	[2n]_35966.p1	Unigene14720_NQ4n_3.p1	Unigene0050593_MB	Unigene0053897_MM	ENSDART00000076861.5
361	[2n]_360.p1	Unigene20032_NQ4n_3.p1	Unigene0066231_MB	Unigene0062096_MM	ENSDART00000171371.1
362	[2n]_36000.p1	Unigene21283_NQ4n_3.p1	Unigene0040146_MB	Unigene0053841_MM	ENSDART00000157834.1
363	[2n]_36037.p1	CL3006.Contig1_NQ4n_3.p1	Unigene0053567_MB	Unigene0055013_MM	ENSDART00000092113.4
364	[2n]_36081.p1	Unigene11737_NQ4n_3.p1	Unigene0060260_MB	Unigene0051323_MM	ENSDART00000132820.2
365	[2n]_36131.p1	Unigene20741_NQ4n_3.p1	Unigene0042730_MB	Unigene0002856_MM	ENSDART00000080465.2
366	[2n]_36155.p1	Unigene457_NQ4n_3.p1	Unigene0041447_MB	Unigene0045666_MM	ENSDART00000032389.4
367	[2n]_36181.p1	Unigene17288_NQ4n_3.p1	Unigene0039487_MB	Unigene0066336_MM	ENSDART00000102081.4
368	[2n]_36190.p1	Unigene1493_NQ4n_3.p1	Unigene0075239_MB	Unigene0052816_MM	ENSDART00000151404.1
369	[2n]_36219.p1	Unigene19676_NQ4n_3.p1	Unigene0049529_MB	Unigene0056544_MM	ENSDART00000121859.2
370	[2n]_36283.p1	CL2441.Contig1_NQ4n_3.p1	Unigene0032887_MB	Unigene0059071_MM	ENSDART00000124587.1
371	[2n]_36300.p1	Unigene15404_NQ4n_3.p1	Unigene0053506_MB	Unigene0048852_MM	ENSDART00000024925.5
372	[2n]_36350.p2	Unigene20539_NQ4n_3.p1	Unigene0053100_MB	Unigene0041054_MM	ENSDART00000044331.6
373	[2n]_36418.p1	Unigene19959_NQ4n_3.p1	Unigene0041626_MB	Unigene0045620_MM	ENSDART00000104219.3
374	[2n]_36426.p1	Unigene19420_NQ4n_3.p1	Unigene0039188_MB	Unigene0053680_MM	ENSDART00000127043.2
375	[2n]_36491.p1	Unigene1318_NQ4n_3.p1	Unigene0058727_MB	Unigene0059353_MM	ENSDART00000048859.5
376	[2n]_36516.p1	Unigene20148_NQ4n_3.p1	Unigene0051958_MB	Unigene0056711_MM	ENSDART00000020183.8
377	[2n]_36518.p1	Unigene17558_NQ4n_3.p1	Unigene0049172_MB	Unigene0045957_MM	ENSDART00000142457.1
378	[2n]_36562.p1	Unigene1336_NQ4n_3.p1	Unigene0051295_MB	Unigene0049786_MM	ENSDART00000129423.2
379	[2n]_36597.p1	Unigene3390_NQ4n_3.p1	Unigene0055265_MB	Unigene0053528_MM	ENSDART00000016370.6
380	[2n]_36609.p1	Unigene6576_NQ4n_3.p1	Unigene0050412_MB	Unigene0057359_MM	ENSDART00000011324.8
381	[2n]_36621.p1	Unigene795_NQ4n_3.p1	Unigene0053857_MB	Unigene0044197_MM	ENSDART00000100727.5
382	[2n]_36622.p1	Unigene19422_NQ4n_3.p1	Unigene0046103_MB	Unigene0038741_MM	ENSDART00000077962.5
383	[2n]_36638.p1	Unigene25565_NQ4n_3.p1	Unigene0050539_MB	Unigene0044106_MM	ENSDART00000154249.1
384	[2n]_36668.p1	Unigene17575_NQ4n_3.p1	Unigene0066875_MB	Unigene0060699_MM	ENSDART00000078908.6
385	[2n]_36691.p1	Unigene1172_NQ4n_3.p1	Unigene0047654_MB	Unigene0034974_MM	ENSDART00000020703.8
386	[2n]_36757.p1	Unigene18631_NQ4n_3.p1	Unigene0044750_MB	Unigene0058561_MM	ENSDART00000130343.2
387	[2n]_36789.p1	CL5073.Contig2_NQ4n_3.p1	Unigene0033066_MB	Unigene0047850_MM	ENSDART00000067736.5
388	[2n]_36808.p1	Unigene20280_NQ4n_3.p1	Unigene0049524_MB	Unigene0056335_MM	ENSDART00000152240.1
389	[2n]_36840.p1	Unigene18331_NQ4n_3.p1	Unigene0046897_MB	Unigene0043708_MM	ENSDART00000058605.4
390	[2n]_36851.p1	Unigene19613_NQ4n_3.p1	Unigene0061441_MB	Unigene0060138_MM	ENSDART00000007700.8
391	[2n]_36859.p1	Unigene14947_NQ4n_3.p1	Unigene0056845_MB	Unigene0041470_MM	ENSDART00000162152.1
392	[2n]_369.p1	CL1765.Contig1_NQ4n_3.p1	Unigene0070892_MB	Unigene0037210_MM	ENSDART00000100800.5
393	[2n]_36931.p1	Unigene103_NQ4n_3.p1	Unigene0057605_MB	Unigene0060754_MM	ENSDART00000169636.1
394	[2n]_36940.p1	Unigene19727_NQ4n_3.p1	Unigene0054574_MB	Unigene0045380_MM	ENSDART00000078283.5
395	[2n]_36972.p1	Unigene17507_NQ4n_3.p1	Unigene0050895_MB	Unigene0063294_MM	ENSDART00000129598.2
396	[2n]_37024.p1	Unigene20651_NQ4n_3.p1	Unigene0060193_MB	Unigene0048405_MM	ENSDART00000147553.1
397	[2n]_37051.p1	Unigene12530_NQ4n_3.p1	Unigene0055728_MB	Unigene0048349_MM	ENSDART00000124514.2
398	[2n]_37172.p1	Unigene18845_NQ4n_3.p1	Unigene0040309_MB	Unigene0035344_MM	ENSDART00000112053.3
399	[2n]_37184.p1	Unigene19940_NQ4n_3.p1	Unigene0051949_MB	Unigene0058219_MM	ENSDART00000098438.4
400	[2n]_37192.p2	Unigene845_NQ4n_3.p1	Unigene0040067_MB	Unigene0054272_MM	ENSDART00000158255.2
401	[2n]_37199.p1	Unigene18926_NQ4n_3.p1	Unigene0051838_MB	Unigene0066744_MM	ENSDART00000026189.6
402	[2n]_37243.p1	CL377.Contig2_NQ4n_3.p1	Unigene0020957_MB	Unigene0061550_MM	ENSDART00000112079.3
403	[2n]_37321.p1	Unigene17899_NQ4n_3.p1	Unigene0041546_MB	Unigene0050866_MM	ENSDART00000081326.4
404	[2n]_37376.p1	Unigene17930_NQ4n_3.p1	Unigene0052014_MB	Unigene0050642_MM	ENSDART00000007211.7
405	[2n]_37390.p1	Unigene25595_NQ4n_3.p1	Unigene0036549_MB	Unigene0060250_MM	ENSDART00000129656.2
406	[2n]_37392.p1	Unigene20820_NQ4n_3.p1	Unigene0062099_MB	Unigene0060316_MM	ENSDART00000149642.1
407	[2n]_37397.p1	CL4435.Contig1_NQ4n_3.p1	Unigene0041717_MB	Unigene0065298_MM	ENSDART00000039880.6
408	[2n]_37418.p1	Unigene15637_NQ4n_3.p1	Unigene0061440_MB	Unigene0044380_MM	ENSDART00000131724.1
409	[2n]_37424.p1	Unigene18638_NQ4n_3.p1	Unigene0052215_MB	Unigene0041794_MM	ENSDART00000086961.4
410	[2n]_37434.p1	Unigene18068_NQ4n_3.p1	Unigene0037630_MB	Unigene0041209_MM	ENSDART00000037904.6
411	[2n]_3744.p1	Unigene20143_NQ4n_3.p1	Unigene0065536_MB	Unigene0059954_MM	ENSDART00000024627.10
412	[2n]_37466.p1	Unigene15971_NQ4n_3.p1	Unigene0047495_MB	Unigene0039982_MM	ENSDART00000109535.3
413	[2n]_37531.p1	Unigene17475_NQ4n_3.p1	Unigene0061762_MB	Unigene0057943_MM	ENSDART00000028634.6
414	[2n]_37554.p1	Unigene6857_NQ4n_3.p1	Unigene0066138_MB	Unigene0059551_MM	ENSDART00000133449.2
415	[2n]_37606.p1	Unigene18915_NQ4n_3.p1	Unigene0026860_MB	Unigene0061869_MM	ENSDART00000015777.7
416	[2n]_37608.p1	CL646.Contig1_NQ4n_3.p1	Unigene0041011_MB	Unigene0036649_MM	ENSDART00000004521.9
417	[2n]_37616.p1	Unigene30135_NQ4n_3.p1	Unigene0038562_MB	Unigene0041976_MM	ENSDART00000121498.2
418	[2n]_37634.p1	Unigene17229_NQ4n_3.p1	Unigene0030465_MB	Unigene0054535_MM	ENSDART00000052183.4
419	[2n]_3764.p1	CL1448.Contig1_NQ4n_3.p1	Unigene0050213_MB	Unigene0048521_MM	ENSDART00000171654.1
420	[2n]_37687.p1	Unigene20904_NQ4n_3.p1	Unigene0071051_MB	Unigene0063833_MM	ENSDART00000024084.6
421	[2n]_37718.p1	Unigene16759_NQ4n_3.p1	Unigene0068145_MB	Unigene0049581_MM	ENSDART00000012903.6
422	[2n]_37738.p2	Unigene14124_NQ4n_3.p1	Unigene0030763_MB	Unigene0044738_MM	ENSDART00000073609.5
423	[2n]_37751.p1	Unigene16969_NQ4n_3.p1	Unigene0044805_MB	Unigene0048488_MM	ENSDART00000168462.1
424	[2n]_37754.p1	Unigene16906_NQ4n_3.p1	Unigene0030458_MB	Unigene0053677_MM	ENSDART00000039987.6
425	[2n]_37780.p1	Unigene9596_NQ4n_3.p1	Unigene0053023_MB	Unigene0061515_MM	ENSDART00000092884.5
426	[2n]_37823.p1	Unigene14567_NQ4n_3.p1	Unigene0049837_MB	Unigene0030675_MM	ENSDART00000109980.3
427	[2n]_37885.p1	Unigene7607_NQ4n_3.p1	Unigene0022313_MB	Unigene0048252_MM	ENSDART00000098355.4
428	[2n]_37902.p1	Unigene19089_NQ4n_3.p1	Unigene0052117_MB	Unigene0051114_MM	ENSDART00000066317.5
429	[2n]_37923.p1	Unigene14677_NQ4n_3.p1	Unigene0059447_MB	Unigene0043853_MM	ENSDART00000135770.2
430	[2n]_37979.p1	Unigene91_NQ4n_3.p1	Unigene0064651_MB	Unigene0038324_MM	ENSDART00000024313.8
431	[2n]_37987.p1	Unigene19627_NQ4n_3.p1	Unigene0064326_MB	Unigene0065225_MM	ENSDART00000048095.7
432	[2n]_38109.p1	Unigene33105_NQ4n_3.p1	Unigene0048066_MB	Unigene0056098_MM	ENSDART00000062292.6
433	[2n]_38208.p1	Unigene12703_NQ4n_3.p1	Unigene0049570_MB	Unigene0052710_MM	ENSDART00000114383.2
434	[2n]_38269.p1	Unigene20382_NQ4n_3.p1	Unigene0040491_MB	Unigene0040407_MM	ENSDART00000066760.3
435	[2n]_38295.p1	Unigene23727_NQ4n_3.p1	Unigene0063644_MB	Unigene0055992_MM	ENSDART00000086868.7
436	[2n]_38303.p1	Unigene23876_NQ4n_3.p1	Unigene0049772_MB	Unigene0049916_MM	ENSDART00000093247.3
437	[2n]_38305.p1	Unigene18418_NQ4n_3.p1	Unigene0027139_MB	Unigene0028591_MM	ENSDART00000003879.4
438	[2n]_38309.p1	Unigene8268_NQ4n_3.p1	Unigene0046101_MB	Unigene0052744_MM	ENSDART00000101204.3
439	[2n]_38313.p1	Unigene155_NQ4n_3.p1	Unigene0050451_MB	Unigene0059319_MM	ENSDART00000063057.4
440	[2n]_38336.p1	Unigene1494_NQ4n_3.p1	Unigene0020194_MB	Unigene0048602_MM	ENSDART00000091351.5
441	[2n]_38368.p1	Unigene18969_NQ4n_3.p1	Unigene0057746_MB	Unigene0044418_MM	ENSDART00000057386.3
442	[2n]_38370.p1	Unigene1423_NQ4n_3.p1	Unigene0046869_MB	Unigene0033619_MM	ENSDART00000163407.1
443	[2n]_38371.p1	Unigene15379_NQ4n_3.p1	Unigene0081922_MB	Unigene0052160_MM	ENSDART00000145944.1
444	[2n]_38394.p1	Unigene11864_NQ4n_3.p1	Unigene0019830_MB	Unigene0024428_MM	ENSDART00000052179.6
445	[2n]_38431.p1	Unigene19199_NQ4n_3.p1	Unigene0042224_MB	Unigene0052331_MM	ENSDART00000025782.8
446	[2n]_38433.p1	Unigene13265_NQ4n_3.p1	Unigene0037100_MB	Unigene0055114_MM	ENSDART00000169343.1
447	[2n]_38549.p1	Unigene392_NQ4n_3.p1	Unigene0059654_MB	Unigene0060174_MM	ENSDART00000115037.3
448	[2n]_38586.p1	Unigene12646_NQ4n_3.p1	Unigene0012477_MB	Unigene0075846_MM	ENSDART00000022246.7
449	[2n]_38694.p1	Unigene14393_NQ4n_3.p1	Unigene0042841_MB	Unigene0056155_MM	ENSDART00000009507.8
450	[2n]_38728.p1	Unigene19488_NQ4n_3.p1	Unigene0050610_MB	Unigene0055793_MM	ENSDART00000159517.1
451	[2n]_38767.p1	Unigene14645_NQ4n_3.p1	Unigene0046257_MB	Unigene0026192_MM	ENSDART00000087477.4
452	[2n]_38789.p1	Unigene16954_NQ4n_3.p1	Unigene0039741_MB	Unigene0046095_MM	ENSDART00000151999.1
453	[2n]_38828.p1	CL3582.Contig1_NQ4n_3.p1	Unigene0050667_MB	Unigene0054623_MM	ENSDART00000080355.4
454	[2n]_38932.p1	Unigene13428_NQ4n_3.p1	Unigene0048538_MB	Unigene0048122_MM	ENSDART00000074172.5
455	[2n]_38968.p1	Unigene18693_NQ4n_3.p1	Unigene0022929_MB	Unigene0037955_MM	ENSDART00000018524.7
456	[2n]_39001.p1	Unigene16723_NQ4n_3.p1	Unigene0060640_MB	Unigene0046434_MM	ENSDART00000131811.2
457	[2n]_39022.p1	Unigene14469_NQ4n_3.p1	Unigene0041682_MB	Unigene0028110_MM	ENSDART00000059752.5
458	[2n]_39075.p1	Unigene7086_NQ4n_3.p1	Unigene0055000_MB	Unigene0049401_MM	ENSDART00000149087.2
459	[2n]_39131.p1	Unigene12068_NQ4n_3.p1	Unigene0035809_MB	Unigene0031220_MM	ENSDART00000168319.2
460	[2n]_39173.p1	Unigene19578_NQ4n_3.p1	Unigene0052932_MB	Unigene0056888_MM	ENSDART00000012164.9
461	[2n]_39187.p1	Unigene14298_NQ4n_3.p1	Unigene0053861_MB	Unigene0055352_MM	ENSDART00000158032.1
462	[2n]_39210.p1	Unigene16442_NQ4n_3.p1	Unigene0039911_MB	Unigene0051658_MM	ENSDART00000021953.10
463	[2n]_39219.p1	Unigene14132_NQ4n_3.p1	Unigene0052576_MB	Unigene0046581_MM	ENSDART00000073745.3
464	[2n]_39225.p1	Unigene18933_NQ4n_3.p1	Unigene0060832_MB	Unigene0052092_MM	ENSDART00000033621.6
465	[2n]_39267.p1	Unigene17393_NQ4n_3.p1	Unigene0049710_MB	Unigene0043909_MM	ENSDART00000175621.1
466	[2n]_39289.p1	Unigene459_NQ4n_3.p1	Unigene0063619_MB	Unigene0057067_MM	ENSDART00000164891.1
467	[2n]_39364.p1	Unigene1069_NQ4n_3.p1	Unigene0047445_MB	Unigene0046898_MM	ENSDART00000042972.6
468	[2n]_39376.p1	CL2367.Contig1_NQ4n_3.p1	Unigene0034707_MB	Unigene0041409_MM	ENSDART00000146957.1
469	[2n]_3940.p1	Unigene624_NQ4n_3.p1	Unigene0045290_MB	Unigene0045324_MM	ENSDART00000122108.2
470	[2n]_39407.p1	Unigene6889_NQ4n_3.p1	Unigene0058316_MB	Unigene0053468_MM	ENSDART00000127343.2
471	[2n]_39419.p1	Unigene458_NQ4n_3.p1	Unigene0053970_MB	Unigene0057309_MM	ENSDART00000042100.4
472	[2n]_39541.p1	Unigene19936_NQ4n_3.p1	Unigene0052873_MB	Unigene0060896_MM	ENSDART00000124948.2
473	[2n]_39583.p1	Unigene16948_NQ4n_3.p1	Unigene0039974_MB	Unigene0039042_MM	ENSDART00000140792.2
474	[2n]_39609.p1	Unigene17158_NQ4n_3.p1	Unigene0032915_MB	Unigene0054996_MM	ENSDART00000081544.5
475	[2n]_39657.p1	Unigene15732_NQ4n_3.p1	Unigene0065683_MB	Unigene0032247_MM	ENSDART00000006923.6
476	[2n]_39679.p1	CL4800.Contig1_NQ4n_3.p1	Unigene0037208_MB	Unigene0055755_MM	ENSDART00000159181.1
477	[2n]_39690.p1	Unigene2059_NQ4n_3.p1	Unigene0038749_MB	Unigene0032864_MM	ENSDART00000079645.4
478	[2n]_39743.p1	Unigene10061_NQ4n_3.p1	Unigene0063011_MB	Unigene0042480_MM	ENSDART00000080160.6
479	[2n]_39756.p1	Unigene20587_NQ4n_3.p1	Unigene0055224_MB	Unigene0042077_MM	ENSDART00000075320.5
480	[2n]_39787.p1	Unigene14380_NQ4n_3.p1	Unigene0056522_MB	Unigene0061179_MM	ENSDART00000151550.1
481	[2n]_39797.p1	Unigene23589_NQ4n_3.p1	Unigene0058944_MB	Unigene0038824_MM	ENSDART00000062900.5
482	[2n]_39808.p1	Unigene15432_NQ4n_3.p1	Unigene0029632_MB	Unigene0023873_MM	ENSDART00000017148.7
483	[2n]_39839.p1	Unigene15506_NQ4n_3.p1	Unigene0048766_MB	Unigene0042222_MM	ENSDART00000033566.7
484	[2n]_39850.p1	Unigene15907_NQ4n_3.p1	Unigene0053215_MB	Unigene0044336_MM	ENSDART00000087065.5
485	[2n]_39894.p1	CL2671.Contig1_NQ4n_3.p1	Unigene0045148_MB	Unigene0054736_MM	ENSDART00000091169.6
486	[2n]_39900.p1	Unigene12988_NQ4n_3.p1	Unigene0041689_MB	Unigene0057568_MM	ENSDART00000039386.5
487	[2n]_39902.p1	Unigene16950_NQ4n_3.p1	Unigene0036101_MB	Unigene0048510_MM	ENSDART00000086659.5
488	[2n]_39925.p1	Unigene17630_NQ4n_3.p1	Unigene0040726_MB	Unigene0036081_MM	ENSDART00000088383.6
489	[2n]_39953.p1	Unigene15562_NQ4n_3.p1	Unigene0051588_MB	Unigene0043379_MM	ENSDART00000162875.1
490	[2n]_39962.p1	Unigene12430_NQ4n_3.p1	Unigene0052284_MB	Unigene0047446_MM	ENSDART00000043678.5
491	[2n]_39976.p1	Unigene17934_NQ4n_3.p1	Unigene0058980_MB	Unigene0053195_MM	ENSDART00000035737.7
492	[2n]_39979.p1	Unigene23913_NQ4n_3.p1	Unigene0056713_MB	Unigene0032974_MM	ENSDART00000124192.2
493	[2n]_40082.p1	Unigene21761_NQ4n_3.p1	Unigene0047922_MB	Unigene0039186_MM	ENSDART00000001159.10
494	[2n]_40133.p1	Unigene18319_NQ4n_3.p1	Unigene0056119_MB	Unigene0043648_MM	ENSDART00000099701.4
495	[2n]_40149.p1	Unigene25377_NQ4n_3.p1	Unigene0044438_MB	Unigene0078463_MM	ENSDART00000154660.1
496	[2n]_40154.p1	Unigene18330_NQ4n_3.p1	Unigene0056396_MB	Unigene0050796_MM	ENSDART00000097528.5
497	[2n]_40169.p1	Unigene15462_NQ4n_3.p1	Unigene0046035_MB	Unigene0038949_MM	ENSDART00000137665.2
498	[2n]_40180.p1	Unigene19926_NQ4n_3.p1	Unigene0054137_MB	Unigene0053302_MM	ENSDART00000128065.2
499	[2n]_40184.p1	Unigene19200_NQ4n_3.p1	Unigene0069700_MB	Unigene0042831_MM	ENSDART00000130171.3
500	[2n]_40214.p1	Unigene19425_NQ4n_3.p1	Unigene0034669_MB	Unigene0049057_MM	ENSDART00000108928.3
501	[2n]_40236.p1	Unigene16684_NQ4n_3.p1	Unigene0007271_MB	Unigene0038618_MM	ENSDART00000014049.8
502	[2n]_40265.p1	Unigene14966_NQ4n_3.p1	Unigene0055381_MB	Unigene0055436_MM	ENSDART00000030691.5
503	[2n]_40274.p1	Unigene189_NQ4n_3.p1	Unigene0053751_MB	Unigene0045314_MM	ENSDART00000102870.4
504	[2n]_40310.p1	CL181.Contig1_NQ4n_3.p1	Unigene0033048_MB	Unigene0050594_MM	ENSDART00000168056.1
505	[2n]_40359.p1	Unigene16604_NQ4n_3.p1	Unigene0063360_MB	Unigene0041620_MM	ENSDART00000060034.3
506	[2n]_40412.p1	Unigene20312_NQ4n_3.p1	Unigene0044941_MB	Unigene0049514_MM	ENSDART00000144755.2
507	[2n]_40713.p1	Unigene13202_NQ4n_3.p1	Unigene0043642_MB	Unigene0048920_MM	ENSDART00000159634.2
508	[2n]_40717.p1	Unigene14440_NQ4n_3.p1	Unigene0050398_MB	Unigene0062177_MM	ENSDART00000006703.5
509	[2n]_40718.p1	Unigene743_NQ4n_3.p1	Unigene0046487_MB	Unigene0077838_MM	ENSDART00000056734.3
510	[2n]_40762.p1	Unigene17941_NQ4n_3.p1	Unigene0068906_MB	Unigene0056739_MM	ENSDART00000101671.4
511	[2n]_40777.p1	Unigene948_NQ4n_3.p1	Unigene0054682_MB	Unigene0060966_MM	ENSDART00000053472.4
512	[2n]_40783.p1	Unigene22786_NQ4n_3.p1	Unigene0046566_MB	Unigene0011733_MM	ENSDART00000103524.4
513	[2n]_40789.p1	Unigene764_NQ4n_3.p1	Unigene0055003_MB	Unigene0029191_MM	ENSDART00000099723.3
514	[2n]_40800.p1	Unigene1142_NQ4n_3.p1	Unigene0044626_MB	Unigene0054995_MM	ENSDART00000011305.6
515	[2n]_40835.p1	Unigene34016_NQ4n_3.p1	Unigene0044867_MB	Unigene0039447_MM	ENSDART00000059035.6
516	[2n]_40925.p1	Unigene17172_NQ4n_3.p1	Unigene0029038_MB	Unigene0045486_MM	ENSDART00000125830.3
517	[2n]_40933.p1	Unigene36285_NQ4n_3.p1	Unigene0054472_MB	Unigene0042474_MM	ENSDART00000097217.4
518	[2n]_40946.p1	Unigene19550_NQ4n_3.p1	Unigene0033024_MB	Unigene0055506_MM	ENSDART00000038330.8
519	[2n]_40977.p1	Unigene10494_NQ4n_3.p1	Unigene0049749_MB	Unigene0051145_MM	ENSDART00000128188.3
520	[2n]_41159.p1	Unigene17209_NQ4n_3.p1	Unigene0058050_MB	Unigene0048546_MM	ENSDART00000169530.1
521	[2n]_41262.p1	Unigene17398_NQ4n_3.p1	Unigene0036680_MB	Unigene0036694_MM	ENSDART00000019620.9
522	[2n]_41310.p1	Unigene20797_NQ4n_3.p1	Unigene0042342_MB	Unigene0048785_MM	ENSDART00000012091.8
523	[2n]_41353.p1	Unigene19382_NQ4n_3.p1	Unigene0042423_MB	Unigene0053478_MM	ENSDART00000109931.3
524	[2n]_41361.p1	CL4532.Contig1_NQ4n_3.p1	Unigene0042406_MB	Unigene0033359_MM	ENSDART00000019248.8
525	[2n]_41398.p1	Unigene11926_NQ4n_3.p1	Unigene0043825_MB	Unigene0034425_MM	ENSDART00000066424.5
526	[2n]_41487.p1	Unigene18630_NQ4n_3.p1	Unigene0048893_MB	Unigene0039603_MM	ENSDART00000127329.2
527	[2n]_41551.p1	Unigene9949_NQ4n_3.p1	Unigene0043234_MB	Unigene0057871_MM	ENSDART00000112356.3
528	[2n]_41563.p1	Unigene18192_NQ4n_3.p1	Unigene0043525_MB	Unigene0054012_MM	ENSDART00000015323.7
529	[2n]_41614.p1	Unigene13488_NQ4n_3.p1	Unigene0060208_MB	Unigene0054093_MM	ENSDART00000047570.5
530	[2n]_41623.p1	Unigene12579_NQ4n_3.p1	Unigene0037611_MB	Unigene0056797_MM	ENSDART00000020168.9
531	[2n]_41685.p1	Unigene15537_NQ4n_3.p1	Unigene0019273_MB	Unigene0033507_MM	ENSDART00000044658.4
532	[2n]_41727.p1	Unigene19321_NQ4n_3.p1	Unigene0040969_MB	Unigene0058232_MM	ENSDART00000139855.2
533	[2n]_41745.p1	Unigene15619_NQ4n_3.p1	Unigene0059452_MB	Unigene0051333_MM	ENSDART00000043069.7
534	[2n]_4175.p1	Unigene36743_NQ4n_3.p1	Unigene0040393_MB	Unigene0062770_MM	ENSDART00000136303.2
535	[2n]_41783.p1	Unigene18312_NQ4n_3.p1	Unigene0042967_MB	Unigene0051960_MM	ENSDART00000150156.2
536	[2n]_41817.p1	Unigene9796_NQ4n_3.p1	Unigene0061634_MB	Unigene0058266_MM	ENSDART00000100226.4
537	[2n]_41830.p1	Unigene33561_NQ4n_3.p1	Unigene0045078_MB	Unigene0041607_MM	ENSDART00000101918.4
538	[2n]_41850.p1	Unigene14059_NQ4n_3.p1	Unigene0039276_MB	Unigene0034442_MM	ENSDART00000062682.5
539	[2n]_41870.p1	Unigene15942_NQ4n_3.p1	Unigene0065355_MB	Unigene0041505_MM	ENSDART00000140081.1
540	[2n]_41888.p1	Unigene19195_NQ4n_3.p1	Unigene0049351_MB	Unigene0059009_MM	ENSDART00000121864.2
541	[2n]_41912.p1	Unigene1226_NQ4n_3.p1	Unigene0040317_MB	Unigene0033786_MM	ENSDART00000149089.2
542	[2n]_41927.p1	Unigene20825_NQ4n_3.p1	Unigene0050914_MB	Unigene0053314_MM	ENSDART00000124943.2
543	[2n]_41984.p1	Unigene6287_NQ4n_3.p1	Unigene0067010_MB	Unigene0046480_MM	ENSDART00000140782.2
544	[2n]_42021.p1	Unigene14679_NQ4n_3.p1	Unigene0026166_MB	Unigene0029830_MM	ENSDART00000124032.3
545	[2n]_42051.p1	Unigene16598_NQ4n_3.p1	Unigene0056969_MB	Unigene0053974_MM	ENSDART00000037109.6
546	[2n]_42090.p1	Unigene1944_NQ4n_3.p1	Unigene0049663_MB	Unigene0039398_MM	ENSDART00000113806.3
547	[2n]_42096.p1	Unigene12245_NQ4n_3.p1	Unigene0062030_MB	Unigene0038474_MM	ENSDART00000036854.8
548	[2n]_421.p1	Unigene21102_NQ4n_3.p1	Unigene0056962_MB	Unigene0056848_MM	ENSDART00000125459.3
549	[2n]_42112.p1	Unigene19243_NQ4n_3.p1	Unigene0035749_MB	Unigene0047309_MM	ENSDART00000003634.7
550	[2n]_42135.p1	Unigene11875_NQ4n_3.p1	Unigene0055620_MB	Unigene0050236_MM	ENSDART00000137467.2
551	[2n]_42193.p1	Unigene15356_NQ4n_3.p1	Unigene0060155_MB	Unigene0047864_MM	ENSDART00000076128.5
552	[2n]_42216.p1	Unigene17856_NQ4n_3.p1	Unigene0040847_MB	Unigene0041043_MM	ENSDART00000125691.2
553	[2n]_42361.p1	CL1229.Contig1_NQ4n_3.p1	Unigene0032141_MB	Unigene0044360_MM	ENSDART00000169050.2
554	[2n]_42410.p1	Unigene36761_NQ4n_3.p1	Unigene0045917_MB	Unigene0053365_MM	ENSDART00000127167.2
555	[2n]_42500.p1	Unigene19160_NQ4n_3.p1	Unigene0049463_MB	Unigene0054832_MM	ENSDART00000008698.5
556	[2n]_42505.p1	Unigene17599_NQ4n_3.p1	Unigene0059456_MB	Unigene0040710_MM	ENSDART00000130537.2
557	[2n]_42537.p1	Unigene16577_NQ4n_3.p1	Unigene0026866_MB	Unigene0061017_MM	ENSDART00000099479.4
558	[2n]_42577.p1	Unigene19663_NQ4n_3.p1	Unigene0056316_MB	Unigene0059247_MM	ENSDART00000158607.2
559	[2n]_42632.p2	CL2682.Contig1_NQ4n_3.p1	Unigene0058968_MB	Unigene0064382_MM	ENSDART00000112384.3
560	[2n]_42659.p1	Unigene17126_NQ4n_3.p1	Unigene0040058_MB	Unigene0037587_MM	ENSDART00000081746.4
561	[2n]_42696.p1	CL2988.Contig2_NQ4n_3.p1	Unigene0040322_MB	Unigene0053679_MM	ENSDART00000013066.7
562	[2n]_42765.p1	Unigene17354_NQ4n_3.p1	Unigene0053101_MB	Unigene0054514_MM	ENSDART00000019818.8
563	[2n]_42786.p1	Unigene17824_NQ4n_3.p1	Unigene0041906_MB	Unigene0057169_MM	ENSDART00000115251.3
564	[2n]_42817.p1	Unigene24184_NQ4n_3.p1	Unigene0045655_MB	Unigene0046615_MM	ENSDART00000098209.4
565	[2n]_42820.p1	Unigene274_NQ4n_3.p1	Unigene0046634_MB	Unigene0050546_MM	ENSDART00000172544.2
566	[2n]_42850.p1	Unigene20310_NQ4n_3.p1	Unigene0038638_MB	Unigene0055798_MM	ENSDART00000060049.6
567	[2n]_42853.p1	CL2869.Contig1_NQ4n_3.p1	Unigene0069558_MB	Unigene0060795_MM	ENSDART00000130985.2
568	[2n]_42895.p1	Unigene14303_NQ4n_3.p1	Unigene0045941_MB	Unigene0006252_MM	ENSDART00000098912.4
569	[2n]_42955.p1	Unigene12192_NQ4n_3.p1	Unigene0037435_MB	Unigene0044535_MM	ENSDART00000105933.3
570	[2n]_42978.p1	Unigene16294_NQ4n_3.p1	Unigene0020993_MB	Unigene0027661_MM	ENSDART00000161265.1
571	[2n]_43124.p1	Unigene19405_NQ4n_3.p1	Unigene0038390_MB	Unigene0049307_MM	ENSDART00000149939.1
572	[2n]_43134.p1	Unigene12937_NQ4n_3.p1	Unigene0061053_MB	Unigene0060037_MM	ENSDART00000158047.1
573	[2n]_43157.p1	Unigene25674_NQ4n_3.p1	Unigene0043934_MB	Unigene0049847_MM	ENSDART00000022685.8
574	[2n]_43252.p1	CL1048.Contig1_NQ4n_3.p1	Unigene0052792_MB	Unigene0038314_MM	ENSDART00000098567.4
575	[2n]_43268.p1	Unigene17380_NQ4n_3.p1	Unigene0061741_MB	Unigene0050436_MM	ENSDART00000074605.5
576	[2n]_43272.p1	Unigene8369_NQ4n_3.p1	Unigene0014421_MB	Unigene0035075_MM	ENSDART00000078062.5
577	[2n]_433.p1	Unigene19878_NQ4n_3.p1	Unigene0067257_MB	Unigene0025753_MM	ENSDART00000004424.9
578	[2n]_43436.p1	CL4170.Contig1_NQ4n_3.p1	Unigene0017034_MB	Unigene0030102_MM	ENSDART00000112389.2
579	[2n]_43446.p1	Unigene15502_NQ4n_3.p1	Unigene0056374_MB	Unigene0042005_MM	ENSDART00000148314.2
580	[2n]_43459.p1	Unigene20655_NQ4n_3.p1	Unigene0051671_MB	Unigene0047283_MM	ENSDART00000152705.2
581	[2n]_43482.p1	Unigene16779_NQ4n_3.p1	Unigene0057154_MB	Unigene0057069_MM	ENSDART00000114473.2
582	[2n]_43528.p1	Unigene7885_NQ4n_3.p1	Unigene0042933_MB	Unigene0047746_MM	ENSDART00000078271.5
583	[2n]_43581.p1	Unigene15382_NQ4n_3.p1	Unigene0039786_MB	Unigene0024557_MM	ENSDART00000065868.4
584	[2n]_43610.p1	Unigene18181_NQ4n_3.p1	Unigene0041841_MB	Unigene0039571_MM	ENSDART00000112134.3
585	[2n]_43638.p1	Unigene19636_NQ4n_3.p1	Unigene0030922_MB	Unigene0044567_MM	ENSDART00000154917.1
586	[2n]_43669.p1	Unigene18350_NQ4n_3.p1	Unigene0044155_MB	Unigene0031839_MM	ENSDART00000171041.1
587	[2n]_43680.p1	Unigene17591_NQ4n_3.p1	Unigene0041679_MB	Unigene0035651_MM	ENSDART00000159717.1
588	[2n]_43699.p1	Unigene12484_NQ4n_3.p1	Unigene0047044_MB	Unigene0035137_MM	ENSDART00000052805.3
589	[2n]_43710.p1	Unigene18582_NQ4n_3.p1	Unigene0046861_MB	Unigene0061462_MM	ENSDART00000091683.5
590	[2n]_43893.p1	Unigene17587_NQ4n_3.p1	Unigene0046841_MB	Unigene0035063_MM	ENSDART00000060455.5
591	[2n]_43903.p1	Unigene15181_NQ4n_3.p1	Unigene0056839_MB	Unigene0044319_MM	ENSDART00000026592.6
592	[2n]_43984.p2	Unigene13899_NQ4n_3.p1	Unigene0060009_MB	Unigene0030542_MM	ENSDART00000129356.2
593	[2n]_43986.p1	Unigene10040_NQ4n_3.p1	Unigene0067948_MB	Unigene0048475_MM	ENSDART00000134811.1
594	[2n]_44045.p1	Unigene14997_NQ4n_3.p1	Unigene0058996_MB	Unigene0059204_MM	ENSDART00000134052.2
595	[2n]_44118.p1	Unigene15068_NQ4n_3.p1	Unigene0034788_MB	Unigene0036069_MM	ENSDART00000167245.1
596	[2n]_44162.p1	Unigene2074_NQ4n_3.p1	Unigene0044541_MB	Unigene0037258_MM	ENSDART00000062309.4
597	[2n]_44266.p1	Unigene16218_NQ4n_3.p1	Unigene0035977_MB	Unigene0018712_MM	ENSDART00000113032.3
598	[2n]_44269.p1	CL2664.Contig1_NQ4n_3.p1	Unigene0061728_MB	Unigene0056906_MM	ENSDART00000101054.4
599	[2n]_44273.p1	Unigene1553_NQ4n_3.p1	Unigene0060873_MB	Unigene0064227_MM	ENSDART00000105646.5
600	[2n]_44288.p1	Unigene1504_NQ4n_3.p1	Unigene0052107_MB	Unigene0060627_MM	ENSDART00000114885.4
601	[2n]_44305.p1	Unigene18597_NQ4n_3.p1	Unigene0058768_MB	Unigene0059416_MM	ENSDART00000121456.2
602	[2n]_44320.p1	Unigene601_NQ4n_3.p1	Unigene0033612_MB	Unigene0048047_MM	ENSDART00000112098.3
603	[2n]_44360.p1	Unigene16761_NQ4n_3.p1	Unigene0057152_MB	Unigene0047372_MM	ENSDART00000111566.3
604	[2n]_44394.p1	CL1564.Contig1_NQ4n_3.p1	Unigene0059436_MB	Unigene0045995_MM	ENSDART00000164691.1
605	[2n]_44427.p1	CL2613.Contig1_NQ4n_3.p1	Unigene0034954_MB	Unigene0046364_MM	ENSDART00000016793.7
606	[2n]_44435.p1	Unigene19279_NQ4n_3.p1	Unigene0067978_MB	Unigene0060724_MM	ENSDART00000140375.2
607	[2n]_44439.p1	Unigene389_NQ4n_3.p2	Unigene0037252_MB	Unigene0029444_MM	ENSDART00000028673.6
608	[2n]_44460.p1	Unigene16306_NQ4n_3.p1	Unigene0030740_MB	Unigene0049256_MM	ENSDART00000156418.2
609	[2n]_44468.p1	Unigene17486_NQ4n_3.p1	Unigene0046224_MB	Unigene0041263_MM	ENSDART00000042672.6
610	[2n]_44476.p1	Unigene19328_NQ4n_3.p1	Unigene0052111_MB	Unigene0042345_MM	ENSDART00000052731.6
611	[2n]_44477.p1	Unigene986_NQ4n_3.p1	Unigene0057047_MB	Unigene0066208_MM	ENSDART00000155381.2
612	[2n]_44584.p1	Unigene7671_NQ4n_3.p1	Unigene0028021_MB	Unigene0046230_MM	ENSDART00000018017.7
613	[2n]_44651.p1	CL3001.Contig2_NQ4n_3.p1	Unigene0040945_MB	Unigene0055077_MM	ENSDART00000051524.7
614	[2n]_44746.p1	Unigene20471_NQ4n_3.p1	Unigene0044271_MB	Unigene0045714_MM	ENSDART00000055134.6
615	[2n]_44831.p1	Unigene17351_NQ4n_3.p1	Unigene0039395_MB	Unigene0048685_MM	ENSDART00000009196.7
616	[2n]_44859.p1	Unigene11556_NQ4n_3.p1	Unigene0001273_MB	Unigene0007684_MM	ENSDART00000131602.1
617	[2n]_44885.p1	Unigene16051_NQ4n_3.p1	Unigene0037209_MB	Unigene0042751_MM	ENSDART00000029366.8
618	[2n]_45020.p1	Unigene16333_NQ4n_3.p1	Unigene0026151_MB	Unigene0042903_MM	ENSDART00000152975.2
619	[2n]_45022.p1	Unigene987_NQ4n_3.p1	Unigene0047633_MB	Unigene0046237_MM	ENSDART00000026726.7
620	[2n]_45069.p1	Unigene19282_NQ4n_3.p1	Unigene0012210_MB	Unigene0051309_MM	ENSDART00000098889.4
621	[2n]_45090.p1	Unigene16899_NQ4n_3.p1	Unigene0035877_MB	Unigene0033946_MM	ENSDART00000003834.9
622	[2n]_45155.p1	Unigene20708_NQ4n_3.p1	Unigene0025527_MB	Unigene0032554_MM	ENSDART00000106657.3
623	[2n]_45182.p1	Unigene18633_NQ4n_3.p1	Unigene0056618_MB	Unigene0053308_MM	ENSDART00000077734.5
624	[2n]_45220.p1	Unigene18656_NQ4n_3.p1	Unigene0036192_MB	Unigene0029792_MM	ENSDART00000036927.6
625	[2n]_45305.p1	Unigene13879_NQ4n_3.p1	Unigene0034226_MB	Unigene0025211_MM	ENSDART00000157437.2
626	[2n]_45318.p1	CL4920.Contig1_NQ4n_3.p1	Unigene0041638_MB	Unigene0054892_MM	ENSDART00000149600.2
627	[2n]_45321.p1	Unigene10849_NQ4n_3.p1	Unigene0064356_MB	Unigene0058802_MM	ENSDART00000164699.2
628	[2n]_45339.p1	Unigene17661_NQ4n_3.p1	Unigene0038180_MB	Unigene0026389_MM	ENSDART00000124968.2
629	[2n]_45367.p1	Unigene15174_NQ4n_3.p1	Unigene0026348_MB	Unigene0032260_MM	ENSDART00000143862.1
630	[2n]_45394.p1	Unigene12897_NQ4n_3.p1	Unigene0034737_MB	Unigene0055694_MM	ENSDART00000047452.6
631	[2n]_45413.p1	Unigene11437_NQ4n_3.p1	Unigene0052571_MB	Unigene0041894_MM	ENSDART00000092258.5
632	[2n]_45468.p1	Unigene19343_NQ4n_3.p1	Unigene0035312_MB	Unigene0040078_MM	ENSDART00000145815.1
633	[2n]_45488.p1	Unigene18867_NQ4n_3.p1	Unigene0005773_MB	Unigene0042565_MM	ENSDART00000052325.6
634	[2n]_45507.p1	CL1066.Contig1_NQ4n_3.p1	Unigene0056766_MB	Unigene0051639_MM	ENSDART00000103405.4
635	[2n]_45535.p1	Unigene18619_NQ4n_3.p1	Unigene0026247_MB	Unigene0042217_MM	ENSDART00000013453.9
636	[2n]_45572.p1	Unigene11933_NQ4n_3.p1	Unigene0040627_MB	Unigene0028780_MM	ENSDART00000063329.5
637	[2n]_45579.p1	Unigene14182_NQ4n_3.p1	Unigene0043201_MB	Unigene0038781_MM	ENSDART00000057689.3
638	[2n]_45671.p1	Unigene20165_NQ4n_3.p1	Unigene0046858_MB	Unigene0042500_MM	ENSDART00000077209.4
639	[2n]_45676.p1	Unigene17397_NQ4n_3.p1	Unigene0044334_MB	Unigene0039357_MM	ENSDART00000109506.3
640	[2n]_45680.p1	Unigene13941_NQ4n_3.p1	Unigene0044471_MB	Unigene0038776_MM	ENSDART00000067039.4
641	[2n]_45705.p1	Unigene19244_NQ4n_3.p1	Unigene0067106_MB	Unigene0051819_MM	ENSDART00000059623.4
642	[2n]_45742.p1	Unigene18710_NQ4n_3.p1	Unigene0048324_MB	Unigene0046968_MM	ENSDART00000023123.7
643	[2n]_45745.p1	CL2699.Contig1_NQ4n_3.p1	Unigene0050948_MB	Unigene0043558_MM	ENSDART00000025120.8
644	[2n]_45751.p1	Unigene20255_NQ4n_3.p1	Unigene0040059_MB	Unigene0049768_MM	ENSDART00000163338.1
645	[2n]_45867.p1	Unigene15184_NQ4n_3.p1	Unigene0035172_MB	Unigene0023494_MM	ENSDART00000112803.3
646	[2n]_45873.p1	Unigene19767_NQ4n_3.p1	Unigene0031961_MB	Unigene0041994_MM	ENSDART00000048753.6
647	[2n]_45901.p1	Unigene16862_NQ4n_3.p1	Unigene0027513_MB	Unigene0040479_MM	ENSDART00000055385.3
648	[2n]_45980.p2	Unigene10422_NQ4n_3.p1	Unigene0035734_MB	Unigene0023113_MM	ENSDART00000003273.6
649	[2n]_46019.p1	Unigene12835_NQ4n_3.p1	Unigene0028035_MB	Unigene0044285_MM	ENSDART00000139297.1
650	[2n]_46093.p1	Unigene14687_NQ4n_3.p1	Unigene0038709_MB	Unigene0040234_MM	ENSDART00000073416.5
651	[2n]_46109.p1	Unigene20657_NQ4n_3.p1	Unigene0060538_MB	Unigene0053956_MM	ENSDART00000114272.2
652	[2n]_46117.p1	Unigene14973_NQ4n_3.p1	Unigene0041619_MB	Unigene0020759_MM	ENSDART00000016660.5
653	[2n]_46146.p1	CL475.Contig2_NQ4n_3.p1	Unigene0063575_MB	Unigene0059996_MM	ENSDART00000156660.1
654	[2n]_46191.p1	Unigene3651_NQ4n_3.p1	Unigene0038838_MB	Unigene0046897_MM	ENSDART00000158095.1
655	[2n]_46229.p1	Unigene15648_NQ4n_3.p1	Unigene0025982_MB	Unigene0043130_MM	ENSDART00000148346.2
656	[2n]_46263.p1	Unigene19401_NQ4n_3.p1	Unigene0049638_MB	Unigene0044760_MM	ENSDART00000023676.5
657	[2n]_46265.p1	Unigene9768_NQ4n_3.p1	Unigene0039920_MB	Unigene0055904_MM	ENSDART00000123737.2
658	[2n]_46313.p1	Unigene20413_NQ4n_3.p1	Unigene0047056_MB	Unigene0040076_MM	ENSDART00000062854.5
659	[2n]_46323.p1	Unigene19003_NQ4n_3.p1	Unigene0044947_MB	Unigene0045759_MM	ENSDART00000028043.8
660	[2n]_46352.p1	Unigene16211_NQ4n_3.p1	Unigene0046594_MB	Unigene0050029_MM	ENSDART00000042049.4
661	[2n]_46374.p1	Unigene16311_NQ4n_3.p1	Unigene0058005_MB	Unigene0034936_MM	ENSDART00000082297.5
662	[2n]_46379.p1	Unigene15712_NQ4n_3.p1	Unigene0051964_MB	Unigene0048158_MM	ENSDART00000145103.2
663	[2n]_464.p1	Unigene16439_NQ4n_3.p1	Unigene0042092_MB	Unigene0025153_MM	ENSDART00000092389.6
664	[2n]_46487.p1	Unigene20556_NQ4n_3.p1	Unigene0046105_MB	Unigene0045769_MM	ENSDART00000008035.5
665	[2n]_46493.p1	Unigene16297_NQ4n_3.p1	Unigene0039443_MB	Unigene0039689_MM	ENSDART00000003465.6
666	[2n]_46494.p1	Unigene20194_NQ4n_3.p1	Unigene0045812_MB	Unigene0053587_MM	ENSDART00000168246.2
667	[2n]_46496.p1	Unigene18141_NQ4n_3.p1	Unigene0064241_MB	Unigene0055860_MM	ENSDART00000029067.8
668	[2n]_46548.p1	Unigene14738_NQ4n_3.p1	Unigene0046185_MB	Unigene0060140_MM	ENSDART00000039973.5
669	[2n]_46550.p1	Unigene15926_NQ4n_3.p1	Unigene0055295_MB	Unigene0041913_MM	ENSDART00000006109.5
670	[2n]_46594.p1	Unigene18513_NQ4n_3.p1	Unigene0034232_MB	Unigene0036864_MM	ENSDART00000142043.1
671	[2n]_46601.p1	Unigene17103_NQ4n_3.p1	Unigene0022829_MB	Unigene0040366_MM	ENSDART00000065256.3
672	[2n]_46621.p1	Unigene19900_NQ4n_3.p1	Unigene0010143_MB	Unigene0052071_MM	ENSDART00000020970.7
673	[2n]_46628.p1	Unigene13854_NQ4n_3.p1	Unigene0066532_MB	Unigene0060604_MM	ENSDART00000048866.6
674	[2n]_46632.p2	Unigene6754_NQ4n_3.p1	Unigene0070576_MB	Unigene0038436_MM	ENSDART00000171744.1
675	[2n]_46637.p1	Unigene18072_NQ4n_3.p1	Unigene0052023_MB	Unigene0033865_MM	ENSDART00000066363.5
676	[2n]_46651.p1	CL4241.Contig2_NQ4n_3.p1	Unigene0053406_MB	Unigene0054023_MM	ENSDART00000058546.4
677	[2n]_46673.p1	Unigene13344_NQ4n_3.p1	Unigene0060875_MB	Unigene0036612_MM	ENSDART00000092648.4
678	[2n]_46676.p1	Unigene3519_NQ4n_3.p1	Unigene0054318_MB	Unigene0040610_MM	ENSDART00000101208.3
679	[2n]_46688.p1	Unigene13266_NQ4n_3.p1	Unigene0049819_MB	Unigene0042070_MM	ENSDART00000170605.1
680	[2n]_46702.p1	CL1216.Contig1_NQ4n_3.p1	Unigene0053315_MB	Unigene0049446_MM	ENSDART00000097395.3
681	[2n]_46741.p1	CL3544.Contig1_NQ4n_3.p1	Unigene0051120_MB	Unigene0046729_MM	ENSDART00000030738.7
682	[2n]_46764.p1	Unigene12030_NQ4n_3.p1	Unigene0061222_MB	Unigene0050254_MM	ENSDART00000083367.4
683	[2n]_46821.p1	Unigene19989_NQ4n_3.p1	Unigene0049664_MB	Unigene0056422_MM	ENSDART00000102202.5
684	[2n]_46838.p1	Unigene18199_NQ4n_3.p1	Unigene0039629_MB	Unigene0032482_MM	ENSDART00000161807.1
685	[2n]_46860.p1	CL4827.Contig1_NQ4n_3.p1	Unigene0029576_MB	Unigene0046462_MM	ENSDART00000122540.2
686	[2n]_46894.p1	Unigene4580_NQ4n_3.p1	Unigene0055446_MB	Unigene0026156_MM	ENSDART00000129679.2
687	[2n]_46959.p1	Unigene3299_NQ4n_3.p1	Unigene0054261_MB	Unigene0033557_MM	ENSDART00000142837.2
688	[2n]_46998.p1	Unigene18606_NQ4n_3.p1	Unigene0038894_MB	Unigene0051092_MM	ENSDART00000017422.8
689	[2n]_47004.p1	Unigene18743_NQ4n_3.p1	Unigene0044663_MB	Unigene0037932_MM	ENSDART00000025604.7
690	[2n]_47052.p1	Unigene17939_NQ4n_3.p1	Unigene0054013_MB	Unigene0044308_MM	ENSDART00000066835.5
691	[2n]_47069.p1	Unigene13784_NQ4n_3.p1	Unigene0040341_MB	Unigene0042777_MM	ENSDART00000021533.8
692	[2n]_47084.p1	Unigene14308_NQ4n_3.p1	Unigene0042681_MB	Unigene0053615_MM	ENSDART00000147886.1
693	[2n]_47097.p1	Unigene19135_NQ4n_3.p1	Unigene0038171_MB	Unigene0040329_MM	ENSDART00000050352.7
694	[2n]_47161.p1	Unigene17007_NQ4n_3.p1	Unigene0036212_MB	Unigene0029246_MM	ENSDART00000158293.1
695	[2n]_47172.p1	Unigene15634_NQ4n_3.p1	Unigene0037950_MB	Unigene0052582_MM	ENSDART00000160766.1
696	[2n]_47196.p1	Unigene19866_NQ4n_3.p1	Unigene0031757_MB	Unigene0039846_MM	ENSDART00000082082.4
697	[2n]_47212.p1	Unigene19288_NQ4n_3.p1	Unigene0026976_MB	Unigene0048547_MM	ENSDART00000018981.9
698	[2n]_47235.p1	Unigene18104_NQ4n_3.p1	Unigene0053276_MB	Unigene0051837_MM	ENSDART00000028694.7
699	[2n]_47239.p1	CL651.Contig1_NQ4n_3.p1	Unigene0049197_MB	Unigene0054162_MM	ENSDART00000177880.1
700	[2n]_47247.p1	Unigene18415_NQ4n_3.p1	Unigene0051031_MB	Unigene0056907_MM	ENSDART00000005479.8
701	[2n]_47250.p1	Unigene1663_NQ4n_3.p1	Unigene0043398_MB	Unigene0037383_MM	ENSDART00000099832.3
702	[2n]_47252.p1	Unigene12089_NQ4n_3.p1	Unigene0028795_MB	Unigene0040421_MM	ENSDART00000040680.6
703	[2n]_47278.p1	Unigene13165_NQ4n_3.p1	Unigene0041047_MB	Unigene0036892_MM	ENSDART00000129395.2
704	[2n]_47314.p1	Unigene19042_NQ4n_3.p1	Unigene0062065_MB	Unigene0041806_MM	ENSDART00000010881.6
705	[2n]_47335.p1	Unigene12447_NQ4n_3.p1	Unigene0054739_MB	Unigene0052599_MM	ENSDART00000067434.5
706	[2n]_47341.p1	Unigene16335_NQ4n_3.p1	Unigene0041888_MB	Unigene0044586_MM	ENSDART00000056666.5
707	[2n]_47384.p1	Unigene19304_NQ4n_3.p1	Unigene0038426_MB	Unigene0045221_MM	ENSDART00000084174.5
708	[2n]_47385.p1	CL2901.Contig1_NQ4n_3.p1	Unigene0035780_MB	Unigene0030948_MM	ENSDART00000010495.6
709	[2n]_47394.p1	Unigene19275_NQ4n_3.p1	Unigene0043721_MB	Unigene0058525_MM	ENSDART00000089325.4
710	[2n]_47437.p1	Unigene17714_NQ4n_3.p1	Unigene0061603_MB	Unigene0041316_MM	ENSDART00000101036.4
711	[2n]_47459.p1	Unigene4436_NQ4n_3.p1	Unigene0022207_MB	Unigene0050408_MM	ENSDART00000083038.5
712	[2n]_47507.p1	Unigene1923_NQ4n_3.p1	Unigene0051878_MB	Unigene0029592_MM	ENSDART00000165417.2
713	[2n]_47554.p1	Unigene19828_NQ4n_3.p1	Unigene0046860_MB	Unigene0040904_MM	ENSDART00000004585.6
714	[2n]_47572.p1	Unigene16883_NQ4n_3.p1	Unigene0031528_MB	Unigene0039126_MM	ENSDART00000077059.4
715	[2n]_47600.p1	Unigene15186_NQ4n_3.p1	Unigene0053188_MB	Unigene0046054_MM	ENSDART00000022356.7
716	[2n]_47601.p1	CL4657.Contig1_NQ4n_3.p1	Unigene0055679_MB	Unigene0041191_MM	ENSDART00000170822.1
717	[2n]_47656.p1	Unigene16235_NQ4n_3.p1	Unigene0044954_MB	Unigene0024265_MM	ENSDART00000100569.4
718	[2n]_47676.p1	Unigene729_NQ4n_3.p1	Unigene0061252_MB	Unigene0066041_MM	ENSDART00000099003.5
719	[2n]_47681.p1	Unigene15103_NQ4n_3.p1	Unigene0047596_MB	Unigene0039250_MM	ENSDART00000122262.2
720	[2n]_47684.p1	Unigene16263_NQ4n_3.p1	Unigene0029306_MB	Unigene0041634_MM	ENSDART00000079502.4
721	[2n]_47688.p1	Unigene18060_NQ4n_3.p1	Unigene0068660_MB	Unigene0053267_MM	ENSDART00000003422.6
722	[2n]_47703.p1	Unigene20845_NQ4n_3.p1	Unigene0067962_MB	Unigene0049731_MM	ENSDART00000133905.2
723	[2n]_47719.p1	Unigene18653_NQ4n_3.p1	Unigene0055290_MB	Unigene0036378_MM	ENSDART00000168935.1
724	[2n]_47728.p1	CL4483.Contig2_NQ4n_3.p1	Unigene0038975_MB	Unigene0048421_MM	ENSDART00000158188.2
725	[2n]_47834.p1	Unigene4648_NQ4n_3.p1	Unigene0043672_MB	Unigene0023009_MM	ENSDART00000141739.1
726	[2n]_47851.p1	Unigene17931_NQ4n_3.p1	Unigene0014499_MB	Unigene0034777_MM	ENSDART00000032390.5
727	[2n]_47862.p1	Unigene4289_NQ4n_3.p1	Unigene0054675_MB	Unigene0036324_MM	ENSDART00000129371.2
728	[2n]_47961.p1	Unigene630_NQ4n_3.p1	Unigene0029494_MB	Unigene0049131_MM	ENSDART00000032540.7
729	[2n]_47973.p1	Unigene15657_NQ4n_3.p1	Unigene0027044_MB	Unigene0037694_MM	ENSDART00000080334.5
730	[2n]_47986.p1	Unigene18373_NQ4n_3.p1	Unigene0041474_MB	Unigene0037013_MM	ENSDART00000010821.9
731	[2n]_47991.p1	Unigene1015_NQ4n_3.p1	Unigene0040811_MB	Unigene0042292_MM	ENSDART00000121972.3
732	[2n]_47999.p1	Unigene19411_NQ4n_3.p1	Unigene0045205_MB	Unigene0045196_MM	ENSDART00000104476.2
733	[2n]_48046.p1	Unigene16305_NQ4n_3.p1	Unigene0045723_MB	Unigene0057459_MM	ENSDART00000054876.6
734	[2n]_48107.p1	Unigene17192_NQ4n_3.p1	Unigene0042959_MB	Unigene0049023_MM	ENSDART00000168768.1
735	[2n]_48172.p1	Unigene221_NQ4n_3.p1	Unigene0046278_MB	Unigene0038042_MM	ENSDART00000108653.4
736	[2n]_48211.p1	CL2375.Contig1_NQ4n_3.p1	Unigene0043224_MB	Unigene0045824_MM	ENSDART00000104874.3
737	[2n]_48283.p1	Unigene12913_NQ4n_3.p1	Unigene0046788_MB	Unigene0030725_MM	ENSDART00000158613.1
738	[2n]_48295.p1	Unigene14644_NQ4n_3.p1	Unigene0044815_MB	Unigene0048526_MM	ENSDART00000027214.6
739	[2n]_48311.p1	Unigene1455_NQ4n_3.p1	Unigene0033162_MB	Unigene0051891_MM	ENSDART00000031127.5
740	[2n]_48372.p1	Unigene38596_NQ4n_3.p1	Unigene0058791_MB	Unigene0031634_MM	ENSDART00000099692.3
741	[2n]_48412.p1	Unigene2642_NQ4n_3.p1	Unigene0028810_MB	Unigene0042974_MM	ENSDART00000092180.4
742	[2n]_48419.p1	Unigene14487_NQ4n_3.p1	Unigene0023546_MB	Unigene0034069_MM	ENSDART00000131976.2
743	[2n]_48422.p1	Unigene8254_NQ4n_3.p1	Unigene0039037_MB	Unigene0031591_MM	ENSDART00000023842.7
744	[2n]_48425.p1	Unigene25198_NQ4n_3.p1	Unigene0041126_MB	Unigene0026350_MM	ENSDART00000091140.4
745	[2n]_48465.p1	Unigene18431_NQ4n_3.p1	Unigene0035019_MB	Unigene0045068_MM	ENSDART00000078525.5
746	[2n]_48480.p1	Unigene16770_NQ4n_3.p1	Unigene0004840_MB	Unigene0040629_MM	ENSDART00000167922.1
747	[2n]_48481.p1	Unigene17070_NQ4n_3.p1	Unigene0057535_MB	Unigene0039619_MM	ENSDART00000076425.4
748	[2n]_48494.p1	Unigene98_NQ4n_3.p1	Unigene0048273_MB	Unigene0046386_MM	ENSDART00000062724.5
749	[2n]_48540.p1	Unigene17211_NQ4n_3.p1	Unigene0053649_MB	Unigene0050950_MM	ENSDART00000017755.3
750	[2n]_48606.p1	Unigene16082_NQ4n_3.p1	Unigene0052928_MB	Unigene0044621_MM	ENSDART00000129146.2
751	[2n]_48636.p1	Unigene19485_NQ4n_3.p1	Unigene0039595_MB	Unigene0062993_MM	ENSDART00000058785.3
752	[2n]_48718.p1	Unigene16350_NQ4n_3.p1	Unigene0043949_MB	Unigene0033094_MM	ENSDART00000023470.5
753	[2n]_48728.p1	Unigene19099_NQ4n_3.p1	Unigene0029577_MB	Unigene0034426_MM	ENSDART00000032880.5
754	[2n]_48784.p1	Unigene18836_NQ4n_3.p1	Unigene0040497_MB	Unigene0043288_MM	ENSDART00000029528.7
755	[2n]_48793.p1	Unigene594_NQ4n_3.p1	Unigene0046106_MB	Unigene0048845_MM	ENSDART00000110618.3
756	[2n]_48852.p1	Unigene20142_NQ4n_3.p1	Unigene0044315_MB	Unigene0041856_MM	ENSDART00000040292.5
757	[2n]_48893.p1	Unigene19538_NQ4n_3.p1	Unigene0037109_MB	Unigene0047318_MM	ENSDART00000164913.1
758	[2n]_48901.p1	Unigene5120_NQ4n_3.p1	Unigene0033797_MB	Unigene0006159_MM	ENSDART00000148743.1
759	[2n]_48940.p1	Unigene10653_NQ4n_3.p1	Unigene0065434_MB	Unigene0051931_MM	ENSDART00000027957.7
760	[2n]_48947.p1	Unigene12954_NQ4n_3.p1	Unigene0014046_MB	Unigene0039190_MM	ENSDART00000146924.3
761	[2n]_48959.p1	CL5024.Contig1_NQ4n_3.p1	Unigene0050462_MB	Unigene0042626_MM	ENSDART00000079600.4
762	[2n]_49012.p1	Unigene13713_NQ4n_3.p1	Unigene0003412_MB	Unigene0076106_MM	ENSDART00000020409.7
763	[2n]_49046.p1	Unigene18514_NQ4n_3.p1	Unigene0029355_MB	Unigene0033829_MM	ENSDART00000102522.3
764	[2n]_49098.p1	Unigene20662_NQ4n_3.p1	Unigene0027267_MB	Unigene0042738_MM	ENSDART00000088026.5
765	[2n]_49142.p1	Unigene19094_NQ4n_3.p1	Unigene0057108_MB	Unigene0051491_MM	ENSDART00000052421.3
766	[2n]_49209.p1	Unigene17271_NQ4n_3.p1	Unigene0039902_MB	Unigene0045799_MM	ENSDART00000153179.1
767	[2n]_49253.p1	Unigene16716_NQ4n_3.p1	Unigene0042066_MB	Unigene0036303_MM	ENSDART00000063912.4
768	[2n]_49339.p1	Unigene634_NQ4n_3.p1	Unigene0039138_MB	Unigene0060009_MM	ENSDART00000004664.7
769	[2n]_49362.p1	Unigene14755_NQ4n_3.p1	Unigene0048848_MB	Unigene0043520_MM	ENSDART00000050826.8
770	[2n]_49374.p1	Unigene13889_NQ4n_3.p1	Unigene0037620_MB	Unigene0051564_MM	ENSDART00000143728.2
771	[2n]_49467.p1	Unigene16567_NQ4n_3.p1	Unigene0058346_MB	Unigene0044155_MM	ENSDART00000100532.5
772	[2n]_49501.p1	Unigene4855_NQ4n_3.p1	Unigene0048539_MB	Unigene0037087_MM	ENSDART00000056772.5
773	[2n]_49521.p1	Unigene15543_NQ4n_3.p1	Unigene0045289_MB	Unigene0038365_MM	ENSDART00000090368.4
774	[2n]_4958.p1	Unigene20024_NQ4n_3.p1	Unigene0064327_MB	Unigene0045359_MM	ENSDART00000134918.1
775	[2n]_49614.p1	Unigene15576_NQ4n_3.p1	Unigene0048301_MB	Unigene0048033_MM	ENSDART00000028906.8
776	[2n]_49616.p1	CL1803.Contig2_NQ4n_3.p1	Unigene0050385_MB	Unigene0031353_MM	ENSDART00000102434.3
777	[2n]_49654.p2	Unigene12393_NQ4n_3.p1	Unigene0045229_MB	Unigene0055264_MM	ENSDART00000050217.6
778	[2n]_49660.p1	Unigene20821_NQ4n_3.p1	Unigene0069864_MB	Unigene0065586_MM	ENSDART00000053012.5
779	[2n]_49662.p1	Unigene14426_NQ4n_3.p1	Unigene0050936_MB	Unigene0057068_MM	ENSDART00000087196.5
780	[2n]_49683.p1	Unigene18448_NQ4n_3.p1	Unigene0026205_MB	Unigene0038271_MM	ENSDART00000054175.5
781	[2n]_49820.p1	Unigene17049_NQ4n_3.p1	Unigene0059741_MB	Unigene0061996_MM	ENSDART00000165259.1
782	[2n]_49839.p1	Unigene160_NQ4n_3.p1	Unigene0050393_MB	Unigene0056731_MM	ENSDART00000167694.1
783	[2n]_50080.p1	Unigene14079_NQ4n_3.p1	Unigene0024548_MB	Unigene0037528_MM	ENSDART00000012048.8
784	[2n]_50137.p1	Unigene13691_NQ4n_3.p1	Unigene0045390_MB	Unigene0056121_MM	ENSDART00000057421.3
785	[2n]_50156.p1	CL92.Contig1_NQ4n_3.p1	Unigene0034364_MB	Unigene0061484_MM	ENSDART00000034555.6
786	[2n]_50168.p1	Unigene9460_NQ4n_3.p1	Unigene0049199_MB	Unigene0057225_MM	ENSDART00000150178.1
787	[2n]_50173.p1	Unigene18793_NQ4n_3.p1	Unigene0056864_MB	Unigene0058562_MM	ENSDART00000037036.3
788	[2n]_50209.p1	Unigene18190_NQ4n_3.p1	Unigene0016993_MB	Unigene0057508_MM	ENSDART00000039585.8
789	[2n]_50220.p1	Unigene8101_NQ4n_3.p1	Unigene0025111_MB	Unigene0027303_MM	ENSDART00000149047.2
790	[2n]_50221.p1	Unigene16151_NQ4n_3.p1	Unigene0020803_MB	Unigene0049529_MM	ENSDART00000065104.4
791	[2n]_50250.p1	Unigene15243_NQ4n_3.p1	Unigene0016014_MB	Unigene0029179_MM	ENSDART00000110671.3
792	[2n]_50283.p1	Unigene19850_NQ4n_3.p1	Unigene0046107_MB	Unigene0048159_MM	ENSDART00000058221.6
793	[2n]_5029.p1	CL638.Contig2_NQ4n_3.p1	Unigene0060456_MB	Unigene0063585_MM	ENSDART00000114779.2
794	[2n]_50381.p1	Unigene16983_NQ4n_3.p1	Unigene0038310_MB	Unigene0046571_MM	ENSDART00000160223.1
795	[2n]_50388.p1	Unigene18353_NQ4n_3.p1	Unigene0044946_MB	Unigene0047134_MM	ENSDART00000076693.4
796	[2n]_50405.p1	Unigene20428_NQ4n_3.p1	Unigene0053372_MB	Unigene0056428_MM	ENSDART00000167859.1
797	[2n]_50408.p1	Unigene20876_NQ4n_3.p1	Unigene0051587_MB	Unigene0048717_MM	ENSDART00000110416.4
798	[2n]_50426.p1	Unigene17896_NQ4n_3.p1	Unigene0042956_MB	Unigene0047993_MM	ENSDART00000130626.3
799	[2n]_50432.p1	Unigene9599_NQ4n_3.p1	Unigene0050279_MB	Unigene0053879_MM	ENSDART00000100422.3
800	[2n]_50441.p1	Unigene2694_NQ4n_3.p1	Unigene0041664_MB	Unigene0040798_MM	ENSDART00000137537.1
801	[2n]_50496.p1	Unigene18113_NQ4n_3.p1	Unigene0053669_MB	Unigene0051203_MM	ENSDART00000004782.7
802	[2n]_50515.p1	Unigene13288_NQ4n_3.p1	Unigene0051509_MB	Unigene0048055_MM	ENSDART00000121813.3
803	[2n]_50564.p1	Unigene11453_NQ4n_3.p1	Unigene0046789_MB	Unigene0038282_MM	ENSDART00000051515.4
804	[2n]_50585.p1	Unigene1523_NQ4n_3.p2	Unigene0030258_MB	Unigene0045752_MM	ENSDART00000132884.1
805	[2n]_50626.p1	Unigene6473_NQ4n_3.p1	Unigene0043799_MB	Unigene0031665_MM	ENSDART00000063953.5
806	[2n]_50646.p1	Unigene18892_NQ4n_3.p1	Unigene0028593_MB	Unigene0034690_MM	ENSDART00000081143.5
807	[2n]_50670.p1	Unigene11580_NQ4n_3.p1	Unigene0053809_MB	Unigene0018403_MM	ENSDART00000105316.3
808	[2n]_50671.p1	Unigene19690_NQ4n_3.p1	Unigene0022947_MB	Unigene0029686_MM	ENSDART00000164678.1
809	[2n]_50685.p1	Unigene12773_NQ4n_3.p1	Unigene0037609_MB	Unigene0044161_MM	ENSDART00000055882.4
810	[2n]_50735.p1	Unigene14552_NQ4n_3.p1	Unigene0007586_MB	Unigene0035760_MM	ENSDART00000085009.4
811	[2n]_50743.p1	Unigene13863_NQ4n_3.p1	Unigene0051830_MB	Unigene0038461_MM	ENSDART00000105179.4
812	[2n]_5077.p1	Unigene13369_NQ4n_3.p1	Unigene0067521_MB	Unigene0061850_MM	ENSDART00000153726.1
813	[2n]_50817.p1	Unigene6149_NQ4n_3.p1	Unigene0051802_MB	Unigene0031786_MM	ENSDART00000102337.3
814	[2n]_50818.p1	Unigene3593_NQ4n_3.p1	Unigene0064557_MB	Unigene0050362_MM	ENSDART00000035101.6
815	[2n]_50839.p1	Unigene1027_NQ4n_3.p1	Unigene0043010_MB	Unigene0036253_MM	ENSDART00000062569.5
816	[2n]_50876.p2	CL1500.Contig1_NQ4n_3.p1	Unigene0053807_MB	Unigene0055715_MM	ENSDART00000113179.2
817	[2n]_50952.p1	Unigene11057_NQ4n_3.p1	Unigene0034295_MB	Unigene0031687_MM	ENSDART00000002250.4
818	[2n]_50960.p1	Unigene17592_NQ4n_3.p1	Unigene0039282_MB	Unigene0042385_MM	ENSDART00000058703.5
819	[2n]_50970.p1	Unigene17296_NQ4n_3.p1	Unigene0036974_MB	Unigene0024942_MM	ENSDART00000085031.5
820	[2n]_51087.p1	Unigene20437_NQ4n_3.p1	Unigene0062084_MB	Unigene0041729_MM	ENSDART00000088247.5
821	[2n]_51094.p1	Unigene33084_NQ4n_3.p1	Unigene0033698_MB	Unigene0054786_MM	ENSDART00000165308.1
822	[2n]_51141.p1	Unigene19359_NQ4n_3.p1	Unigene0061071_MB	Unigene0055816_MM	ENSDART00000060695.7
823	[2n]_51150.p1	Unigene11984_NQ4n_3.p1	Unigene0045736_MB	Unigene0042466_MM	ENSDART00000051532.4
824	[2n]_51162.p1	Unigene17955_NQ4n_3.p1	Unigene0055508_MB	Unigene0041863_MM	ENSDART00000122930.2
825	[2n]_51166.p2	Unigene12799_NQ4n_3.p1	Unigene0040574_MB	Unigene0036409_MM	ENSDART00000137169.1
826	[2n]_51200.p1	Unigene17953_NQ4n_3.p1	Unigene0037874_MB	Unigene0033422_MM	ENSDART00000166259.1
827	[2n]_51220.p1	Unigene14506_NQ4n_3.p1	Unigene0031656_MB	Unigene0025159_MM	ENSDART00000143492.1
828	[2n]_51243.p1	Unigene100_NQ4n_3.p1	Unigene0060073_MB	Unigene0047533_MM	ENSDART00000040116.7
829	[2n]_51276.p1	Unigene19812_NQ4n_3.p1	Unigene0039317_MB	Unigene0049835_MM	ENSDART00000122222.2
830	[2n]_51313.p1	Unigene27500_NQ4n_3.p1	Unigene0037867_MB	Unigene0041414_MM	ENSDART00000161403.1
831	[2n]_51393.p1	Unigene15198_NQ4n_3.p1	Unigene0054476_MB	Unigene0052024_MM	ENSDART00000170422.1
832	[2n]_51446.p1	Unigene20380_NQ4n_3.p1	Unigene0023219_MB	Unigene0052763_MM	ENSDART00000055710.5
833	[2n]_51454.p1	Unigene18023_NQ4n_3.p1	Unigene0043496_MB	Unigene0048138_MM	ENSDART00000170901.2
834	[2n]_51470.p1	Unigene18255_NQ4n_3.p1	Unigene0038620_MB	Unigene0048647_MM	ENSDART00000138606.1
835	[2n]_51481.p1	Unigene19287_NQ4n_3.p1	Unigene0056199_MB	Unigene0053316_MM	ENSDART00000139087.2
836	[2n]_51483.p1	Unigene15548_NQ4n_3.p1	Unigene0045147_MB	Unigene0037539_MM	ENSDART00000015134.6
837	[2n]_51491.p1	Unigene14412_NQ4n_3.p1	Unigene0035870_MB	Unigene0046885_MM	ENSDART00000022688.6
838	[2n]_51493.p1	Unigene17079_NQ4n_3.p1	Unigene0034451_MB	Unigene0037301_MM	ENSDART00000105854.4
839	[2n]_51507.p1	Unigene17997_NQ4n_3.p1	Unigene0016682_MB	Unigene0050751_MM	ENSDART00000018868.6
840	[2n]_51510.p1	Unigene17215_NQ4n_3.p1	Unigene0041805_MB	Unigene0037311_MM	ENSDART00000016710.8
841	[2n]_51521.p1	CL440.Contig1_NQ4n_3.p1	Unigene0068165_MB	Unigene0062313_MM	ENSDART00000109544.3
842	[2n]_51532.p1	CL2466.Contig2_NQ4n_3.p1	Unigene0036224_MB	Unigene0052695_MM	ENSDART00000170653.2
843	[2n]_51538.p1	Unigene14519_NQ4n_3.p1	Unigene0040181_MB	Unigene0033409_MM	ENSDART00000144149.2
844	[2n]_51568.p1	CL4338.Contig1_NQ4n_3.p1	Unigene0031320_MB	Unigene0023400_MM	ENSDART00000052345.5
845	[2n]_51594.p1	CL2922.Contig1_NQ4n_3.p1	Unigene0038967_MB	Unigene0045549_MM	ENSDART00000136259.1
846	[2n]_51597.p1	Unigene500_NQ4n_3.p1	Unigene0058743_MB	Unigene0052170_MM	ENSDART00000130607.2
847	[2n]_51654.p1	Unigene16019_NQ4n_3.p1	Unigene0042269_MB	Unigene0041717_MM	ENSDART00000145835.2
848	[2n]_51746.p1	Unigene17221_NQ4n_3.p1	Unigene0045808_MB	Unigene0047246_MM	ENSDART00000003544.6
849	[2n]_51782.p1	Unigene13727_NQ4n_3.p1	Unigene0048078_MB	Unigene0031599_MM	ENSDART00000106205.3
850	[2n]_51785.p1	Unigene18486_NQ4n_3.p1	Unigene0039623_MB	Unigene0040176_MM	ENSDART00000074761.2
851	[2n]_51796.p1	Unigene7479_NQ4n_3.p1	Unigene0065371_MB	Unigene0037906_MM	ENSDART00000013376.8
852	[2n]_51808.p1	Unigene11484_NQ4n_3.p1	Unigene0047655_MB	Unigene0049944_MM	ENSDART00000043316.6
853	[2n]_51857.p1	Unigene19223_NQ4n_3.p1	Unigene0051719_MB	Unigene0038225_MM	ENSDART00000006709.6
854	[2n]_51896.p1	Unigene13796_NQ4n_3.p1	Unigene0054390_MB	Unigene0040546_MM	ENSDART00000064968.4
855	[2n]_51915.p1	Unigene20042_NQ4n_3.p1	Unigene0040369_MB	Unigene0048292_MM	ENSDART00000149039.2
856	[2n]_51954.p1	Unigene27333_NQ4n_3.p1	Unigene0036232_MB	Unigene0028359_MM	ENSDART00000041877.6
857	[2n]_51980.p1	Unigene5680_NQ4n_3.p1	Unigene0054743_MB	Unigene0040320_MM	ENSDART00000165993.1
858	[2n]_52028.p1	Unigene19227_NQ4n_3.p1	Unigene0045776_MB	Unigene0044767_MM	ENSDART00000133650.1
859	[2n]_52048.p1	Unigene18595_NQ4n_3.p1	Unigene0044337_MB	Unigene0052139_MM	ENSDART00000134617.1
860	[2n]_52090.p1	Unigene7942_NQ4n_3.p1	Unigene0044004_MB	Unigene0030604_MM	ENSDART00000108601.3
861	[2n]_52124.p1	Unigene16159_NQ4n_3.p1	Unigene0041880_MB	Unigene0040530_MM	ENSDART00000065824.5
862	[2n]_52136.p1	Unigene16144_NQ4n_3.p1	Unigene0029898_MB	Unigene0033972_MM	ENSDART00000121698.3
863	[2n]_52137.p1	Unigene13082_NQ4n_3.p1	Unigene0034805_MB	Unigene0023475_MM	ENSDART00000103798.4
864	[2n]_52210.p1	Unigene16332_NQ4n_3.p1	Unigene0048630_MB	Unigene0050633_MM	ENSDART00000036448.7
865	[2n]_52300.p1	Unigene18053_NQ4n_3.p1	Unigene0065750_MB	Unigene0019595_MM	ENSDART00000011163.6
866	[2n]_52307.p1	Unigene19507_NQ4n_3.p1	Unigene0041293_MB	Unigene0035024_MM	ENSDART00000123820.2
867	[2n]_52411.p1	Unigene15239_NQ4n_3.p1	Unigene0008031_MB	Unigene0040531_MM	ENSDART00000163710.1
868	[2n]_5244.p1	Unigene30048_NQ4n_3.p1	Unigene0039416_MB	Unigene0061297_MM	ENSDART00000106336.4
869	[2n]_52441.p1	CL3521.Contig2_NQ4n_3.p1	Unigene0039466_MB	Unigene0044757_MM	ENSDART00000104035.3
870	[2n]_52621.p1	Unigene1347_NQ4n_3.p1	Unigene0045389_MB	Unigene0056246_MM	ENSDART00000170548.1
871	[2n]_52641.p1	Unigene19229_NQ4n_3.p1	Unigene0059973_MB	Unigene0051545_MM	ENSDART00000026339.4
872	[2n]_52672.p1	Unigene10619_NQ4n_3.p1	Unigene0055901_MB	Unigene0041153_MM	ENSDART00000013150.6
873	[2n]_52686.p1	Unigene18611_NQ4n_3.p1	Unigene0032822_MB	Unigene0039314_MM	ENSDART00000027605.9
874	[2n]_52807.p1	Unigene11825_NQ4n_3.p1	Unigene0064919_MB	Unigene0056271_MM	ENSDART00000109507.3
875	[2n]_52820.p1	Unigene15979_NQ4n_3.p1	Unigene0000839_MB	Unigene0031183_MM	ENSDART00000163434.2
876	[2n]_52859.p1	Unigene18256_NQ4n_3.p1	Unigene0046814_MB	Unigene0053539_MM	ENSDART00000010019.6
877	[2n]_52893.p1	Unigene1331_NQ4n_3.p1	Unigene0048665_MB	Unigene0047923_MM	ENSDART00000098610.5
878	[2n]_52910.p1	Unigene19409_NQ4n_3.p1	Unigene0004498_MB	Unigene0041829_MM	ENSDART00000098850.4
879	[2n]_52912.p1	Unigene19965_NQ4n_3.p1	Unigene0058957_MB	Unigene0059047_MM	ENSDART00000092265.4
880	[2n]_52930.p1	Unigene11714_NQ4n_3.p1	Unigene0055248_MB	Unigene0033044_MM	ENSDART00000111334.3
881	[2n]_52979.p1	Unigene6850_NQ4n_3.p1	Unigene0051176_MB	Unigene0049287_MM	ENSDART00000020054.6
882	[2n]_53127.p1	Unigene12560_NQ4n_3.p1	Unigene0083549_MB	Unigene0008095_MM	ENSDART00000074129.5
883	[2n]_53153.p1	Unigene18281_NQ4n_3.p1	Unigene0045200_MB	Unigene0023903_MM	ENSDART00000076586.5
884	[2n]_53351.p1	Unigene13774_NQ4n_3.p1	Unigene0050252_MB	Unigene0043985_MM	ENSDART00000002545.7
885	[2n]_53354.p1	Unigene19887_NQ4n_3.p1	Unigene0041471_MB	Unigene0050884_MM	ENSDART00000169275.1
886	[2n]_53362.p1	Unigene35447_NQ4n_3.p1	Unigene0057928_MB	Unigene0043140_MM	ENSDART00000146180.1
887	[2n]_53408.p1	Unigene6611_NQ4n_3.p1	Unigene0017802_MB	Unigene0031720_MM	ENSDART00000007335.7
888	[2n]_53425.p1	Unigene28231_NQ4n_3.p1	Unigene0016242_MB	Unigene0046424_MM	ENSDART00000002622.6
889	[2n]_53472.p1	Unigene19113_NQ4n_3.p1	Unigene0040604_MB	Unigene0050163_MM	ENSDART00000018973.6
890	[2n]_53485.p1	Unigene18079_NQ4n_3.p1	Unigene0056235_MB	Unigene0054499_MM	ENSDART00000021336.6
891	[2n]_53501.p1	Unigene18945_NQ4n_3.p1	Unigene0039472_MB	Unigene0036495_MM	ENSDART00000022358.7
892	[2n]_53513.p1	Unigene12847_NQ4n_3.p1	Unigene0037715_MB	Unigene0048674_MM	ENSDART00000167903.1
893	[2n]_53514.p1	Unigene13021_NQ4n_3.p1	Unigene0030152_MB	Unigene0035667_MM	ENSDART00000020569.8
894	[2n]_53532.p1	Unigene15557_NQ4n_3.p1	Unigene0045749_MB	Unigene0029014_MM	ENSDART00000055038.3
895	[2n]_53554.p1	Unigene14057_NQ4n_3.p1	Unigene0043318_MB	Unigene0038008_MM	ENSDART00000061070.7
896	[2n]_53566.p1	Unigene16660_NQ4n_3.p1	Unigene0054109_MB	Unigene0048560_MM	ENSDART00000171834.1
897	[2n]_53630.p1	CL295.Contig2_NQ4n_3.p1	Unigene0052165_MB	Unigene0037505_MM	ENSDART00000016758.7
898	[2n]_53665.p1	Unigene9259_NQ4n_3.p1	Unigene0037481_MB	Unigene0034459_MM	ENSDART00000098419.4
899	[2n]_53698.p1	CL3066.Contig2_NQ4n_3.p1	Unigene0061638_MB	Unigene0045653_MM	ENSDART00000062745.5
900	[2n]_53725.p1	Unigene14400_NQ4n_3.p1	Unigene0040899_MB	Unigene0048587_MM	ENSDART00000045533.2
901	[2n]_53733.p1	Unigene23376_NQ4n_3.p1	Unigene0042697_MB	Unigene0047381_MM	ENSDART00000099601.4
902	[2n]_53746.p1	Unigene11079_NQ4n_3.p1	Unigene0053746_MB	Unigene0040585_MM	ENSDART00000003164.6
903	[2n]_53751.p1	Unigene14480_NQ4n_3.p1	Unigene0069774_MB	Unigene0036399_MM	ENSDART00000009223.9
904	[2n]_53789.p1	Unigene15368_NQ4n_3.p1	Unigene0036655_MB	Unigene0050401_MM	ENSDART00000078140.4
905	[2n]_53791.p1	Unigene16649_NQ4n_3.p1	Unigene0039771_MB	Unigene0032068_MM	ENSDART00000086924.5
906	[2n]_53818.p1	Unigene19506_NQ4n_3.p1	Unigene0041053_MB	Unigene0048512_MM	ENSDART00000008096.7
907	[2n]_53866.p1	CL4956.Contig1_NQ4n_3.p1	Unigene0036172_MB	Unigene0031397_MM	ENSDART00000032277.5
908	[2n]_53894.p1	Unigene19577_NQ4n_3.p1	Unigene0047360_MB	Unigene0047362_MM	ENSDART00000081599.5
909	[2n]_53896.p1	Unigene970_NQ4n_3.p1	Unigene0033533_MB	Unigene0056824_MM	ENSDART00000080925.3
910	[2n]_53920.p1	Unigene18030_NQ4n_3.p1	Unigene0039244_MB	Unigene0049046_MM	ENSDART00000067324.5
911	[2n]_54044.p1	Unigene18212_NQ4n_3.p1	Unigene0014488_MB	Unigene0035065_MM	ENSDART00000048423.7
912	[2n]_54058.p1	Unigene20002_NQ4n_3.p1	Unigene0047580_MB	Unigene0037638_MM	ENSDART00000003752.8
913	[2n]_54075.p1	Unigene19631_NQ4n_3.p1	Unigene0053555_MB	Unigene0057364_MM	ENSDART00000113093.4
914	[2n]_54104.p1	Unigene16919_NQ4n_3.p1	Unigene0043077_MB	Unigene0043168_MM	ENSDART00000046283.7
915	[2n]_54138.p1	Unigene20041_NQ4n_3.p1	Unigene0048090_MB	Unigene0014183_MM	ENSDART00000112460.2
916	[2n]_54181.p1	Unigene13909_NQ4n_3.p1	Unigene0037251_MB	Unigene0024090_MM	ENSDART00000002826.8
917	[2n]_54189.p1	Unigene16808_NQ4n_3.p1	Unigene0037396_MB	Unigene0062902_MM	ENSDART00000023814.9
918	[2n]_5419.p2	Unigene17264_NQ4n_3.p1	Unigene0068366_MB	Unigene0059591_MM	ENSDART00000124440.2
919	[2n]_54216.p1	CL2245.Contig1_NQ4n_3.p1	Unigene0044487_MB	Unigene0045289_MM	ENSDART00000170505.1
920	[2n]_54248.p1	Unigene17542_NQ4n_3.p1	Unigene0023493_MB	Unigene0041942_MM	ENSDART00000039399.6
921	[2n]_54319.p1	Unigene18329_NQ4n_3.p1	Unigene0046537_MB	Unigene0060405_MM	ENSDART00000169325.1
922	[2n]_54325.p1	Unigene10696_NQ4n_3.p1	Unigene0041519_MB	Unigene0038875_MM	ENSDART00000097755.5
923	[2n]_54327.p1	Unigene18721_NQ4n_3.p1	Unigene0036502_MB	Unigene0039174_MM	ENSDART00000164278.1
924	[2n]_54334.p1	Unigene9503_NQ4n_3.p1	Unigene0040838_MB	Unigene0026693_MM	ENSDART00000139068.1
925	[2n]_54394.p1	Unigene18511_NQ4n_3.p1	Unigene0047068_MB	Unigene0040163_MM	ENSDART00000103235.2
926	[2n]_54410.p1	Unigene17882_NQ4n_3.p1	Unigene0040247_MB	Unigene0047913_MM	ENSDART00000028500.7
927	[2n]_54441.p1	Unigene17095_NQ4n_3.p1	Unigene0059506_MB	Unigene0051541_MM	ENSDART00000012457.6
928	[2n]_54442.p1	Unigene15744_NQ4n_3.p1	Unigene0060887_MB	Unigene0047531_MM	ENSDART00000114378.3
929	[2n]_54545.p1	Unigene15339_NQ4n_3.p1	Unigene0030567_MB	Unigene0047866_MM	ENSDART00000077445.6
930	[2n]_54558.p1	Unigene19044_NQ4n_3.p1	Unigene0020721_MB	Unigene0038574_MM	ENSDART00000127829.2
931	[2n]_54575.p1	Unigene8883_NQ4n_3.p1	Unigene0006024_MB	Unigene0040265_MM	ENSDART00000041787.8
932	[2n]_54587.p1	Unigene15084_NQ4n_3.p1	Unigene0028501_MB	Unigene0033119_MM	ENSDART00000169865.1
933	[2n]_54625.p1	Unigene715_NQ4n_3.p1	Unigene0022345_MB	Unigene0045430_MM	ENSDART00000053405.5
934	[2n]_54632.p1	Unigene17657_NQ4n_3.p1	Unigene0039161_MB	Unigene0038934_MM	ENSDART00000124882.3
935	[2n]_54704.p1	Unigene12928_NQ4n_3.p1	Unigene0062233_MB	Unigene0067459_MM	ENSDART00000129495.3
936	[2n]_54725.p1	Unigene994_NQ4n_3.p1	Unigene0060677_MB	Unigene0044575_MM	ENSDART00000160868.1
937	[2n]_54761.p1	Unigene7435_NQ4n_3.p1	Unigene0028292_MB	Unigene0050671_MM	ENSDART00000022562.6
938	[2n]_54763.p1	Unigene13136_NQ4n_3.p1	Unigene0039861_MB	Unigene0042872_MM	ENSDART00000019699.7
939	[2n]_54781.p1	Unigene16500_NQ4n_3.p1	Unigene0065580_MB	Unigene0034309_MM	ENSDART00000172195.1
940	[2n]_54816.p1	Unigene15113_NQ4n_3.p1	Unigene0029402_MB	Unigene0023453_MM	ENSDART00000165763.1
941	[2n]_54863.p1	CL3801.Contig1_NQ4n_3.p1	Unigene0067388_MB	Unigene0060137_MM	ENSDART00000130130.3
942	[2n]_54894.p1	Unigene36317_NQ4n_3.p1	Unigene0037675_MB	Unigene0035195_MM	ENSDART00000127331.2
943	[2n]_54949.p1	Unigene13424_NQ4n_3.p1	Unigene0049900_MB	Unigene0054281_MM	ENSDART00000114096.4
944	[2n]_5495.p1	Unigene4146_NQ4n_3.p1	Unigene0054683_MB	Unigene0040151_MM	ENSDART00000075989.5
945	[2n]_54971.p1	Unigene7804_NQ4n_3.p1	Unigene0034402_MB	Unigene0042791_MM	ENSDART00000011727.6
946	[2n]_54991.p1	Unigene10460_NQ4n_3.p1	Unigene0038845_MB	Unigene0040800_MM	ENSDART00000011691.7
947	[2n]_55046.p1	Unigene16935_NQ4n_3.p1	Unigene0036609_MB	Unigene0044619_MM	ENSDART00000047191.5
948	[2n]_55114.p1	Unigene18989_NQ4n_3.p1	Unigene0037169_MB	Unigene0042165_MM	ENSDART00000075520.5
949	[2n]_55121.p1	Unigene16385_NQ4n_3.p1	Unigene0040233_MB	Unigene0040502_MM	ENSDART00000052423.5
950	[2n]_55138.p1	Unigene14517_NQ4n_3.p1	Unigene0051683_MB	Unigene0046807_MM	ENSDART00000067175.6
951	[2n]_55160.p1	Unigene18806_NQ4n_3.p1	Unigene0040197_MB	Unigene0039639_MM	ENSDART00000082952.3
952	[2n]_55219.p1	Unigene21779_NQ4n_3.p1	Unigene0049259_MB	Unigene0029969_MM	ENSDART00000171920.2
953	[2n]_55223.p1	Unigene18558_NQ4n_3.p1	Unigene0058920_MB	Unigene0047935_MM	ENSDART00000147086.2
954	[2n]_55228.p1	Unigene17472_NQ4n_3.p1	Unigene0029529_MB	Unigene0044610_MM	ENSDART00000079518.4
955	[2n]_55271.p1	Unigene15787_NQ4n_3.p1	Unigene0029872_MB	Unigene0037888_MM	ENSDART00000089242.4
956	[2n]_55316.p1	Unigene15106_NQ4n_3.p1	Unigene0032397_MB	Unigene0052189_MM	ENSDART00000143765.2
957	[2n]_55317.p1	Unigene12862_NQ4n_3.p1	Unigene0050261_MB	Unigene0046073_MM	ENSDART00000012822.8
958	[2n]_55352.p1	Unigene17615_NQ4n_3.p1	Unigene0029275_MB	Unigene0034209_MM	ENSDART00000004392.7
959	[2n]_55373.p1	Unigene1647_NQ4n_3.p1	Unigene0050242_MB	Unigene0060143_MM	ENSDART00000014434.7
960	[2n]_55423.p1	Unigene15642_NQ4n_3.p1	Unigene0031943_MB	Unigene0034976_MM	ENSDART00000112479.4
961	[2n]_55482.p1	Unigene17849_NQ4n_3.p1	Unigene0009804_MB	Unigene0036396_MM	ENSDART00000105858.5
962	[2n]_55487.p1	Unigene1187_NQ4n_3.p1	Unigene0056957_MB	Unigene0047964_MM	ENSDART00000166652.1
963	[2n]_55509.p1	Unigene3476_NQ4n_3.p1	Unigene0042780_MB	Unigene0039557_MM	ENSDART00000103355.3
964	[2n]_55580.p1	Unigene264_NQ4n_3.p1	Unigene0023775_MB	Unigene0061677_MM	ENSDART00000025853.6
965	[2n]_55601.p1	Unigene18166_NQ4n_3.p1	Unigene0056317_MB	Unigene0033358_MM	ENSDART00000082780.6
966	[2n]_55605.p1	Unigene16601_NQ4n_3.p1	Unigene0058720_MB	Unigene0056236_MM	ENSDART00000053205.5
967	[2n]_55607.p1	Unigene19210_NQ4n_3.p1	Unigene0043779_MB	Unigene0047742_MM	ENSDART00000086661.4
968	[2n]_55648.p1	Unigene19662_NQ4n_3.p1	Unigene0063925_MB	Unigene0037088_MM	ENSDART00000168888.1
969	[2n]_55724.p1	Unigene17515_NQ4n_3.p1	Unigene0052135_MB	Unigene0037586_MM	ENSDART00000158585.1
970	[2n]_55740.p1	Unigene10898_NQ4n_3.p1	Unigene0023276_MB	Unigene0040052_MM	ENSDART00000155552.2
971	[2n]_55840.p1	Unigene9776_NQ4n_3.p1	Unigene0037894_MB	Unigene0045497_MM	ENSDART00000062587.5
972	[2n]_55897.p1	CL3280.Contig1_NQ4n_3.p1	Unigene0042044_MB	Unigene0049520_MM	ENSDART00000018817.5
973	[2n]_56010.p1	CL4585.Contig3_NQ4n_3.p1	Unigene0045279_MB	Unigene0049002_MM	ENSDART00000160712.1
974	[2n]_56014.p1	Unigene13231_NQ4n_3.p1	Unigene0032755_MB	Unigene0042849_MM	ENSDART00000012396.8
975	[2n]_56022.p1	Unigene8099_NQ4n_3.p1	Unigene0027048_MB	Unigene0042946_MM	ENSDART00000165556.1
976	[2n]_56052.p2	Unigene13325_NQ4n_3.p1	Unigene0044980_MB	Unigene0024644_MM	ENSDART00000133300.1
977	[2n]_56087.p2	Unigene39520_NQ4n_3.p1	Unigene0039451_MB	Unigene0033279_MM	ENSDART00000017393.8
978	[2n]_56101.p1	Unigene126_NQ4n_3.p1	Unigene0049406_MB	Unigene0039229_MM	ENSDART00000076082.5
979	[2n]_56109.p1	Unigene18150_NQ4n_3.p1	Unigene0038007_MB	Unigene0037627_MM	ENSDART00000019396.7
980	[2n]_56124.p1	Unigene19110_NQ4n_3.p1	Unigene0054999_MB	Unigene0050320_MM	ENSDART00000023454.10
981	[2n]_56146.p1	Unigene6859_NQ4n_3.p1	Unigene0030890_MB	Unigene0048011_MM	ENSDART00000035779.8
982	[2n]_56186.p1	CL391.Contig1_NQ4n_3.p1	Unigene0038998_MB	Unigene0052953_MM	ENSDART00000104933.3
983	[2n]_56220.p1	Unigene19753_NQ4n_3.p1	Unigene0046059_MB	Unigene0033613_MM	ENSDART00000055554.5
984	[2n]_56289.p1	Unigene14728_NQ4n_3.p1	Unigene0027615_MB	Unigene0038141_MM	ENSDART00000009740.6
985	[2n]_56303.p1	Unigene18548_NQ4n_3.p1	Unigene0033135_MB	Unigene0058616_MM	ENSDART00000038157.5
986	[2n]_56312.p1	Unigene23269_NQ4n_3.p1	Unigene0038848_MB	Unigene0050448_MM	ENSDART00000103640.4
987	[2n]_56332.p1	Unigene19249_NQ4n_3.p1	Unigene0058794_MB	Unigene0052345_MM	ENSDART00000100420.4
988	[2n]_56338.p1	Unigene15416_NQ4n_3.p1	Unigene0041450_MB	Unigene0042695_MM	ENSDART00000085786.5
989	[2n]_56379.p1	Unigene14318_NQ4n_3.p1	Unigene0037635_MB	Unigene0049928_MM	ENSDART00000044860.5
990	[2n]_56395.p1	Unigene8779_NQ4n_3.p1	Unigene0021951_MB	Unigene0037894_MM	ENSDART00000156982.1
991	[2n]_56414.p1	Unigene18396_NQ4n_3.p1	Unigene0042684_MB	Unigene0045776_MM	ENSDART00000028171.6
992	[2n]_56420.p1	CL4718.Contig2_NQ4n_3.p1	Unigene0041540_MB	Unigene0036669_MM	ENSDART00000005168.5
993	[2n]_56427.p1	Unigene15913_NQ4n_3.p1	Unigene0045509_MB	Unigene0038950_MM	ENSDART00000065807.5
994	[2n]_56438.p1	Unigene13929_NQ4n_3.p1	Unigene0020910_MB	Unigene0050146_MM	ENSDART00000168623.1
995	[2n]_56440.p1	Unigene281_NQ4n_3.p1	Unigene0029700_MB	Unigene0032914_MM	ENSDART00000053183.5
996	[2n]_56450.p1	CL2650.Contig2_NQ4n_3.p1	Unigene0042691_MB	Unigene0021927_MM	ENSDART00000163575.1
997	[2n]_56553.p1	Unigene32315_NQ4n_3.p1	Unigene0067409_MB	Unigene0026837_MM	ENSDART00000075808.5
998	[2n]_56576.p1	Unigene20747_NQ4n_3.p1	Unigene0035046_MB	Unigene0043984_MM	ENSDART00000103463.5
999	[2n]_56586.p2	Unigene17356_NQ4n_3.p1	Unigene0050498_MB	Unigene0029410_MM	ENSDART00000010699.5
1000	[2n]_56588.p1	Unigene18879_NQ4n_3.p1	Unigene0016613_MB	Unigene0025725_MM	ENSDART00000140481.1
1001	[2n]_56597.p1	Unigene16282_NQ4n_3.p1	Unigene0053639_MB	Unigene0057218_MM	ENSDART00000013411.5
1002	[2n]_56631.p1	Unigene19026_NQ4n_3.p1	Unigene0064132_MB	Unigene0046844_MM	ENSDART00000025724.6
1003	[2n]_56655.p1	Unigene461_NQ4n_3.p1	Unigene0054929_MB	Unigene0038550_MM	ENSDART00000144296.1
1004	[2n]_56666.p1	CL1444.Contig1_NQ4n_3.p1	Unigene0045215_MB	Unigene0048129_MM	ENSDART00000140012.1
1005	[2n]_56711.p1	Unigene15341_NQ4n_3.p1	Unigene0035237_MB	Unigene0023435_MM	ENSDART00000110076.3
1006	[2n]_56761.p1	Unigene17635_NQ4n_3.p1	Unigene0050034_MB	Unigene0036690_MM	ENSDART00000016139.6
1007	[2n]_56766.p1	Unigene18318_NQ4n_3.p1	Unigene0033323_MB	Unigene0041498_MM	ENSDART00000055609.3
1008	[2n]_56808.p1	Unigene18197_NQ4n_3.p1	Unigene0029812_MB	Unigene0057835_MM	ENSDART00000076554.5
1009	[2n]_56816.p1	Unigene16138_NQ4n_3.p1	Unigene0047859_MB	Unigene0039120_MM	ENSDART00000143300.2
1010	[2n]_56835.p1	Unigene10617_NQ4n_3.p1	Unigene0039337_MB	Unigene0030574_MM	ENSDART00000029157.8
1011	[2n]_56939.p1	Unigene12483_NQ4n_3.p1	Unigene0064412_MB	Unigene0052762_MM	ENSDART00000147822.1
1012	[2n]_57012.p1	Unigene15487_NQ4n_3.p1	Unigene0054855_MB	Unigene0045263_MM	ENSDART00000006748.6
1013	[2n]_57031.p1	Unigene16489_NQ4n_3.p1	Unigene0037563_MB	Unigene0033684_MM	ENSDART00000062688.1
1014	[2n]_57040.p1	Unigene18488_NQ4n_3.p1	Unigene0037526_MB	Unigene0038548_MM	ENSDART00000137029.1
1015	[2n]_57054.p1	Unigene4884_NQ4n_3.p1	Unigene0046252_MB	Unigene0037368_MM	ENSDART00000154960.2
1016	[2n]_57068.p1	Unigene17696_NQ4n_3.p1	Unigene0039233_MB	Unigene0034673_MM	ENSDART00000050245.5
1017	[2n]_57118.p1	Unigene16163_NQ4n_3.p1	Unigene0056420_MB	Unigene0060245_MM	ENSDART00000136561.1
1018	[2n]_57145.p1	Unigene16378_NQ4n_3.p1	Unigene0048915_MB	Unigene0042577_MM	ENSDART00000130810.2
1019	[2n]_57189.p1	Unigene18904_NQ4n_3.p1	Unigene0061409_MB	Unigene0038259_MM	ENSDART00000161017.1
1020	[2n]_57266.p1	Unigene16599_NQ4n_3.p1	Unigene0026864_MB	Unigene0029407_MM	ENSDART00000167839.1
1021	[2n]_57338.p1	Unigene303_NQ4n_3.p1	Unigene0044621_MB	Unigene0044622_MM	ENSDART00000007079.8
1022	[2n]_57354.p1	Unigene20425_NQ4n_3.p1	Unigene0064905_MB	Unigene0052683_MM	ENSDART00000006436.8
1023	[2n]_57379.p1	Unigene13055_NQ4n_3.p1	Unigene0015397_MB	Unigene0026643_MM	ENSDART00000053285.5
1024	[2n]_57388.p1	Unigene17867_NQ4n_3.p1	Unigene0048408_MB	Unigene0054084_MM	ENSDART00000092015.4
1025	[2n]_57425.p1	Unigene12120_NQ4n_3.p1	Unigene0033974_MB	Unigene0033659_MM	ENSDART00000050177.6
1026	[2n]_57434.p1	Unigene18917_NQ4n_3.p1	Unigene0046509_MB	Unigene0037702_MM	ENSDART00000145241.2
1027	[2n]_57443.p1	Unigene17945_NQ4n_3.p1	Unigene0035097_MB	Unigene0008791_MM	ENSDART00000145380.2
1028	[2n]_57486.p1	Unigene20232_NQ4n_3.p1	Unigene0049220_MB	Unigene0047869_MM	ENSDART00000166768.1
1029	[2n]_57512.p1	Unigene4422_NQ4n_3.p1	Unigene0054258_MB	Unigene0052865_MM	ENSDART00000099732.4
1030	[2n]_57577.p3	Unigene12437_NQ4n_3.p1	Unigene0027226_MB	Unigene0033425_MM	ENSDART00000171324.1
1031	[2n]_57578.p1	Unigene19453_NQ4n_3.p1	Unigene0030456_MB	Unigene0047428_MM	ENSDART00000052126.3
1032	[2n]_57629.p1	Unigene15204_NQ4n_3.p1	Unigene0023778_MB	Unigene0048962_MM	ENSDART00000040240.5
1033	[2n]_57652.p1	CL4566.Contig2_NQ4n_3.p1	Unigene0038273_MB	Unigene0043809_MM	ENSDART00000021628.8
1034	[2n]_57662.p1	Unigene13343_NQ4n_3.p1	Unigene0070943_MB	Unigene0047370_MM	ENSDART00000006093.6
1035	[2n]_57677.p1	CL3242.Contig1_NQ4n_3.p1	Unigene0057942_MB	Unigene0061046_MM	ENSDART00000007638.5
1036	[2n]_57680.p1	Unigene19495_NQ4n_3.p1	Unigene0033749_MB	Unigene0045449_MM	ENSDART00000013743.8
1037	[2n]_57684.p1	Unigene7660_NQ4n_3.p1	Unigene0043909_MB	Unigene0053126_MM	ENSDART00000132216.1
1038	[2n]_57728.p1	Unigene18976_NQ4n_3.p1	Unigene0045056_MB	Unigene0038744_MM	ENSDART00000077459.5
1039	[2n]_57749.p1	Unigene11284_NQ4n_3.p1	Unigene0053502_MB	Unigene0041105_MM	ENSDART00000103955.4
1040	[2n]_57791.p1	Unigene14968_NQ4n_3.p1	Unigene0035530_MB	Unigene0035292_MM	ENSDART00000089680.5
1041	[2n]_57953.p1	Unigene1733_NQ4n_3.p1	Unigene0023404_MB	Unigene0025357_MM	ENSDART00000128433.2
1042	[2n]_57999.p1	Unigene12875_NQ4n_3.p1	Unigene0022718_MB	Unigene0034776_MM	ENSDART00000024296.7
1043	[2n]_58011.p1	Unigene38794_NQ4n_3.p1	Unigene0042309_MB	Unigene0064247_MM	ENSDART00000023540.10
1044	[2n]_58030.p1	Unigene12248_NQ4n_3.p1	Unigene0008957_MB	Unigene0028781_MM	ENSDART00000154037.2
1045	[2n]_58051.p2	Unigene16643_NQ4n_3.p1	Unigene0034100_MB	Unigene0032787_MM	ENSDART00000005764.3
1046	[2n]_58065.p1	Unigene17121_NQ4n_3.p1	Unigene0046791_MB	Unigene0053458_MM	ENSDART00000055237.5
1047	[2n]_58070.p1	Unigene19774_NQ4n_3.p1	Unigene0020804_MB	Unigene0056314_MM	ENSDART00000073846.4
1048	[2n]_58120.p1	Unigene346_NQ4n_3.p1	Unigene0040008_MB	Unigene0056584_MM	ENSDART00000052703.5
1049	[2n]_58188.p1	CL4658.Contig1_NQ4n_3.p1	Unigene0064426_MB	Unigene0039839_MM	ENSDART00000037119.5
1050	[2n]_58226.p1	Unigene14734_NQ4n_3.p1	Unigene0042828_MB	Unigene0047292_MM	ENSDART00000049109.5
1051	[2n]_58256.p1	Unigene490_NQ4n_3.p1	Unigene0031691_MB	Unigene0038673_MM	ENSDART00000088917.6
1052	[2n]_58260.p1	Unigene17504_NQ4n_3.p1	Unigene0037269_MB	Unigene0055624_MM	ENSDART00000007649.5
1053	[2n]_58268.p1	Unigene19202_NQ4n_3.p1	Unigene0059642_MB	Unigene0062607_MM	ENSDART00000047912.8
1054	[2n]_58290.p1	Unigene12505_NQ4n_3.p1	Unigene0048535_MB	Unigene0052310_MM	ENSDART00000015884.8
1055	[2n]_58303.p1	Unigene17815_NQ4n_3.p1	Unigene0046391_MB	Unigene0044402_MM	ENSDART00000074100.3
1056	[2n]_58346.p1	Unigene16813_NQ4n_3.p1	Unigene0042169_MB	Unigene0041869_MM	ENSDART00000054115.4
1057	[2n]_58373.p1	Unigene23762_NQ4n_3.p1	Unigene0036684_MB	Unigene0031985_MM	ENSDART00000081237.6
1058	[2n]_58411.p1	CL177.Contig1_NQ4n_3.p1	Unigene0051326_MB	Unigene0054654_MM	ENSDART00000010271.8
1059	[2n]_58461.p1	Unigene17013_NQ4n_3.p1	Unigene0045286_MB	Unigene0053324_MM	ENSDART00000061540.5
1060	[2n]_58482.p1	Unigene18753_NQ4n_3.p1	Unigene0040435_MB	Unigene0035564_MM	ENSDART00000102472.5
1061	[2n]_58561.p1	Unigene15901_NQ4n_3.p1	Unigene0041833_MB	Unigene0056561_MM	ENSDART00000008268.8
1062	[2n]_58617.p1	Unigene33746_NQ4n_3.p1	Unigene0054904_MB	Unigene0043983_MM	ENSDART00000137292.1
1063	[2n]_58638.p1	Unigene16100_NQ4n_3.p1	Unigene0080565_MB	Unigene0042018_MM	ENSDART00000151416.1
1064	[2n]_58670.p1	Unigene10035_NQ4n_3.p1	Unigene0049530_MB	Unigene0038987_MM	ENSDART00000074786.6
1065	[2n]_58700.p1	Unigene20006_NQ4n_3.p1	Unigene0035487_MB	Unigene0046027_MM	ENSDART00000012759.6
1066	[2n]_58729.p1	Unigene801_NQ4n_3.p1	Unigene0056128_MB	Unigene0054544_MM	ENSDART00000015979.5
1067	[2n]_58755.p1	Unigene11981_NQ4n_3.p1	Unigene0071054_MB	Unigene0025001_MM	ENSDART00000091835.5
1068	[2n]_58762.p1	Unigene14749_NQ4n_3.p1	Unigene0026304_MB	Unigene0030056_MM	ENSDART00000084557.5
1069	[2n]_58818.p1	Unigene18208_NQ4n_3.p1	Unigene0073101_MB	Unigene0048519_MM	ENSDART00000022179.8
1070	[2n]_58822.p1	Unigene7847_NQ4n_3.p1	Unigene0036833_MB	Unigene0043242_MM	ENSDART00000147343.3
1071	[2n]_58823.p1	Unigene17873_NQ4n_3.p1	Unigene0042567_MB	Unigene0045588_MM	ENSDART00000053325.4
1072	[2n]_58829.p1	Unigene10804_NQ4n_3.p1	Unigene0034558_MB	Unigene0040404_MM	ENSDART00000078297.4
1073	[2n]_58840.p1	Unigene12334_NQ4n_3.p1	Unigene0036390_MB	Unigene0032655_MM	ENSDART00000170312.1
1074	[2n]_58857.p1	Unigene17420_NQ4n_3.p1	Unigene0047847_MB	Unigene0058649_MM	ENSDART00000017034.7
1075	[2n]_58885.p1	Unigene20551_NQ4n_3.p1	Unigene0049733_MB	Unigene0038234_MM	ENSDART00000144766.1
1076	[2n]_58892.p1	Unigene17120_NQ4n_3.p1	Unigene0045959_MB	Unigene0048418_MM	ENSDART00000067776.3
1077	[2n]_58895.p1	Unigene13163_NQ4n_3.p1	Unigene0080633_MB	Unigene0035545_MM	ENSDART00000050966.4
1078	[2n]_58970.p1	CL3862.Contig1_NQ4n_3.p1	Unigene0016743_MB	Unigene0040769_MM	ENSDART00000039265.7
1079	[2n]_58971.p1	Unigene15815_NQ4n_3.p1	Unigene0047798_MB	Unigene0050321_MM	ENSDART00000060702.6
1080	[2n]_58972.p1	Unigene38019_NQ4n_3.p2	Unigene0039754_MB	Unigene0050593_MM	ENSDART00000172245.1
1081	[2n]_59012.p1	Unigene7065_NQ4n_3.p1	Unigene0043775_MB	Unigene0037303_MM	ENSDART00000091377.5
1082	[2n]_59021.p1	Unigene1665_NQ4n_3.p1	Unigene0038903_MB	Unigene0029093_MM	ENSDART00000144329.1
1083	[2n]_59098.p1	Unigene20691_NQ4n_3.p1	Unigene0045545_MB	Unigene0061689_MM	ENSDART00000164767.1
1084	[2n]_59176.p1	Unigene18205_NQ4n_3.p1	Unigene0034925_MB	Unigene0044070_MM	ENSDART00000083679.5
1085	[2n]_59179.p1	Unigene31728_NQ4n_3.p1	Unigene0054528_MB	Unigene0047312_MM	ENSDART00000048871.5
1086	[2n]_59232.p1	Unigene5028_NQ4n_3.p1	Unigene0029450_MB	Unigene0048811_MM	ENSDART00000157625.1
1087	[2n]_59265.p1	Unigene18226_NQ4n_3.p1	Unigene0032990_MB	Unigene0045669_MM	ENSDART00000017176.9
1088	[2n]_59276.p1	Unigene412_NQ4n_3.p1	Unigene0043489_MB	Unigene0041391_MM	ENSDART00000008959.6
1089	[2n]_59293.p1	Unigene15172_NQ4n_3.p1	Unigene0038712_MB	Unigene0043491_MM	ENSDART00000134890.2
1090	[2n]_59332.p1	Unigene1697_NQ4n_3.p1	Unigene0040325_MB	Unigene0048634_MM	ENSDART00000089747.6
1091	[2n]_59338.p1	Unigene18426_NQ4n_3.p1	Unigene0040966_MB	Unigene0046427_MM	ENSDART00000055722.6
1092	[2n]_59371.p4	CL1570.Contig2_NQ4n_3.p1	Unigene0036996_MB	Unigene0041475_MM	ENSDART00000002029.9
1093	[2n]_59389.p1	Unigene10490_NQ4n_3.p1	Unigene0042176_MB	Unigene0045483_MM	ENSDART00000097450.4
1094	[2n]_59497.p1	Unigene11254_NQ4n_3.p1	Unigene0035723_MB	Unigene0034068_MM	ENSDART00000131705.1
1095	[2n]_59526.p1	Unigene16789_NQ4n_3.p1	Unigene0038503_MB	Unigene0038978_MM	ENSDART00000065038.4
1096	[2n]_59555.p1	Unigene19378_NQ4n_3.p1	Unigene0047860_MB	Unigene0044646_MM	ENSDART00000152087.2
1097	[2n]_59592.p1	Unigene13615_NQ4n_3.p1	Unigene0038152_MB	Unigene0011303_MM	ENSDART00000153244.1
1098	[2n]_59602.p1	Unigene18410_NQ4n_3.p1	Unigene0032713_MB	Unigene0038026_MM	ENSDART00000111651.4
1099	[2n]_59634.p1	Unigene17913_NQ4n_3.p1	Unigene0046498_MB	Unigene0040697_MM	ENSDART00000015956.6
1100	[2n]_59637.p1	Unigene1558_NQ4n_3.p1	Unigene0048109_MB	Unigene0036364_MM	ENSDART00000148639.2
1101	[2n]_59644.p1	Unigene17440_NQ4n_3.p1	Unigene0048607_MB	Unigene0035265_MM	ENSDART00000043218.5
1102	[2n]_59647.p1	Unigene17162_NQ4n_3.p1	Unigene0048928_MB	Unigene0042189_MM	ENSDART00000154961.1
1103	[2n]_59650.p1	Unigene11929_NQ4n_3.p1	Unigene0036194_MB	Unigene0062912_MM	ENSDART00000029763.7
1104	[2n]_59663.p1	Unigene18297_NQ4n_3.p1	Unigene0032801_MB	Unigene0051384_MM	ENSDART00000017728.7
1105	[2n]_59682.p1	Unigene14500_NQ4n_3.p1	Unigene0004062_MB	Unigene0028234_MM	ENSDART00000099276.5
1106	[2n]_59690.p1	Unigene17513_NQ4n_3.p1	Unigene0043728_MB	Unigene0066315_MM	ENSDART00000053001.5
1107	[2n]_59708.p1	CL4560.Contig2_NQ4n_3.p1	Unigene0025179_MB	Unigene0031988_MM	ENSDART00000149032.2
1108	[2n]_59727.p1	Unigene15040_NQ4n_3.p1	Unigene0026999_MB	Unigene0035305_MM	ENSDART00000079848.3
1109	[2n]_59753.p1	Unigene36755_NQ4n_3.p1	Unigene0051695_MB	Unigene0048640_MM	ENSDART00000150997.2
1110	[2n]_59789.p1	Unigene11229_NQ4n_3.p1	Unigene0034543_MB	Unigene0036502_MM	ENSDART00000150934.2
1111	[2n]_59807.p1	Unigene17521_NQ4n_3.p1	Unigene0042082_MB	Unigene0041546_MM	ENSDART00000036204.4
1112	[2n]_59827.p1	Unigene27503_NQ4n_3.p1	Unigene0044084_MB	Unigene0038434_MM	ENSDART00000093187.5
1113	[2n]_59830.p1	Unigene14238_NQ4n_3.p1	Unigene0039867_MB	Unigene0042286_MM	ENSDART00000161437.1
1114	[2n]_59837.p1	CL2998.Contig1_NQ4n_3.p1	Unigene0061923_MB	Unigene0043702_MM	ENSDART00000121769.2
1115	[2n]_59864.p1	Unigene16938_NQ4n_3.p1	Unigene0039068_MB	Unigene0037931_MM	ENSDART00000018461.9
1116	[2n]_59874.p1	Unigene1454_NQ4n_3.p1	Unigene0063224_MB	Unigene0055081_MM	ENSDART00000104712.4
1117	[2n]_59890.p1	Unigene15327_NQ4n_3.p1	Unigene0039316_MB	Unigene0036878_MM	ENSDART00000142922.1
1118	[2n]_59918.p1	Unigene14166_NQ4n_3.p1	Unigene0031707_MB	Unigene0040208_MM	ENSDART00000158712.1
1119	[2n]_60081.p1	Unigene16093_NQ4n_3.p1	Unigene0044949_MB	Unigene0026322_MM	ENSDART00000161904.1
1120	[2n]_60107.p1	Unigene9479_NQ4n_3.p1	Unigene0047936_MB	Unigene0053218_MM	ENSDART00000060162.4
1121	[2n]_60154.p1	Unigene18268_NQ4n_3.p1	Unigene0033235_MB	Unigene0036002_MM	ENSDART00000168842.1
1122	[2n]_60166.p1	Unigene19644_NQ4n_3.p1	Unigene0037925_MB	Unigene0048107_MM	ENSDART00000088690.5
1123	[2n]_60176.p1	Unigene16070_NQ4n_3.p1	Unigene0032714_MB	Unigene0040288_MM	ENSDART00000158416.1
1124	[2n]_60186.p1	Unigene11346_NQ4n_3.p1	Unigene0040363_MB	Unigene0040772_MM	ENSDART00000087909.4
1125	[2n]_60225.p1	Unigene146_NQ4n_3.p1	Unigene0030622_MB	Unigene0034098_MM	ENSDART00000167982.1
1126	[2n]_60254.p1	Unigene16532_NQ4n_3.p1	Unigene0039682_MB	Unigene0033524_MM	ENSDART00000037401.6
1127	[2n]_60269.p1	Unigene17340_NQ4n_3.p1	Unigene0029460_MB	Unigene0039853_MM	ENSDART00000022481.8
1128	[2n]_60321.p1	CL4081.Contig1_NQ4n_3.p1	Unigene0015495_MB	Unigene0038065_MM	ENSDART00000160667.1
1129	[2n]_60412.p1	Unigene10420_NQ4n_3.p1	Unigene0047091_MB	Unigene0045866_MM	ENSDART00000057641.5
1130	[2n]_60421.p1	Unigene14778_NQ4n_3.p1	Unigene0034770_MB	Unigene0048230_MM	ENSDART00000090709.4
1131	[2n]_60534.p1	Unigene14983_NQ4n_3.p1	Unigene0046018_MB	Unigene0054372_MM	ENSDART00000135436.2
1132	[2n]_60604.p1	Unigene15482_NQ4n_3.p1	Unigene0044138_MB	Unigene0029000_MM	ENSDART00000061351.6
1133	[2n]_60685.p1	Unigene15793_NQ4n_3.p1	Unigene0036183_MB	Unigene0038360_MM	ENSDART00000102384.4
1134	[2n]_60698.p1	Unigene18063_NQ4n_3.p1	Unigene0039430_MB	Unigene0035967_MM	ENSDART00000063150.4
1135	[2n]_60718.p1	Unigene15083_NQ4n_3.p1	Unigene0033106_MB	Unigene0041137_MM	ENSDART00000060246.3
1136	[2n]_60745.p1	Unigene13956_NQ4n_3.p1	Unigene0061171_MB	Unigene0053029_MM	ENSDART00000150110.1
1137	[2n]_60844.p1	Unigene1306_NQ4n_3.p1	Unigene0033699_MB	Unigene0041428_MM	ENSDART00000138578.1
1138	[2n]_60869.p1	Unigene20346_NQ4n_3.p1	Unigene0066378_MB	Unigene0052307_MM	ENSDART00000146602.2
1139	[2n]_60875.p1	Unigene19216_NQ4n_3.p1	Unigene0033568_MB	Unigene0049064_MM	ENSDART00000092270.6
1140	[2n]_60949.p1	CL5029.Contig1_NQ4n_3.p1	Unigene0043320_MB	Unigene0040649_MM	ENSDART00000016614.6
1141	[2n]_60978.p1	Unigene15700_NQ4n_3.p1	Unigene0049500_MB	Unigene0038839_MM	ENSDART00000158291.1
1142	[2n]_61006.p1	Unigene6528_NQ4n_3.p1	Unigene0032983_MB	Unigene0015537_MM	ENSDART00000104111.4
1143	[2n]_61017.p1	Unigene17118_NQ4n_3.p1	Unigene0042768_MB	Unigene0045128_MM	ENSDART00000032827.5
1144	[2n]_61063.p1	Unigene15452_NQ4n_3.p1	Unigene0065039_MB	Unigene0051537_MM	ENSDART00000078675.5
1145	[2n]_61073.p1	Unigene17242_NQ4n_3.p1	Unigene0042218_MB	Unigene0036156_MM	ENSDART00000160914.1
1146	[2n]_61096.p1	Unigene5109_NQ4n_3.p1	Unigene0056483_MB	Unigene0047512_MM	ENSDART00000137659.2
1147	[2n]_61100.p1	Unigene12119_NQ4n_3.p1	Unigene0016988_MB	Unigene0036398_MM	ENSDART00000065503.5
1148	[2n]_61113.p1	Unigene6041_NQ4n_3.p1	Unigene0057514_MB	Unigene0021062_MM	ENSDART00000075663.4
1149	[2n]_61122.p1	Unigene17316_NQ4n_3.p1	Unigene0048380_MB	Unigene0037566_MM	ENSDART00000067608.6
1150	[2n]_61148.p1	Unigene12813_NQ4n_3.p1	Unigene0041307_MB	Unigene0059974_MM	ENSDART00000129978.2
1151	[2n]_61241.p1	Unigene16806_NQ4n_3.p1	Unigene0057614_MB	Unigene0042185_MM	ENSDART00000081054.2
1152	[2n]_61242.p1	Unigene19664_NQ4n_3.p1	Unigene0038622_MB	Unigene0040707_MM	ENSDART00000046891.6
1153	[2n]_61248.p1	Unigene16590_NQ4n_3.p1	Unigene0042119_MB	Unigene0044810_MM	ENSDART00000075392.4
1154	[2n]_61304.p1	Unigene1691_NQ4n_3.p1	Unigene0053424_MB	Unigene0042869_MM	ENSDART00000171881.1
1155	[2n]_61308.p1	Unigene18412_NQ4n_3.p1	Unigene0048240_MB	Unigene0042948_MM	ENSDART00000022539.7
1156	[2n]_61312.p1	Unigene15157_NQ4n_3.p1	Unigene0042086_MB	Unigene0043996_MM	ENSDART00000171977.2
1157	[2n]_61321.p1	Unigene15225_NQ4n_3.p1	Unigene0061716_MB	Unigene0032541_MM	ENSDART00000024088.9
1158	[2n]_61486.p1	Unigene7461_NQ4n_3.p1	Unigene0041229_MB	Unigene0041718_MM	ENSDART00000065495.4
1159	[2n]_61525.p1	Unigene2785_NQ4n_3.p1	Unigene0057809_MB	Unigene0055446_MM	ENSDART00000167173.1
1160	[2n]_61532.p1	Unigene16459_NQ4n_3.p1	Unigene0028637_MB	Unigene0032635_MM	ENSDART00000166382.1
1161	[2n]_61576.p1	CL3017.Contig2_NQ4n_3.p1	Unigene0065724_MB	Unigene0061019_MM	ENSDART00000026509.8
1162	[2n]_61675.p1	Unigene1487_NQ4n_3.p1	Unigene0042417_MB	Unigene0029320_MM	ENSDART00000021177.7
1163	[2n]_61685.p1	Unigene19514_NQ4n_3.p1	Unigene0042425_MB	Unigene0038856_MM	ENSDART00000102304.3
1164	[2n]_61708.p1	Unigene14675_NQ4n_3.p1	Unigene0033622_MB	Unigene0040768_MM	ENSDART00000166562.1
1165	[2n]_61739.p1	Unigene13164_NQ4n_3.p1	Unigene0040931_MB	Unigene0035300_MM	ENSDART00000128975.3
1166	[2n]_61747.p1	Unigene18349_NQ4n_3.p1	Unigene0031622_MB	Unigene0038898_MM	ENSDART00000115200.4
1167	[2n]_61822.p1	Unigene13404_NQ4n_3.p1	Unigene0033491_MB	Unigene0029529_MM	ENSDART00000032788.7
1168	[2n]_61849.p1	Unigene16326_NQ4n_3.p1	Unigene0031604_MB	Unigene0031751_MM	ENSDART00000074384.4
1169	[2n]_61850.p1	Unigene12537_NQ4n_3.p1	Unigene0022463_MB	Unigene0027201_MM	ENSDART00000098045.3
1170	[2n]_61851.p1	Unigene37092_NQ4n_3.p1	Unigene0035197_MB	Unigene0037477_MM	ENSDART00000156811.1
1171	[2n]_61892.p1	Unigene17654_NQ4n_3.p1	Unigene0047327_MB	Unigene0043888_MM	ENSDART00000140061.2
1172	[2n]_61922.p1	Unigene14661_NQ4n_3.p1	Unigene0041250_MB	Unigene0029967_MM	ENSDART00000037474.6
1173	[2n]_61936.p1	Unigene8674_NQ4n_3.p1	Unigene0010359_MB	Unigene0024119_MM	ENSDART00000013961.6
1174	[2n]_61961.p3	Unigene19399_NQ4n_3.p1	Unigene0034097_MB	Unigene0042985_MM	ENSDART00000109505.3
1175	[2n]_61969.p1	Unigene15226_NQ4n_3.p1	Unigene0029673_MB	Unigene0057615_MM	ENSDART00000101120.4
1176	[2n]_61976.p1	Unigene3712_NQ4n_3.p1	Unigene0036850_MB	Unigene0032967_MM	ENSDART00000078447.6
1177	[2n]_61979.p1	Unigene17629_NQ4n_3.p1	Unigene0018081_MB	Unigene0032960_MM	ENSDART00000092047.5
1178	[2n]_61981.p1	Unigene12830_NQ4n_3.p1	Unigene0051840_MB	Unigene0058498_MM	ENSDART00000081761.6
1179	[2n]_6201.p1	Unigene38631_NQ4n_3.p1	Unigene0048171_MB	Unigene0044566_MM	ENSDART00000114533.4
1180	[2n]_62013.p1	Unigene12963_NQ4n_3.p1	Unigene0047438_MB	Unigene0040031_MM	ENSDART00000159652.1
1181	[2n]_62020.p1	CL4517.Contig1_NQ4n_3.p1	Unigene0034504_MB	Unigene0042953_MM	ENSDART00000169380.1
1182	[2n]_62070.p1	Unigene360_NQ4n_3.p1	Unigene0046792_MB	Unigene0041412_MM	ENSDART00000144142.2
1183	[2n]_62076.p1	Unigene12489_NQ4n_3.p1	Unigene0037039_MB	Unigene0046944_MM	ENSDART00000169830.1
1184	[2n]_62131.p1	Unigene18345_NQ4n_3.p1	Unigene0043910_MB	Unigene0044655_MM	ENSDART00000007642.6
1185	[2n]_62168.p1	Unigene18012_NQ4n_3.p1	Unigene0055788_MB	Unigene0031159_MM	ENSDART00000153497.2
1186	[2n]_62222.p1	Unigene13678_NQ4n_3.p1	Unigene0048328_MB	Unigene0047366_MM	ENSDART00000052393.3
1187	[2n]_62224.p1	Unigene8775_NQ4n_3.p1	Unigene0035400_MB	Unigene0026553_MM	ENSDART00000101726.3
1188	[2n]_62260.p1	Unigene18975_NQ4n_3.p1	Unigene0035844_MB	Unigene0045969_MM	ENSDART00000113469.4
1189	[2n]_62322.p1	Unigene16314_NQ4n_3.p1	Unigene0037329_MB	Unigene0036539_MM	ENSDART00000166561.2
1190	[2n]_62335.p1	Unigene16503_NQ4n_3.p1	Unigene0031469_MB	Unigene0030467_MM	ENSDART00000124615.3
1191	[2n]_62368.p2	Unigene30033_NQ4n_3.p1	Unigene0038871_MB	Unigene0035566_MM	ENSDART00000019905.8
1192	[2n]_62405.p1	CL4989.Contig1_NQ4n_3.p1	Unigene0047828_MB	Unigene0035959_MM	ENSDART00000130069.3
1193	[2n]_62410.p1	Unigene15930_NQ4n_3.p1	Unigene0033500_MB	Unigene0032006_MM	ENSDART00000045609.6
1194	[2n]_62474.p1	Unigene9994_NQ4n_3.p1	Unigene0029016_MB	Unigene0048164_MM	ENSDART00000153406.1
1195	[2n]_62476.p1	Unigene13927_NQ4n_3.p1	Unigene0040179_MB	Unigene0038038_MM	ENSDART00000014254.9
1196	[2n]_62514.p1	Unigene14579_NQ4n_3.p1	Unigene0042754_MB	Unigene0045069_MM	ENSDART00000152369.1
1197	[2n]_62520.p1	Unigene16736_NQ4n_3.p1	Unigene0038123_MB	Unigene0041879_MM	ENSDART00000132329.2
1198	[2n]_62592.p1	Unigene17870_NQ4n_3.p1	Unigene0050478_MB	Unigene0055666_MM	ENSDART00000169748.1
1199	[2n]_62597.p1	Unigene15838_NQ4n_3.p1	Unigene0044945_MB	Unigene0037958_MM	ENSDART00000103986.3
1200	[2n]_62607.p1	Unigene1134_NQ4n_3.p1	Unigene0041635_MB	Unigene0043053_MM	ENSDART00000113706.1
1201	[2n]_62618.p1	Unigene19790_NQ4n_3.p1	Unigene0023703_MB	Unigene0030080_MM	ENSDART00000029387.7
1202	[2n]_62624.p1	Unigene26689_NQ4n_3.p1	Unigene0040566_MB	Unigene0046579_MM	ENSDART00000159639.1
1203	[2n]_62629.p1	Unigene17305_NQ4n_3.p1	Unigene0056471_MB	Unigene0030066_MM	ENSDART00000046716.5
1204	[2n]_62634.p1	Unigene17843_NQ4n_3.p1	Unigene0021095_MB	Unigene0041148_MM	ENSDART00000021060.4
1205	[2n]_62688.p1	Unigene17973_NQ4n_3.p1	Unigene0032165_MB	Unigene0061252_MM	ENSDART00000028301.6
1206	[2n]_62691.p1	CL989.Contig1_NQ4n_3.p1	Unigene0007349_MB	Unigene0031983_MM	ENSDART00000124627.2
1207	[2n]_62693.p1	Unigene12152_NQ4n_3.p1	Unigene0042384_MB	Unigene0053326_MM	ENSDART00000066269.4
1208	[2n]_62729.p1	Unigene18999_NQ4n_3.p1	Unigene0042643_MB	Unigene0032740_MM	ENSDART00000157678.1
1209	[2n]_62765.p1	Unigene18661_NQ4n_3.p1	Unigene0022933_MB	Unigene0065959_MM	ENSDART00000019698.7
1210	[2n]_62781.p1	Unigene18067_NQ4n_3.p1	Unigene0037786_MB	Unigene0033814_MM	ENSDART00000042259.7
1211	[2n]_62840.p1	Unigene17755_NQ4n_3.p1	Unigene0038299_MB	Unigene0037943_MM	ENSDART00000152998.1
1212	[2n]_62863.p1	Unigene5211_NQ4n_3.p1	Unigene0046375_MB	Unigene0056087_MM	ENSDART00000097716.3
1213	[2n]_62973.p1	Unigene2750_NQ4n_3.p1	Unigene0042335_MB	Unigene0046836_MM	ENSDART00000170074.1
1214	[2n]_6304.p1	Unigene11356_NQ4n_3.p1	Unigene0063471_MB	Unigene0033654_MM	ENSDART00000060949.6
1215	[2n]_63085.p1	Unigene19688_NQ4n_3.p1	Unigene0039057_MB	Unigene0036576_MM	ENSDART00000124539.2
1216	[2n]_63100.p1	Unigene20352_NQ4n_3.p1	Unigene0041745_MB	Unigene0043322_MM	ENSDART00000166639.1
1217	[2n]_63110.p1	Unigene18306_NQ4n_3.p1	Unigene0039532_MB	Unigene0035444_MM	ENSDART00000063923.6
1218	[2n]_63161.p1	Unigene16648_NQ4n_3.p1	Unigene0077216_MB	Unigene0039553_MM	ENSDART00000143009.2
1219	[2n]_63176.p1	CL4010.Contig1_NQ4n_3.p1	Unigene0027141_MB	Unigene0037333_MM	ENSDART00000040422.7
1220	[2n]_63219.p1	Unigene9390_NQ4n_3.p1	Unigene0032029_MB	Unigene0041648_MM	ENSDART00000121791.3
1221	[2n]_63248.p1	Unigene4425_NQ4n_3.p1	Unigene0019379_MB	Unigene0030660_MM	ENSDART00000053834.4
1222	[2n]_63315.p1	Unigene18051_NQ4n_3.p1	Unigene0020513_MB	Unigene0035487_MM	ENSDART00000052930.5
1223	[2n]_63329.p1	Unigene14045_NQ4n_3.p1	Unigene0042586_MB	Unigene0039415_MM	ENSDART00000101700.4
1224	[2n]_63350.p1	Unigene17353_NQ4n_3.p1	Unigene0045265_MB	Unigene0043942_MM	ENSDART00000058777.4
1225	[2n]_63353.p1	Unigene12378_NQ4n_3.p1	Unigene0049054_MB	Unigene0038488_MM	ENSDART00000052342.4
1226	[2n]_63361.p1	CL59.Contig1_NQ4n_3.p1	Unigene0037934_MB	Unigene0033126_MM	ENSDART00000079117.3
1227	[2n]_63366.p1	Unigene13117_NQ4n_3.p1	Unigene0043834_MB	Unigene0032804_MM	ENSDART00000015554.7
1228	[2n]_63368.p1	Unigene16596_NQ4n_3.p1	Unigene0038079_MB	Unigene0031411_MM	ENSDART00000060251.3
1229	[2n]_63378.p1	Unigene15906_NQ4n_3.p1	Unigene0007255_MB	Unigene0033849_MM	ENSDART00000029797.8
1230	[2n]_63391.p1	Unigene28421_NQ4n_3.p1	Unigene0037693_MB	Unigene0036251_MM	ENSDART00000036631.5
1231	[2n]_63418.p1	Unigene19341_NQ4n_3.p1	Unigene0065009_MB	Unigene0062497_MM	ENSDART00000168273.1
1232	[2n]_63441.p1	Unigene22599_NQ4n_3.p1	Unigene0043662_MB	Unigene0027527_MM	ENSDART00000005326.4
1233	[2n]_63485.p1	Unigene18673_NQ4n_3.p1	Unigene0041718_MB	Unigene0046660_MM	ENSDART00000166501.1
1234	[2n]_63500.p1	Unigene15466_NQ4n_3.p1	Unigene0061797_MB	Unigene0052581_MM	ENSDART00000056899.6
1235	[2n]_63530.p1	CL4218.Contig2_NQ4n_3.p1	Unigene0027589_MB	Unigene0029865_MM	ENSDART00000064061.4
1236	[2n]_63582.p1	Unigene11501_NQ4n_3.p1	Unigene0039662_MB	Unigene0041844_MM	ENSDART00000100166.4
1237	[2n]_63594.p1	Unigene13928_NQ4n_3.p1	Unigene0053312_MB	Unigene0056252_MM	ENSDART00000091595.5
1238	[2n]_63713.p1	Unigene2429_NQ4n_3.p1	Unigene0069025_MB	Unigene0027962_MM	ENSDART00000164155.1
1239	[2n]_63715.p1	CL884.Contig2_NQ4n_3.p1	Unigene0037537_MB	Unigene0030210_MM	ENSDART00000171378.1
1240	[2n]_63793.p1	Unigene1305_NQ4n_3.p1	Unigene0037271_MB	Unigene0037908_MM	ENSDART00000160847.2
1241	[2n]_63880.p1	Unigene11932_NQ4n_3.p1	Unigene0050773_MB	Unigene0054984_MM	ENSDART00000040672.6
1242	[2n]_63966.p1	Unigene14696_NQ4n_3.p1	Unigene0001094_MB	Unigene0030491_MM	ENSDART00000161744.2
1243	[2n]_63969.p1	Unigene16739_NQ4n_3.p1	Unigene0016020_MB	Unigene0020848_MM	ENSDART00000159438.1
1244	[2n]_63972.p1	CL2275.Contig2_NQ4n_3.p1	Unigene0045190_MB	Unigene0039476_MM	ENSDART00000149640.1
1245	[2n]_63982.p1	Unigene34432_NQ4n_3.p1	Unigene0047135_MB	Unigene0037251_MM	ENSDART00000170023.2
1246	[2n]_64039.p1	Unigene13342_NQ4n_3.p1	Unigene0025773_MB	Unigene0029892_MM	ENSDART00000093383.6
1247	[2n]_64061.p1	Unigene12601_NQ4n_3.p1	Unigene0031429_MB	Unigene0036688_MM	ENSDART00000167001.1
1248	[2n]_64063.p1	CL82.Contig3_NQ4n_3.p1	Unigene0059324_MB	Unigene0050752_MM	ENSDART00000100152.4
1249	[2n]_64084.p1	Unigene19347_NQ4n_3.p1	Unigene0048496_MB	Unigene0041833_MM	ENSDART00000170835.1
1250	[2n]_64136.p1	Unigene16331_NQ4n_3.p1	Unigene0036608_MB	Unigene0041685_MM	ENSDART00000034704.6
1251	[2n]_64144.p1	Unigene19612_NQ4n_3.p1	Unigene0044310_MB	Unigene0037693_MM	ENSDART00000021145.5
1252	[2n]_64152.p1	Unigene992_NQ4n_3.p1	Unigene0036206_MB	Unigene0043759_MM	ENSDART00000024578.7
1253	[2n]_64153.p1	Unigene15156_NQ4n_3.p1	Unigene0026961_MB	Unigene0039451_MM	ENSDART00000002095.8
1254	[2n]_64169.p1	Unigene9000_NQ4n_3.p1	Unigene0048246_MB	Unigene0039984_MM	ENSDART00000162010.2
1255	[2n]_64172.p1	Unigene13799_NQ4n_3.p1	Unigene0047835_MB	Unigene0038321_MM	ENSDART00000064210.3
1256	[2n]_64175.p1	Unigene17550_NQ4n_3.p1	Unigene0004673_MB	Unigene0043348_MM	ENSDART00000043938.8
1257	[2n]_64200.p1	Unigene9324_NQ4n_3.p1	Unigene0026691_MB	Unigene0033855_MM	ENSDART00000169064.2
1258	[2n]_64243.p2	Unigene13233_NQ4n_3.p1	Unigene0025799_MB	Unigene0017902_MM	ENSDART00000058578.5
1259	[2n]_64250.p1	CL4009.Contig2_NQ4n_3.p1	Unigene0040959_MB	Unigene0039903_MM	ENSDART00000058908.3
1260	[2n]_64411.p1	Unigene13880_NQ4n_3.p1	Unigene0038751_MB	Unigene0038520_MM	ENSDART00000087421.5
1261	[2n]_64463.p1	Unigene17643_NQ4n_3.p1	Unigene0041360_MB	Unigene0039719_MM	ENSDART00000090329.5
1262	[2n]_64487.p1	Unigene19875_NQ4n_3.p1	Unigene0048099_MB	Unigene0054523_MM	ENSDART00000103724.5
1263	[2n]_64530.p1	Unigene12674_NQ4n_3.p1	Unigene0039329_MB	Unigene0040641_MM	ENSDART00000030890.6
1264	[2n]_64577.p1	Unigene17294_NQ4n_3.p1	Unigene0065423_MB	Unigene0044456_MM	ENSDART00000007857.6
1265	[2n]_64626.p1	Unigene18022_NQ4n_3.p1	Unigene0049274_MB	Unigene0057879_MM	ENSDART00000011076.6
1266	[2n]_64651.p1	Unigene15488_NQ4n_3.p1	Unigene0034790_MB	Unigene0029649_MM	ENSDART00000018752.7
1267	[2n]_64704.p1	Unigene18674_NQ4n_3.p1	Unigene0036834_MB	Unigene0038726_MM	ENSDART00000026249.6
1268	[2n]_64723.p1	Unigene29055_NQ4n_3.p1	Unigene0049753_MB	Unigene0040108_MM	ENSDART00000109055.2
1269	[2n]_64776.p1	Unigene21066_NQ4n_3.p1	Unigene0057599_MB	Unigene0031001_MM	ENSDART00000137994.2
1270	[2n]_64871.p1	Unigene38486_NQ4n_3.p1	Unigene0033751_MB	Unigene0039933_MM	ENSDART00000157510.1
1271	[2n]_64893.p1	Unigene150_NQ4n_3.p1	Unigene0029276_MB	Unigene0036810_MM	ENSDART00000012232.9
1272	[2n]_64923.p1	Unigene17465_NQ4n_3.p1	Unigene0058482_MB	Unigene0042177_MM	ENSDART00000079174.4
1273	[2n]_64952.p1	Unigene17963_NQ4n_3.p1	Unigene0039757_MB	Unigene0046586_MM	ENSDART00000008920.7
1274	[2n]_64963.p1	Unigene15146_NQ4n_3.p1	Unigene0044740_MB	Unigene0034914_MM	ENSDART00000161948.1
1275	[2n]_64974.p1	Unigene15126_NQ4n_3.p1	Unigene0033579_MB	Unigene0025432_MM	ENSDART00000167682.1
1276	[2n]_65020.p1	Unigene1484_NQ4n_3.p1	Unigene0069654_MB	Unigene0054106_MM	ENSDART00000009464.8
1277	[2n]_65032.p1	Unigene33728_NQ4n_3.p1	Unigene0044580_MB	Unigene0036730_MM	ENSDART00000145290.2
1278	[2n]_65042.p1	CL2859.Contig2_NQ4n_3.p1	Unigene0048486_MB	Unigene0048530_MM	ENSDART00000099467.3
1279	[2n]_65046.p1	Unigene11111_NQ4n_3.p1	Unigene0071346_MB	Unigene0019044_MM	ENSDART00000051777.6
1280	[2n]_65051.p1	Unigene18282_NQ4n_3.p1	Unigene0040521_MB	Unigene0051147_MM	ENSDART00000014052.8
1281	[2n]_65096.p1	Unigene11636_NQ4n_3.p1	Unigene0023099_MB	Unigene0038662_MM	ENSDART00000100240.4
1282	[2n]_65171.p1	Unigene5387_NQ4n_3.p1	Unigene0049344_MB	Unigene0026252_MM	ENSDART00000139886.1
1283	[2n]_65184.p1	Unigene12992_NQ4n_3.p1	Unigene0046420_MB	Unigene0048522_MM	ENSDART00000017122.7
1284	[2n]_65219.p1	Unigene14866_NQ4n_3.p1	Unigene0033053_MB	Unigene0024865_MM	ENSDART00000041700.8
1285	[2n]_65228.p1	Unigene12541_NQ4n_3.p1	Unigene0029282_MB	Unigene0044958_MM	ENSDART00000124997.2
1286	[2n]_65258.p1	Unigene16721_NQ4n_3.p1	Unigene0045422_MB	Unigene0043210_MM	ENSDART00000006579.8
1287	[2n]_65261.p1	Unigene16420_NQ4n_3.p1	Unigene0032875_MB	Unigene0024474_MM	ENSDART00000114076.5
1288	[2n]_65273.p1	Unigene27682_NQ4n_3.p1	Unigene0033701_MB	Unigene0046178_MM	ENSDART00000062257.4
1289	[2n]_65318.p1	Unigene10703_NQ4n_3.p1	Unigene0035657_MB	Unigene0015103_MM	ENSDART00000051526.5
1290	[2n]_65321.p1	Unigene12148_NQ4n_3.p1	Unigene0034270_MB	Unigene0029737_MM	ENSDART00000035432.6
1291	[2n]_65336.p1	Unigene16991_NQ4n_3.p1	Unigene0019853_MB	Unigene0034346_MM	ENSDART00000020786.7
1292	[2n]_65372.p1	Unigene1785_NQ4n_3.p1	Unigene0038309_MB	Unigene0041133_MM	ENSDART00000011143.6
1293	[2n]_65392.p1	Unigene18348_NQ4n_3.p1	Unigene0054563_MB	Unigene0043743_MM	ENSDART00000082454.3
1294	[2n]_654.p1	Unigene20766_NQ4n_3.p1	Unigene0053772_MB	Unigene0039950_MM	ENSDART00000067147.6
1295	[2n]_65402.p1	Unigene14621_NQ4n_3.p1	Unigene0042731_MB	Unigene0033953_MM	ENSDART00000077936.5
1296	[2n]_65445.p1	Unigene17468_NQ4n_3.p1	Unigene0041144_MB	Unigene0044159_MM	ENSDART00000160902.1
1297	[2n]_65446.p1	Unigene6234_NQ4n_3.p1	Unigene0069335_MB	Unigene0045394_MM	ENSDART00000106672.5
1298	[2n]_65455.p1	Unigene18530_NQ4n_3.p1	Unigene0037878_MB	Unigene0037557_MM	ENSDART00000126186.3
1299	[2n]_65456.p1	Unigene16600_NQ4n_3.p1	Unigene0043265_MB	Unigene0042740_MM	ENSDART00000040810.3
1300	[2n]_65520.p1	CL2203.Contig1_NQ4n_3.p1	Unigene0034806_MB	Unigene0037540_MM	ENSDART00000021947.8
1301	[2n]_65550.p1	Unigene11609_NQ4n_3.p1	Unigene0044562_MB	Unigene0030468_MM	ENSDART00000167875.1
1302	[2n]_65593.p1	Unigene18788_NQ4n_3.p1	Unigene0045697_MB	Unigene0041050_MM	ENSDART00000054867.5
1303	[2n]_65595.p1	Unigene1322_NQ4n_3.p1	Unigene0080549_MB	Unigene0037914_MM	ENSDART00000007204.8
1304	[2n]_65613.p1	Unigene18549_NQ4n_3.p1	Unigene0039358_MB	Unigene0034148_MM	ENSDART00000079255.4
1305	[2n]_65648.p1	Unigene7529_NQ4n_3.p1	Unigene0038518_MB	Unigene0053040_MM	ENSDART00000109927.2
1306	[2n]_65660.p1	Unigene17876_NQ4n_3.p1	Unigene0040803_MB	Unigene0044821_MM	ENSDART00000056927.6
1307	[2n]_65708.p1	Unigene19477_NQ4n_3.p1	Unigene0059444_MB	Unigene0056173_MM	ENSDART00000168228.1
1308	[2n]_65730.p1	Unigene13212_NQ4n_3.p1	Unigene0023814_MB	Unigene0034977_MM	ENSDART00000038149.5
1309	[2n]_65747.p1	Unigene15999_NQ4n_3.p1	Unigene0041980_MB	Unigene0040626_MM	ENSDART00000076439.5
1310	[2n]_65760.p1	Unigene14585_NQ4n_3.p1	Unigene0002202_MB	Unigene0033763_MM	ENSDART00000015670.7
1311	[2n]_65774.p1	Unigene19183_NQ4n_3.p1	Unigene0036017_MB	Unigene0040393_MM	ENSDART00000077386.5
1312	[2n]_65794.p1	Unigene17324_NQ4n_3.p1	Unigene0044665_MB	Unigene0042096_MM	ENSDART00000078984.4
1313	[2n]_65800.p1	Unigene13568_NQ4n_3.p1	Unigene0053333_MB	Unigene0033761_MM	ENSDART00000065211.3
1314	[2n]_65824.p1	Unigene18206_NQ4n_3.p1	Unigene0050601_MB	Unigene0035658_MM	ENSDART00000125552.2
1315	[2n]_65849.p1	Unigene16195_NQ4n_3.p1	Unigene0010174_MB	Unigene0038768_MM	ENSDART00000034078.5
1316	[2n]_65863.p1	CL1242.Contig2_NQ4n_3.p1	Unigene0028893_MB	Unigene0056756_MM	ENSDART00000155682.1
1317	[2n]_65882.p2	Unigene17418_NQ4n_3.p2	Unigene0036239_MB	Unigene0041010_MM	ENSDART00000048206.4
1318	[2n]_65885.p1	CL27.Contig2_NQ4n_3.p1	Unigene0008066_MB	Unigene0039595_MM	ENSDART00000084268.4
1319	[2n]_65900.p1	Unigene18967_NQ4n_3.p1	Unigene0056741_MB	Unigene0040038_MM	ENSDART00000062618.4
1320	[2n]_65902.p2	Unigene176_NQ4n_3.p1	Unigene0041759_MB	Unigene0043972_MM	ENSDART00000111081.3
1321	[2n]_65933.p1	Unigene17544_NQ4n_3.p1	Unigene0039817_MB	Unigene0051997_MM	ENSDART00000011931.9
1322	[2n]_65965.p1	Unigene13841_NQ4n_3.p1	Unigene0036339_MB	Unigene0039265_MM	ENSDART00000019413.10
1323	[2n]_65977.p1	Unigene17359_NQ4n_3.p1	Unigene0043608_MB	Unigene0028668_MM	ENSDART00000132109.1
1324	[2n]_65983.p1	Unigene1307_NQ4n_3.p1	Unigene0044649_MB	Unigene0052601_MM	ENSDART00000073704.6
1325	[2n]_65995.p1	Unigene15272_NQ4n_3.p1	Unigene0038101_MB	Unigene0045088_MM	ENSDART00000031153.5
1326	[2n]_66029.p1	CL2672.Contig2_NQ4n_3.p1	Unigene0047812_MB	Unigene0038211_MM	ENSDART00000162302.1
1327	[2n]_66056.p1	Unigene17134_NQ4n_3.p1	Unigene0050775_MB	Unigene0045872_MM	ENSDART00000163423.1
1328	[2n]_66060.p1	Unigene17258_NQ4n_3.p1	Unigene0029371_MB	Unigene0029673_MM	ENSDART00000092773.5
1329	[2n]_66072.p1	Unigene17297_NQ4n_3.p1	Unigene0083135_MB	Unigene0040560_MM	ENSDART00000039693.6
1330	[2n]_66077.p1	Unigene13229_NQ4n_3.p1	Unigene0048184_MB	Unigene0042939_MM	ENSDART00000098932.4
1331	[2n]_66078.p1	Unigene17430_NQ4n_3.p1	Unigene0031911_MB	Unigene0038348_MM	ENSDART00000066393.6
1332	[2n]_66087.p1	Unigene18048_NQ4n_3.p1	Unigene0037571_MB	Unigene0047870_MM	ENSDART00000058943.4
1333	[2n]_66101.p1	CL4294.Contig1_NQ4n_3.p1	Unigene0042505_MB	Unigene0058931_MM	ENSDART00000050407.6
1334	[2n]_66156.p1	CL746.Contig1_NQ4n_3.p1	Unigene0035763_MB	Unigene0031244_MM	ENSDART00000134635.1
1335	[2n]_66185.p1	Unigene18085_NQ4n_3.p1	Unigene0044830_MB	Unigene0033914_MM	ENSDART00000051092.5
1336	[2n]_66187.p1	Unigene1127_NQ4n_3.p1	Unigene0033489_MB	Unigene0043949_MM	ENSDART00000008201.8
1337	[2n]_66220.p1	Unigene16936_NQ4n_3.p1	Unigene0051340_MB	Unigene0052398_MM	ENSDART00000077111.3
1338	[2n]_66235.p1	Unigene12852_NQ4n_3.p1	Unigene0052019_MB	Unigene0058099_MM	ENSDART00000016014.5
1339	[2n]_66270.p1	Unigene30617_NQ4n_3.p1	Unigene0019944_MB	Unigene0046121_MM	ENSDART00000151025.1
1340	[2n]_66289.p1	Unigene14311_NQ4n_3.p1	Unigene0048138_MB	Unigene0033685_MM	ENSDART00000055737.4
1341	[2n]_66304.p1	Unigene10452_NQ4n_3.p1	Unigene0030489_MB	Unigene0043681_MM	ENSDART00000034690.5
1342	[2n]_66350.p1	CL4618.Contig1_NQ4n_3.p1	Unigene0023205_MB	Unigene0042032_MM	ENSDART00000166248.1
1343	[2n]_66363.p1	Unigene30813_NQ4n_3.p1	Unigene0056158_MB	Unigene0049295_MM	ENSDART00000146124.1
1344	[2n]_66391.p1	Unigene16903_NQ4n_3.p1	Unigene0036219_MB	Unigene0019813_MM	ENSDART00000060255.6
1345	[2n]_66401.p1	Unigene16901_NQ4n_3.p1	Unigene0033807_MB	Unigene0036170_MM	ENSDART00000043117.5
1346	[2n]_66411.p1	Unigene15751_NQ4n_3.p1	Unigene0037855_MB	Unigene0021876_MM	ENSDART00000102993.3
1347	[2n]_66430.p1	Unigene16769_NQ4n_3.p1	Unigene0044687_MB	Unigene0041804_MM	ENSDART00000021299.7
1348	[2n]_66441.p1	Unigene17850_NQ4n_3.p1	Unigene0042846_MB	Unigene0039863_MM	ENSDART00000061265.5
1349	[2n]_66458.p2	Unigene17233_NQ4n_3.p2	Unigene0041524_MB	Unigene0037202_MM	ENSDART00000103330.4
1350	[2n]_66499.p1	CL671.Contig2_NQ4n_3.p1	Unigene0028061_MB	Unigene0045313_MM	ENSDART00000021218.9
1351	[2n]_66518.p1	Unigene15972_NQ4n_3.p1	Unigene0035018_MB	Unigene0044176_MM	ENSDART00000065036.5
1352	[2n]_66534.p1	Unigene15012_NQ4n_3.p1	Unigene0037450_MB	Unigene0022504_MM	ENSDART00000055170.3
1353	[2n]_66550.p1	Unigene18977_NQ4n_3.p1	Unigene0044158_MB	Unigene0059210_MM	ENSDART00000019647.6
1354	[2n]_66554.p1	Unigene15699_NQ4n_3.p1	Unigene0034719_MB	Unigene0045832_MM	ENSDART00000041960.6
1355	[2n]_66574.p1	Unigene15100_NQ4n_3.p1	Unigene0011323_MB	Unigene0028378_MM	ENSDART00000022147.7
1356	[2n]_66687.p1	Unigene14980_NQ4n_3.p1	Unigene0023379_MB	Unigene0059723_MM	ENSDART00000099338.5
1357	[2n]_66712.p1	CL3677.Contig2_NQ4n_3.p1	Unigene0044752_MB	Unigene0035563_MM	ENSDART00000139918.1
1358	[2n]_66792.p1	Unigene3408_NQ4n_3.p1	Unigene0048889_MB	Unigene0037004_MM	ENSDART00000147767.1
1359	[2n]_66798.p1	Unigene16618_NQ4n_3.p1	Unigene0051351_MB	Unigene0034704_MM	ENSDART00000002459.7
1360	[2n]_66842.p1	Unigene13002_NQ4n_3.p1	Unigene0047235_MB	Unigene0027423_MM	ENSDART00000016488.8
1361	[2n]_66853.p1	Unigene11013_NQ4n_3.p1	Unigene0030858_MB	Unigene0032708_MM	ENSDART00000063719.4
1362	[2n]_66866.p1	Unigene17910_NQ4n_3.p1	Unigene0034869_MB	Unigene0041890_MM	ENSDART00000016090.6
1363	[2n]_66908.p1	Unigene15306_NQ4n_3.p1	Unigene0034319_MB	Unigene0063659_MM	ENSDART00000138527.1
1364	[2n]_66923.p2	Unigene18193_NQ4n_3.p2	Unigene0037965_MB	Unigene0038530_MM	ENSDART00000054237.6
1365	[2n]_66966.p1	Unigene1368_NQ4n_3.p1	Unigene0042367_MB	Unigene0030484_MM	ENSDART00000028105.8
1366	[2n]_66982.p1	Unigene16610_NQ4n_3.p1	Unigene0038715_MB	Unigene0038162_MM	ENSDART00000051621.5
1367	[2n]_67022.p1	Unigene18207_NQ4n_3.p1	Unigene0037291_MB	Unigene0036207_MM	ENSDART00000135888.1
1368	[2n]_67031.p1	Unigene33691_NQ4n_3.p1	Unigene0066344_MB	Unigene0033439_MM	ENSDART00000166312.1
1369	[2n]_67039.p1	CL4390.Contig1_NQ4n_3.p1	Unigene0038003_MB	Unigene0040106_MM	ENSDART00000115388.2
1370	[2n]_67041.p1	Unigene17948_NQ4n_3.p1	Unigene0047326_MB	Unigene0030617_MM	ENSDART00000033713.4
1371	[2n]_67057.p1	Unigene16785_NQ4n_3.p1	Unigene0044495_MB	Unigene0043723_MM	ENSDART00000150152.2
1372	[2n]_67068.p1	Unigene15911_NQ4n_3.p1	Unigene0037414_MB	Unigene0035093_MM	ENSDART00000159159.2
1373	[2n]_67092.p1	Unigene15332_NQ4n_3.p1	Unigene0037908_MB	Unigene0064150_MM	ENSDART00000160107.1
1374	[2n]_67119.p1	CL4326.Contig2_NQ4n_3.p1	Unigene0027030_MB	Unigene0048517_MM	ENSDART00000049331.6
1375	[2n]_67164.p1	Unigene14747_NQ4n_3.p1	Unigene0038898_MB	Unigene0059757_MM	ENSDART00000064573.4
1376	[2n]_67174.p1	Unigene5328_NQ4n_3.p1	Unigene0032495_MB	Unigene0030508_MM	ENSDART00000110821.2
1377	[2n]_67184.p1	Unigene15438_NQ4n_3.p1	Unigene0041286_MB	Unigene0053436_MM	ENSDART00000164376.1
1378	[2n]_67191.p1	Unigene14376_NQ4n_3.p1	Unigene0033017_MB	Unigene0031062_MM	ENSDART00000044128.8
1379	[2n]_67227.p1	Unigene4695_NQ4n_3.p1	Unigene0039153_MB	Unigene0041923_MM	ENSDART00000132995.1
1380	[2n]_67229.p1	Unigene18546_NQ4n_3.p1	Unigene0040410_MB	Unigene0048965_MM	ENSDART00000157786.1
1381	[2n]_67261.p1	Unigene5262_NQ4n_3.p1	Unigene0033518_MB	Unigene0033300_MM	ENSDART00000056767.5
1382	[2n]_67291.p1	Unigene3383_NQ4n_3.p1	Unigene0019413_MB	Unigene0037475_MM	ENSDART00000039466.4
1383	[2n]_67296.p1	Unigene1545_NQ4n_3.p1	Unigene0045011_MB	Unigene0037422_MM	ENSDART00000036989.7
1384	[2n]_67305.p1	Unigene17137_NQ4n_3.p1	Unigene0065838_MB	Unigene0051566_MM	ENSDART00000046922.4
1385	[2n]_67333.p1	Unigene18914_NQ4n_3.p1	Unigene0036459_MB	Unigene0033254_MM	ENSDART00000140695.2
1386	[2n]_67350.p1	Unigene15552_NQ4n_3.p1	Unigene0025390_MB	Unigene0041265_MM	ENSDART00000076103.4
1387	[2n]_67361.p1	Unigene13868_NQ4n_3.p1	Unigene0007109_MB	Unigene0018138_MM	ENSDART00000102767.3
1388	[2n]_67382.p1	Unigene15617_NQ4n_3.p1	Unigene0027290_MB	Unigene0030362_MM	ENSDART00000085021.5
1389	[2n]_67387.p1	CL3712.Contig2_NQ4n_3.p1	Unigene0041893_MB	Unigene0042113_MM	ENSDART00000059285.3
1390	[2n]_67407.p1	CL4515.Contig1_NQ4n_3.p1	Unigene0042415_MB	Unigene0044508_MM	ENSDART00000168959.1
1391	[2n]_67471.p1	Unigene9266_NQ4n_3.p1	Unigene0080333_MB	Unigene0026068_MM	ENSDART00000105898.5
1392	[2n]_67477.p1	Unigene19165_NQ4n_3.p1	Unigene0038866_MB	Unigene0050069_MM	ENSDART00000078316.4
1393	[2n]_67485.p1	CL4616.Contig2_NQ4n_3.p1	Unigene0042475_MB	Unigene0030263_MM	ENSDART00000160492.1
1394	[2n]_67529.p1	Unigene16366_NQ4n_3.p1	Unigene0030329_MB	Unigene0034185_MM	ENSDART00000064144.4
1395	[2n]_67535.p1	Unigene16501_NQ4n_3.p1	Unigene0014068_MB	Unigene0029744_MM	ENSDART00000040865.5
1396	[2n]_67555.p1	Unigene17054_NQ4n_3.p1	Unigene0046325_MB	Unigene0039514_MM	ENSDART00000089095.5
1397	[2n]_67557.p1	Unigene14784_NQ4n_3.p1	Unigene0041536_MB	Unigene0046031_MM	ENSDART00000139292.1
1398	[2n]_67558.p1	Unigene18156_NQ4n_3.p2	Unigene0018063_MB	Unigene0039280_MM	ENSDART00000051649.6
1399	[2n]_67564.p1	Unigene18334_NQ4n_3.p1	Unigene0029220_MB	Unigene0042499_MM	ENSDART00000166945.1
1400	[2n]_67567.p1	Unigene15937_NQ4n_3.p1	Unigene0037331_MB	Unigene0044007_MM	ENSDART00000141799.1
1401	[2n]_67600.p1	Unigene18942_NQ4n_3.p1	Unigene0049559_MB	Unigene0062205_MM	ENSDART00000100473.4
1402	[2n]_67622.p1	Unigene16315_NQ4n_3.p1	Unigene0054181_MB	Unigene0002008_MM	ENSDART00000052123.4
1403	[2n]_67628.p1	Unigene16304_NQ4n_3.p1	Unigene0035610_MB	Unigene0031495_MM	ENSDART00000051644.4
1404	[2n]_67629.p1	Unigene12297_NQ4n_3.p1	Unigene0041042_MB	Unigene0037681_MM	ENSDART00000126084.2
1405	[2n]_67632.p1	Unigene18322_NQ4n_3.p1	Unigene0060724_MB	Unigene0046906_MM	ENSDART00000148105.2
1406	[2n]_67637.p1	Unigene9467_NQ4n_3.p1	Unigene0051083_MB	Unigene0046293_MM	ENSDART00000098308.3
1407	[2n]_67648.p1	Unigene12433_NQ4n_3.p1	Unigene0042517_MB	Unigene0025585_MM	ENSDART00000032309.7
1408	[2n]_67692.p1	Unigene1361_NQ4n_3.p1	Unigene0029964_MB	Unigene0038350_MM	ENSDART00000066631.4
1409	[2n]_67711.p1	Unigene17157_NQ4n_3.p1	Unigene0025096_MB	Unigene0039109_MM	ENSDART00000045099.6
1410	[2n]_67718.p1	Unigene2681_NQ4n_3.p1	Unigene0037837_MB	Unigene0037282_MM	ENSDART00000125412.2
1411	[2n]_67744.p1	Unigene20198_NQ4n_3.p1	Unigene0035833_MB	Unigene0057160_MM	ENSDART00000059140.7
1412	[2n]_67755.p1	Unigene1029_NQ4n_3.p1	Unigene0026769_MB	Unigene0037884_MM	ENSDART00000013394.5
1413	[2n]_67764.p1	Unigene18581_NQ4n_3.p1	Unigene0030614_MB	Unigene0037850_MM	ENSDART00000060577.6
1414	[2n]_67831.p1	Unigene1673_NQ4n_3.p1	Unigene0030580_MB	Unigene0025530_MM	ENSDART00000062350.5
1415	[2n]_67852.p1	Unigene15839_NQ4n_3.p1	Unigene0035288_MB	Unigene0042987_MM	ENSDART00000157464.2
1416	[2n]_67875.p1	Unigene10929_NQ4n_3.p1	Unigene0058681_MB	Unigene0059016_MM	ENSDART00000168938.1
1417	[2n]_67912.p1	Unigene13273_NQ4n_3.p1	Unigene0020326_MB	Unigene0031287_MM	ENSDART00000104505.5
1418	[2n]_67923.p1	Unigene14967_NQ4n_3.p1	Unigene0026377_MB	Unigene0049629_MM	ENSDART00000104051.3
1419	[2n]_67996.p1	Unigene14153_NQ4n_3.p1	Unigene0040437_MB	Unigene0028062_MM	ENSDART00000145108.1
1420	[2n]_68038.p1	Unigene16302_NQ4n_3.p1	Unigene0045222_MB	Unigene0053300_MM	ENSDART00000173804.1
1421	[2n]_68053.p1	Unigene17480_NQ4n_3.p1	Unigene0048180_MB	Unigene0046853_MM	ENSDART00000130809.2
1422	[2n]_68092.p1	Unigene37837_NQ4n_3.p1	Unigene0039925_MB	Unigene0039815_MM	ENSDART00000013714.8
1423	[2n]_68097.p1	Unigene14805_NQ4n_3.p1	Unigene0027723_MB	Unigene0035284_MM	ENSDART00000108477.2
1424	[2n]_68100.p1	CL3112.Contig1_NQ4n_3.p2	Unigene0049875_MB	Unigene0065720_MM	ENSDART00000166528.1
1425	[2n]_68113.p1	Unigene15801_NQ4n_3.p1	Unigene0046231_MB	Unigene0027756_MM	ENSDART00000104647.5
1426	[2n]_68133.p1	Unigene15786_NQ4n_3.p1	Unigene0045404_MB	Unigene0033049_MM	ENSDART00000057223.4
1427	[2n]_68151.p1	Unigene16645_NQ4n_3.p1	Unigene0041761_MB	Unigene0035845_MM	ENSDART00000044043.6
1428	[2n]_68167.p1	CL4792.Contig1_NQ4n_3.p1	Unigene0025411_MB	Unigene0036365_MM	ENSDART00000014222.8
1429	[2n]_68173.p1	Unigene15043_NQ4n_3.p1	Unigene0036191_MB	Unigene0022614_MM	ENSDART00000157482.1
1430	[2n]_68206.p1	Unigene18047_NQ4n_3.p1	Unigene0043406_MB	Unigene0047121_MM	ENSDART00000011497.7
1431	[2n]_68219.p1	Unigene151_NQ4n_3.p1	Unigene0032635_MB	Unigene0035398_MM	ENSDART00000014330.6
1432	[2n]_68222.p1	Unigene18253_NQ4n_3.p1	Unigene0028373_MB	Unigene0038568_MM	ENSDART00000126470.3
1433	[2n]_68227.p1	Unigene3405_NQ4n_3.p1	Unigene0038044_MB	Unigene0038829_MM	ENSDART00000166294.1
1434	[2n]_68242.p1	Unigene14229_NQ4n_3.p1	Unigene0029382_MB	Unigene0035032_MM	ENSDART00000154066.1
1435	[2n]_68254.p1	Unigene17105_NQ4n_3.p1	Unigene0043925_MB	Unigene0036008_MM	ENSDART00000037541.6
1436	[2n]_68309.p1	Unigene19043_NQ4n_3.p1	Unigene0037353_MB	Unigene0034278_MM	ENSDART00000001201.7
1437	[2n]_68323.p1	Unigene3077_NQ4n_3.p1	Unigene0051667_MB	Unigene0030525_MM	ENSDART00000127135.2
1438	[2n]_68330.p1	Unigene18397_NQ4n_3.p1	Unigene0044398_MB	Unigene0039688_MM	ENSDART00000164770.1
1439	[2n]_68358.p1	Unigene15209_NQ4n_3.p1	Unigene0034892_MB	Unigene0031189_MM	ENSDART00000014729.5
1440	[2n]_68400.p1	Unigene1731_NQ4n_3.p1	Unigene0030029_MB	Unigene0033982_MM	ENSDART00000034109.7
1441	[2n]_68407.p1	Unigene13486_NQ4n_3.p1	Unigene0023632_MB	Unigene0037062_MM	ENSDART00000017304.5
1442	[2n]_68444.p1	Unigene1302_NQ4n_3.p1	Unigene0021272_MB	Unigene0030357_MM	ENSDART00000039660.5
1443	[2n]_68450.p1	Unigene11888_NQ4n_3.p1	Unigene0010780_MB	Unigene0037730_MM	ENSDART00000163136.1
1444	[2n]_68481.p1	Unigene15242_NQ4n_3.p1	Unigene0045231_MB	Unigene0020497_MM	ENSDART00000053814.7
1445	[2n]_68557.p1	Unigene16323_NQ4n_3.p1	Unigene0035907_MB	Unigene0033099_MM	ENSDART00000139069.1
1446	[2n]_68558.p1	Unigene18228_NQ4n_3.p1	Unigene0044688_MB	Unigene0037432_MM	ENSDART00000003962.6
1447	[2n]_68568.p1	Unigene16464_NQ4n_3.p1	Unigene0038743_MB	Unigene0019862_MM	ENSDART00000077732.4
1448	[2n]_68569.p1	Unigene16199_NQ4n_3.p1	Unigene0051432_MB	Unigene0021701_MM	ENSDART00000136974.2
1449	[2n]_68581.p1	Unigene14750_NQ4n_3.p1	Unigene0034246_MB	Unigene0036233_MM	ENSDART00000023238.9
1450	[2n]_68584.p1	Unigene15292_NQ4n_3.p1	Unigene0032366_MB	Unigene0048186_MM	ENSDART00000012600.10
1451	[2n]_68599.p1	Unigene18259_NQ4n_3.p1	Unigene0032647_MB	Unigene0044947_MM	ENSDART00000020810.6
1452	[2n]_68620.p1	Unigene15294_NQ4n_3.p1	Unigene0024378_MB	Unigene0033704_MM	ENSDART00000014568.6
1453	[2n]_68664.p1	Unigene894_NQ4n_3.p1	Unigene0031297_MB	Unigene0040543_MM	ENSDART00000079597.3
1454	[2n]_68734.p1	Unigene18230_NQ4n_3.p1	Unigene0060880_MB	Unigene0048780_MM	ENSDART00000164349.1
1455	[2n]_68757.p1	CL3082.Contig2_NQ4n_3.p1	Unigene0034817_MB	Unigene0029053_MM	ENSDART00000101582.4
1456	[2n]_68763.p1	Unigene14571_NQ4n_3.p1	Unigene0081981_MB	Unigene0052629_MM	ENSDART00000025487.6
1457	[2n]_68764.p1	Unigene12001_NQ4n_3.p1	Unigene0043509_MB	Unigene0023229_MM	ENSDART00000056672.5
1458	[2n]_68766.p1	Unigene502_NQ4n_3.p1	Unigene0047136_MB	Unigene0033259_MM	ENSDART00000170917.1
1459	[2n]_68776.p1	Unigene15873_NQ4n_3.p1	Unigene0034130_MB	Unigene0049685_MM	ENSDART00000099586.3
1460	[2n]_68779.p1	CL4998.Contig2_NQ4n_3.p1	Unigene0022916_MB	Unigene0044501_MM	ENSDART00000146758.2
1461	[2n]_68790.p1	Unigene17282_NQ4n_3.p1	Unigene0047029_MB	Unigene0038427_MM	ENSDART00000103638.5
1462	[2n]_68812.p1	Unigene16232_NQ4n_3.p1	Unigene0040451_MB	Unigene0051314_MM	ENSDART00000125060.3
1463	[2n]_68860.p1	Unigene1370_NQ4n_3.p1	Unigene0020738_MB	Unigene0058567_MM	ENSDART00000168022.1
1464	[2n]_68867.p1	Unigene13504_NQ4n_3.p1	Unigene0033840_MB	Unigene0037620_MM	ENSDART00000127003.3
1465	[2n]_68880.p1	Unigene36155_NQ4n_3.p1	Unigene0027801_MB	Unigene0030103_MM	ENSDART00000043881.6
1466	[2n]_68916.p1	Unigene16303_NQ4n_3.p1	Unigene0025571_MB	Unigene0034090_MM	ENSDART00000046981.5
1467	[2n]_68966.p1	Unigene19657_NQ4n_3.p1	Unigene0045508_MB	Unigene0038608_MM	ENSDART00000089480.5
1468	[2n]_68973.p1	Unigene19158_NQ4n_3.p1	Unigene0050755_MB	Unigene0053922_MM	ENSDART00000161348.1
1469	[2n]_68978.p1	Unigene11188_NQ4n_3.p1	Unigene0046440_MB	Unigene0045634_MM	ENSDART00000114860.4
1470	[2n]_68994.p1	Unigene10259_NQ4n_3.p1	Unigene0040424_MB	Unigene0029126_MM	ENSDART00000011320.5
1471	[2n]_69035.p1	Unigene15830_NQ4n_3.p1	Unigene0052609_MB	Unigene0042379_MM	ENSDART00000057736.7
1472	[2n]_69047.p1	Unigene14941_NQ4n_3.p1	Unigene0050201_MB	Unigene0046722_MM	ENSDART00000078167.4
1473	[2n]_69077.p1	Unigene19285_NQ4n_3.p1	Unigene0043011_MB	Unigene0047974_MM	ENSDART00000032331.7
1474	[2n]_69083.p1	Unigene15216_NQ4n_3.p1	Unigene0022605_MB	Unigene0038280_MM	ENSDART00000108787.4
1475	[2n]_69095.p1	Unigene12691_NQ4n_3.p1	Unigene0033375_MB	Unigene0039527_MM	ENSDART00000032344.6
1476	[2n]_69159.p1	Unigene14350_NQ4n_3.p1	Unigene0048253_MB	Unigene0033571_MM	ENSDART00000014669.8
1477	[2n]_69172.p1	Unigene17987_NQ4n_3.p1	Unigene0039054_MB	Unigene0030200_MM	ENSDART00000154167.1
1478	[2n]_69184.p1	Unigene351_NQ4n_3.p1	Unigene0059342_MB	Unigene0033482_MM	ENSDART00000076037.5
1479	[2n]_69211.p1	CL1057.Contig2_NQ4n_3.p1	Unigene0049795_MB	Unigene0035013_MM	ENSDART00000122894.2
1480	[2n]_69233.p1	Unigene24037_NQ4n_3.p1	Unigene0009432_MB	Unigene0044545_MM	ENSDART00000019617.7
1481	[2n]_69242.p1	Unigene13179_NQ4n_3.p1	Unigene0027728_MB	Unigene0037274_MM	ENSDART00000047020.6
1482	[2n]_69245.p1	CL2502.Contig1_NQ4n_3.p1	Unigene0034482_MB	Unigene0032423_MM	ENSDART00000048383.4
1483	[2n]_69264.p1	CL3632.Contig1_NQ4n_3.p1	Unigene0029099_MB	Unigene0031064_MM	ENSDART00000053880.5
1484	[2n]_69290.p1	Unigene4838_NQ4n_3.p1	Unigene0031815_MB	Unigene0005047_MM	ENSDART00000031194.4
1485	[2n]_69318.p1	Unigene16653_NQ4n_3.p1	Unigene0023326_MB	Unigene0029789_MM	ENSDART00000013209.7
1486	[2n]_69346.p1	Unigene14437_NQ4n_3.p1	Unigene0020798_MB	Unigene0045945_MM	ENSDART00000146605.2
1487	[2n]_69363.p1	Unigene13741_NQ4n_3.p1	Unigene0033107_MB	Unigene0040011_MM	ENSDART00000148865.2
1488	[2n]_69384.p1	Unigene16214_NQ4n_3.p1	Unigene0036691_MB	Unigene0027111_MM	ENSDART00000101861.5
1489	[2n]_6943.p1	CL804.Contig2_NQ4n_3.p1	Unigene0066831_MB	Unigene0061825_MM	ENSDART00000161896.1
1490	[2n]_69512.p1	Unigene268_NQ4n_3.p1	Unigene0043793_MB	Unigene0032284_MM	ENSDART00000130229.3
1491	[2n]_69515.p1	Unigene16863_NQ4n_3.p1	Unigene0047317_MB	Unigene0035400_MM	ENSDART00000108590.3
1492	[2n]_69538.p1	Unigene8607_NQ4n_3.p1	Unigene0034197_MB	Unigene0036300_MM	ENSDART00000143242.1
1493	[2n]_69565.p1	Unigene11527_NQ4n_3.p1	Unigene0036450_MB	Unigene0030078_MM	ENSDART00000166535.2
1494	[2n]_69575.p1	Unigene13923_NQ4n_3.p1	Unigene0009322_MB	Unigene0032824_MM	ENSDART00000020333.7
1495	[2n]_69582.p1	Unigene20619_NQ4n_3.p1	Unigene0040225_MB	Unigene0033040_MM	ENSDART00000121998.2
1496	[2n]_69604.p1	Unigene16741_NQ4n_3.p1	Unigene0037901_MB	Unigene0031300_MM	ENSDART00000157615.1
1497	[2n]_69623.p1	Unigene15423_NQ4n_3.p1	Unigene0027799_MB	Unigene0017585_MM	ENSDART00000067397.6
1498	[2n]_69645.p1	Unigene828_NQ4n_3.p1	Unigene0035501_MB	Unigene0054727_MM	ENSDART00000079064.4
1499	[2n]_69739.p1	Unigene14826_NQ4n_3.p1	Unigene0035528_MB	Unigene0031485_MM	ENSDART00000113927.5
1500	[2n]_69760.p2	CL1984.Contig1_NQ4n_3.p2	Unigene0050592_MB	Unigene0029109_MM	ENSDART00000142275.1
1501	[2n]_69771.p1	Unigene11983_NQ4n_3.p1	Unigene0027266_MB	Unigene0023227_MM	ENSDART00000022132.8
1502	[2n]_69785.p1	Unigene33559_NQ4n_3.p1	Unigene0027565_MB	Unigene0036099_MM	ENSDART00000020249.7
1503	[2n]_69823.p1	Unigene16183_NQ4n_3.p1	Unigene0068500_MB	Unigene0026105_MM	ENSDART00000123447.3
1504	[2n]_69838.p1	Unigene19134_NQ4n_3.p1	Unigene0044165_MB	Unigene0032492_MM	ENSDART00000064088.5
1505	[2n]_69902.p1	Unigene14498_NQ4n_3.p1	Unigene0053466_MB	Unigene0034540_MM	ENSDART00000170335.1
1506	[2n]_69905.p1	CL190.Contig1_NQ4n_3.p1	Unigene0030013_MB	Unigene0033550_MM	ENSDART00000157058.2
1507	[2n]_69911.p1	Unigene18186_NQ4n_3.p1	Unigene0010508_MB	Unigene0038180_MM	ENSDART00000131279.1
1508	[2n]_69945.p1	Unigene15812_NQ4n_3.p1	Unigene0028312_MB	Unigene0034752_MM	ENSDART00000039187.7
1509	[2n]_70019.p1	Unigene15975_NQ4n_3.p1	Unigene0012250_MB	Unigene0039543_MM	ENSDART00000010282.8
1510	[2n]_70036.p1	Unigene11303_NQ4n_3.p1	Unigene0004484_MB	Unigene0036375_MM	ENSDART00000145175.3
1511	[2n]_70048.p1	CL4574.Contig1_NQ4n_3.p1	Unigene0046776_MB	Unigene0052213_MM	ENSDART00000080395.5
1512	[2n]_70080.p1	Unigene17066_NQ4n_3.p1	Unigene0017029_MB	Unigene0038581_MM	ENSDART00000005263.8
1513	[2n]_70084.p2	Unigene13714_NQ4n_3.p1	Unigene0025778_MB	Unigene0021865_MM	ENSDART00000007458.6
1514	[2n]_70096.p1	Unigene13306_NQ4n_3.p1	Unigene0037896_MB	Unigene0040326_MM	ENSDART00000128772.2
1515	[2n]_70147.p1	Unigene7570_NQ4n_3.p1	Unigene0047582_MB	Unigene0032921_MM	ENSDART00000159519.1
1516	[2n]_70151.p1	Unigene17218_NQ4n_3.p1	Unigene0014734_MB	Unigene0032174_MM	ENSDART00000060344.3
1517	[2n]_70175.p1	Unigene15125_NQ4n_3.p1	Unigene0041209_MB	Unigene0042280_MM	ENSDART00000100757.4
1518	[2n]_70189.p1	Unigene7378_NQ4n_3.p1	Unigene0056623_MB	Unigene0038125_MM	ENSDART00000065212.5
1519	[2n]_70196.p1	Unigene17940_NQ4n_3.p1	Unigene0026543_MB	Unigene0034408_MM	ENSDART00000077829.5
1520	[2n]_70199.p1	Unigene18270_NQ4n_3.p1	Unigene0036724_MB	Unigene0039481_MM	ENSDART00000080075.4
1521	[2n]_70280.p1	Unigene16076_NQ4n_3.p1	Unigene0027216_MB	Unigene0046525_MM	ENSDART00000009775.7
1522	[2n]_70299.p1	Unigene17476_NQ4n_3.p1	Unigene0004100_MB	Unigene0041047_MM	ENSDART00000019759.8
1523	[2n]_70318.p1	Unigene18173_NQ4n_3.p1	Unigene0051056_MB	Unigene0058146_MM	ENSDART00000046689.6
1524	[2n]_70349.p1	Unigene16939_NQ4n_3.p1	Unigene0022351_MB	Unigene0037086_MM	ENSDART00000012132.7
1525	[2n]_70369.p1	Unigene1191_NQ4n_3.p1	Unigene0047073_MB	Unigene0030409_MM	ENSDART00000076478.4
1526	[2n]_70439.p1	Unigene17375_NQ4n_3.p1	Unigene0038168_MB	Unigene0067491_MM	ENSDART00000146546.1
1527	[2n]_70491.p1	Unigene16312_NQ4n_3.p1	Unigene0046674_MB	Unigene0033206_MM	ENSDART00000013313.5
1528	[2n]_70505.p1	Unigene16210_NQ4n_3.p1	Unigene0016136_MB	Unigene0036471_MM	ENSDART00000173009.1
1529	[2n]_70556.p1	Unigene1718_NQ4n_3.p1	Unigene0043801_MB	Unigene0031313_MM	ENSDART00000012820.7
1530	[2n]_70610.p1	Unigene964_NQ4n_3.p1	Unigene0025808_MB	Unigene0031905_MM	ENSDART00000144859.2
1531	[2n]_70628.p1	Unigene6636_NQ4n_3.p1	Unigene0068303_MB	Unigene0021909_MM	ENSDART00000166640.1
1532	[2n]_70661.p1	Unigene12718_NQ4n_3.p1	Unigene0036127_MB	Unigene0026872_MM	ENSDART00000089516.4
1533	[2n]_70676.p2	Unigene36802_NQ4n_3.p1	Unigene0026777_MB	Unigene0011039_MM	ENSDART00000080549.3
1534	[2n]_70697.p1	Unigene13318_NQ4n_3.p1	Unigene0045470_MB	Unigene0048967_MM	ENSDART00000064974.2
1535	[2n]_70699.p1	Unigene4474_NQ4n_3.p1	Unigene0026902_MB	Unigene0023966_MM	ENSDART00000134293.2
1536	[2n]_70700.p1	CL48.Contig1_NQ4n_3.p1	Unigene0061138_MB	Unigene0061929_MM	ENSDART00000148353.2
1537	[2n]_70707.p1	Unigene18533_NQ4n_3.p1	Unigene0023438_MB	Unigene0037554_MM	ENSDART00000143723.1
1538	[2n]_70719.p1	Unigene14271_NQ4n_3.p1	Unigene0037369_MB	Unigene0016580_MM	ENSDART00000015872.8
1539	[2n]_70744.p1	Unigene12058_NQ4n_3.p1	Unigene0055161_MB	Unigene0054721_MM	ENSDART00000165968.1
1540	[2n]_70773.p1	Unigene9268_NQ4n_3.p1	Unigene0059037_MB	Unigene0054676_MM	ENSDART00000127124.1
1541	[2n]_70782.p1	Unigene15231_NQ4n_3.p1	Unigene0045140_MB	Unigene0026297_MM	ENSDART00000081643.6
1542	[2n]_70805.p1	Unigene17330_NQ4n_3.p1	Unigene0041362_MB	Unigene0064087_MM	ENSDART00000149154.1
1543	[2n]_70813.p1	Unigene1189_NQ4n_3.p1	Unigene0033003_MB	Unigene0036131_MM	ENSDART00000052511.5
1544	[2n]_70815.p1	Unigene16435_NQ4n_3.p1	Unigene0032350_MB	Unigene0040457_MM	ENSDART00000158703.1
1545	[2n]_70870.p1	CL1750.Contig1_NQ4n_3.p1	Unigene0043291_MB	Unigene0031011_MM	ENSDART00000165585.1
1546	[2n]_70874.p1	Unigene8807_NQ4n_3.p1	Unigene0047730_MB	Unigene0035945_MM	ENSDART00000064975.4
1547	[2n]_70880.p1	Unigene15302_NQ4n_3.p1	Unigene0020671_MB	Unigene0037734_MM	ENSDART00000039878.5
1548	[2n]_70892.p1	Unigene17317_NQ4n_3.p1	Unigene0030820_MB	Unigene0039672_MM	ENSDART00000066909.4
1549	[2n]_70966.p1	Unigene13785_NQ4n_3.p1	Unigene0037356_MB	Unigene0049753_MM	ENSDART00000016002.10
1550	[2n]_70987.p1	Unigene16342_NQ4n_3.p1	Unigene0030952_MB	Unigene0037781_MM	ENSDART00000027026.6
1551	[2n]_71006.p1	Unigene902_NQ4n_3.p1	Unigene0038731_MB	Unigene0043904_MM	ENSDART00000166832.2
1552	[2n]_71037.p1	Unigene17596_NQ4n_3.p1	Unigene0065851_MB	Unigene0049656_MM	ENSDART00000008498.7
1553	[2n]_71059.p1	Unigene1709_NQ4n_3.p1	Unigene0067314_MB	Unigene0037406_MM	ENSDART00000109434.4
1554	[2n]_71088.p1	Unigene15871_NQ4n_3.p1	Unigene0028858_MB	Unigene0040096_MM	ENSDART00000065755.3
1555	[2n]_71106.p1	Unigene713_NQ4n_3.p1	Unigene0036187_MB	Unigene0024968_MM	ENSDART00000067633.6
1556	[2n]_71145.p2	Unigene16497_NQ4n_3.p1	Unigene0040412_MB	Unigene0036621_MM	ENSDART00000098421.5
1557	[2n]_71166.p1	Unigene14405_NQ4n_3.p1	Unigene0042134_MB	Unigene0042094_MM	ENSDART00000160254.1
1558	[2n]_71181.p1	Unigene3529_NQ4n_3.p1	Unigene0044076_MB	Unigene0038186_MM	ENSDART00000023539.7
1559	[2n]_71196.p1	Unigene13423_NQ4n_3.p1	Unigene0046512_MB	Unigene0032101_MM	ENSDART00000011706.9
1560	[2n]_71198.p1	Unigene13277_NQ4n_3.p1	Unigene0039936_MB	Unigene0037981_MM	ENSDART00000043403.5
1561	[2n]_71203.p1	Unigene9325_NQ4n_3.p1	Unigene0041901_MB	Unigene0029651_MM	ENSDART00000153403.2
1562	[2n]_71205.p1	Unigene18458_NQ4n_3.p1	Unigene0007638_MB	Unigene0047715_MM	ENSDART00000012478.8
1563	[2n]_71209.p1	Unigene16507_NQ4n_3.p1	Unigene0040346_MB	Unigene0029788_MM	ENSDART00000039381.5
1564	[2n]_71236.p1	Unigene12559_NQ4n_3.p1	Unigene0079602_MB	Unigene0031227_MM	ENSDART00000122407.2
1565	[2n]_71251.p1	Unigene15321_NQ4n_3.p1	Unigene0037458_MB	Unigene0023954_MM	ENSDART00000161914.1
1566	[2n]_71301.p1	Unigene13531_NQ4n_3.p1	Unigene0061714_MB	Unigene0032794_MM	ENSDART00000135569.2
1567	[2n]_71316.p1	Unigene1862_NQ4n_3.p1	Unigene0009542_MB	Unigene0032494_MM	ENSDART00000122695.2
1568	[2n]_71347.p1	Unigene887_NQ4n_3.p1	Unigene0027315_MB	Unigene0035808_MM	ENSDART00000113679.3
1569	[2n]_71381.p1	Unigene15346_NQ4n_3.p1	Unigene0036550_MB	Unigene0026732_MM	ENSDART00000021942.4
1570	[2n]_71406.p1	Unigene10731_NQ4n_3.p1	Unigene0025639_MB	Unigene0005637_MM	ENSDART00000164696.1
1571	[2n]_71430.p1	Unigene1474_NQ4n_3.p1	Unigene0040562_MB	Unigene0039824_MM	ENSDART00000149124.1
1572	[2n]_71456.p1	Unigene15575_NQ4n_3.p1	Unigene0046938_MB	Unigene0017110_MM	ENSDART00000124748.3
1573	[2n]_71467.p1	Unigene16476_NQ4n_3.p1	Unigene0036464_MB	Unigene0033917_MM	ENSDART00000063863.3
1574	[2n]_71471.p1	Unigene9464_NQ4n_3.p1	Unigene0033373_MB	Unigene0023660_MM	ENSDART00000127252.2
1575	[2n]_71495.p1	Unigene16295_NQ4n_3.p1	Unigene0047428_MB	Unigene0066526_MM	ENSDART00000058955.5
1576	[2n]_71496.p1	Unigene16202_NQ4n_3.p1	Unigene0037633_MB	Unigene0022867_MM	ENSDART00000036581.5
1577	[2n]_71504.p1	Unigene19214_NQ4n_3.p1	Unigene0059016_MB	Unigene0040648_MM	ENSDART00000032498.6
1578	[2n]_71505.p1	CL4174.Contig1_NQ4n_3.p1	Unigene0028221_MB	Unigene0036447_MM	ENSDART00000028954.6
1579	[2n]_71533.p1	Unigene12568_NQ4n_3.p1	Unigene0034917_MB	Unigene0034603_MM	ENSDART00000031165.7
1580	[2n]_71538.p1	Unigene16908_NQ4n_3.p1	Unigene0023257_MB	Unigene0046173_MM	ENSDART00000019991.8
1581	[2n]_71596.p1	Unigene8545_NQ4n_3.p1	Unigene0029930_MB	Unigene0022551_MM	ENSDART00000078936.3
1582	[2n]_71622.p1	Unigene12507_NQ4n_3.p1	Unigene0046751_MB	Unigene0031528_MM	ENSDART00000032341.3
1583	[2n]_71629.p1	Unigene14637_NQ4n_3.p1	Unigene0044587_MB	Unigene0030191_MM	ENSDART00000100725.4
1584	[2n]_71670.p1	Unigene10032_NQ4n_3.p1	Unigene0022038_MB	Unigene0030947_MM	ENSDART00000034979.5
1585	[2n]_71673.p1	Unigene18258_NQ4n_3.p1	Unigene0046205_MB	Unigene0037346_MM	ENSDART00000075744.6
1586	[2n]_71724.p1	Unigene18337_NQ4n_3.p1	Unigene0029883_MB	Unigene0043486_MM	ENSDART00000023488.5
1587	[2n]_71734.p2	Unigene9747_NQ4n_3.p1	Unigene0039789_MB	Unigene0026202_MM	ENSDART00000106191.5
1588	[2n]_71760.p1	Unigene13215_NQ4n_3.p1	Unigene0020827_MB	Unigene0075838_MM	ENSDART00000100061.4
1589	[2n]_71777.p1	Unigene14838_NQ4n_3.p1	Unigene0079957_MB	Unigene0035773_MM	ENSDART00000078724.5
1590	[2n]_71779.p1	Unigene20944_NQ4n_3.p1	Unigene0059574_MB	Unigene0065376_MM	ENSDART00000065548.5
1591	[2n]_71798.p1	Unigene19581_NQ4n_3.p1	Unigene0053192_MB	Unigene0036250_MM	ENSDART00000055978.6
1592	[2n]_71810.p1	Unigene17030_NQ4n_3.p1	Unigene0030005_MB	Unigene0044226_MM	ENSDART00000058587.4
1593	[2n]_71817.p1	Unigene761_NQ4n_3.p1	Unigene0035768_MB	Unigene0042075_MM	ENSDART00000128284.2
1594	[2n]_71841.p1	Unigene16262_NQ4n_3.p1	Unigene0032919_MB	Unigene0026798_MM	ENSDART00000103987.2
1595	[2n]_71849.p1	Unigene16135_NQ4n_3.p1	Unigene0033513_MB	Unigene0029922_MM	ENSDART00000045894.6
1596	[2n]_71857.p1	Unigene13970_NQ4n_3.p1	Unigene0042263_MB	Unigene0035637_MM	ENSDART00000157467.1
1597	[2n]_71867.p1	Unigene16707_NQ4n_3.p1	Unigene0028352_MB	Unigene0036844_MM	ENSDART00000149868.2
1598	[2n]_71870.p1	Unigene17551_NQ4n_3.p1	Unigene0039672_MB	Unigene0033541_MM	ENSDART00000073978.3
1599	[2n]_71875.p1	Unigene7498_NQ4n_3.p1	Unigene0045961_MB	Unigene0021001_MM	ENSDART00000153773.1
1600	[2n]_71890.p1	Unigene5208_NQ4n_3.p1	Unigene0058446_MB	Unigene0038148_MM	ENSDART00000087445.5
1601	[2n]_71929.p1	Unigene13569_NQ4n_3.p1	Unigene0032525_MB	Unigene0047224_MM	ENSDART00000054420.4
1602	[2n]_71948.p1	Unigene5146_NQ4n_3.p1	Unigene0033639_MB	Unigene0060598_MM	ENSDART00000161927.1
1603	[2n]_71956.p1	Unigene8585_NQ4n_3.p1	Unigene0044546_MB	Unigene0056914_MM	ENSDART00000073676.4
1604	[2n]_72015.p1	Unigene2865_NQ4n_3.p1	Unigene0036338_MB	Unigene0025090_MM	ENSDART00000163477.2
1605	[2n]_72046.p1	Unigene18151_NQ4n_3.p1	Unigene0030259_MB	Unigene0041006_MM	ENSDART00000046934.5
1606	[2n]_72050.p1	Unigene16531_NQ4n_3.p1	Unigene0048098_MB	Unigene0045194_MM	ENSDART00000077063.5
1607	[2n]_72051.p1	Unigene18541_NQ4n_3.p1	Unigene0035061_MB	Unigene0034841_MM	ENSDART00000099754.4
1608	[2n]_72072.p1	Unigene15597_NQ4n_3.p1	Unigene0044023_MB	Unigene0034143_MM	ENSDART00000099535.4
1609	[2n]_72109.p1	Unigene10277_NQ4n_3.p1	Unigene0010926_MB	Unigene0045485_MM	ENSDART00000019155.6
1610	[2n]_72138.p1	Unigene14909_NQ4n_3.p1	Unigene0030395_MB	Unigene0033881_MM	ENSDART00000099803.4
1611	[2n]_72149.p1	Unigene16367_NQ4n_3.p1	Unigene0030909_MB	Unigene0032639_MM	ENSDART00000014536.9
1612	[2n]_72152.p1	Unigene12900_NQ4n_3.p1	Unigene0007258_MB	Unigene0043069_MM	ENSDART00000139441.1
1613	[2n]_72161.p1	Unigene15222_NQ4n_3.p1	Unigene0046852_MB	Unigene0037287_MM	ENSDART00000110866.3
1614	[2n]_72173.p1	Unigene20869_NQ4n_3.p1	Unigene0045113_MB	Unigene0033299_MM	ENSDART00000006513.8
1615	[2n]_72177.p1	Unigene17632_NQ4n_3.p1	Unigene0046109_MB	Unigene0049463_MM	ENSDART00000141057.1
1616	[2n]_72181.p1	Unigene14214_NQ4n_3.p1	Unigene0035290_MB	Unigene0054321_MM	ENSDART00000066999.3
1617	[2n]_72199.p1	Unigene15498_NQ4n_3.p1	Unigene0029366_MB	Unigene0033440_MM	ENSDART00000002886.7
1618	[2n]_72251.p1	Unigene17136_NQ4n_3.p1	Unigene0037232_MB	Unigene0016265_MM	ENSDART00000023379.6
1619	[2n]_72254.p1	Unigene14667_NQ4n_3.p1	Unigene0036907_MB	Unigene0078432_MM	ENSDART00000085481.5
1620	[2n]_72259.p1	Unigene11624_NQ4n_3.p1	Unigene0050509_MB	Unigene0045402_MM	ENSDART00000114563.3
1621	[2n]_72274.p1	Unigene17318_NQ4n_3.p1	Unigene0032183_MB	Unigene0041182_MM	ENSDART00000105584.3
1622	[2n]_72318.p1	Unigene17482_NQ4n_3.p1	Unigene0059253_MB	Unigene0032675_MM	ENSDART00000083690.5
1623	[2n]_72359.p1	Unigene15223_NQ4n_3.p1	Unigene0033627_MB	Unigene0027777_MM	ENSDART00000064080.5
1624	[2n]_72360.p1	Unigene31830_NQ4n_3.p1	Unigene0041678_MB	Unigene0036589_MM	ENSDART00000144237.1
1625	[2n]_72373.p1	CL3779.Contig2_NQ4n_3.p1	Unigene0043644_MB	Unigene0040150_MM	ENSDART00000128073.2
1626	[2n]_72386.p1	Unigene16552_NQ4n_3.p1	Unigene0051846_MB	Unigene0047472_MM	ENSDART00000058965.5
1627	[2n]_72390.p1	Unigene21165_NQ4n_3.p1	Unigene0022609_MB	Unigene0017722_MM	ENSDART00000165386.2
1628	[2n]_72399.p1	Unigene19734_NQ4n_3.p1	Unigene0043760_MB	Unigene0053884_MM	ENSDART00000053380.6
1629	[2n]_72400.p1	Unigene18712_NQ4n_3.p1	Unigene0037352_MB	Unigene0041419_MM	ENSDART00000157501.2
1630	[2n]_72425.p1	Unigene9729_NQ4n_3.p1	Unigene0030897_MB	Unigene0019033_MM	ENSDART00000011570.8
1631	[2n]_72426.p1	Unigene15295_NQ4n_3.p1	Unigene0032566_MB	Unigene0040639_MM	ENSDART00000157978.1
1632	[2n]_72440.p1	Unigene5481_NQ4n_3.p1	Unigene0047451_MB	Unigene0051028_MM	ENSDART00000171445.2
1633	[2n]_72449.p1	Unigene13510_NQ4n_3.p1	Unigene0034512_MB	Unigene0027178_MM	ENSDART00000079716.3
1634	[2n]_72453.p1	Unigene13095_NQ4n_3.p1	Unigene0047912_MB	Unigene0021913_MM	ENSDART00000050831.6
1635	[2n]_72493.p1	Unigene17855_NQ4n_3.p1	Unigene0009326_MB	Unigene0031399_MM	ENSDART00000012018.8
1636	[2n]_72502.p1	Unigene18045_NQ4n_3.p1	Unigene0068853_MB	Unigene0037454_MM	ENSDART00000164390.1
1637	[2n]_72579.p1	Unigene18372_NQ4n_3.p1	Unigene0041493_MB	Unigene0043827_MM	ENSDART00000162188.2
1638	[2n]_72600.p1	Unigene15138_NQ4n_3.p1	Unigene0047370_MB	Unigene0021963_MM	ENSDART00000038657.6
1639	[2n]_72603.p1	Unigene13349_NQ4n_3.p1	Unigene0068135_MB	Unigene0033023_MM	ENSDART00000054318.4
1640	[2n]_72616.p1	Unigene17257_NQ4n_3.p1	Unigene0016831_MB	Unigene0033779_MM	ENSDART00000038230.7
1641	[2n]_72650.p1	Unigene14341_NQ4n_3.p1	Unigene0040820_MB	Unigene0028461_MM	ENSDART00000004622.8
1642	[2n]_72684.p1	Unigene14985_NQ4n_3.p1	Unigene0037012_MB	Unigene0029893_MM	ENSDART00000164707.1
1643	[2n]_72692.p1	Unigene782_NQ4n_3.p1	Unigene0063422_MB	Unigene0048306_MM	ENSDART00000066107.3
1644	[2n]_72705.p1	Unigene16894_NQ4n_3.p1	Unigene0033250_MB	Unigene0039825_MM	ENSDART00000019330.9
1645	[2n]_72736.p1	Unigene3032_NQ4n_3.p1	Unigene0052119_MB	Unigene0046970_MM	ENSDART00000170955.1
1646	[2n]_72781.p1	Unigene14081_NQ4n_3.p1	Unigene0031215_MB	Unigene0027116_MM	ENSDART00000032151.6
1647	[2n]_72817.p1	Unigene9978_NQ4n_3.p1	Unigene0036375_MB	Unigene0031045_MM	ENSDART00000074604.3
1648	[2n]_72822.p1	Unigene7982_NQ4n_3.p1	Unigene0036126_MB	Unigene0022667_MM	ENSDART00000021788.8
1649	[2n]_72823.p1	Unigene14074_NQ4n_3.p1	Unigene0027837_MB	Unigene0024723_MM	ENSDART00000078888.4
1650	[2n]_72825.p1	Unigene16949_NQ4n_3.p1	Unigene0037811_MB	Unigene0038258_MM	ENSDART00000016464.4
1651	[2n]_72858.p1	Unigene15147_NQ4n_3.p1	Unigene0023704_MB	Unigene0028515_MM	ENSDART00000057290.3
1652	[2n]_72870.p1	Unigene971_NQ4n_3.p1	Unigene0039769_MB	Unigene0038231_MM	ENSDART00000024312.9
1653	[2n]_72898.p1	Unigene13954_NQ4n_3.p1	Unigene0044795_MB	Unigene0043184_MM	ENSDART00000058383.4
1654	[2n]_72910.p1	Unigene1190_NQ4n_3.p1	Unigene0035986_MB	Unigene0035874_MM	ENSDART00000016891.5
1655	[2n]_72975.p1	Unigene9437_NQ4n_3.p1	Unigene0038425_MB	Unigene0030950_MM	ENSDART00000121576.3
1656	[2n]_72981.p1	Unigene1297_NQ4n_3.p1	Unigene0040974_MB	Unigene0036469_MM	ENSDART00000105835.5
1657	[2n]_73089.p1	Unigene678_NQ4n_3.p1	Unigene0010783_MB	Unigene0037496_MM	ENSDART00000064032.4
1658	[2n]_73090.p1	Unigene8595_NQ4n_3.p1	Unigene0084490_MB	Unigene0019960_MM	ENSDART00000027386.7
1659	[2n]_73126.p1	Unigene18251_NQ4n_3.p1	Unigene0039933_MB	Unigene0070405_MM	ENSDART00000055414.4
1660	[2n]_73145.p1	Unigene15743_NQ4n_3.p1	Unigene0042376_MB	Unigene0028381_MM	ENSDART00000059321.4
1661	[2n]_73151.p1	Unigene1007_NQ4n_3.p1	Unigene0033165_MB	Unigene0028981_MM	ENSDART00000005784.7
1662	[2n]_73178.p1	Unigene10661_NQ4n_3.p1	Unigene0024413_MB	Unigene0014765_MM	ENSDART00000047013.4
1663	[2n]_73186.p1	Unigene1290_NQ4n_3.p1	Unigene0032562_MB	Unigene0033203_MM	ENSDART00000034968.8
1664	[2n]_73195.p1	Unigene12328_NQ4n_3.p1	Unigene0058597_MB	Unigene0053894_MM	ENSDART00000074231.2
1665	[2n]_73209.p1	Unigene15697_NQ4n_3.p1	Unigene0010376_MB	Unigene0035516_MM	ENSDART00000090851.4
1666	[2n]_73225.p1	Unigene967_NQ4n_3.p1	Unigene0059017_MB	Unigene0043757_MM	ENSDART00000014871.6
1667	[2n]_73227.p1	Unigene17645_NQ4n_3.p1	Unigene0037016_MB	Unigene0021755_MM	ENSDART00000104576.4
1668	[2n]_73230.p1	Unigene16788_NQ4n_3.p1	Unigene0026905_MB	Unigene0040175_MM	ENSDART00000159434.2
1669	[2n]_73282.p1	Unigene16607_NQ4n_3.p1	Unigene0038527_MB	Unigene0027241_MM	ENSDART00000141771.1
1670	[2n]_73289.p1	Unigene14665_NQ4n_3.p1	Unigene0033993_MB	Unigene0044054_MM	ENSDART00000049399.5
1671	[2n]_73311.p1	Unigene15151_NQ4n_3.p1	Unigene0026316_MB	Unigene0031804_MM	ENSDART00000005119.4
1672	[2n]_73319.p1	Unigene16395_NQ4n_3.p1	Unigene0028927_MB	Unigene0050189_MM	ENSDART00000122403.2
1673	[2n]_73322.p1	Unigene15967_NQ4n_3.p1	Unigene0015947_MB	Unigene0030329_MM	ENSDART00000080332.3
1674	[2n]_73336.p1	Unigene15886_NQ4n_3.p1	Unigene0041221_MB	Unigene0022499_MM	ENSDART00000007512.6
1675	[2n]_73362.p1	Unigene12572_NQ4n_3.p1	Unigene0032807_MB	Unigene0030278_MM	ENSDART00000078192.4
1676	[2n]_73380.p1	Unigene16592_NQ4n_3.p1	Unigene0022436_MB	Unigene0039263_MM	ENSDART00000067488.6
1677	[2n]_73383.p1	Unigene15077_NQ4n_3.p1	Unigene0027749_MB	Unigene0025489_MM	ENSDART00000062335.4
1678	[2n]_73387.p1	Unigene18425_NQ4n_3.p1	Unigene0033237_MB	Unigene0033238_MM	ENSDART00000078266.4
1679	[2n]_73414.p1	Unigene7638_NQ4n_3.p1	Unigene0048946_MB	Unigene0037788_MM	ENSDART00000059017.3
1680	[2n]_73436.p1	CL1406.Contig1_NQ4n_3.p1	Unigene0034035_MB	Unigene0032621_MM	ENSDART00000040793.5
1681	[2n]_73451.p1	Unigene6300_NQ4n_3.p1	Unigene0007406_MB	Unigene0031546_MM	ENSDART00000021604.6
1682	[2n]_73466.p1	Unigene9069_NQ4n_3.p1	Unigene0040239_MB	Unigene0027139_MM	ENSDART00000088130.5
1683	[2n]_73469.p1	Unigene10538_NQ4n_3.p1	Unigene0041101_MB	Unigene0035238_MM	ENSDART00000157886.2
1684	[2n]_73472.p1	Unigene30267_NQ4n_3.p1	Unigene0069607_MB	Unigene0023383_MM	ENSDART00000152772.2
1685	[2n]_73506.p1	Unigene12382_NQ4n_3.p1	Unigene0058062_MB	Unigene0060661_MM	ENSDART00000153086.1
1686	[2n]_73520.p1	Unigene11931_NQ4n_3.p1	Unigene0040552_MB	Unigene0047624_MM	ENSDART00000051670.4
1687	[2n]_73523.p1	Unigene11426_NQ4n_3.p1	Unigene0035289_MB	Unigene0035383_MM	ENSDART00000010256.5
1688	[2n]_73536.p1	Unigene14202_NQ4n_3.p1	Unigene0029206_MB	Unigene0028358_MM	ENSDART00000078373.4
1689	[2n]_73554.p1	CL3403.Contig1_NQ4n_3.p1	Unigene0037170_MB	Unigene0034165_MM	ENSDART00000064542.3
1690	[2n]_73555.p1	Unigene16403_NQ4n_3.p1	Unigene0039340_MB	Unigene0028863_MM	ENSDART00000078387.3
1691	[2n]_73564.p1	Unigene483_NQ4n_3.p1	Unigene0029526_MB	Unigene0030783_MM	ENSDART00000067526.5
1692	[2n]_73587.p1	Unigene16301_NQ4n_3.p1	Unigene0022738_MB	Unigene0025855_MM	ENSDART00000007827.7
1693	[2n]_73609.p1	Unigene12308_NQ4n_3.p1	Unigene0020856_MB	Unigene0031904_MM	ENSDART00000067666.6
1694	[2n]_73621.p1	Unigene33094_NQ4n_3.p1	Unigene0032847_MB	Unigene0046470_MM	ENSDART00000008761.5
1695	[2n]_73694.p1	Unigene17363_NQ4n_3.p1	Unigene0032475_MB	Unigene0033183_MM	ENSDART00000166234.1
1696	[2n]_73696.p1	CL3037.Contig1_NQ4n_3.p1	Unigene0027176_MB	Unigene0041285_MM	ENSDART00000137241.2
1697	[2n]_73714.p1	Unigene9894_NQ4n_3.p1	Unigene0041001_MB	Unigene0029766_MM	ENSDART00000066794.3
1698	[2n]_73719.p1	Unigene7143_NQ4n_3.p1	Unigene0036925_MB	Unigene0038848_MM	ENSDART00000078559.5
1699	[2n]_73749.p1	Unigene7752_NQ4n_3.p1	Unigene0029432_MB	Unigene0034547_MM	ENSDART00000074458.6
1700	[2n]_73765.p1	Unigene15662_NQ4n_3.p1	Unigene0010313_MB	Unigene0035796_MM	ENSDART00000015643.7
1701	[2n]_73768.p1	Unigene17016_NQ4n_3.p1	Unigene0023459_MB	Unigene0041264_MM	ENSDART00000062536.5
1702	[2n]_73769.p1	Unigene15705_NQ4n_3.p1	Unigene0037040_MB	Unigene0040525_MM	ENSDART00000056121.5
1703	[2n]_73781.p1	Unigene16717_NQ4n_3.p1	Unigene0030014_MB	Unigene0046889_MM	ENSDART00000057458.4
1704	[2n]_73785.p1	Unigene14657_NQ4n_3.p1	Unigene0034218_MB	Unigene0037224_MM	ENSDART00000035759.5
1705	[2n]_73807.p1	Unigene18835_NQ4n_3.p1	Unigene0031392_MB	Unigene0035303_MM	ENSDART00000128435.2
1706	[2n]_73816.p1	Unigene269_NQ4n_3.p1	Unigene0045530_MB	Unigene0045042_MM	ENSDART00000018515.4
1707	[2n]_73827.p1	Unigene16815_NQ4n_3.p1	Unigene0023350_MB	Unigene0032367_MM	ENSDART00000054848.4
1708	[2n]_73842.p1	Unigene18153_NQ4n_3.p1	Unigene0028416_MB	Unigene0054222_MM	ENSDART00000005625.8
1709	[2n]_73863.p1	Unigene15281_NQ4n_3.p1	Unigene0023106_MB	Unigene0030512_MM	ENSDART00000036456.5
1710	[2n]_73866.p1	Unigene13392_NQ4n_3.p1	Unigene0042185_MB	Unigene0027603_MM	ENSDART00000008454.7
1711	[2n]_73892.p1	Unigene11096_NQ4n_3.p1	Unigene0029985_MB	Unigene0023605_MM	ENSDART00000130623.3
1712	[2n]_74017.p1	Unigene19178_NQ4n_3.p1	Unigene0004064_MB	Unigene0033776_MM	ENSDART00000097244.4
1713	[2n]_74030.p1	Unigene14565_NQ4n_3.p1	Unigene0023708_MB	Unigene0007913_MM	ENSDART00000101641.4
1714	[2n]_74042.p1	Unigene11885_NQ4n_3.p1	Unigene0068874_MB	Unigene0033151_MM	ENSDART00000031047.6
1715	[2n]_74053.p1	Unigene16727_NQ4n_3.p1	Unigene0033431_MB	Unigene0037658_MM	ENSDART00000108935.2
1716	[2n]_74058.p1	Unigene14828_NQ4n_3.p1	Unigene0039045_MB	Unigene0038019_MM	ENSDART00000161666.1
1717	[2n]_74070.p1	Unigene96_NQ4n_3.p1	Unigene0034217_MB	Unigene0031069_MM	ENSDART00000169337.1
1718	[2n]_74078.p1	Unigene14294_NQ4n_3.p1	Unigene0000769_MB	Unigene0039596_MM	ENSDART00000055961.4
1719	[2n]_74080.p1	Unigene14329_NQ4n_3.p1	Unigene0029351_MB	Unigene0036045_MM	ENSDART00000060447.3
1720	[2n]_74118.p1	Unigene8333_NQ4n_3.p1	Unigene0001835_MB	Unigene0036620_MM	ENSDART00000018972.7
1721	[2n]_74124.p1	Unigene15120_NQ4n_3.p1	Unigene0024131_MB	Unigene0010852_MM	ENSDART00000054078.7
1722	[2n]_74165.p1	Unigene16889_NQ4n_3.p1	Unigene0028348_MB	Unigene0031357_MM	ENSDART00000056926.7
1723	[2n]_74170.p2	Unigene13660_NQ4n_3.p1	Unigene0031531_MB	Unigene0044235_MM	ENSDART00000066556.5
1724	[2n]_74172.p1	Unigene16594_NQ4n_3.p1	Unigene0047886_MB	Unigene0035199_MM	ENSDART00000058789.6
1725	[2n]_74193.p1	Unigene17094_NQ4n_3.p1	Unigene0025396_MB	Unigene0042760_MM	ENSDART00000053546.3
1726	[2n]_74214.p1	Unigene15681_NQ4n_3.p1	Unigene0027576_MB	Unigene0050913_MM	ENSDART00000151597.2
1727	[2n]_74243.p1	Unigene11869_NQ4n_3.p1	Unigene0027587_MB	Unigene0050414_MM	ENSDART00000160497.1
1728	[2n]_74302.p1	Unigene1353_NQ4n_3.p1	Unigene0032754_MB	Unigene0028079_MM	ENSDART00000093074.5
1729	[2n]_74322.p1	Unigene15383_NQ4n_3.p1	Unigene0027090_MB	Unigene0036114_MM	ENSDART00000125058.2
1730	[2n]_74357.p1	Unigene15706_NQ4n_3.p1	Unigene0022910_MB	Unigene0016508_MM	ENSDART00000060840.4
1731	[2n]_74364.p1	Unigene16018_NQ4n_3.p1	Unigene0052000_MB	Unigene0057786_MM	ENSDART00000021139.7
1732	[2n]_74369.p1	Unigene16227_NQ4n_3.p1	Unigene0022770_MB	Unigene0032425_MM	ENSDART00000005355.7
1733	[2n]_74380.p1	Unigene14804_NQ4n_3.p1	Unigene0032037_MB	Unigene0024691_MM	ENSDART00000015479.6
1734	[2n]_74392.p1	Unigene27829_NQ4n_3.p1	Unigene0053638_MB	Unigene0035931_MM	ENSDART00000122603.2
1735	[2n]_74394.p1	Unigene11224_NQ4n_3.p1	Unigene0023658_MB	Unigene0076028_MM	ENSDART00000036375.7
1736	[2n]_74409.p1	Unigene9630_NQ4n_3.p1	Unigene0014127_MB	Unigene0028089_MM	ENSDART00000059354.5
1737	[2n]_74416.p1	Unigene9562_NQ4n_3.p1	Unigene0035801_MB	Unigene0037948_MM	ENSDART00000128959.2
1738	[2n]_74426.p1	Unigene15205_NQ4n_3.p1	Unigene0042813_MB	Unigene0052991_MM	ENSDART00000020327.8
1739	[2n]_74458.p1	Unigene33919_NQ4n_3.p1	Unigene0031183_MB	Unigene0031255_MM	ENSDART00000100936.3
1740	[2n]_74477.p1	Unigene17314_NQ4n_3.p1	Unigene0040859_MB	Unigene0038769_MM	ENSDART00000016635.5
1741	[2n]_74479.p1	Unigene15775_NQ4n_3.p1	Unigene0032830_MB	Unigene0037488_MM	ENSDART00000066930.6
1742	[2n]_74503.p1	Unigene13676_NQ4n_3.p1	Unigene0027686_MB	Unigene0021247_MM	ENSDART00000023721.7
1743	[2n]_74504.p1	Unigene15237_NQ4n_3.p1	Unigene0041533_MB	Unigene0033442_MM	ENSDART00000159323.1
1744	[2n]_74579.p1	Unigene13670_NQ4n_3.p1	Unigene0046710_MB	Unigene0018298_MM	ENSDART00000064463.5
1745	[2n]_74581.p1	Unigene11830_NQ4n_3.p1	Unigene0046955_MB	Unigene0038570_MM	ENSDART00000023336.8
1746	[2n]_74589.p1	Unigene9972_NQ4n_3.p1	Unigene0034661_MB	Unigene0027282_MM	ENSDART00000077087.4
1747	[2n]_74654.p1	Unigene5299_NQ4n_3.p1	Unigene0039832_MB	Unigene0028011_MM	ENSDART00000058565.5
1748	[2n]_74661.p1	Unigene9927_NQ4n_3.p1	Unigene0029442_MB	Unigene0035813_MM	ENSDART00000008532.8
1749	[2n]_74668.p1	CL3687.Contig2_NQ4n_3.p1	Unigene0029473_MB	Unigene0022825_MM	ENSDART00000039165.6
1750	[2n]_74677.p1	CL4169.Contig2_NQ4n_3.p1	Unigene0054840_MB	Unigene0036434_MM	ENSDART00000066987.5
1751	[2n]_74699.p2	Unigene16284_NQ4n_3.p1	Unigene0037497_MB	Unigene0034764_MM	ENSDART00000003435.7
1752	[2n]_74709.p1	Unigene14273_NQ4n_3.p1	Unigene0026390_MB	Unigene0031903_MM	ENSDART00000101576.3
1753	[2n]_74719.p1	Unigene17127_NQ4n_3.p1	Unigene0058889_MB	Unigene0051071_MM	ENSDART00000142112.1
1754	[2n]_74721.p1	Unigene16711_NQ4n_3.p1	Unigene0044691_MB	Unigene0031281_MM	ENSDART00000143364.1
1755	[2n]_74751.p1	Unigene6003_NQ4n_3.p1	Unigene0036351_MB	Unigene0033448_MM	ENSDART00000078570.4
1756	[2n]_74767.p1	Unigene17438_NQ4n_3.p1	Unigene0030514_MB	Unigene0032250_MM	ENSDART00000154561.2
1757	[2n]_74778.p1	Unigene13458_NQ4n_3.p1	Unigene0036353_MB	Unigene0056754_MM	ENSDART00000058993.6
1758	[2n]_74782.p1	Unigene10781_NQ4n_3.p1	Unigene0037134_MB	Unigene0066914_MM	ENSDART00000170044.1
1759	[2n]_74786.p1	Unigene18440_NQ4n_3.p1	Unigene0042801_MB	Unigene0042935_MM	ENSDART00000063877.3
1760	[2n]_74813.p1	Unigene15118_NQ4n_3.p1	Unigene0056838_MB	Unigene0017957_MM	ENSDART00000067392.3
1761	[2n]_74816.p1	Unigene12874_NQ4n_3.p1	Unigene0022087_MB	Unigene0040449_MM	ENSDART00000057507.3
1762	[2n]_74835.p1	Unigene15381_NQ4n_3.p1	Unigene0064794_MB	Unigene0036877_MM	ENSDART00000164969.1
1763	[2n]_74840.p1	Unigene14165_NQ4n_3.p1	Unigene0041354_MB	Unigene0042814_MM	ENSDART00000065652.5
1764	[2n]_74874.p1	Unigene15869_NQ4n_3.p1	Unigene0043283_MB	Unigene0040673_MM	ENSDART00000078858.5
1765	[2n]_74878.p1	Unigene17493_NQ4n_3.p1	Unigene0022967_MB	Unigene0032421_MM	ENSDART00000027217.8
1766	[2n]_74887.p1	Unigene13556_NQ4n_3.p1	Unigene0031874_MB	Unigene0034947_MM	ENSDART00000043812.4
1767	[2n]_74898.p1	Unigene16079_NQ4n_3.p1	Unigene0039824_MB	Unigene0033386_MM	ENSDART00000105583.3
1768	[2n]_74915.p1	Unigene15770_NQ4n_3.p1	Unigene0016932_MB	Unigene0029502_MM	ENSDART00000078513.4
1769	[2n]_74924.p1	Unigene10690_NQ4n_3.p1	Unigene0016619_MB	Unigene0026722_MM	ENSDART00000161432.1
1770	[2n]_74928.p1	Unigene11836_NQ4n_3.p1	Unigene0016153_MB	Unigene0029693_MM	ENSDART00000036703.6
1771	[2n]_74945.p1	Unigene15105_NQ4n_3.p1	Unigene0051655_MB	Unigene0043301_MM	ENSDART00000010944.6
1772	[2n]_74956.p1	Unigene13106_NQ4n_3.p1	Unigene0035012_MB	Unigene0023443_MM	ENSDART00000155774.1
1773	[2n]_74983.p1	Unigene14639_NQ4n_3.p1	Unigene0038675_MB	Unigene0062237_MM	ENSDART00000033491.6
1774	[2n]_74989.p1	Unigene9825_NQ4n_3.p1	Unigene0037465_MB	Unigene0030992_MM	ENSDART00000165261.1
1775	[2n]_75018.p1	Unigene17694_NQ4n_3.p1	Unigene0039826_MB	Unigene0034447_MM	ENSDART00000080672.4
1776	[2n]_75038.p1	Unigene16044_NQ4n_3.p1	Unigene0034801_MB	Unigene0038155_MM	ENSDART00000098734.3
1777	[2n]_75043.p1	Unigene13813_NQ4n_3.p1	Unigene0039804_MB	Unigene0032008_MM	ENSDART00000163935.1
1778	[2n]_75071.p1	Unigene13877_NQ4n_3.p1	Unigene0038042_MB	Unigene0034798_MM	ENSDART00000036797.8
1779	[2n]_75072.p1	Unigene15834_NQ4n_3.p1	Unigene0039411_MB	Unigene0026390_MM	ENSDART00000049722.5
1780	[2n]_75074.p1	Unigene13922_NQ4n_3.p1	Unigene0009832_MB	Unigene0029740_MM	ENSDART00000109464.2
1781	[2n]_75075.p1	Unigene13543_NQ4n_3.p1	Unigene0033648_MB	Unigene0038163_MM	ENSDART00000023509.8
1782	[2n]_75087.p1	Unigene5432_NQ4n_3.p1	Unigene0012378_MB	Unigene0074950_MM	ENSDART00000028960.5
1783	[2n]_75088.p1	Unigene15668_NQ4n_3.p1	Unigene0028700_MB	Unigene0036455_MM	ENSDART00000036331.7
1784	[2n]_75099.p1	Unigene35057_NQ4n_3.p1	Unigene0035571_MB	Unigene0015881_MM	ENSDART00000059872.5
1785	[2n]_75117.p1	Unigene14861_NQ4n_3.p1	Unigene0034522_MB	Unigene0045104_MM	ENSDART00000154121.1
1786	[2n]_75127.p1	Unigene14544_NQ4n_3.p1	Unigene0044813_MB	Unigene0036403_MM	ENSDART00000125663.2
1787	[2n]_75134.p1	Unigene2768_NQ4n_3.p1	Unigene0019082_MB	Unigene0020506_MM	ENSDART00000114172.3
1788	[2n]_75164.p1	Unigene14974_NQ4n_3.p1	Unigene0045126_MB	Unigene0026991_MM	ENSDART00000079656.5
1789	[2n]_75187.p2	Unigene19162_NQ4n_3.p1	Unigene0051786_MB	Unigene0048371_MM	ENSDART00000158942.1
1790	[2n]_75216.p1	Unigene16016_NQ4n_3.p1	Unigene0039055_MB	Unigene0034552_MM	ENSDART00000167231.2
1791	[2n]_75223.p1	Unigene15613_NQ4n_3.p1	Unigene0008820_MB	Unigene0034791_MM	ENSDART00000015377.6
1792	[2n]_75267.p1	Unigene5413_NQ4n_3.p1	Unigene0009999_MB	Unigene0023938_MM	ENSDART00000024208.6
1793	[2n]_75268.p1	Unigene11235_NQ4n_3.p1	Unigene0071347_MB	Unigene0027852_MM	ENSDART00000051776.4
1794	[2n]_75276.p1	Unigene16659_NQ4n_3.p1	Unigene0022469_MB	Unigene0037421_MM	ENSDART00000077191.3
1795	[2n]_75291.p1	CL1159.Contig1_NQ4n_3.p1	Unigene0048842_MB	Unigene0025945_MM	ENSDART00000163098.1
1796	[2n]_75297.p1	Unigene17481_NQ4n_3.p1	Unigene0011207_MB	Unigene0057058_MM	ENSDART00000060990.4
1797	[2n]_75300.p1	Unigene14417_NQ4n_3.p1	Unigene0037415_MB	Unigene0041630_MM	ENSDART00000159959.1
1798	[2n]_75308.p1	Unigene15659_NQ4n_3.p1	Unigene0030520_MB	Unigene0007050_MM	ENSDART00000130105.2
1799	[2n]_75309.p1	Unigene14732_NQ4n_3.p1	Unigene0030781_MB	Unigene0031552_MM	ENSDART00000092256.5
1800	[2n]_75357.p1	Unigene27764_NQ4n_3.p1	Unigene0024967_MB	Unigene0027272_MM	ENSDART00000171308.1
1801	[2n]_75363.p1	Unigene17782_NQ4n_3.p1	Unigene0000855_MB	Unigene0033020_MM	ENSDART00000051607.3
1802	[2n]_75383.p1	Unigene13839_NQ4n_3.p1	Unigene0037088_MB	Unigene0033921_MM	ENSDART00000007906.10
1803	[2n]_75417.p2	Unigene15094_NQ4n_3.p1	Unigene0017416_MB	Unigene0029658_MM	ENSDART00000015076.7
1804	[2n]_75435.p1	Unigene15872_NQ4n_3.p1	Unigene0033298_MB	Unigene0023348_MM	ENSDART00000007412.6
1805	[2n]_75455.p1	CL1620.Contig2_NQ4n_3.p1	Unigene0038713_MB	Unigene0030462_MM	ENSDART00000051529.5
1806	[2n]_75482.p1	Unigene13295_NQ4n_3.p1	Unigene0023150_MB	Unigene0043839_MM	ENSDART00000028617.7
1807	[2n]_75490.p1	Unigene18050_NQ4n_3.p1	Unigene0042693_MB	Unigene0038326_MM	ENSDART00000104831.3
1808	[2n]_75515.p2	Unigene14514_NQ4n_3.p1	Unigene0025373_MB	Unigene0029085_MM	ENSDART00000051186.4
1809	[2n]_75532.p1	Unigene13664_NQ4n_3.p1	Unigene0069626_MB	Unigene0011310_MM	ENSDART00000171698.1
1810	[2n]_75550.p1	Unigene25964_NQ4n_3.p1	Unigene0034956_MB	Unigene0036101_MM	ENSDART00000104527.4
1811	[2n]_75572.p1	Unigene13008_NQ4n_3.p1	Unigene0058547_MB	Unigene0039243_MM	ENSDART00000150176.1
1812	[2n]_75575.p1	Unigene15111_NQ4n_3.p1	Unigene0033236_MB	Unigene0032982_MM	ENSDART00000059732.4
1813	[2n]_75580.p1	Unigene16022_NQ4n_3.p1	Unigene0043465_MB	Unigene0037435_MM	ENSDART00000065208.4
1814	[2n]_75583.p1	Unigene14548_NQ4n_3.p1	Unigene0017233_MB	Unigene0033038_MM	ENSDART00000067512.6
1815	[2n]_75629.p1	Unigene12919_NQ4n_3.p1	Unigene0079434_MB	Unigene0036682_MM	ENSDART00000124416.2
1816	[2n]_75645.p1	Unigene13364_NQ4n_3.p1	Unigene0043363_MB	Unigene0031736_MM	ENSDART00000099425.3
1817	[2n]_75667.p1	Unigene15315_NQ4n_3.p1	Unigene0046373_MB	Unigene0049425_MM	ENSDART00000124070.1
1818	[2n]_75677.p1	Unigene14875_NQ4n_3.p1	Unigene0047972_MB	Unigene0048290_MM	ENSDART00000062094.5
1819	[2n]_75692.p1	Unigene21877_NQ4n_3.p1	Unigene0010858_MB	Unigene0021348_MM	ENSDART00000012918.6
1820	[2n]_75716.p1	Unigene13445_NQ4n_3.p1	Unigene0039937_MB	Unigene0030397_MM	ENSDART00000104487.4
1821	[2n]_75720.p1	Unigene15142_NQ4n_3.p1	Unigene0007768_MB	Unigene0007419_MM	ENSDART00000100301.4
1822	[2n]_75721.p1	Unigene14693_NQ4n_3.p1	Unigene0012779_MB	Unigene0037855_MM	ENSDART00000111486.3
1823	[2n]_75740.p1	CL3001.Contig1_NQ4n_3.p1	Unigene0008562_MB	Unigene0039814_MM	ENSDART00000167980.1
1824	[2n]_75749.p1	Unigene14800_NQ4n_3.p1	Unigene0045165_MB	Unigene0040264_MM	ENSDART00000028941.6
1825	[2n]_75768.p1	Unigene14105_NQ4n_3.p1	Unigene0005598_MB	Unigene0023272_MM	ENSDART00000065373.4
1826	[2n]_75780.p1	Unigene12643_NQ4n_3.p1	Unigene0038155_MB	Unigene0033487_MM	ENSDART00000047015.4
1827	[2n]_75811.p1	Unigene1024_NQ4n_3.p1	Unigene0021241_MB	Unigene0040765_MM	ENSDART00000125198.2
1828	[2n]_75812.p1	Unigene12828_NQ4n_3.p1	Unigene0028387_MB	Unigene0017802_MM	ENSDART00000015682.5
1829	[2n]_75814.p1	Unigene15471_NQ4n_3.p1	Unigene0037125_MB	Unigene0030017_MM	ENSDART00000027313.8
1830	[2n]_75826.p1	Unigene11717_NQ4n_3.p1	Unigene0033083_MB	Unigene0033878_MM	ENSDART00000064112.4
1831	[2n]_75841.p1	Unigene15038_NQ4n_3.p1	Unigene0042757_MB	Unigene0035326_MM	ENSDART00000101974.3
1832	[2n]_75851.p1	Unigene12756_NQ4n_3.p1	Unigene0009158_MB	Unigene0023275_MM	ENSDART00000075757.3
1833	[2n]_75854.p2	Unigene15328_NQ4n_3.p1	Unigene0012506_MB	Unigene0041851_MM	ENSDART00000115031.3
1834	[2n]_75861.p1	Unigene13580_NQ4n_3.p1	Unigene0025159_MB	Unigene0019557_MM	ENSDART00000022499.8
1835	[2n]_75862.p1	Unigene14282_NQ4n_3.p1	Unigene0038502_MB	Unigene0028788_MM	ENSDART00000021209.5
1836	[2n]_75882.p1	Unigene10844_NQ4n_3.p1	Unigene0037723_MB	Unigene0019558_MM	ENSDART00000128917.2
1837	[2n]_75894.p1	Unigene14898_NQ4n_3.p1	Unigene0039048_MB	Unigene0058686_MM	ENSDART00000152562.1
1838	[2n]_75897.p1	Unigene11795_NQ4n_3.p1	Unigene0027931_MB	Unigene0024296_MM	ENSDART00000007231.5
1839	[2n]_75907.p1	Unigene14901_NQ4n_3.p1	Unigene0031660_MB	Unigene0047332_MM	ENSDART00000032996.5
1840	[2n]_75911.p1	Unigene15789_NQ4n_3.p1	Unigene0035547_MB	Unigene0031497_MM	ENSDART00000052348.5
1841	[2n]_75919.p1	Unigene13921_NQ4n_3.p1	Unigene0050031_MB	Unigene0056946_MM	ENSDART00000004238.8
1842	[2n]_75923.p1	Unigene16205_NQ4n_3.p1	Unigene0029196_MB	Unigene0029478_MM	ENSDART00000013933.7
1843	[2n]_75929.p1	Unigene11080_NQ4n_3.p1	Unigene0077952_MB	Unigene0020754_MM	ENSDART00000136728.1
1844	[2n]_75935.p1	Unigene13183_NQ4n_3.p1	Unigene0020324_MB	Unigene0030942_MM	ENSDART00000137156.2
1845	[2n]_75975.p1	Unigene13944_NQ4n_3.p1	Unigene0036914_MB	Unigene0032173_MM	ENSDART00000018253.5
1846	[2n]_75994.p2	Unigene12733_NQ4n_3.p2	Unigene0044439_MB	Unigene0044222_MM	ENSDART00000019149.9
1847	[2n]_75998.p1	Unigene3001_NQ4n_3.p1	Unigene0021054_MB	Unigene0010208_MM	ENSDART00000028017.6
1848	[2n]_75999.p1	Unigene15030_NQ4n_3.p1	Unigene0013913_MB	Unigene0012803_MM	ENSDART00000081337.3
1849	[2n]_76012.p1	Unigene16031_NQ4n_3.p1	Unigene0033471_MB	Unigene0033107_MM	ENSDART00000104717.3
1850	[2n]_76015.p1	Unigene15782_NQ4n_3.p1	Unigene0042781_MB	Unigene0035577_MM	ENSDART00000100706.4
1851	[2n]_76020.p1	Unigene12090_NQ4n_3.p1	Unigene0053893_MB	Unigene0021102_MM	ENSDART00000024082.6
1852	[2n]_76082.p1	Unigene12760_NQ4n_3.p1	Unigene0011385_MB	Unigene0011268_MM	ENSDART00000057700.5
1853	[2n]_76121.p1	Unigene12698_NQ4n_3.p1	Unigene0083148_MB	Unigene0032765_MM	ENSDART00000133658.2
1854	[2n]_76126.p1	Unigene13340_NQ4n_3.p1	Unigene0022708_MB	Unigene0026486_MM	ENSDART00000005879.7
1855	[2n]_76141.p2	Unigene12693_NQ4n_3.p2	Unigene0026921_MB	Unigene0014379_MM	ENSDART00000015940.6
1856	[2n]_76143.p1	Unigene15238_NQ4n_3.p1	Unigene0026308_MB	Unigene0033805_MM	ENSDART00000019235.7
1857	[2n]_76162.p1	Unigene14538_NQ4n_3.p1	Unigene0030831_MB	Unigene0035407_MM	ENSDART00000123487.2
1858	[2n]_76173.p1	Unigene15663_NQ4n_3.p1	Unigene0078151_MB	Unigene0034889_MM	ENSDART00000064376.4
1859	[2n]_76181.p1	Unigene14315_NQ4n_3.p1	Unigene0027636_MB	Unigene0032859_MM	ENSDART00000055611.6
1860	[2n]_76200.p1	Unigene10391_NQ4n_3.p1	Unigene0016835_MB	Unigene0038783_MM	ENSDART00000172505.1
1861	[2n]_76223.p1	CL3156.Contig1_NQ4n_3.p1	Unigene0060779_MB	Unigene0042867_MM	ENSDART00000058945.4
1862	[2n]_76224.p1	Unigene9847_NQ4n_3.p1	Unigene0021391_MB	Unigene0031929_MM	ENSDART00000114134.4
1863	[2n]_76245.p1	Unigene13377_NQ4n_3.p1	Unigene0023757_MB	Unigene0021825_MM	ENSDART00000051906.5
1864	[2n]_7627.p1	Unigene627_NQ4n_3.p1	Unigene0051429_MB	Unigene0060528_MM	ENSDART00000024193.7
1865	[2n]_76285.p2	Unigene15796_NQ4n_3.p2	Unigene0060565_MB	Unigene0035857_MM	ENSDART00000081188.6
1866	[2n]_76291.p1	Unigene15188_NQ4n_3.p1	Unigene0027126_MB	Unigene0027734_MM	ENSDART00000078423.5
1867	[2n]_7631.p1	Unigene19184_NQ4n_3.p1	Unigene0041120_MB	Unigene0032521_MM	ENSDART00000005217.8
1868	[2n]_76315.p1	Unigene36664_NQ4n_3.p1	Unigene0033004_MB	Unigene0028226_MM	ENSDART00000108718.3
1869	[2n]_76318.p1	Unigene17323_NQ4n_3.p1	Unigene0006975_MB	Unigene0036267_MM	ENSDART00000060898.4
1870	[2n]_76333.p1	Unigene14219_NQ4n_3.p1	Unigene0041009_MB	Unigene0042129_MM	ENSDART00000009411.7
1871	[2n]_76354.p1	Unigene15692_NQ4n_3.p1	Unigene0053732_MB	Unigene0046003_MM	ENSDART00000053201.5
1872	[2n]_76364.p1	Unigene14863_NQ4n_3.p1	Unigene0047388_MB	Unigene0026909_MM	ENSDART00000163832.1
1873	[2n]_76366.p1	Unigene11899_NQ4n_3.p1	Unigene0029210_MB	Unigene0024622_MM	ENSDART00000150386.1
1874	[2n]_76372.p1	Unigene13040_NQ4n_3.p1	Unigene0030178_MB	Unigene0010853_MM	ENSDART00000105176.3
1875	[2n]_76420.p1	Unigene26714_NQ4n_3.p1	Unigene0029383_MB	Unigene0030347_MM	ENSDART00000030215.5
1876	[2n]_76489.p1	Unigene15610_NQ4n_3.p1	Unigene0027864_MB	Unigene0016899_MM	ENSDART00000164626.1
1877	[2n]_76492.p1	Unigene14330_NQ4n_3.p1	Unigene0018222_MB	Unigene0023977_MM	ENSDART00000142491.1
1878	[2n]_76504.p1	Unigene13636_NQ4n_3.p1	Unigene0016000_MB	Unigene0020373_MM	ENSDART00000054205.6
1879	[2n]_76505.p1	Unigene6458_NQ4n_3.p1	Unigene0039962_MB	Unigene0037907_MM	ENSDART00000164359.1
1880	[2n]_76523.p2	Unigene12764_NQ4n_3.p1	Unigene0060427_MB	Unigene0027457_MM	ENSDART00000101709.4
1881	[2n]_76548.p1	Unigene14494_NQ4n_3.p1	Unigene0033186_MB	Unigene0003931_MM	ENSDART00000168874.1
1882	[2n]_76550.p2	Unigene13047_NQ4n_3.p2	Unigene0017712_MB	Unigene0014357_MM	ENSDART00000147706.1
1883	[2n]_76568.p1	Unigene12157_NQ4n_3.p1	Unigene0024526_MB	Unigene0033850_MM	ENSDART00000026846.6
1884	[2n]_76572.p1	Unigene11710_NQ4n_3.p1	Unigene0015148_MB	Unigene0077854_MM	ENSDART00000148391.2
1885	[2n]_76579.p1	Unigene11683_NQ4n_3.p1	Unigene0009450_MB	Unigene0030348_MM	ENSDART00000055432.7
1886	[2n]_76597.p2	Unigene9991_NQ4n_3.p2	Unigene0049731_MB	Unigene0030174_MM	ENSDART00000104364.3
1887	[2n]_76598.p1	Unigene11629_NQ4n_3.p1	Unigene0025342_MB	Unigene0022168_MM	ENSDART00000079104.5
1888	[2n]_76633.p2	Unigene12842_NQ4n_3.p2	Unigene0030018_MB	Unigene0028955_MM	ENSDART00000055430.3
1889	[2n]_76646.p1	Unigene12633_NQ4n_3.p1	Unigene0033371_MB	Unigene0030283_MM	ENSDART00000125753.2
1890	[2n]_76655.p1	Unigene8787_NQ4n_3.p1	Unigene0040883_MB	Unigene0065259_MM	ENSDART00000166238.2
1891	[2n]_76676.p2	Unigene11806_NQ4n_3.p2	Unigene0021938_MB	Unigene0013313_MM	ENSDART00000103293.3
1892	[2n]_77.p1	Unigene28335_NQ4n_3.p1	Unigene0059435_MB	Unigene0064856_MM	ENSDART00000115208.3
1893	[2n]_7710.p1	Unigene1421_NQ4n_3.p1	Unigene0051047_MB	Unigene0056742_MM	ENSDART00000042701.5
1894	[2n]_795.p1	Unigene21352_NQ4n_3.p1	Unigene0062757_MB	Unigene0064496_MM	ENSDART00000109667.4
1895	[2n]_823.p2	Unigene1480_NQ4n_3.p1	Unigene0064192_MB	Unigene0059946_MM	ENSDART00000112009.3
1896	[2n]_8309.p1	Unigene13686_NQ4n_3.p1	Unigene0064848_MB	Unigene0043588_MM	ENSDART00000170698.1
1897	[2n]_8372.p1	Unigene20839_NQ4n_3.p1	Unigene0034191_MB	Unigene0046426_MM	ENSDART00000111842.4
1898	[2n]_8392.p2	Unigene15879_NQ4n_3.p2	Unigene0055646_MB	Unigene0050486_MM	ENSDART00000073462.4
1899	[2n]_8642.p1	Unigene13029_NQ4n_3.p1	Unigene0038450_MB	Unigene0045134_MM	ENSDART00000131126.4
1900	[2n]_9079.p1	Unigene20939_NQ4n_3.p1	Unigene0062232_MB	Unigene0061911_MM	ENSDART00000091512.5
1901	[2n]_9204.p1	Unigene19761_NQ4n_3.p1	Unigene0040683_MB	Unigene0047608_MM	ENSDART00000080351.5
1902	[2n]_9629.p1	CL4426.Contig1_NQ4n_3.p1	Unigene0044392_MB	Unigene0055632_MM	ENSDART00000047471.7
1903	[2n]_9669.p1	Unigene15522_NQ4n_3.p1	Unigene0026945_MB	Unigene0053362_MM	ENSDART00000097194.4
1904	[2n]_9816.p1	Unigene20672_NQ4n_3.p1	Unigene0059987_MB	Unigene0059480_MM	ENSDART00000098578.4
1905	[2n]_9915.p1	Unigene20640_NQ4n_3.p1	Unigene0062525_MB	Unigene0063668_MM	ENSDART00000124810.3
