# Supplementary material for: Full-length transcriptome of Misgurnus anguillicaudatus provides insights into evolution of genus Misgurnus
Source: Sci Rep. 2018 Aug 3;8:11699. doi: 10.1038/s41598-018-29991-6 (PMC6076316; doi:10.1038/s41598-018-29991-6)
Supplement: Supplementary file 1 — Supplementary Information [file 41598_2018_29991_MOESM1_ESM.zip › Supplementary Table S1.xlsx]

## Sheet: gene list
Full-length transcriptome of Misgurnus anguillicaudatus provides insights into evolution of genus Misgurnus Shaokui Yi1, 2, Xiaoyun Zhou1*, Jie Li1, Manman Zhang1 & Shuangshuang Luo1 1 College of Fisheries, Key Lab of Freshwater Animal Breeding, Ministry of Agriculture, Huazhong Agricultural University, Wuhan, 430070, P.R. China 2 Fish Genetics and Breeding Laboratory, the Ohio State University S…
Table S1 Transcript annotation of Misgurnus anguillicaudatus based on the public databases
Unigene	Nr	Nt	Swissprot	KEGG	COG	Interpro	GO
[2n]_0	gi|992183561|ref|XP_015458142.1|/0/PREDICTED: AT-rich interactive domain-containing protein 2 isoform X2 [Astyanax mexicanus]	NA	sp|Q68CP9|ARID2_HUMAN/0.0/AT-rich interactive domain-containing protein 2 OS=Homo sapiens GN=ARID2 PE=1 SV=2	dre:566352/0.0/arid2, fi45a01, si:ch211-132p20.1, wu:fi45a01, zgc:152901; AT rich interactive domain 2 (ARID, RFX-like); K11765 AT-rich interactive domain-containing protein 2	mlr2363/2e-06/---	PTHR22970/2.8E-272/--	NA
[2n]_1	gi|158517909|ref|NP_001103480.1|/0/plexin-A1 [Danio rerio] &gt;gi|158148927|dbj|BAF81997.1| Plexin A1 [Danio rerio]	NA	sp|Q9UIW2|PLXA1_HUMAN/0.0/Plexin-A1 OS=Homo sapiens GN=PLXNA1 PE=1 SV=3	dre:558065/0.0/plxna1b, plxna1; plexin A1b; K06820 plexin A	NA	PF08337/1.3E-258/Plexin cytoplasmic RasGAP domain	biological_process:GO:0007165//signal transduction;GO:0007275//multicellular organism development;cellular_component:GO:0005622//intracellular;GO:0016021//integral component of membrane;molecular_function:GO:0004872//receptor activity;
[2n]_2	gi|528504667|ref|XP_005158295.1|/0/PREDICTED: pogo transposable element with ZNF domain isoform X1 [Danio rerio]	NA	sp|Q8BZH4|POGZ_MOUSE/4e-151/Pogo transposable element with ZNF domain OS=Mus musculus GN=Pogz PE=2 SV=2	myb:102261402/1e-16/zinc finger protein 14-like; K09228 KRAB domain-containing zinc finger protein	NA	PS51253/10.33/CENPB-type HTH domain profile.	NA
[2n]_3	gi|966646767|gb|KTF81677.1|/0/hypothetical protein cypCar_00017832 [Cyprinus carpio]	NA	sp|P08775|RPB1_MOUSE/0.0/DNA-directed RNA polymerase II subunit RPB1 OS=Mus musculus GN=Polr2a PE=1 SV=3	dre:553347/0.0/polr2a, im:7136071; polymerase (RNA) II (DNA directed) polypeptide A; K03006 DNA-directed RNA polymerase II subunit RPB1 [EC:2.7.7.6]	SPBC28F2.12/0.0/---	PS00115/-/Eukaryotic RNA polymerase II heptapeptide repeat.	NA
[2n]_4	gi|158517909|ref|NP_001103480.1|/0/plexin-A1 [Danio rerio] &gt;gi|158148927|dbj|BAF81997.1| Plexin A1 [Danio rerio]	NA	sp|Q9UIW2|PLXA1_HUMAN/0.0/Plexin-A1 OS=Homo sapiens GN=PLXNA1 PE=1 SV=3	dre:558065/0.0/plxna1b, plxna1; plexin A1b; K06820 plexin A	NA	PF01403/1.7E-76/Sema domain	biological_process:GO:0007165//signal transduction;GO:0007275//multicellular organism development;cellular_component:GO:0005622//intracellular;GO:0016021//integral component of membrane;molecular_function:GO:0004872//receptor activity;
[2n]_5	gi|292621536|ref|XP_002664681.1|/0/PREDICTED: WD repeat-containing protein 81 [Danio rerio] &gt;gi|528501922|ref|XP_005157714.1| PREDICTED: WD repeat-containing protein 81 [Danio rerio]	NA	sp|D4A929|WDR81_RAT/0.0/WD repeat-containing protein 81 OS=Rattus norvegicus GN=Wdr81 PE=1 SV=1	dre:100333062/0.0/wdr81, fc37g06, wu:fc37g06; WD repeat domain 81; K17601 WD repeat-containing protein 81	YBR198c/4e-10/---	PTHR22847/1.1E-236/--	NA
[2n]_6	gi|688572365|ref|XP_009303221.1|/0/PREDICTED: titin isoform X24 [Danio rerio]	NA	sp|A2ASS6|TITIN_MOUSE/0.0/Titin OS=Mus musculus GN=Ttn PE=1 SV=1	dre:317731/0.0/ttn.2, fi20g08, si:busm1-258d18.1, si:dz258d18.1, ttn, ttna, wu:fi04b11, wu:fi20g08; titin, tandem duplicate 2; K12567 titin [EC:2.7.11.1]	NA	PS50853/18.888/Fibronectin type-III domain profile.	NA
[2n]_7	gi|51468063|ref|NP_001003887.1|/0/treslin [Danio rerio] &gt;gi|82085445|sp|Q6DRL4.1|TICRR_DANRE RecName: Full=Treslin; AltName: Full=TopBP1-interacting checkpoint and replication regulator; AltName: Full=TopBP1-interacting, replication-stimulating protein &gt;gi|49618957|gb|AAT68063.1| RIKEN cDNA 5730590G19-like [Danio rerio]	NA	sp|Q6DRL4|TICRR_DANRE/0.0/Treslin OS=Danio rerio GN=ticrr PE=2 SV=1	lcm:102356501/3e-09/SRRM2; serine/arginine repetitive matrix 2; K13172 serine/arginine repetitive matrix protein 2	NA	PTHR21556/6.0E-198/--	biological_process:GO:0030174//regulation of DNA-dependent DNA replication initiation;GO:0010212//response to ionizing radiation;GO:0006281//DNA repair;GO:0001731//formation of translation preinitiation complex;GO:0033314//mitotic DNA replication checkpoint;GO:0031572//G2 DNA damage checkpoint;cellular_component:GO:0005634//nucleus;molecular_function:GO:0003682//chromatin binding;
[2n]_8	gi|158517915|ref|NP_001103481.1|/0/dedicator of cytokinesis protein 1 [Danio rerio] &gt;gi|157886690|emb|CAP09642.1| dedicator of cytokinesis 1 [Danio rerio]	NA	sp|Q14185|DOCK1_HUMAN/0.0/Dedicator of cytokinesis protein 1 OS=Homo sapiens GN=DOCK1 PE=1 SV=2	dre:572187/0.0/dock1; dedicator of cytokinesis 1; K13708 dedicator of cytokinesis protein 1	NA	PS51651/86.844/DHR-2 domain profile.	biological_process:GO:0007264//small GTPase mediated signal transduction;GO:0007520//myoblast fusion;molecular_function:GO:0005085//guanyl-nucleotide exchange factor activity;
[2n]_9	gi|597775248|ref|XP_007251326.1|/0/PREDICTED: trinucleotide repeat-containing gene 6B protein-like isoform X4 [Astyanax mexicanus]	NA	sp|Q3UHK8|TNR6A_MOUSE/1e-125/Trinucleotide repeat-containing gene 6A protein OS=Mus musculus GN=Tnrc6a PE=2 SV=1	dre:793145/0.0/si:dkey-46g23.1; K18412 trinucleotide repeat-containing gene 6 protein	XF1267/2e-06/---	PTHR13020:SF32/6.2E-149/--	NA
[2n]_10	gi|966672323|gb|KTG05704.1|/0/hypothetical protein cypCar_00023229 [Cyprinus carpio]	NA	sp|P27131|ACT1_NAEFO/6e-113/Actin-1 OS=Naegleria fowleri PE=2 SV=2	cge:100768744/6e-111/Actg2; actin, gamma 2, smooth muscle, enteric; K12315 actin, gamma-enteric smooth muscle	SPBC32H8.12c/2e-112/---	PTHR12611/1.4E-13/--	NA
[2n]_11	gi|688613889|ref|XP_009295611.1|/0/PREDICTED: nuclear receptor coactivator 2 isoform X1 [Danio rerio]	NA	sp|Q98TW1|NCOA2_DANRE/0.0/Nuclear receptor coactivator 2 OS=Danio rerio GN=ncoa2 PE=1 SV=1	dre:81884/0.0/ncoa2, tif2, wu:fc41a10, wu:fe26a11; nuclear receptor coactivator 2; K11255 nuclear receptor coactivator 2	NA	PF08832/3.1E-14/Steroid receptor coactivator	biological_process:GO:0060215//primitive hemopoiesis;GO:0007165//signal transduction;GO:0006355//regulation of transcription, DNA-templated;GO:0030851//granulocyte differentiation;cellular_component:GO:0005634//nucleus;molecular_function:GO:0046966//thyroid hormone receptor binding;GO:0004402//histone acetyltransferase activity;GO:0030375//thyroid hormone receptor coactivator activity;GO:0046983/…
[2n]_12	gi|51980613|gb|AAH81553.1|/0/Ubr5 protein [Danio rerio]	NA	sp|O95071|UBR5_HUMAN/0.0/E3 ubiquitin-protein ligase UBR5 OS=Homo sapiens GN=UBR5 PE=1 SV=2	dre:334627/0.0/ubr5, edd1, wu:fa16c12; ubiquitin protein ligase E3 component n-recognin 5; K10593 E3 ubiquitin-protein ligase EDD1 [EC:2.3.2.26]	SPAC1805.15c/1e-21/---	PTHR11254:SF337/0.0/--	NA
[2n]_13	gi|966701765|gb|KTG34006.1|/0/hypothetical protein cypCar_00018146, partial [Cyprinus carpio]	NA	sp|Q8AV28|PCM1_CHICK/0.0/Pericentriolar material 1 protein OS=Gallus gallus GN=PCM1 PE=2 SV=1	dre:321709/0.0/pcm1, wu:fb30g01, wu:fb94e03, wu:fe14f07; pericentriolar material 1; K16537 pericentriolar material 1 protein	NA	PTHR14164/7.8E-277/--	NA
[2n]_14	gi|922304338|ref|NP_001300616.1|/0/nuclear pore complex protein Nup205 [Danio rerio]	gi|922304337|ref|NM_001313687.1|/0.0/Danio rerio nucleoporin 205 (nup205), mRNA	sp|Q92621|NU205_HUMAN/0.0/Nuclear pore complex protein Nup205 OS=Homo sapiens GN=NUP205 PE=1 SV=3	dre:445382/0.0/nup205, zgc:111802; nucleoporin 205; K14310 nuclear pore complex protein Nup205	NA	PTHR31344/0.0/--	NA
[2n]_15	gi|688595390|ref|XP_009291507.1|/0/PREDICTED: E3 ubiquitin-protein ligase UBR1 [Danio rerio]	NA	sp|O70481|UBR1_MOUSE/0.0/E3 ubiquitin-protein ligase UBR1 OS=Mus musculus GN=Ubr1 PE=1 SV=2	dre:568531/0.0/ubr1; ubiquitin protein ligase E3 component n-recognin 1; K10625 E3 ubiquitin-protein ligase UBR1 [EC:2.3.2.27]	NA	PTHR21497/0.0/--	NA
[2n]_16	gi|528476863|ref|XP_005164880.1|/0/PREDICTED: FYVE, RhoGEF and PH domain-containing protein 6 isoform X2 [Danio rerio]	NA	sp|Q6ZV73|FGD6_HUMAN/0.0/FYVE, RhoGEF and PH domain-containing protein 6 OS=Homo sapiens GN=FGD6 PE=1 SV=2	dre:556459/0.0/fgd6, si:dkey-183c16.1; FYVE, RhoGEF and PH domain containing 6; K05724 FYVE, RhoGEF and PH domain containing 5/6	SPCC645.07/9e-08/---	PF00621/2.1E-43/RhoGEF domain	NA
[2n]_17	gi|688560896|ref|XP_009300771.1|/0/PREDICTED: microtubule-associated serine/threonine-protein kinase 2 isoform X5 [Danio rerio]	NA	sp|Q60592|MAST2_MOUSE/0.0/Microtubule-associated serine/threonine-protein kinase 2 OS=Mus musculus GN=Mast2 PE=1 SV=1	dre:100001267/0.0/mast2, im:7150634; microtubule associated serine/threonine kinase 2; K08789 microtubule-associated serine/threonine kinase [EC:2.7.11.1]	YBL105c_2/3e-51/---	PS50106/14.496/PDZ domain profile.	NA
[2n]_18	gi|528488043|ref|XP_005167231.1|/0/PREDICTED: breakpoint cluster region protein isoform X1 [Danio rerio]	NA	sp|P11274|BCR_HUMAN/0.0/Breakpoint cluster region protein OS=Homo sapiens GN=BCR PE=1 SV=2	dre:560226/0.0/si:dkey-91m11.5; K08878 breakpoint cluster region protein [EC:2.7.11.1]	SPAC1006.06/3e-06/---	PS00741/-/Dbl homology (DH) domain signature.	NA
[2n]_19	gi|966715500|gb|KTG47738.1|/0/hypothetical protein cypCar_00030336, partial [Cyprinus carpio]	gi|51491079|emb|BX511029.9|/0.0/Zebrafish DNA sequence from clone DKEY-18H21 in linkage group 3, complete sequence	sp|Q3UHK8|TNR6A_MOUSE/0.0/Trinucleotide repeat-containing gene 6A protein OS=Mus musculus GN=Tnrc6a PE=2 SV=1	lcm:102350452/0.0/TNRC6A; trinucleotide repeat containing 6A; K18412 trinucleotide repeat-containing gene 6 protein	Rv0355c/7e-11/---	PF10427/3.8E-9/Argonaute hook	NA
[2n]_20	gi|915668473|gb|KOC70130.1|/1.28554e-99/Paternally-expressed gene 3 protein [Habropoda laboriosa]	gi|18089097|gb|BC020694.1|/7e-10/Homo sapiens UBX domain protein 8, mRNA (cDNA clone MGC:22435 IMAGE:4772692), complete cds	sp|P98088|MUC5A_HUMAN/3e-43/Mucin-5AC (Fragments) OS=Homo sapiens GN=MUC5AC PE=1 SV=3	csab:103241795/1e-64/MUC5AC; mucin 5AC, oligomeric mucus/gel-forming; K21125 mucin-5AC	YBR112c/4e-17/---	NA	NA
[2n]_21	gi|389594453|ref|XP_003722449.1|/2.40121e-122/proteophosphoglycan 5 [Leishmania major strain Friedlin] &gt;gi|323363677|emb|CBZ12682.1| proteophosphoglycan 5 [Leishmania major strain Friedlin]	NA	sp|Q6PZE0|MUC19_MOUSE/7e-75/Mucin-19 OS=Mus musculus GN=Muc19 PE=2 SV=2	csab:103241795/5e-47/MUC5AC; mucin 5AC, oligomeric mucus/gel-forming; K21125 mucin-5AC	mll2848/1e-14/---	NA	biological_process:GO:1901360//organic cyclic compound metabolic process;GO:0034641//cellular nitrogen compound metabolic process;GO:0046483//heterocycle metabolic process;GO:0006725//cellular aromatic compound metabolic process;GO:0044238//primary metabolic process;molecular_function:GO:0003824//catalytic activity;
[2n]_22	gi|71164796|sp|Q8JFV8.1|VAT1_DANRE/0/RecName: Full=Synaptic vesicle membrane protein VAT-1 homolog &gt;gi|22204224|emb|CAD43425.1| novel protein similar to human vesicle amine transport protein 1 (VATI) [Danio rerio]	NA	sp|Q8JFV8|VAT1_DANRE/0.0/Synaptic vesicle membrane protein VAT-1 homolog OS=Danio rerio GN=vat1 PE=2 SV=1	cjo:107312279/1e-35/TP53I3; tumor protein p53 inducible protein 3; K10133 tumor protein p53-inducible protein 3 [EC:1.-.-.-]	Rv1912c/7e-51/---	PS01162/-/Quinone oxidoreductase / zeta-crystallin signature.	biological_process:GO:0055114//oxidation-reduction process;molecular_function:GO:0000166//nucleotide binding;GO:0008270//zinc ion binding;GO:0048037//cofactor binding;GO:0016491//oxidoreductase activity;
[2n]_23	gi|528514751|ref|XP_002667379.3|/0/PREDICTED: myosin heavy chain, fast skeletal muscle isoform X2 [Danio rerio]	NA	sp|Q90339|MYSS_CYPCA/0.0/Myosin heavy chain, fast skeletal muscle OS=Cyprinus carpio PE=2 SV=2	dre:100008376/0.0/fd14a01; wu:fd14a01; K10352 myosin heavy chain	ECU04g1000/0.0/---	PS51456/256.157/Myosin motor domain profile.	NA
[2n]_24	gi|528514751|ref|XP_002667379.3|/0/PREDICTED: myosin heavy chain, fast skeletal muscle isoform X2 [Danio rerio]	gi|460333531|gb|JX272926.1|/0.0/Culter alburnus myosin heavy chain a (MYHa) mRNA, complete cds	sp|Q90339|MYSS_CYPCA/0.0/Myosin heavy chain, fast skeletal muscle OS=Cyprinus carpio PE=2 SV=2	dre:100008376/0.0/fd14a01; wu:fd14a01; K10352 myosin heavy chain	ECU04g1000/0.0/---	PF02736/4.0E-12/Myosin N-terminal SH3-like domain	NA
[2n]_25	gi|966711271|gb|KTG43509.1|/0/hypothetical protein cypCar_00026415 [Cyprinus carpio]	gi|685042167|emb|LN590692.1|/4e-79/Cyprinus carpio genome assembly common carp genome, scaffold: LG33, chromosome: 33	sp|P61407|TDRD6_MOUSE/2e-60/Tudor domain-containing protein 6 OS=Mus musculus GN=Tdrd6 PE=1 SV=1	dre:100536102/0.0/fj98d01, wu:fj98d01; si:ch211-189e2.3; K18405 tudor domain-containing protein 1/4/6/7	NA	SM00333/1.2E-11/Tudor domain	NA
[2n]_26	gi|632970326|ref|XP_007901586.1|/0/PREDICTED: nuclear pore membrane glycoprotein 210, partial [Callorhinchus milii]	gi|685047157|emb|LN595682.1|/2e-47/Cyprinus carpio genome assembly common carp genome ,scaffold 000029080	sp|P11654|PO210_RAT/0.0/Nuclear pore membrane glycoprotein 210 OS=Rattus norvegicus GN=Nup210 PE=1 SV=1	cmk:103185063/0.0/nup210; nucleoporin 210; K14314 nuclear pore complex protein Nup210	NA	PTHR23019/3.9E-171/--	NA
[2n]_27	gi|915668473|gb|KOC70130.1|/1.27461e-99/Paternally-expressed gene 3 protein [Habropoda laboriosa]	NA	sp|P98088|MUC5A_HUMAN/3e-43/Mucin-5AC (Fragments) OS=Homo sapiens GN=MUC5AC PE=1 SV=3	csab:103241795/1e-64/MUC5AC; mucin 5AC, oligomeric mucus/gel-forming; K21125 mucin-5AC	YBR112c/4e-17/---	NA	NA
[2n]_28	gi|554829160|ref|XP_005925178.1|/0/PREDICTED: tuberin isoform X3 [Haplochromis burtoni]	NA	sp|Q61037|TSC2_MOUSE/0.0/Tuberin OS=Mus musculus GN=Tsc2 PE=1 SV=1	dre:567524/0.0/tsc2, fc16b02, tuberin, wu:fc16b02; tuberous sclerosis 2; K07207 tuberous sclerosis 2	NA	PF03542/2.3E-146/Tuberin	NA
[2n]_29	gi|966712244|gb|KTG44482.1|/0/hypothetical protein cypCar_00026613, partial [Cyprinus carpio]	NA	sp|Q8BW72|KDM4A_MOUSE/2e-167/Lysine-specific demethylase 4A OS=Mus musculus GN=Kdm4a PE=1 SV=3	xma:102226356/0.0/lysine-specific demethylase 4A-like; K06709 jumonji domain-containing protein 2 [EC:1.14.11.-]	YPR031w/7e-21/---	PTHR10694/3.9E-215/--	NA
[2n]_30	gi|528471533|ref|XP_001332688.5|/0/PREDICTED: ras GTPase-activating protein nGAP isoform X3 [Danio rerio]	NA	sp|Q9UJF2|NGAP_HUMAN/0.0/Ras GTPase-activating protein nGAP OS=Homo sapiens GN=RASAL2 PE=1 SV=2	dre:793730/0.0/rasal2, fc75a03, si:ch211-198i20.2, wu:fc75a03; RAS protein activator like 2; K17633 RAS protein activator-like 2	NA	PS50018/42.456/Ras GTPase-activating proteins profile.	NA
[2n]_31	gi|688565427|ref|XP_009301723.1|/0/PREDICTED: LOW QUALITY PROTEIN: insulin receptor substrate 2-B-like [Danio rerio]	NA	sp|Q5RJW5|IRS2B_XENLA/0.0/Insulin receptor substrate 2-B OS=Xenopus laevis GN=irs2-b PE=2 SV=1	dre:794462/0.0/insulin receptor substrate 2-B-like; K07187 insulin receptor substrate 2	NA	SM00233/3.5E-15/Pleckstrin homology domain.	NA
[2n]_32	gi|528520395|ref|XP_003201394.2|/0/PREDICTED: WD repeat-containing protein 90 [Danio rerio]	NA	sp|A0JP70|WDR90_XENTR/0.0/WD repeat-containing protein 90 OS=Xenopus tropicalis GN=wdr90 PE=2 SV=1	tru:101067490/8e-26/eml6; echinoderm microtubule associated protein like 6; K18598 echinoderm microtubule-associated protein-like 6	MA2525/3e-18/---	PTHR13720:SF24/3.8E-277/--	NA
[2n]_33	gi|915668473|gb|KOC70130.1|/4.935e-104/Paternally-expressed gene 3 protein [Habropoda laboriosa]	NA	sp|P98088|MUC5A_HUMAN/4e-43/Mucin-5AC (Fragments) OS=Homo sapiens GN=MUC5AC PE=1 SV=3	myb:102241796/6e-71/MUC2; mucin 2, oligomeric mucus/gel-forming; K10955 intestinal mucin-2	YBR112c/4e-17/---	NA	biological_process:GO:0044260//cellular macromolecule metabolic process;GO:0006139//nucleobase-containing compound metabolic process;molecular_function:GO:0003824//catalytic activity;
[2n]_34	gi|688532442|ref|XP_009289381.1|/0/PREDICTED: rap guanine nucleotide exchange factor 2 isoform X4 [Danio rerio]	gi|688532441|ref|XM_009291106.1|/0.0/PREDICTED: Danio rerio si:dkey-253i9.4 (si:dkey-253i9.4), transcript variant X4, mRNA	sp|Q9Y4G8|RPGF2_HUMAN/0.0/Rap guanine nucleotide exchange factor 2 OS=Homo sapiens GN=RAPGEF2 PE=1 SV=1	dre:793952/0.0/si:dkey-253i9.4; K08018 Rap guanine nucleotide exchange factor 2	NA	PS50042/9.788/cAMP/cGMP binding motif profile.	NA
[2n]_35	gi|966706871|gb|KTG39112.1|/0/hypothetical protein cypCar_00010057 [Cyprinus carpio]	gi|688600907|ref|XM_695225.7|/0.0/PREDICTED: Danio rerio nucleoporin 153kDa (nup153), transcript variant X2, mRNA	sp|P49790|NU153_HUMAN/0.0/Nuclear pore complex protein Nup153 OS=Homo sapiens GN=NUP153 PE=1 SV=2	dre:571621/0.0/nup153, fd23d09, si:ch211-153f2.5, wu:fd23d09; nucleoporin 153; K14296 nuclear pore complex protein Nup153	YIL115c/2e-10/---	PS50199/10.512/Zinc finger RanBP2 type profile.	NA
[2n]_36	gi|966713931|gb|KTG46169.1|/0/hypothetical protein cypCar_00010316 [Cyprinus carpio]	NA	sp|P21675|TAF1_HUMAN/0.0/Transcription initiation factor TFIID subunit 1 OS=Homo sapiens GN=TAF1 PE=1 SV=2	dre:555452/0.0/taf1, wu:fi04f03, wu:fy39f07; TAF1 RNA polymerase II, TATA box binding protein (TBP)-associated factor; K03125 transcription initiation factor TFIID subunit 1	SPAC2G11.14/1e-57/---	PS00633/-/Bromodomain signature.	NA
[2n]_37	gi|929224963|ref|XP_013988848.1|/0/PREDICTED: dynein heavy chain 1, axonemal isoform X2 [Salmo salar]	gi|688577802|ref|XM_009306184.1|/0.0/PREDICTED: Danio rerio dynein, axonemal, heavy chain 1 (dnah1), partial mRNA	sp|Q63164|DYH1_RAT/0.0/Dynein heavy chain 1, axonemal OS=Rattus norvegicus GN=Dnah1 PE=2 SV=2	sasa:106565812/0.0/dnah1; dynein axonemal heavy chain 1; K10408 dynein heavy chain, axonemal	YKR054c/1e-90/---	PF12777/1.1E-53/Microtubule-binding stalk of dynein motor	NA
[2n]_38	gi|528501406|ref|XP_005157482.1|/0/PREDICTED: clathrin, heavy chain b (Hc) isoform X3 [Danio rerio]	NA	sp|Q68FD5|CLH1_MOUSE/0.0/Clathrin heavy chain 1 OS=Mus musculus GN=Cltc PE=1 SV=3	dre:503600/0.0/cltcb, im:7145213, wu:fd07f11, zgc:113234; clathrin, heavy chain b (Hc); K04646 clathrin heavy chain	NA	PS50236/38.364/Clathrin heavy-chain (CHCR) repeat profile.	NA
[2n]_39	gi|528521633|ref|XP_002666892.3|/0/PREDICTED: serine/threonine-protein kinase WNK1 isoform X2 [Danio rerio]	NA	sp|Q9JIH7|WNK1_RAT/0.0/Serine/threonine-protein kinase WNK1 OS=Rattus norvegicus GN=Wnk1 PE=1 SV=2	dre:100318736/0.0/wnk1a, im:7165255; WNK lysine deficient protein kinase 1a; K08867 WNK lysine deficient protein kinase [EC:2.7.11.1]	CAC1728_1/5e-19/---	PTHR13902/8.4E-177/--	NA
[2n]_40	gi|966704504|gb|KTG36745.1|/0/hypothetical protein cypCar_00009629 [Cyprinus carpio]	gi|688616489|ref|XM_005174247.2|/0.0/PREDICTED: Danio rerio cytoskeleton associated protein 5 (ckap5), transcript variant X2, mRNA	sp|Q14008|CKAP5_HUMAN/0.0/Cytoskeleton-associated protein 5 OS=Homo sapiens GN=CKAP5 PE=1 SV=3	dre:492614/0.0/ckap5, im:7143385, wu:fb14c01, wu:fb59e03, wu:fi33f02, zgc:123012; cytoskeleton associated protein 5; K16803 cytoskeleton-associated protein 5	NA	PTHR12609/0.0/--	NA
[2n]_41	gi|191961835|ref|NP_001038548.2|/0/protein SMG7 [Danio rerio] &gt;gi|190339636|gb|AAI62970.1| Smg-7 homolog, nonsense mediated mRNA decay factor (C. elegans) [Danio rerio]	gi|191961834|ref|NM_001045083.2|/0.0/Danio rerio SMG7 nonsense mediated mRNA decay factor (smg7), mRNA >gi|190339635|gb|BC162970.1| Danio rerio Smg-7 homolog, nonsense mediated mRNA decay factor (C. elegans), mRNA (cDNA clone MGC:194406 IMAGE:9037483), complete cds	sp|Q92540|SMG7_HUMAN/0.0/Protein SMG7 OS=Homo sapiens GN=SMG7 PE=1 SV=2	dre:565575/0.0/smg7, fa99h10, wu:fa99h10; SMG7 nonsense mediated mRNA decay factor; K14409 protein SMG7	YBR112c/1e-09/---	PTHR15696:SF5/0.0/--	biological_process:GO:0009790//embryo development;molecular_function:GO:0016740//transferase activity;
[2n]_42	gi|734615077|ref|XP_010735113.1|/0/PREDICTED: guanine nucleotide-binding protein G(q) subunit alpha-like isoform X1 [Larimichthys crocea]	NA	sp|P21279|GNAQ_MOUSE/0.0/Guanine nucleotide-binding protein G(q) subunit alpha OS=Mus musculus GN=Gnaq PE=1 SV=4	sasa:106613802/0.0/guanine nucleotide-binding protein subunit alpha-11; K04634 guanine nucleotide-binding protein G(q) subunit alpha	NA	PR00318/8.1E-51/Alpha G protein (transducin) signature	NA
[2n]_43	gi|688554583|ref|XP_009299686.1|/0/PREDICTED: bromodomain and WD repeat-containing protein 3 isoform X2 [Danio rerio]	NA	sp|Q6RI45|BRWD3_HUMAN/0.0/Bromodomain and WD repeat-containing protein 3 OS=Homo sapiens GN=BRWD3 PE=1 SV=2	dre:553209/0.0/brwd3, si:dkey-237j10.3; bromodomain and WD repeat domain containing 3; K11798 bromodomain and WD repeat domain containing protein 1/3	all0283_3/5e-22/---	PS00633/-/Bromodomain signature.	NA
[2n]_44	gi|915664692|gb|KOC66803.1|/6.83563e-167/Neuroblast differentiation-associated protein AHNAK [Habropoda laboriosa]	gi|67968666|dbj|AB168578.1|/2e-07/Macaca fascicularis testis cDNA clone: QtsA-13157, similar to human chromosome 14 open reading frame 125 (C14orf125), mRNA, RefSeq: XM_113763.5	sp|Q95JC9|PRP_PIG/8e-60/Basic proline-rich protein OS=Sus scrofa PE=1 SV=2	chx:102174827/5e-83/MUC5AC; mucin 5AC, oligomeric mucus/gel-forming; K21125 mucin-5AC	STM0960/3e-24/---	NA	NA
[2n]_45	gi|113682366|ref|NP_001038550.1|/0/enhancer of mRNA-decapping protein 4 [Danio rerio] &gt;gi|123912758|sp|Q1LUT1.1|EDC4_DANRE RecName: Full=Enhancer of mRNA-decapping protein 4 &gt;gi|94733660|emb|CAK05297.1| novel protein [Danio rerio]	NA	sp|Q1LUT1|EDC4_DANRE/0.0/Enhancer of mRNA-decapping protein 4 OS=Danio rerio GN=edc4 PE=3 SV=1	dre:565659/0.0/edc4, si:ch211-237c7.1, wu:fe26b05; enhancer of mRNA decapping 4; K12616 enhancer of mRNA-decapping protein 4	NA	PTHR15598:SF5/1.4E-219/--	cellular_component:GO:0005634//nucleus;GO:0000932//P-body;
[2n]_46	gi|189527791|ref|XP_687312.3|/0/PREDICTED: arf-GAP with Rho-GAP domain, ANK repeat and PH domain-containing protein 3 isoform X1 [Danio rerio]	gi|688585253|ref|XM_005173181.2|/0.0/PREDICTED: Danio rerio ArfGAP with RhoGAP domain, ankyrin repeat and PH domain 3 (arap3), transcript variant X2, mRNA	sp|Q8WWN8|ARAP3_HUMAN/0.0/Arf-GAP with Rho-GAP domain, ANK repeat and PH domain-containing protein 3 OS=Homo sapiens GN=ARAP3 PE=1 SV=1	dre:558931/0.0/arap3; ArfGAP with RhoGAP domain, ankyrin repeat and PH domain 3; K12490 Arf-GAP with Rho-GAP domain, ANK repeat and PH domain-containing protein 3	SPAC824.09c/2e-12/---	PTHR23180:SF269/0.0/--	NA
[2n]_47	gi|688615588|ref|XP_009295971.1|/0/PREDICTED: protein MON2 homolog [Danio rerio]	gi|688615587|ref|XM_009297696.1|/0.0/PREDICTED: Danio rerio MON2 homolog (S. cerevisiae) (mon2), mRNA	sp|Q7Z3U7|MON2_HUMAN/0.0/Protein MON2 homolog OS=Homo sapiens GN=MON2 PE=1 SV=2	tsp:Tsp_03859/1e-80/vacuolar protein sorting-associated protein 26; K18466 vacuolar protein sorting-associated protein 26	YDR170c/3e-07/---	PF09324/2.1E-16/Domain of unknown function (DUF1981)	NA
[2n]_48	gi|966702425|gb|KTG34666.1|/0/hypothetical protein cypCar_00024277 [Cyprinus carpio]	NA	sp|Q92618|ZN516_HUMAN/4e-159/Zinc finger protein 516 OS=Homo sapiens GN=ZNF516 PE=1 SV=1	gja:107109176/2e-27/zinc finger protein 658B-like; K09228 KRAB domain-containing zinc finger protein	NA	PS00028/-/Zinc finger C2H2 type domain signature.	NA
[2n]_50	gi|597791701|ref|XP_007258964.1|/0/PREDICTED: cytoplasmic dynein 1 heavy chain 1 isoform X2 [Astyanax mexicanus]	NA	sp|Q9JHU4|DYHC1_MOUSE/0.0/Cytoplasmic dynein 1 heavy chain 1 OS=Mus musculus GN=Dync1h1 PE=1 SV=2	dre:335110/0.0/dync1h1, fk70a07, wu:fk70a07; dynein, cytoplasmic 1, heavy chain 1; K10413 dynein heavy chain 1, cytosolic	YKR054c/0.0/---	PF12781/5.0E-66/ATP-binding dynein motor region D5	biological_process:GO:0007018//microtubule-based movement;GO:0060219//camera-type eye photoreceptor cell differentiation;cellular_component:GO:0030286//dynein complex;molecular_function:GO:0005524//ATP binding;GO:0003777//microtubule motor activity;GO:0016887//ATPase activity;
[2n]_51	gi|966711800|gb|KTG44038.1|/0/hypothetical protein cypCar_00022986 [Cyprinus carpio]	NA	sp|Q9Z2U2|ZN292_MOUSE/4e-63/Zinc finger protein 292 OS=Mus musculus GN=Zfp292 PE=1 SV=2	sasa:106575012/1e-24/mucin-2-like; K03006 DNA-directed RNA polymerase II subunit RPB1 [EC:2.7.7.6]	NA	PS00028/-/Zinc finger C2H2 type domain signature.	NA
[2n]_52	gi|688595711|ref|XP_009291573.1|/0/PREDICTED: collagen alpha-1(XII) chain isoform X4 [Danio rerio]	gi|688595707|ref|XM_002665259.4|/0.0/PREDICTED: Danio rerio collagen, type XII, alpha 1a (col12a1a), transcript variant X2, mRNA	sp|Q99715|COCA1_HUMAN/0.0/Collagen alpha-1(XII) chain OS=Homo sapiens GN=COL12A1 PE=1 SV=2	dre:100149543/0.0/col12a1a, col12a1, wu:fa99f12; collagen, type XII, alpha 1a; K08132 collagen, type XII, alpha	Rv0171/9e-07/---	PTHR11132:SF53/7.1E-80/--	NA
[2n]_53	gi|389594453|ref|XP_003722449.1|/8.141e-112/proteophosphoglycan 5 [Leishmania major strain Friedlin] &gt;gi|323363677|emb|CBZ12682.1| proteophosphoglycan 5 [Leishmania major strain Friedlin]	gi|21595824|gb|BC032782.1|/3e-09/Homo sapiens split hand/foot malformation (ectrodactyly) type 1, mRNA (cDNA clone MGC:45216 IMAGE:5166837), complete cds	sp|Q6PZE0|MUC19_MOUSE/2e-69/Mucin-19 OS=Mus musculus GN=Muc19 PE=2 SV=2	csab:103241795/3e-43/MUC5AC; mucin 5AC, oligomeric mucus/gel-forming; K21125 mucin-5AC	mll2848/4e-13/---	NA	biological_process:GO:1901360//organic cyclic compound metabolic process;GO:0034641//cellular nitrogen compound metabolic process;GO:0046483//heterocycle metabolic process;GO:0006725//cellular aromatic compound metabolic process;GO:0044238//primary metabolic process;molecular_function:GO:0003824//catalytic activity;
[2n]_54	gi|181330478|ref|NP_001116706.1|/0/lysine-specific demethylase 5C [Danio rerio]	NA	sp|Q38JA7|KDM5C_CANFA/0.0/Lysine-specific demethylase 5C OS=Canis familiaris GN=KDM5C PE=2 SV=1	dre:553406/0.0/kdm5c, im:7158173, si:ch211-218o21.2, wu:fa28h03, wu:fi31b07; lysine (K)-specific demethylase 5C; K11446 histone demethylase JARID1 [EC:1.14.11.-]	NA	SM00501/6.9E-4/BRIGHT, ARID (A/T-rich interaction domain) domain	NA
[2n]_55	gi|966710534|gb|KTG42772.1|/0/hypothetical protein cypCar_00005621 [Cyprinus carpio]	gi|688611408|ref|XM_005162120.2|/0.0/PREDICTED: Danio rerio ubiquitin specific peptidase 19 (usp19), transcript variant X3, mRNA	sp|Q6J1Y9|UBP19_RAT/0.0/Ubiquitin carboxyl-terminal hydrolase 19 OS=Rattus norvegicus GN=Usp19 PE=1 SV=1	dre:324335/0.0/usp19, si:dkey-32e6.9, wu:fc26a05; ubiquitin specific peptidase 19; K11847 ubiquitin carboxyl-terminal hydrolase 19 [EC:3.4.19.12]	SPCC1494.05c/7e-60/---	PS01360/-/Zinc finger MYND-type signature.	NA
[2n]_56	gi|326676397|ref|XP_002665506.2|/0/PREDICTED: rap guanine nucleotide exchange factor 5 [Danio rerio]	NA	sp|Q8C0Q9|RPGF5_MOUSE/0.0/Rap guanine nucleotide exchange factor 5 OS=Mus musculus GN=Rapgef5 PE=2 SV=2	dre:100331732/0.0/rapgef5a, wu:fk63g08, wu:fk78a01; Rap guanine nucleotide exchange factor (GEF) 5a; K08019 Rap guanine nucleotide exchange factor 5	NA	PF00617/1.3E-45/RasGEF domain	NA
[2n]_57	gi|326671204|ref|XP_001340400.3|/0/PREDICTED: E3 ubiquitin-protein ligase listerin [Danio rerio]	NA	sp|Q6A009|LTN1_MOUSE/0.0/E3 ubiquitin-protein ligase listerin OS=Mus musculus GN=Ltn1 PE=1 SV=3	smm:Smp_179040/2e-50/UfSP2 peptidase (C78 family); K01376 UFM1-specific protease 2 [EC:3.4.22.-]	YMR247c/8e-46/---	SM00744/0.0013/The RING-variant domain is a C4HC3 zinc-finger like motif found in a number of cellular and viral proteins. Some of these proteins have been shown both in vivo and in vitro to have ubiquitin E3 ligase activity.	NA
[2n]_58	gi|688584937|ref|XP_695719.5|/0/PREDICTED: mastermind-like protein 1 isoform X2 [Danio rerio]	gi|685046926|emb|LN595451.1|/1e-156/Cyprinus carpio genome assembly common carp genome ,scaffold 000012243	sp|Q92585|MAML1_HUMAN/1e-139/Mastermind-like protein 1 OS=Homo sapiens GN=MAML1 PE=1 SV=3	dre:567335/0.0/maml1; mastermind-like transcriptional coactivator 1; K06061 mastermind	YKL032c/6e-11/---	PTHR15692/0.0/--	NA
[2n]_59	gi|966709736|gb|KTG41974.1|/0/hypothetical protein cypCar_00003070 [Cyprinus carpio]	NA	sp|O08873|MADD_RAT/0.0/MAP kinase-activating death domain protein OS=Rattus norvegicus GN=Madd PE=1 SV=1	ecb:100055769/3e-24/SBF2; SET binding factor 2; K18061 myotubularin-related protein 5/13	NA	PTHR13008/0.0/--	NA
[2n]_60	gi|966655570|gb|KTF90424.1|/0/hypothetical protein cypCar_00023530 [Cyprinus carpio]	gi|157279116|gb|BC141792.1|/0.0/Danio rerio si:ch211-234g24.1, mRNA (cDNA clone MGC:162734 IMAGE:5603919), complete cds	sp|Q1L994|PPR37_DANRE/0.0/Protein phosphatase 1 regulatory subunit 37 OS=Danio rerio GN=ppp1r37 PE=2 SV=1	dre:562516/0.0/ppp1r37, im:6911359, lrrc68, si:ch211-234g24.1, wu:fc27c06; protein phosphatase 1, regulatory subunit 37; K17576 protein phosphatase 1 regulatory subunit 37	HI0990/1e-08/---	PS51450/5.309/Leucine-rich repeat profile.	biological_process:GO:0010923//negative regulation of phosphatase activity;molecular_function:GO:0019902//phosphatase binding;
[2n]_61	gi|966715794|gb|KTG48032.1|/0/hypothetical protein cypCar_00004170, partial [Cyprinus carpio]	NA	sp|O14981|BTAF1_HUMAN/0.0/TATA-binding protein-associated factor 172 OS=Homo sapiens GN=BTAF1 PE=1 SV=2	dre:565357/0.0/btaf1, TAFII, wu:fd60h10, wu:fe26c12; BTAF1 RNA polymerase II, B-TFIID transcription factor-associated; K15192 TATA-binding protein-associated factor [EC:3.6.4.-]	ECU03g1530/1e-101/---	PF00271/2.3E-17/Helicase conserved C-terminal domain	NA
[2n]_62	gi|688595201|ref|XP_009291463.1|/0/PREDICTED: myosin-VI isoform X2 [Danio rerio]	gi|688595200|ref|XM_009293188.1|/0.0/PREDICTED: Danio rerio myosin VIb (myo6b), transcript variant X2, mRNA	sp|Q29122|MYO6_PIG/0.0/Unconventional myosin-VI OS=Sus scrofa GN=MYO6 PE=1 SV=1	dre:445472/0.0/myo6b; myosin VIb; K10358 myosin VI	SPCC645.05c/2e-129/---	PTHR13140/0.0/--	biological_process:GO:0042491//auditory receptor cell differentiation;GO:0050974//detection of mechanical stimulus involved in sensory perception;cellular_component:GO:0016459//myosin complex;molecular_function:GO:0005524//ATP binding;GO:0003774//motor activity;
[2n]_63	gi|326672449|ref|XP_689700.2|/0/PREDICTED: zinc finger protein 646 [Danio rerio]	NA	sp|O15015|ZN646_HUMAN/2e-113/Zinc finger protein 646 OS=Homo sapiens GN=ZNF646 PE=1 SV=1	gja:107120690/3e-141/uncharacterized LOC107120690; K09228 KRAB domain-containing zinc finger protein	SPAC144.09c/9e-13/---	PS50157/10.72/Zinc finger C2H2 type domain profile.	NA
[2n]_64	gi|172045712|sp|Q7T163.2|KDIS_DANRE/0/RecName: Full=Kinase D-interacting substrate of 220 kDa; AltName: Full=Ankyrin repeat-rich membrane-spanning protein	gi|688602442|ref|XM_005160639.2|/0.0/PREDICTED: Danio rerio kinase D-interacting substrate 220b (kidins220b), transcript variant X3, mRNA	sp|Q7T163|KDIS_DANRE/0.0/Kinase D-interacting substrate of 220 kDa OS=Danio rerio GN=kidins220 PE=2 SV=2	dre:335881/0.0/kidins220b, dZ119J18.2, fj35h03, kidins220, wu:fj35h03, zgc:63531; kinase D-interacting substrate 220b; K12460 ankyrin repeat-rich membrane spanning protein	all2748/1e-48/---	PTHR24116:SF5/0.0/--	NA
[2n]_65	gi|688534100|ref|XP_009292601.1|/0/PREDICTED: kinesin-like protein KIF16B [Danio rerio]	NA	sp|B1AVY7|KI16B_MOUSE/0.0/Kinesin-like protein KIF16B OS=Mus musculus GN=Kif16b PE=1 SV=1	dre:100334507/0.0/kif16ba, si:dkey-210m15.4; kinesin family member 16Ba; K17916 kinesin family member 16B	YGL216w/1e-40/---	PTHR24115:SF400/5.5E-136/--	NA
[2n]_66	gi|688617520|ref|XP_009296411.1|/0/PREDICTED: tight junction protein ZO-1 isoform X11 [Danio rerio]	NA	sp|O97758|ZO1_CANFA/0.0/Tight junction protein ZO-1 OS=Canis familiaris GN=TJP1 PE=1 SV=1	dre:565459/0.0/tjp1b, si:dkey-33l14.1; tight junction protein 1b; K05701 tight junction protein 1	SPBC28F2.12/3e-07/---	SM00218/3.2E-45/Domain present in ZO-1 and Unc5-like netrin receptors	NA
[2n]_67	gi|528514749|ref|XP_005173989.1|/0/PREDICTED: myosin heavy chain, fast skeletal muscle isoform X1 [Danio rerio]	NA	sp|Q90339|MYSS_CYPCA/0.0/Myosin heavy chain, fast skeletal muscle OS=Cyprinus carpio PE=2 SV=2	dre:100008376/0.0/fd14a01; wu:fd14a01; K10352 myosin heavy chain	SPCC645.05c/0.0/---	PTHR13140:SF307/0.0/--	NA
[2n]_68	gi|966673874|gb|KTG07255.1|/0/hypothetical protein cypCar_00014838 [Cyprinus carpio]	NA	sp|A1A5H6|CNOT1_DANRE/0.0/CCR4-NOT transcription complex subunit 1 OS=Danio rerio GN=cnot1 PE=2 SV=1	dre:448949/0.0/cnot1, cdc39-like, im:7141761, kiaa1007l, wu:fc58h04, zgc:152902; CCR4-NOT transcription complex, subunit 1; K12604 CCR4-NOT transcription complex subunit 1	SPAC20G8.06/2e-92/---	PF12842/2.2E-54/Domain of unknown function (DUF3819)	biological_process:GO:0006355//regulation of transcription, DNA-templated;
[2n]_69	gi|208609649|dbj|BAG72202.1|/0/collagen type I alpha 3 [Carassius auratus]	gi|208609648|dbj|AB275456.1|/0.0/Carassius auratus COL1A3 mRNA for collagen type I alpha 3, complete cds	sp|Q9YIB4|CO1A1_CYNPY/0.0/Collagen alpha-1(I) chain OS=Cynops pyrrhogaster GN=COL1A1 PE=2 SV=1	dre:325675/0.0/col1a1b, alpha3(I), col1a3, hm:zeh0348, wu:fa95h05, wu:fd02a10, wu:fj59a10; collagen, type I, alpha 1b; K06236 collagen, type I, alpha	Cgl1939/1e-23/---	PS51461/98.768/Fibrillar collagen C-terminal non-collagenous (NC1) domain profile.	cellular_component:GO:0005581//collagen trimer;molecular_function:GO:0005201//extracellular matrix structural constituent;
[2n]_70	gi|688563777|ref|XP_009301365.1|/0/PREDICTED: focadhesin [Danio rerio]	NA	sp|Q9QYP1|LRP4_RAT/0.0/Low-density lipoprotein receptor-related protein 4 OS=Rattus norvegicus GN=Lrp4 PE=1 SV=2	sasa:106587054/0.0/low-density lipoprotein receptor-related protein 4-like; K20051 low-density lipoprotein receptor-related protein 4	NA	PTHR16212/0.0/--	NA
[2n]_71	gi|528471037|ref|XP_005163449.1|/0/PREDICTED: TRAF2 and NCK interacting kinase a isoform X6 [Danio rerio]	gi|41054390|ref|NM_199703.1|/0.0/Danio rerio TRAF2 and NCK interacting kinase a (tnika), mRNA >gi|32766634|gb|BC055134.1| Danio rerio TRAF2 and NCK interacting kinase a, mRNA (cDNA clone MGC:63535 IMAGE:3815824), complete cds	sp|P83510|TNIK_MOUSE/0.0/Traf2 and NCK-interacting protein kinase OS=Mus musculus GN=Tnik PE=1 SV=2	dre:325042/0.0/tnika, fc52d11, msn, tnikl, wu:fc52d11, zgc:63535; TRAF2 and NCK interacting kinase a; K08840 TRAF2 and NCK interacting kinase [EC:2.7.11.1]	YAR019c/2e-31/---	PS50219/24.491/Citron homology (CNH) domain profile.	biological_process:GO:0060027//convergent extension involved in gastrulation;GO:0006468//protein phosphorylation;GO:0008360//regulation of cell shape;molecular_function:GO:0005524//ATP binding;GO:0004674//protein serine/threonine kinase activity;
[2n]_72	gi|597761158|ref|XP_007244570.1|/0/PREDICTED: pyruvate carboxylase, mitochondrial-like [Astyanax mexicanus]	NA	sp|Q29RK2|PYC_BOVIN/0.0/Pyruvate carboxylase, mitochondrial OS=Bos taurus GN=PC PE=2 SV=2	dre:553283/0.0/pcxa, PYCa, pcl, zgc:123047; pyruvate carboxylase a; K01958 pyruvate carboxylase [EC:6.4.1.1]	SPBC17G9.11c/0.0/---	PF02786/6.5E-77/Carbamoyl-phosphate synthase L chain, ATP binding domain	NA
[2n]_73	gi|597752302|ref|XP_007238012.1|/0/PREDICTED: AT-rich interactive domain-containing protein 2 isoform X4 [Astyanax mexicanus]	NA	sp|Q68CP9|ARID2_HUMAN/0.0/AT-rich interactive domain-containing protein 2 OS=Homo sapiens GN=ARID2 PE=1 SV=2	dre:566352/0.0/arid2, fi45a01, si:ch211-132p20.1, wu:fi45a01, zgc:152901; AT rich interactive domain 2 (ARID, RFX-like); K11765 AT-rich interactive domain-containing protein 2	STM0960/1e-07/---	PTHR22970/0.0/--	NA
[2n]_74	gi|915668473|gb|KOC70130.1|/1.19092e-99/Paternally-expressed gene 3 protein [Habropoda laboriosa]	gi|298897177|emb|FQ224418.1|/7e-10/Rattus norvegicus TL0ACA67YC13 mRNA sequence	sp|P98088|MUC5A_HUMAN/3e-43/Mucin-5AC (Fragments) OS=Homo sapiens GN=MUC5AC PE=1 SV=3	csab:103241795/1e-64/MUC5AC; mucin 5AC, oligomeric mucus/gel-forming; K21125 mucin-5AC	YBR112c/3e-17/---	NA	NA
[2n]_75	gi|528514751|ref|XP_002667379.3|/0/PREDICTED: myosin heavy chain, fast skeletal muscle isoform X2 [Danio rerio]	gi|460333531|gb|JX272926.1|/0.0/Culter alburnus myosin heavy chain a (MYHa) mRNA, complete cds	sp|Q90339|MYSS_CYPCA/0.0/Myosin heavy chain, fast skeletal muscle OS=Cyprinus carpio PE=2 SV=2	dre:100008376/0.0/fd14a01; wu:fd14a01; K10352 myosin heavy chain	ECU04g1000/0.0/---	PTHR13140/0.0/--	NA
[2n]_76	gi|528514751|ref|XP_002667379.3|/0/PREDICTED: myosin heavy chain, fast skeletal muscle isoform X2 [Danio rerio]	NA	sp|Q90339|MYSS_CYPCA/0.0/Myosin heavy chain, fast skeletal muscle OS=Cyprinus carpio PE=2 SV=2	dre:100008376/0.0/fd14a01; wu:fd14a01; K10352 myosin heavy chain	ECU04g1000/0.0/---	PS51456/200.26/Myosin motor domain profile.	NA
[2n]_77	gi|966672087|gb|KTG05468.1|/0/hypothetical protein cypCar_00031269 [Cyprinus carpio]	NA	sp|Q7Z6M2|FBX33_HUMAN/1e-144/F-box only protein 33 OS=Homo sapiens GN=FBXO33 PE=1 SV=1	dre:567750/0.0/fbxo33; F-box protein 33; K10310 F-box protein 33	NA	PTHR20933/1.1E-196/--	NA
[2n]_78	gi|961844459|ref|XP_014888215.1|/0/PREDICTED: ubiquitin carboxyl-terminal hydrolase 7 isoform X1 [Poecilia latipinna]	gi|688542994|ref|XM_005163957.2|/0.0/PREDICTED: Danio rerio ubiquitin specific peptidase 7 (herpes virus-associated) (usp7), transcript variant X3, mRNA	sp|Q93009|UBP7_HUMAN/0.0/Ubiquitin carboxyl-terminal hydrolase 7 OS=Homo sapiens GN=USP7 PE=1 SV=2	dre:553758/0.0/usp7, fc48f04, wu:fc48f04; ubiquitin specific peptidase 7 (herpes virus-associated); K11838 ubiquitin carboxyl-terminal hydrolase 7 [EC:3.4.19.12]	SPBC713.02c/4e-165/---	PTHR24006:SF487/1.3E-132/--	NA
[2n]_79	gi|18858295|ref|NP_571761.1|/0/Na+/K+ -ATPase alpha 1 subunit [Danio rerio] &gt;gi|9789571|gb|AAF98358.1|AF286372_1 Na+/K+ ATPase alpha subunit isoform 1 [Danio rerio] &gt;gi|16197634|gb|AAK33034.1| Na+/K+ ATPase alpha1B1 subunit [Danio rerio] &gt;gi|39645424|gb|AAH63936.1| ATPase, Na+/K+ transporting, alpha 1 polypeptide [Danio rerio]	gi|9789570|gb|AF286372.1|AF286372/0.0/Danio rerio Na+/K+ ATPase alpha subunit isoform 1 (atp1a1a.1) mRNA, complete cds	sp|P25489|AT1A1_CATCO/0.0/Sodium/potassium-transporting ATPase subunit alpha-1 OS=Catostomus commersonii GN=atp1a1 PE=2 SV=1	dre:64612/0.0/atp1a1a.1, atp1a1, atp1a1l1, atp[a]1B1, cb70, wu:fa03c03, wu:fb92h10; ATPase, Na+/K+ transporting, alpha 1a polypeptide, tandem duplicate 1; K01539 sodium/potassium-transporting ATPase subunit alpha [EC:3.6.3.9]	MA4378/0.0/---	PF00690/5.4E-17/Cation transporter/ATPase, N-terminus	biological_process:GO:0007368//determination of left/right symmetry;GO:0035051//cardiocyte differentiation;GO:0003143//embryonic heart tube morphogenesis;GO:0060974//cell migration involved in heart formation;GO:0030917//midbrain-hindbrain boundary development;GO:0030916//otic vesicle formation;GO:0010172//embryonic body morphogenesis;GO:0006754//ATP biosynthetic process;GO:0030198//extracellular…
[2n]_80	gi|966646080|gb|KTF80992.1|/0/hypothetical protein cypCar_00041482 [Cyprinus carpio]	NA	sp|P60330|ESPL1_MOUSE/0.0/Separin OS=Mus musculus GN=Espl1 PE=1 SV=1	dre:797406/0.0/espl1, cds, espl1,, mp:zf637-3-001691, wu:fl55e11; extra spindle pole bodies like 1, separase; K02365 separase [EC:3.4.22.49]	SPCC5E4.04/6e-43/---	PF03568/4.7E-84/Peptidase family C50	NA
[2n]_81	gi|966645212|gb|KTF80124.1|/0/hypothetical protein cypCar_00038723, partial [Cyprinus carpio]	gi|688583613|ref|XM_005157031.2|/0.0/PREDICTED: Danio rerio PHD finger protein 3 (phf3), transcript variant X4, mRNA	sp|Q92576|PHF3_HUMAN/0.0/PHD finger protein 3 OS=Homo sapiens GN=PHF3 PE=1 SV=3	pss:102451173/9e-74/SPOCD1; SPOC domain containing 1; K17596 SPOC domain-containing protein 1	SPAC20H4.03c/9e-07/---	SM00249/9.4E-8/PHD zinc finger	NA
[2n]_82	gi|658916761|ref|XP_008398145.1|/0/PREDICTED: Fanconi anemia group M protein isoform X2 [Poecilia reticulata]	NA	sp|Q8IYD8|FANCM_HUMAN/0.0/Fanconi anemia group M protein OS=Homo sapiens GN=FANCM PE=1 SV=2	ola:101171121/0.0/fancm; Fanconi anemia complementation group M; K10896 fanconi anemia group M protein	SPAC9.05/1e-109/---	PS51194/16.634/Superfamilies 1 and 2 helicase C-terminal domain profile.	NA
[2n]_83	gi|694871470|ref|NP_001289153.1|/0/adhesion G protein-coupled receptor A3 precursor [Danio rerio] &gt;gi|902951525|sp|S4X0Q8.1|AGRA3_DANRE RecName: Full=Adhesion G protein-coupled receptor A3; AltName: Full=G-protein coupled receptor 125; Flags: Precursor &gt;gi|520689251|gb|AGP05313.1| Gpr125 [Danio rerio]	gi|694871469|ref|NM_001302224.1|/0.0/Danio rerio G protein-coupled receptor 125 (gpr125), mRNA >gi|520689250|gb|KC996731.1| Danio rerio Gpr125 mRNA, complete cds	sp|Q8IWK6|GP125_HUMAN/0.0/Probable G-protein coupled receptor 125 OS=Homo sapiens GN=GPR125 PE=1 SV=2	dre:100003592/0.0/adgra3, gpr125; adhesion G protein-coupled receptor A3; K08462 G protein-coupled receptor 125	SPy1798/2e-07/---	PS50221/9.482/GPS domain profile.	NA
[2n]_84	gi|966648943|gb|KTF83853.1|/0/hypothetical protein cypCar_00033542 [Cyprinus carpio]	gi|685042163|emb|LN590688.1|/0.0/Cyprinus carpio genome assembly common carp genome, scaffold: LG48, chromosome: 48	sp|O73590|ZFHX4_CHICK/2e-31/Zinc finger homeobox protein 4 OS=Gallus gallus GN=ZFHX4 PE=2 SV=2	cmk:103174584/4e-34/zinc finger homeobox protein 4-like; K09380 zinc finger homeobox protein 4	ECU04g1030/7e-07/---	PS50157/9.182/Zinc finger C2H2 type domain profile.	NA
[2n]_85	gi|688566246|ref|XP_009301917.1|/0/PREDICTED: M-protein, striated muscle isoform X3 [Danio rerio]	NA	sp|Q02173|MPSF_CHICK/0.0/M-protein, striated muscle OS=Gallus gallus PE=2 SV=1	oaa:103171044/6e-81/TTN; titin; K12567 titin [EC:2.7.11.1]	lin0153_2/3e-06/---	PS50853/21.452/Fibronectin type-III domain profile.	NA
[2n]_86	gi|688583581|ref|XP_009305784.1|/0/PREDICTED: nesprin-2 [Danio rerio]	NA	sp|Q8NF91|SYNE1_HUMAN/6e-145/Nesprin-1 OS=Homo sapiens GN=SYNE1 PE=1 SV=4	sasa:106599102/0.0/nesprin-2-like; K19346 nesprin-2	NA	PTHR11915:SF317/9.4E-24/--	NA
[2n]_87	gi|966656850|gb|KTF91704.1|/0/hypothetical protein cypCar_00013371 [Cyprinus carpio]	NA	sp|P46013|KI67_HUMAN/1e-37/Antigen KI-67 OS=Homo sapiens GN=MKI67 PE=1 SV=2	dre:564521/0.0/mki67, sb:cb31, si:ch211-250b22.7, wu:fa11g09, wu:fb57a07, wu:fi14e05; marker of proliferation Ki-67; K17582 antigen KI-67	NA	PTHR21603/2.7E-100/--	NA
[2n]_88	gi|966710262|gb|KTG42500.1|/0/hypothetical protein cypCar_00004636 [Cyprinus carpio]	gi|688570197|ref|XM_002663322.3|/0.0/PREDICTED: Danio rerio si:ch1073-349o24.2 (si:ch1073-349o24.2), mRNA	sp|Q3V0B4|CC108_MOUSE/0.0/Coiled-coil domain-containing protein 108 OS=Mus musculus GN=Ccdc108 PE=2 SV=1	hgl:101696339/2e-13/Hydin; HYDIN, axonemal central pair apparatus protein; K17570 hydrocephalus-inducing protein	NA	PTHR10270:SF223/4.0E-192/--	NA
[2n]_89	gi|528514749|ref|XP_005173989.1|/0/PREDICTED: myosin heavy chain, fast skeletal muscle isoform X1 [Danio rerio]	gi|460333531|gb|JX272926.1|/0.0/Culter alburnus myosin heavy chain a (MYHa) mRNA, complete cds	sp|Q90339|MYSS_CYPCA/0.0/Myosin heavy chain, fast skeletal muscle OS=Cyprinus carpio PE=2 SV=2	dre:100008376/0.0/fd14a01; wu:fd14a01; K10352 myosin heavy chain	ECU04g1000/0.0/---	PS51456/20.541/Myosin motor domain profile.	NA
[2n]_90	gi|125844996|ref|XP_685644.2|/2.85786e-146/PREDICTED: ubiquitin-conjugating enzyme E2Q-like protein 1 [Danio rerio]	NA	sp|A0PJN4|U2QL1_MOUSE/5e-83/Ubiquitin-conjugating enzyme E2Q-like protein 1 OS=Mus musculus GN=Ube2ql1 PE=2 SV=2	dre:557472/4e-147/ube2ql1, fj55b04, si:dkey-283j4.1, wu:fj55b04; ubiquitin-conjugating enzyme E2Q family-like 1; K10582 ubiquitin-conjugating enzyme E2 Q [EC:2.3.2.23]	NA	SM00212/1.9E-12/Ubiquitin-conjugating enzyme E2, catalytic domain homologues	NA
[2n]_91	gi|966671475|gb|KTG04856.1|/0/hypothetical protein cypCar_00010133 [Cyprinus carpio]	gi|119310171|ref|NM_131302.2|/0.0/Danio rerio notch 1b (notch1b), mRNA >gi|60418505|gb|AY805407.1| Danio rerio notch1b mRNA, complete cds	sp|P46530|NOTC1_DANRE/0.0/Neurogenic locus notch homolog protein 1 OS=Danio rerio GN=notch1a PE=2 SV=1	dre:794892/0.0/notch1b, etID309871.5, wu:fc55e11; notch 1b; K02599 Notch 1	FN0178/1e-15/---	PS01186/-/EGF-like domain signature 2.	biological_process:GO:0006355//regulation of transcription, DNA-templated;GO:0021654//rhombomere boundary formation;GO:0001568//blood vessel development;GO:0048936//peripheral nervous system neuron axonogenesis;GO:0001946//lymphangiogenesis;GO:0007219//Notch signaling pathway;GO:0050793//regulation of developmental process;cellular_component:GO:0016021//integral component of membrane;molecular_fu…
[2n]_92	gi|528501771|ref|XP_005157643.1|/0/PREDICTED: clustered mitochondria protein homolog isoform X1 [Danio rerio]	gi|688587811|ref|XM_005157586.2|/0.0/PREDICTED: Danio rerio clustered mitochondria (cluA/CLU1) homolog a (cluha), transcript variant X1, mRNA	sp|A0JMD0|CLU_DANRE/0.0/Clustered mitochondria protein homolog OS=Danio rerio GN=cluh PE=2 SV=1	dre:562666/0.0/cluha, cluh, sb:cb498, wu:fb77e08, wu:fd36f07, wu:fe05g06, wu:fi27b10, zgc:152873; clustered mitochondria (cluA/CLU1) homolog a; K03255 protein TIF31	MA0188/3e-17/---	PTHR12601/0.0/--	cellular_component:GO:0005737//cytoplasm;
[2n]_93	gi|966710792|gb|KTG43030.1|/0/hypothetical protein cypCar_00011768 [Cyprinus carpio]	gi|688568680|ref|XM_009304134.1|/0.0/PREDICTED: Danio rerio lysine (K)-specific demethylase 5C (kdm5c), transcript variant X1, mRNA	sp|Q38JA7|KDM5C_CANFA/0.0/Lysine-specific demethylase 5C OS=Canis familiaris GN=KDM5C PE=2 SV=1	dre:553406/0.0/kdm5c, im:7158173, si:ch211-218o21.2, wu:fa28h03, wu:fi31b07; lysine (K)-specific demethylase 5C; K11446 histone demethylase JARID1 [EC:1.14.11.-]	NA	PS50016/10.611/Zinc finger PHD-type profile.	NA
[2n]_94	gi|341823683|ref|NP_001076483.2|/0/nesprin-3 [Danio rerio]	gi|124481587|gb|BC133082.1|/0.0/Danio rerio zgc:158327, mRNA (cDNA clone MGC:158327 IMAGE:7059553), complete cds	sp|Q6ZMZ3|SYNE3_HUMAN/2e-150/Nesprin-3 OS=Homo sapiens GN=SYNE3 PE=1 SV=2	mcc:711782/3e-74/SYNE1; spectrin repeat containing nuclear envelope protein 1; K19326 nesprin-1	TM1182/6e-06/---	PTHR11915/3.5E-63/--	NA
[2n]_95	gi|831299740|ref|XP_012681793.1|/0/PREDICTED: 5&apos;-3&apos; exoribonuclease 1 [Clupea harengus]	gi|688536436|ref|XM_005163317.2|/0.0/PREDICTED: Danio rerio 5'-3' exoribonuclease 1 (xrn1), transcript variant X1, mRNA	sp|P97789|XRN1_MOUSE/0.0/5'-3' exoribonuclease 1 OS=Mus musculus GN=Xrn1 PE=1 SV=1	sasa:106599575/0.0/5'-3' exoribonuclease 1-like; K12618 5'-3' exoribonuclease 1 [EC:3.1.13.-]	SPAC17A5.14/8e-139/---	PTHR12341/8.2E-250/--	NA
[2n]_96	gi|326672449|ref|XP_689700.2|/0/PREDICTED: zinc finger protein 646 [Danio rerio]	NA	sp|O15015|ZN646_HUMAN/4e-108/Zinc finger protein 646 OS=Homo sapiens GN=ZNF646 PE=1 SV=1	gja:107120690/2e-141/uncharacterized LOC107120690; K09228 KRAB domain-containing zinc finger protein	SPAC144.09c/9e-13/---	PS00028/-/Zinc finger C2H2 type domain signature.	NA
[2n]_97	gi|688615646|ref|XP_009295981.1|/0/PREDICTED: neogenin [Danio rerio]	NA	sp|Q90610|NEO1_CHICK/0.0/Neogenin (Fragment) OS=Gallus gallus PE=2 SV=1	sasa:106562783/0.0/neo1; neogenin 1; K06766 neogenin	NA	PS50853/21.523/Fibronectin type-III domain profile.	NA
[2n]_98	gi|966641219|gb|KTF76133.1|/0/hypothetical protein cypCar_00041545 [Cyprinus carpio]	gi|685042162|emb|LN590687.1|/3e-21/Cyprinus carpio genome assembly common carp genome, scaffold: LG13, chromosome: 13	sp|A4L9P8|K1731_RAT/5e-94/Centrosomal protein KIAA1731 homolog OS=Rattus norvegicus PE=2 SV=2	myb:102250078/2e-20/TCHH; trichohyalin; K18626 trichohyalin	NA	NA	NA
[2n]_99	gi|822092683|ref|NP_001295895.1|/0/ras GTPase-activating-like protein IQGAP1 [Danio rerio] &gt;gi|818211014|gb|AKG25399.1| IQGAP1 protein [Danio rerio]	gi|822092682|ref|NM_001308966.1|/0.0/Danio rerio IQ motif containing GTPase activating protein 1 (iqgap1), mRNA >gi|818211013|gb|KP862587.1| Danio rerio IQGAP1 protein (IQGAP1) mRNA, complete cds	sp|P46940|IQGA1_HUMAN/0.0/Ras GTPase-activating-like protein IQGAP1 OS=Homo sapiens GN=IQGAP1 PE=1 SV=1	dre:100002928/0.0/iqgap1, im:7152854, im:7156663; IQ motif containing GTPase activating protein 1; K16848 Ras GTPase-activating-like protein IQGAP1	SPAC4F8.13c/2e-103/---	PS50096/10.859/IQ motif profile.	NA
[2n]_100	gi|915668473|gb|KOC70130.1|/6.42016e-98/Paternally-expressed gene 3 protein [Habropoda laboriosa]	gi|18089097|gb|BC020694.1|/1e-08/Homo sapiens UBX domain protein 8, mRNA (cDNA clone MGC:22435 IMAGE:4772692), complete cds	sp|P98088|MUC5A_HUMAN/3e-43/Mucin-5AC (Fragments) OS=Homo sapiens GN=MUC5AC PE=1 SV=3	csab:103241795/1e-64/MUC5AC; mucin 5AC, oligomeric mucus/gel-forming; K21125 mucin-5AC	YBR112c/3e-17/---	NA	NA
[2n]_101	gi|831273676|ref|XP_012681085.1|/0/PREDICTED: latrophilin-2-like [Clupea harengus]	gi|688535567|ref|XM_009296630.1|/0.0/PREDICTED: Danio rerio latrophilin-2 (LOC100538279), partial mRNA	sp|O95490|LPHN2_HUMAN/0.0/Latrophilin-2 OS=Homo sapiens GN=LPHN2 PE=1 SV=2	sasa:106569141/0.0/adhesion G protein-coupled receptor L2-like; K04593 latrophilin 2	NA	PR00249/7.1E-15/Secretin-like GPCR superfamily signature	NA
[2n]_102	gi|966641219|gb|KTF76133.1|/0/hypothetical protein cypCar_00041545 [Cyprinus carpio]	NA	sp|Q9C0D2|K1731_HUMAN/3e-99/Centrosomal protein KIAA1731 OS=Homo sapiens GN=KIAA1731 PE=2 SV=4	rro:104662311/3e-19/TCHH; trichohyalin; K18626 trichohyalin	NA	PTHR21553/2.1E-77/--	NA
[2n]_103	gi|966710020|gb|KTG42258.1|/0/hypothetical protein cypCar_00033201 [Cyprinus carpio]	NA	sp|A0JM08|C170B_XENTR/0.0/Centrosomal protein of 170 kDa protein B OS=Xenopus tropicalis GN=cep170b PE=2 SV=1	dre:100318353/0.0/si:ch73-212j7.1; K16463 centrosomal protein CEP170	aq_1006/8e-35/---	NA	NA
[2n]_104	gi|966709538|gb|KTG41776.1|/0/hypothetical protein cypCar_00004161 [Cyprinus carpio]	NA	sp|P04920|B3A2_HUMAN/0.0/Anion exchange protein 2 OS=Homo sapiens GN=SLC4A2 PE=1 SV=4	sasa:106597086/0.0/anion exchange protein 2-like; K13855 solute carrier family 4 (anion exchanger), member 2	NA	PTHR11453/0.0/--	biological_process:GO:0006820//anion transport;cellular_component:GO:0016323//basolateral plasma membrane;GO:0016324//apical plasma membrane;GO:0016021//integral component of membrane;molecular_function:GO:0005452//inorganic anion exchanger activity;
[2n]_105	gi|688584937|ref|XP_695719.5|/0/PREDICTED: mastermind-like protein 1 isoform X2 [Danio rerio]	NA	sp|Q6T264|MAML1_MOUSE/2e-140/Mastermind-like protein 1 OS=Mus musculus GN=Maml1 PE=1 SV=2	dre:567335/0.0/maml1; mastermind-like transcriptional coactivator 1; K06061 mastermind	YKL032c/6e-11/---	PTHR15692/0.0/--	NA
[2n]_106	gi|929303658|ref|XP_014029310.1|/0/PREDICTED: mitogen-activated protein kinase kinase kinase kinase 4-like isoform X9 [Salmo salar]	gi|688618283|ref|XM_009298281.1|/0.0/PREDICTED: Danio rerio wu:fa03e11 (wu:fa03e11), partial mRNA	sp|Q23356|MIG15_CAEEL/0.0/Serine/threonine-protein kinase mig-15 OS=Caenorhabditis elegans GN=mig-15 PE=2 SV=3	xma:102222986/0.0/mitogen-activated protein kinase kinase kinase kinase 4-like; K04407 mitogen-activated protein kinase kinase kinase kinase 4 [EC:2.7.11.1]	YAR019c/6e-37/---	PF00069/1.2E-61/Protein kinase domain	NA
[2n]_107	gi|966652348|gb|KTF87250.1|/0/hypothetical protein cypCar_00015326 [Cyprinus carpio]	NA	sp|Q9CUX1|P52K_MOUSE/4e-54/52 kDa repressor of the inhibitor of the protein kinase OS=Mus musculus GN=Prkrir PE=2 SV=2	adf:107339062/7e-13/mucin-5AC-like; K21125 mucin-5AC	NA	NA	NA
[2n]_108	gi|528517750|ref|XP_002666513.2|/0/PREDICTED: brefeldin A-inhibited guanine nucleotide-exchange protein 2 [Danio rerio]	gi|688611332|ref|XM_002666467.3|/0.0/PREDICTED: Danio rerio ADP-ribosylation factor guanine nucleotide-exchange factor 2 (brefeldin A-inhibited) (arfgef2), mRNA	sp|Q9Y6D5|BIG2_HUMAN/0.0/Brefeldin A-inhibited guanine nucleotide-exchange protein 2 OS=Homo sapiens GN=ARFGEF2 PE=1 SV=3	dre:100334572/0.0/arfgef2, si:dkey-192i18.4; ADP-ribosylation factor guanine nucleotide-exchange factor 2 (brefeldin A-inhibited); K18442 brefeldin A-inhibited guanine nucleotide-exchange protein	SPAC30.01c/0.0/---	PTHR10663:SF124/0.0/--	NA
[2n]_109	gi|966712587|gb|KTG44825.1|/0/hypothetical protein cypCar_00013328 [Cyprinus carpio]	NA	sp|A8E7C5|SAC2_DANRE/0.0/Phosphatidylinositide phosphatase SAC2 OS=Danio rerio GN=inpp5f PE=3 SV=1	pale:102890440/1e-49/SYNJ1; synaptojanin 1; K20279 synaptojanin [EC:3.1.3.36]	YKL212w/1e-65/---	PTHR11200/3.5E-77/--	molecular_function:GO:0042578//phosphoric ester hydrolase activity;
[2n]_110	gi|292616696|ref|XP_696294.3|/0/PREDICTED: ETS domain-containing protein Elk-1 [Danio rerio]	gi|688566831|ref|XM_691202.5|/0.0/PREDICTED: Danio rerio ELK1, member of ETS oncogene family (elk1), mRNA	sp|P19419|ELK1_HUMAN/2e-88/ETS domain-containing protein Elk-1 OS=Homo sapiens GN=ELK1 PE=1 SV=2	dre:567895/0.0/elk1; ELK1, member of ETS oncogene family; K04375 ETS domain-containing protein Elk-1	NA	PTHR11849/4.1E-111/--	NA
[2n]_111	gi|688615919|ref|XP_002667047.3|/0/PREDICTED: gamma-tubulin complex component 6 isoform X1 [Danio rerio]	NA	sp|Q96RT7|GCP6_HUMAN/0.0/Gamma-tubulin complex component 6 OS=Homo sapiens GN=TUBGCP6 PE=1 SV=3	dre:100329494/0.0/tubgcp6; tubulin, gamma complex associated protein 6; K16573 gamma-tubulin complex component 6	sll1120/8e-06/---	PF04130/4.7E-42/Spc97 / Spc98 family	NA
[2n]_112	gi|966661661|gb|KTF96247.1|/0/hypothetical protein cypCar_00012048 [Cyprinus carpio]	gi|688543713|ref|XM_005164068.2|/0.0/PREDICTED: Danio rerio SR-related CTD-associated factor 1 (scaf1), transcript variant X1, mRNA	sp|Q9H7N4|SFR19_HUMAN/6e-104/Splicing factor, arginine/serine-rich 19 OS=Homo sapiens GN=SCAF1 PE=1 SV=3	cmy:102930127/4e-39/PHRF1; PHD and ring finger domains 1; K17586 PHD and RING finger domain-containing protein 1	NMA0905/8e-06/---	PTHR12618:SF5/1.3E-25/--	NA
[2n]_113	gi|389594453|ref|XP_003722449.1|/8.88519e-100/proteophosphoglycan 5 [Leishmania major strain Friedlin] &gt;gi|323363677|emb|CBZ12682.1| proteophosphoglycan 5 [Leishmania major strain Friedlin]	NA	sp|P98088|MUC5A_HUMAN/4e-43/Mucin-5AC (Fragments) OS=Homo sapiens GN=MUC5AC PE=1 SV=3	csab:103241795/2e-70/MUC5AC; mucin 5AC, oligomeric mucus/gel-forming; K21125 mucin-5AC	YBR112c/3e-17/---	NA	biological_process:GO:0044260//cellular macromolecule metabolic process;GO:0006139//nucleobase-containing compound metabolic process;molecular_function:GO:0003824//catalytic activity;
[2n]_114	gi|597760587|ref|XP_007244296.1|/0/PREDICTED: lysine-specific demethylase 6A-like isoform X1 [Astyanax mexicanus]	NA	sp|O15550|KDM6A_HUMAN/0.0/Lysine-specific demethylase 6A OS=Homo sapiens GN=KDM6A PE=1 SV=2	sasa:106575616/0.0/lysine-specific demethylase 6A-like; K11447 histone demethylase [EC:1.14.11.-]	YBR112c/8e-46/---	PTHR14017:SF9/0.0/--	NA
[2n]_115	gi|189533646|ref|XP_001923018.1|/0/PREDICTED: nucleoporin NUP188 homolog [Danio rerio]	gi|688604376|ref|XM_001922983.4|/0.0/PREDICTED: Danio rerio nucleoporin 188 (nup188), mRNA	sp|Q5SRE5|NU188_HUMAN/0.0/Nucleoporin NUP188 homolog OS=Homo sapiens GN=NUP188 PE=1 SV=1	dre:559225/0.0/nup188, fk95d02, wu:fk95d02; nucleoporin 188; K14311 nuclear pore complex protein Nup188	NA	PTHR31431/0.0/--	NA
[2n]_116	gi|929281314|ref|XP_014017556.1|/0/PREDICTED: latent-transforming growth factor beta-binding protein 4 isoform X3 [Salmo salar]	NA	sp|Q8K4G1|LTBP4_MOUSE/0.0/Latent-transforming growth factor beta-binding protein 4 OS=Mus musculus GN=Ltbp4 PE=2 SV=2	dre:100333499/0.0/ltbp4; latent-transforming growth factor beta-binding protein 4; K08023 latent transforming growth factor beta binding protein 2/3/4	NA	PS01187/-/Calcium-binding EGF-like domain signature.	NA
[2n]_117	gi|688611383|ref|XP_009295046.1|/0/PREDICTED: filamin-A isoform X2 [Danio rerio]	NA	sp|P21333|FLNA_HUMAN/0.0/Filamin-A OS=Homo sapiens GN=FLNA PE=1 SV=4	dre:562529/0.0/flna, fb98b06, wu:fb98b06, wu:fd09g03, wu:fd49a06; filamin A, alpha (actin binding protein 280); K04437 filamin	NA	PS50194/20.705/Filamin/ABP280 repeat profile.	NA
[2n]_118	gi|966639737|gb|KTF74651.1|/0/hypothetical protein cypCar_00043685 [Cyprinus carpio]	gi|688562339|ref|XM_009302770.1|/7e-87/PREDICTED: Danio rerio methyl-CpG binding domain protein 6 (mbd6), transcript variant X2, mRNA	sp|Q3TY92|MBD6_MOUSE/5e-32/Methyl-CpG-binding domain protein 6 OS=Mus musculus GN=Mbd6 PE=2 SV=2	adf:107349750/5e-20/mucin-17-like; K08864 tousled-like kinase [EC:2.7.11.1]	NA	SM00391/2.3E-5/Methyl-CpG binding domain	NA
[2n]_119	gi|117606260|ref|NP_001071002.1|/0/UDP-glucose:glycoprotein glucosyltransferase 1 precursor [Danio rerio] &gt;gi|116487549|gb|AAI25833.1| Zgc:152896 [Danio rerio]	NA	sp|Q9NYU2|UGGG1_HUMAN/0.0/UDP-glucose:glycoprotein glucosyltransferase 1 OS=Homo sapiens GN=UGGT1 PE=1 SV=3	dre:553288/0.0/uggt1, zgc:152896; UDP-glucose glycoprotein glucosyltransferase 1; K11718 UDP-glucose:glycoprotein glucosyltransferase [EC:2.4.1.-]	NA	PTHR11226/0.0/--	biological_process:GO:0006486//protein glycosylation;molecular_function:GO:0003980//UDP-glucose:glycoprotein glucosyltransferase activity;
[2n]_120	gi|688553430|ref|XP_009299489.1|/0/PREDICTED: cyclin-G-associated kinase isoform X2 [Danio rerio]	gi|688553429|ref|XM_009301214.1|/0.0/PREDICTED: Danio rerio cyclin G associated kinase (gak), transcript variant X2, mRNA	sp|O14976|GAK_HUMAN/0.0/Cyclin-G-associated kinase OS=Homo sapiens GN=GAK PE=1 SV=2	dre:100151158/0.0/gak, si:dkeyp-1e8.1; cyclin G associated kinase; K08855 cyclin G-associated kinase [EC:2.7.11.1]	YBR059c/2e-31/---	PS51182/23.918/C2 tensin-type domain profile.	NA
[2n]_121	gi|528499787|ref|XP_005173196.1|/0/PREDICTED: lysine-specific demethylase 3B isoform X2 [Danio rerio]	NA	sp|Q7LBC6|KDM3B_HUMAN/0.0/Lysine-specific demethylase 3B OS=Homo sapiens GN=KDM3B PE=1 SV=2	dre:326643/0.0/kdm3b, im:7163548, wu:fa12c09, wu:fe01c10; lysine (K)-specific demethylase 3B; K15601 lysine-specific demethylase 3 [EC:1.14.11.-]	NA	PTHR12549:SF8/0.0/--	NA
[2n]_122	gi|156914806|gb|AAI52665.1|/0/Ralgps2 protein [Danio rerio]	gi|156914805|gb|BC152664.1|/0.0/Danio rerio Ral-A exchange factor RalGPS2, mRNA (cDNA clone MGC:174038 IMAGE:8157683), complete cds	sp|Q4R7W3|RGPS2_MACFA/0.0/Ras-specific guanine nucleotide-releasing factor RalGPS2 OS=Macaca fascicularis GN=RALGPS2 PE=2 SV=1	ola:101158694/9e-29/ras-specific guanine nucleotide-releasing factor 1; K04349 Ras-specific guanine nucleotide-releasing factor 1	NA	PTHR23113:SF180/1.1E-304/--	NA
[2n]_123	gi|915668473|gb|KOC70130.1|/4.40403e-83/Paternally-expressed gene 3 protein [Habropoda laboriosa]	NA	sp|P98088|MUC5A_HUMAN/3e-43/Mucin-5AC (Fragments) OS=Homo sapiens GN=MUC5AC PE=1 SV=3	myb:102241796/6e-59/MUC2; mucin 2, oligomeric mucus/gel-forming; K10955 intestinal mucin-2	YBR112c/3e-17/---	NA	biological_process:GO:0044260//cellular macromolecule metabolic process;GO:0006139//nucleobase-containing compound metabolic process;molecular_function:GO:0003824//catalytic activity;
[2n]_124	gi|528514751|ref|XP_002667379.3|/0/PREDICTED: myosin heavy chain, fast skeletal muscle isoform X2 [Danio rerio]	gi|460333531|gb|JX272926.1|/0.0/Culter alburnus myosin heavy chain a (MYHa) mRNA, complete cds	sp|Q90339|MYSS_CYPCA/0.0/Myosin heavy chain, fast skeletal muscle OS=Cyprinus carpio PE=2 SV=2	dre:100008376/0.0/fd14a01; wu:fd14a01; K10352 myosin heavy chain	ECU04g1000/0.0/---	PS50096/8.59/IQ motif profile.	NA
[2n]_125	gi|966671210|gb|KTG04591.1|/0/hypothetical protein cypCar_00023796 [Cyprinus carpio]	NA	sp|Q9Y6B7|AP4B1_HUMAN/2e-167/AP-4 complex subunit beta-1 OS=Homo sapiens GN=AP4B1 PE=1 SV=2	dre:393309/0.0/ap4b1, ap4b1l, zgc:63878; adaptor-related protein complex 4, beta 1 subunit; K12401 AP-4 complex subunit beta-1	SPBC2G2.06c/4e-41/---	PF09066/6.6E-14/Beta2-adaptin appendage, C-terminal sub-domain	biological_process:GO:0006886//intracellular protein transport;GO:0016192//vesicle-mediated transport;cellular_component:GO:0030131//clathrin adaptor complex;molecular_function:GO:0008565//protein transporter activity;
[2n]_126	gi|320089557|ref|NP_001188488.1|/0/signal-induced proliferation-associated 1-like protein 2 [Danio rerio]	gi|528494531|ref|XM_005169361.1|/0.0/PREDICTED: Danio rerio signal-induced proliferation-associated 1 like 2 (sipa1l2), transcript variant X3, mRNA	sp|Q9P2F8|SI1L2_HUMAN/0.0/Signal-induced proliferation-associated 1-like protein 2 OS=Homo sapiens GN=SIPA1L2 PE=1 SV=2	dre:497350/0.0/sipa1l2, im:7137555, si:dkey-77m16.2; signal-induced proliferation-associated 1 like 2; K17702 signal-induced proliferation-associated 1 like protein 2	NA	PTHR15711/1.7E-286/--	NA
[2n]_127	gi|966658968|gb|KTF93822.1|/0/hypothetical protein cypCar_00009570 [Cyprinus carpio]	gi|688538527|ref|XM_009298719.1|/0.0/PREDICTED: Danio rerio UDP-glucose glycoprotein glucosyltransferase 1 (uggt1), transcript variant X2, mRNA	sp|Q9NYU2|UGGG1_HUMAN/0.0/UDP-glucose:glycoprotein glucosyltransferase 1 OS=Homo sapiens GN=UGGT1 PE=1 SV=3	dre:553288/0.0/uggt1, zgc:152896; UDP-glucose glycoprotein glucosyltransferase 1; K11718 UDP-glucose:glycoprotein glucosyltransferase [EC:2.4.1.-]	NA	PTHR11226:SF3/0.0/--	NA
[2n]_128	gi|389594453|ref|XP_003722449.1|/1.71177e-111/proteophosphoglycan 5 [Leishmania major strain Friedlin] &gt;gi|323363677|emb|CBZ12682.1| proteophosphoglycan 5 [Leishmania major strain Friedlin]	NA	sp|Q6PZE0|MUC19_MOUSE/2e-69/Mucin-19 OS=Mus musculus GN=Muc19 PE=2 SV=2	csab:103241795/1e-39/MUC5AC; mucin 5AC, oligomeric mucus/gel-forming; K21125 mucin-5AC	mll2848/4e-13/---	NA	biological_process:GO:1901360//organic cyclic compound metabolic process;GO:0034641//cellular nitrogen compound metabolic process;GO:0046483//heterocycle metabolic process;GO:0006725//cellular aromatic compound metabolic process;GO:0044238//primary metabolic process;molecular_function:GO:0003824//catalytic activity;
[2n]_129	gi|688593294|ref|XP_009291040.1|/0/PREDICTED: centrosomal protein of 170 kDa protein B [Danio rerio]	NA	sp|A0JM08|C170B_XENTR/0.0/Centrosomal protein of 170 kDa protein B OS=Xenopus tropicalis GN=cep170b PE=2 SV=1	sasa:106610859/0.0/centrosomal protein of 170 kDa protein B-like; K16463 centrosomal protein CEP170	NA	PTHR15715/4.6E-266/--	NA
[2n]_130	gi|241982813|ref|NP_001155958.1|/0/proteasome-associated protein ECM29 homolog [Danio rerio]	gi|688532086|ref|XM_009307347.1|/0.0/PREDICTED: Danio rerio KIAA0368 ortholog (kiaa0368), transcript variant X1, mRNA	sp|Q5VYK3|ECM29_HUMAN/0.0/Proteasome-associated protein ECM29 homolog OS=Homo sapiens GN=ECM29 PE=1 SV=2	dre:563777/0.0/KIAA0368 ortholog; K11886 proteasome component ECM29	NA	PTHR23346:SF19/0.0/--	NA
[2n]_131	gi|966712960|gb|KTG45198.1|/0/hypothetical protein cypCar_00003499 [Cyprinus carpio]	NA	sp|Q3UJD6|UBP19_MOUSE/0.0/Ubiquitin carboxyl-terminal hydrolase 19 OS=Mus musculus GN=Usp19 PE=2 SV=1	dre:324335/0.0/usp19, si:dkey-32e6.9, wu:fc26a05; ubiquitin specific peptidase 19; K11847 ubiquitin carboxyl-terminal hydrolase 19 [EC:3.4.19.12]	SPCC1494.05c/1e-56/---	PF00443/4.2E-77/Ubiquitin carboxyl-terminal hydrolase	NA
[2n]_132	gi|688593294|ref|XP_009291040.1|/0/PREDICTED: centrosomal protein of 170 kDa protein B [Danio rerio]	gi|688593293|ref|XM_009292765.1|/1e-88/PREDICTED: Danio rerio centrosomal protein 170B (cep170b), mRNA	sp|A0JM08|C170B_XENTR/1e-174/Centrosomal protein of 170 kDa protein B OS=Xenopus tropicalis GN=cep170b PE=2 SV=1	tru:101077840/0.0/cep170b; centrosomal protein 170B; K16463 centrosomal protein CEP170	NA	PTHR15715/1.5E-213/--	NA
[2n]_133	gi|224809395|ref|NP_001139254.1|/0/collagen alpha-2(V) chain precursor [Danio rerio]	gi|224809394|ref|NM_001145782.1|/0.0/Danio rerio collagen, type V, alpha 2a (col5a2a), mRNA	sp|Q3U962|CO5A2_MOUSE/0.0/Collagen alpha-2(V) chain OS=Mus musculus GN=Col5a2 PE=1 SV=1	dre:564821/0.0/col5a2a, COL5A2, col5a2l, im:7038599, si:by143e18.1, si:ch211-198b21.5, si:dz167c3.3, wu:fa13f03, wu:fa98d01, wu:fj05e03; collagen, type V, alpha 2a; K19721 collagen, type V/XI/XXIV/XXVII, alpha	Cgl1939/3e-18/---	PTHR24023/1.3E-114/--	NA
[2n]_134	gi|292611895|ref|XP_001341895.3|/0/PREDICTED: multidrug resistance-associated protein 1 [Danio rerio]	gi|688539348|ref|XM_005168430.2|/0.0/PREDICTED: Danio rerio uncharacterized LOC101887100 (LOC101887100), mRNA	sp|Q5F364|MRP1_CHICK/0.0/Multidrug resistance-associated protein 1 OS=Gallus gallus GN=ABCC1 PE=2 SV=1	dre:100002010/0.0/abcc1, si:dkeyp-72e1.5; ATP-binding cassette, sub-family C (CFTR/MRP), member 1; K05665 ATP-binding cassette, subfamily C (CFTR/MRP), member 1	YDR135c/0.0/---	PS50893/22.356/ATP-binding cassette, ABC transporter-type domain profile.	NA
[2n]_135	gi|688600664|ref|XP_009292661.1|/0/PREDICTED: CLIP-associating protein 2 isoform X4 [Danio rerio]	gi|417368352|gb|JX499733.1|/0.0/Hypophthalmichthys molitrix microsatellite HysdE367-1 sequence	sp|Q6NYW6|CLAP2_DANRE/0.0/CLIP-associating protein 2 OS=Danio rerio GN=clasp2 PE=2 SV=1	mze:101467865/0.0/clasp2; cytoplasmic linker associated protein 2; K16578 CLIP-associating protein 1/2	NA	PTHR21567:SF30/0.0/--	NA
[2n]_136	gi|38303929|gb|AAH61959.1|/0/Asxl1 protein, partial [Danio rerio]	gi|38303928|gb|BC061959.1|/0.0/Danio rerio similar to additional sex combs like 1 (Drosophila), mRNA (cDNA clone IMAGE:6793220), partial cds	sp|Q9V727|ASX_DROME/4e-25/Polycomb protein Asx OS=Drosophila melanogaster GN=Asx PE=1 SV=1	dre:403066/0.0/asxl1, si:dkey-202m22.4; additional sex combs like transcriptional regulator 1; K11471 additional sex combs-like protein	XF1267/8e-08/---	PF13922/2.5E-21/PHD domain of transcriptional enhancer, Asx	NA
[2n]_137	gi|688532442|ref|XP_009289381.1|/0/PREDICTED: rap guanine nucleotide exchange factor 2 isoform X4 [Danio rerio]	NA	sp|F1PBJ0|RPGF2_CANFA/0.0/Rap guanine nucleotide exchange factor 2 OS=Canis familiaris GN=RAPGEF2 PE=1 SV=2	dre:793952/0.0/si:dkey-253i9.4; K08018 Rap guanine nucleotide exchange factor 2	NA	SM00100/0.25/Cyclic nucleotide-monophosphate binding domain	NA
[2n]_138	gi|966709085|gb|KTG41323.1|/0/hypothetical protein cypCar_00021154 [Cyprinus carpio]	gi|122114605|ref|NM_001080200.1|/0.0/Danio rerio eukaryotic translation initiation factor 4 gamma, 1a (eif4g1a), mRNA	sp|Q04637|IF4G1_HUMAN/0.0/Eukaryotic translation initiation factor 4 gamma 1 OS=Homo sapiens GN=EIF4G1 PE=1 SV=4	dre:572435/0.0/eif4g1a, CH73-211A15.2, wu:fb50a05, wu:fc60b06, zgc:158450; eukaryotic translation initiation factor 4 gamma, 1a; K03260 translation initiation factor 4G	RSp0884/9e-12/---	PTHR23253:SF10/0.0/--	molecular_function:GO:0003676//nucleic acid binding;
[2n]_139	gi|292621272|ref|XP_699579.3|/0/PREDICTED: WD repeat-containing protein 62 isoform X1 [Danio rerio]	gi|916539721|ref|NM_001312680.1|/0.0/Danio rerio WD repeat domain 62 (wdr62), mRNA	sp|O43379|WDR62_HUMAN/0.0/WD repeat-containing protein 62 OS=Homo sapiens GN=WDR62 PE=1 SV=4	pxy:105395501/2e-41/sorting nexin-2-like; K17917 sorting nexin-1/2	all0438_2/2e-15/---	PS50294/26.472/Trp-Asp (WD) repeats circular profile.	NA
[2n]_140	gi|688579586|ref|XP_009304848.1|/0/PREDICTED: supervillin isoform X5 [Danio rerio]	NA	sp|O46385|SVIL_BOVIN/0.0/Supervillin OS=Bos taurus GN=SVIL PE=1 SV=2	dre:30112/0.0/svila, sb:cb867, svil, wu:fd05a09; supervillin a; K10369 supervillin	NA	SM00262/1.0E-21/Gelsolin homology domain	NA
[2n]_141	gi|326674337|ref|XP_687702.4|/0/PREDICTED: insulin receptor substrate 1 [Danio rerio]	NA	sp|P84770|IRS1B_XENLA/0.0/Insulin receptor substrate 1-B OS=Xenopus laevis GN=irs1-b PE=2 SV=1	dre:559281/0.0/irs1, si:dkeyp-51h1.1, wu:fb51f11, wu:fd14h02; insulin receptor substrate 1; K16172 insulin receptor substrate 1	NA	PTHR10614/1.6E-269/--	NA
[2n]_142	gi|357527397|ref|NP_001239488.1|/0/protein argonaute-4 [Danio rerio] &gt;gi|408451534|gb|AFU66011.1| argonaute 4 [Danio rerio]	NA	sp|Q9HCK5|AGO4_HUMAN/0.0/Protein argonaute-4 OS=Homo sapiens GN=AGO4 PE=1 SV=2	dre:100535764/0.0/ago4, eif2c4, fd14f04, wu:fd14f04; argonaute RISC catalytic component 4; K11593 eukaryotic translation initiation factor 2C	NA	PF16488/6.6E-15/Argonaute linker 2 domain	molecular_function:GO:0003676//nucleic acid binding;
[2n]_143	gi|154344449|ref|XP_001568166.1|/7.35219e-115/proteophosphoglycan ppg4 [Leishmania braziliensis MHOM/BR/75/M2904] &gt;gi|134065503|emb|CAM43270.1| proteophosphoglycan ppg4 [Leishmania braziliensis MHOM/BR/75/M2904]	gi|21595824|gb|BC032782.1|/3e-09/Homo sapiens split hand/foot malformation (ectrodactyly) type 1, mRNA (cDNA clone MGC:45216 IMAGE:5166837), complete cds	sp|Q6PZE0|MUC19_MOUSE/4e-73/Mucin-19 OS=Mus musculus GN=Muc19 PE=2 SV=2	csab:103241795/6e-41/MUC5AC; mucin 5AC, oligomeric mucus/gel-forming; K21125 mucin-5AC	mll2848/1e-14/---	NA	biological_process:GO:1901360//organic cyclic compound metabolic process;GO:0034641//cellular nitrogen compound metabolic process;GO:0046483//heterocycle metabolic process;GO:0006725//cellular aromatic compound metabolic process;GO:0044238//primary metabolic process;molecular_function:GO:0003824//catalytic activity;
[2n]_144	gi|966646853|gb|KTF81763.1|/0/hypothetical protein cypCar_00018677, partial [Cyprinus carpio]	NA	sp|Q8BY87|UBP47_MOUSE/0.0/Ubiquitin carboxyl-terminal hydrolase 47 OS=Mus musculus GN=Usp47 PE=1 SV=2	dre:100101645/0.0/usp47, zgc:165650; ubiquitin specific peptidase 47; K11857 ubiquitin carboxyl-terminal hydrolase 47 [EC:3.4.19.12]	SPBC713.02c/7e-62/---	PTHR24006/2.3E-133/--	NA
[2n]_145	gi|966673969|gb|KTG07350.1|/0/hypothetical protein cypCar_00026138 [Cyprinus carpio]	NA	sp|Q13615|MTMR3_HUMAN/0.0/Myotubularin-related protein 3 OS=Homo sapiens GN=MTMR3 PE=1 SV=3	dre:393838/0.0/mtmr3, si:ch73-100n10.1, si:ch73-100n10.2, zgc:77875; myotubularin related protein 3; K18082 myotubularin-related protein 3/4 [EC:3.1.3.48 3.1.3.64 3.1.3.95]	NA	SM00064/5.6E-29/Protein present in Fab1, YOTB, Vac1, and EEA1	NA
[2n]_146	gi|326675663|ref|XP_686927.3|/0/PREDICTED: leucine zipper protein 1 [Danio rerio] &gt;gi|688594932|ref|XP_009291414.1| PREDICTED: leucine zipper protein 1 [Danio rerio]	gi|685042193|emb|LN590718.1|/0.0/Cyprinus carpio genome assembly common carp genome, scaffold: LG9, chromosome: 9	sp|Q86V48|LUZP1_HUMAN/4e-140/Leucine zipper protein 1 OS=Homo sapiens GN=LUZP1 PE=1 SV=2	asn:102386258/2e-19/myosin-16; K17751 myosin heavy chain 6/7	AF1032/2e-14/---	PTHR23166:SF7/0.0/--	NA
[2n]_147	gi|966647563|gb|KTF82473.1|/0/hypothetical protein cypCar_00026445 [Cyprinus carpio]	gi|685047897|emb|LN596409.1|/1e-45/Cyprinus carpio genome assembly common carp genome ,scaffold 000000882	sp|Q54CE0|DDX17_DICDI/3e-16/Probable ATP-dependent RNA helicase ddx17 OS=Dictyostelium discoideum GN=ddx17 PE=3 SV=1	dre:100334979/0.0/tdrd12, si:ch1073-415n3.1; tudor domain containing 12; K18409 ATP-dependent RNA helicase TDRD12 [EC:3.6.4.13]	ECU08g1080/1e-14/---	PTHR24031/1.7E-120/--	NA
[2n]_148	gi|528511867|ref|XP_005160819.1|/0/PREDICTED: thrombospondin-1 isoform X1 [Danio rerio]	gi|688602721|ref|XM_685303.7|/0.0/PREDICTED: Danio rerio thrombospondin 1 (thbs1), transcript variant X2, mRNA	sp|Q28178|TSP1_BOVIN/0.0/Thrombospondin-1 OS=Bos taurus GN=THBS1 PE=2 SV=2	dre:561901/0.0/thbs1b, Tsp-1, si:dkey-11e23.1, thbs1, wu:fc48c03; thrombospondin 1b; K16857 thrombospondin 1	NA	PS51234/15.898/Thrombospondin type-3 (TSP3) repeat profile.	NA
[2n]_149	gi|966638461|gb|KTF73565.1|/0/hypothetical protein cypCar_00027711 [Cyprinus carpio]	NA	sp|Q9UBW7|ZMYM2_HUMAN/0.0/Zinc finger MYM-type protein 2 OS=Homo sapiens GN=ZMYM2 PE=1 SV=1	fca:101093121/4e-08/SDC3; syndecan 3; K16337 syndecan 3	NA	PTHR11697:SF73/0.0/--	NA
[2n]_150	gi|389594453|ref|XP_003722449.1|/6.87812e-97/proteophosphoglycan 5 [Leishmania major strain Friedlin] &gt;gi|323363677|emb|CBZ12682.1| proteophosphoglycan 5 [Leishmania major strain Friedlin]	NA	sp|P98088|MUC5A_HUMAN/3e-43/Mucin-5AC (Fragments) OS=Homo sapiens GN=MUC5AC PE=1 SV=3	csab:103241795/7e-68/MUC5AC; mucin 5AC, oligomeric mucus/gel-forming; K21125 mucin-5AC	SPBC28F2.12/2e-15/---	NA	biological_process:GO:0044260//cellular macromolecule metabolic process;GO:0006139//nucleobase-containing compound metabolic process;molecular_function:GO:0003824//catalytic activity;
[2n]_151	gi|966700687|gb|KTG32928.1|/0/hypothetical protein cypCar_00016897 [Cyprinus carpio]	NA	sp|Q6GPD0|RHG32_XENLA/0.0/Rho GTPase-activating protein 32 OS=Xenopus laevis GN=arhgap32 PE=2 SV=1	dre:569434/0.0/arhgap32b, im:7150060, si:dkey-269g4.4; Rho GTPase activating protein 32b; K20647 Rho GTPase-activating protein 32	RSp0884/4e-09/---	PTHR15729/1.4E-286/--	NA
[2n]_152	gi|542182885|ref|XP_005469199.1|/1.70718e-168/PREDICTED: caskin-2 isoform X2 [Oreochromis niloticus]	NA	sp|Q8VHK1|CSKI2_MOUSE/0.0/Caskin-2 OS=Mus musculus GN=Caskin2 PE=1 SV=3	apla:101799820/5e-25/hexosaminidase D-like; K14459 hexosaminidase [EC:3.2.1.52]	all2748/4e-15/---	PF16907/2.7E-38/Proline rich region of Caskin proteins	NA
[2n]_153	gi|688557408|ref|XP_009300161.1|/0/PREDICTED: rho guanine nucleotide exchange factor 12 isoform X2 [Danio rerio]	NA	sp|Q9NZN5|ARHGC_HUMAN/0.0/Rho guanine nucleotide exchange factor 12 OS=Homo sapiens GN=ARHGEF12 PE=1 SV=1	dre:571031/0.0/arhgef12b, arhgef12, si:ch211-142p3.1, si:dkey-70k11.3; Rho guanine nucleotide exchange factor (GEF) 12b; K07532 Rho guanine nucleotide exchange factor 12	SPCC645.07/6e-16/---	PTHR12673/0.0/--	NA
[2n]_154	gi|657583617|ref|XP_008295924.1|/0/PREDICTED: leucine-rich repeat-containing protein 16A [Stegastes partitus]	gi|657583616|ref|XM_008297702.1|/1e-173/PREDICTED: Stegastes partitus leucine rich repeat containing 16A (lrrc16a), mRNA	sp|Q5VZK9|LR16A_HUMAN/0.0/Leucine-rich repeat-containing protein 16A OS=Homo sapiens GN=LRRC16A PE=1 SV=1	mze:106676585/0.0/leucine-rich repeat-containing protein 16A-like; K20493 leucine-rich repeat-containing protein 16	SPAC140.02/2e-06/---	PTHR24112:SF39/0.0/--	NA
[2n]_155	gi|303227979|ref|NP_001181907.1|/0/clathrin, heavy chain b (Hc) [Danio rerio]	gi|303227978|ref|NM_001194978.1|/0.0/Danio rerio clathrin, heavy chain b (Hc) (cltcb), mRNA	sp|Q68FD5|CLH1_MOUSE/0.0/Clathrin heavy chain 1 OS=Mus musculus GN=Cltc PE=1 SV=3	dre:503600/0.0/cltcb, im:7145213, wu:fd07f11, zgc:113234; clathrin, heavy chain b (Hc); K04646 clathrin heavy chain	NA	PF00637/3.3E-26/Region in Clathrin and VPS	NA
[2n]_156	gi|688590842|ref|XP_009290539.1|/0/PREDICTED: dynein heavy chain 11, axonemal [Danio rerio]	gi|688590841|ref|XM_009292264.1|/0.0/PREDICTED: Danio rerio dynein, axonemal, heavy chain 11 (dnah11), mRNA	sp|Q96DT5|DYH11_HUMAN/0.0/Dynein heavy chain 11, axonemal OS=Homo sapiens GN=DNAH11 PE=1 SV=3	dre:567790/0.0/dnah11; dynein axonemal heavy chain 11; K10408 dynein heavy chain, axonemal	YKR054c/9e-28/---	PTHR10676/0.0/--	NA
[2n]_157	gi|966708467|gb|KTG40705.1|/0/hypothetical protein cypCar_00012932 [Cyprinus carpio]	gi|685047382|emb|LN595894.1|/3e-36/Cyprinus carpio genome assembly common carp genome ,scaffold 000000730	sp|Q02224|CENPE_HUMAN/1e-84/Centromere-associated protein E OS=Homo sapiens GN=CENPE PE=1 SV=2	dre:767754/0.0/cenpe, wu:fc06a10, zgc:152925; centromere protein E; K11498 centromeric protein E	YHR023w/6e-32/---	NA	NA
[2n]_158	gi|966668751|gb|KTG02132.1|/0/hypothetical protein cypCar_00036287, partial [Cyprinus carpio]	NA	sp|E7F568|COBL_DANRE/0.0/Protein cordon-bleu OS=Danio rerio GN=cobl PE=1 SV=2	dre:497312/0.0/cobl, im:7136115, si:ch211-207g17.1; cordon-bleu WH2 repeat protein; K18623 protein cordon-bleu	NA	SM00246/18.0/Wiskott Aldrich syndrome homology region 2	NA
[2n]_159	gi|345808363|gb|AEO16873.1|/0/DNA (cytosine-5-)-methyltransferase 7 [Carassius auratus]	NA	sp|Q9UBC3|DNM3B_HUMAN/0.0/DNA (cytosine-5)-methyltransferase 3B OS=Homo sapiens GN=DNMT3B PE=1 SV=1	dre:321084/0.0/dnmt3ba, cb91, dnmt3b, dnmt3b2, dnmt3bl, dnmt7, sb:cb91, wu:fb16h07; DNA (cytosine-5-)-methyltransferase 3 beta, duplicate a; K17399 DNA (cytosine-5)-methyltransferase 3B [EC:2.1.1.37]	YER016w/2e-06/---	PF00855/2.6E-12/PWWP domain	biological_process:GO:0006306//DNA methylation;molecular_function:GO:0003677//DNA binding;GO:0008168//methyltransferase activity;
[2n]_160	gi|688601029|ref|XP_009292759.1|/0/PREDICTED: testis- and ovary-specific PAZ domain-containing protein 1 [Danio rerio]	NA	sp|G7H7V7|TOPZ1_BOVIN/9e-100/Testis- and ovary-specific PAZ domain-containing protein 1 OS=Bos taurus GN=TOPAZ1 PE=2 SV=1	NA	NA	PTHR35671/8.6E-118/--	NA
[2n]_161	gi|688573621|ref|XP_009303472.1|/0/PREDICTED: low-density lipoprotein receptor-related protein 2 isoform X5 [Danio rerio]	gi|688573620|ref|XM_009305197.1|/0.0/PREDICTED: Danio rerio si:dkey-88l16.3 (si:dkey-88l16.3), transcript variant X5, mRNA	sp|A2ARV4|LRP2_MOUSE/5e-129/Low-density lipoprotein receptor-related protein 2 OS=Mus musculus GN=Lrp2 PE=1 SV=1	bacu:103004235/7e-148/LRP2; LDL receptor related protein 2; K06233 low density lipoprotein-related protein 2	NA	PS50068/11.6/LDL-receptor class A (LDLRA) domain profile.	NA
[2n]_162	gi|928081078|ref|XP_013855354.1|/0/PREDICTED: protein argonaute-4 isoform X4 [Austrofundulus limnaeus]	gi|992205843|ref|XM_007247871.2|/0.0/PREDICTED: Astyanax mexicanus protein argonaute-4 (LOC103043810), transcript variant X2, mRNA	sp|Q9HCK5|AGO4_HUMAN/0.0/Protein argonaute-4 OS=Homo sapiens GN=AGO4 PE=1 SV=2	mze:101466128/0.0/ago4; protein argonaute-4; K11593 eukaryotic translation initiation factor 2C	NA	PF16488/9.4E-15/Argonaute linker 2 domain	NA
[2n]_163	gi|389594451|ref|XP_003722448.1|/1.04781e-105/proteophosphoglycan ppg4 [Leishmania major strain Friedlin] &gt;gi|323363676|emb|CBZ12681.1| proteophosphoglycan ppg4 [Leishmania major strain Friedlin]	gi|21595824|gb|BC032782.1|/3e-12/Homo sapiens split hand/foot malformation (ectrodactyly) type 1, mRNA (cDNA clone MGC:45216 IMAGE:5166837), complete cds	sp|Q6PZE0|MUC19_MOUSE/2e-66/Mucin-19 OS=Mus musculus GN=Muc19 PE=2 SV=2	csab:103241795/6e-39/MUC5AC; mucin 5AC, oligomeric mucus/gel-forming; K21125 mucin-5AC	mll2848/4e-13/---	NA	biological_process:GO:1901360//organic cyclic compound metabolic process;GO:0034641//cellular nitrogen compound metabolic process;GO:0046483//heterocycle metabolic process;GO:0006725//cellular aromatic compound metabolic process;GO:0044238//primary metabolic process;molecular_function:GO:0003824//catalytic activity;
[2n]_164	gi|190340249|gb|AAI63501.1|/0/Integrin, alpha 5 (fibronectin receptor, alpha polypeptide) [Danio rerio]	NA	sp|Q06274|ITA5_XENLA/0.0/Integrin alpha-5 OS=Xenopus laevis GN=itga5 PE=2 SV=1	dre:386787/0.0/itga5, sb:cb665, wu:fe02h07; integrin, alpha 5 (fibronectin receptor, alpha polypeptide); K06484 integrin alpha 5	NA	PS51470/11.391/FG-GAP repeat profile.	biological_process:GO:0007155//cell adhesion;GO:0085029//extracellular matrix assembly;GO:0007229//integrin-mediated signaling pathway;GO:0001756//somitogenesis;GO:0001501//skeletal system development;cellular_component:GO:0008305//integrin complex;molecular_function:GO:0001968//fibronectin binding;GO:0046982//protein heterodimerization activity;
[2n]_165	gi|528481251|ref|XP_005172104.1|/0/PREDICTED: tyrosine-protein kinase ABL1 isoform X1 [Danio rerio]	NA	sp|P00520|ABL1_MOUSE/0.0/Tyrosine-protein kinase ABL1 OS=Mus musculus GN=Abl1 PE=1 SV=3	dre:100000720/0.0/abl1; c-abl oncogene 1, non-receptor tyrosine kinase; K06619 abelson tyrosine-protein kinase 1 [EC:2.7.10.2]	YAR019c/7e-20/---	PR00401/1.9E-12/SH2 domain signature	NA
[2n]_166	gi|190570282|ref|NP_001122009.1|/0/host cell factor 1 [Danio rerio]	NA	sp|P51611|HCFC1_MESAU/0.0/Host cell factor 1 OS=Mesocricetus auratus GN=HCFC1 PE=1 SV=1	dre:565206/0.0/hcfc1b, fc07b09, wu:fc07b09, wu:fe17f08; host cell factor C1b; K14966 host cell factor	CC1007/6e-06/---	PTHR23244/3.3E-51/--	NA
[2n]_167	gi|688588167|ref|XP_009290008.1|/0/PREDICTED: rho guanine nucleotide exchange factor 12 isoform X3 [Danio rerio]	gi|688588166|ref|XM_009291733.1|/0.0/PREDICTED: Danio rerio Rho guanine nucleotide exchange factor (GEF) 12 (arhgef12), transcript variant X3, mRNA	sp|Q8R4H2|ARHGC_MOUSE/0.0/Rho guanine nucleotide exchange factor 12 OS=Mus musculus GN=Arhgef12 PE=1 SV=2	dre:562455/0.0/arhgef12a, arhgef12; Rho guanine nucleotide exchange factor (GEF) 12a; K07532 Rho guanine nucleotide exchange factor 12	SPAC1006.06/3e-19/---	SM00325/4.8E-55/Guanine nucleotide exchange factor for Rho/Rac/Cdc42-like GTPases	NA
[2n]_168	gi|528517763|ref|XP_001922150.3|/0/PREDICTED: protein FAM208A [Danio rerio]	NA	sp|Q9UK61|F208A_HUMAN/3e-94/Protein FAM208A OS=Homo sapiens GN=FAM208A PE=1 SV=3	fab:101819277/2e-11/DNA-directed RNA polymerase II subunit RPB1-like; K03006 DNA-directed RNA polymerase II subunit RPB1 [EC:2.7.7.6]	Rv3876/1e-06/---	PTHR16207:SF1/0.0/--	NA
[2n]_169	gi|908423950|ref|XP_013130179.1|/0/PREDICTED: MAP kinase-activating death domain protein isoform X10 [Oreochromis niloticus]	gi|688564604|ref|XM_009303290.1|/0.0/PREDICTED: Danio rerio MAP-kinase activating death domain (madd), transcript variant X26, mRNA	sp|O08873|MADD_RAT/0.0/MAP kinase-activating death domain protein OS=Rattus norvegicus GN=Madd PE=1 SV=1	cfr:102504872/4e-18/SBF1; SET binding factor 1; K18061 myotubularin-related protein 5/13	NA	PF02141/3.2E-32/DENN (AEX-3) domain	NA
[2n]_170	gi|688579164|ref|XP_009304764.1|/0/PREDICTED: HEAT repeat-containing protein 1 isoform X1 [Danio rerio]	NA	sp|Q7SY48|HEAT1_DANRE/0.0/HEAT repeat-containing protein 1 OS=Danio rerio GN=heatr1 PE=2 SV=1	dre:334446/0.0/heatr1, BAP28, BAP28-like, fi69e12, flj10359, wu:fi69e12, zC146F4.2, zgc:63510; HEAT repeat containing 1; K14550 U3 small nucleolar RNA-associated protein 10	NA	PTHR13457/0.0/--	biological_process:GO:0000462//maturation of SSU-rRNA from tricistronic rRNA transcript (SSU-rRNA, 5.8S rRNA, LSU-rRNA);GO:0043066//negative regulation of apoptotic process;GO:0043487//regulation of RNA stability;cellular_component:GO:0005730//nucleolus;GO:0030529//intracellular ribonucleoprotein complex;
[2n]_171	gi|831326035|ref|XP_012696119.1|/0/PREDICTED: fibronectin-like isoform X10 [Clupea harengus]	gi|688531198|ref|XM_009305554.1|/1e-171/PREDICTED: Danio rerio fibronectin 1b (fn1b), transcript variant X2, mRNA	sp|P07589|FINC_BOVIN/0.0/Fibronectin OS=Bos taurus GN=FN1 PE=1 SV=4	sasa:100380696/0.0/finc; fibronectin; K05717 fibronectin 1	NA	PS50853/15.535/Fibronectin type-III domain profile.	biological_process:GO:0001756//somitogenesis;cellular_component:GO:0005576//extracellular region;
[2n]_172	gi|597750255|ref|XP_007237050.1|/0/PREDICTED: protein VPRBP isoform X1 [Astyanax mexicanus]	NA	sp|Q9Y4B6|VPRBP_HUMAN/0.0/Protein VPRBP OS=Homo sapiens GN=VPRBP PE=1 SV=3	mze:101466865/0.0/dcaf1, vprbp; DDB1 and CUL4 associated factor 1; K11789 HIV-1 Vpr-binding protein	XF1267/2e-18/---	PTHR13129/0.0/--	NA
[2n]_173	gi|597784764|ref|XP_007255880.1|/0/PREDICTED: myotubularin-related protein 4 isoform X3 [Astyanax mexicanus]	NA	sp|Q91XS1|MTMR4_MOUSE/0.0/Myotubularin-related protein 4 OS=Mus musculus GN=Mtmr4 PE=1 SV=1	dre:393584/0.0/mtmr4, zgc:63645; myotubularin related protein 4; K18082 myotubularin-related protein 3/4 [EC:3.1.3.48 3.1.3.64 3.1.3.95]	NA	PTHR10807:SF64/0.0/--	NA
[2n]_174	gi|528470732|ref|XP_005163675.1|/0/PREDICTED: amylo-1, 6-glucosidase, 4-alpha-glucanotransferase isoform X1 [Danio rerio] &gt;gi|688536721|ref|XP_009296758.1| PREDICTED: amylo-1, 6-glucosidase, 4-alpha-glucanotransferase isoform X1 [Danio rerio] &gt;gi|688536724|ref|XP_009296759.1| PREDICTED: amylo-1, 6-glucosidase, 4-alpha-glucanotransferase isoform X1 [Danio rerio] &gt;gi|688536726|ref|XP_00929…	NA	sp|P35574|GDE_RABIT/0.0/Glycogen debranching enzyme OS=Oryctolagus cuniculus GN=AGL PE=1 SV=1	dre:567798/0.0/agla, agl, si:ch211-153l6.1; amylo-alpha-1, 6-glucosidase, 4-alpha-glucanotransferase a; K01196 glycogen debranching enzyme [EC:2.4.1.25 3.2.1.33]	YPR184w_2/0.0/---	PF14702/2.0E-61/central domain of human glycogen debranching enzyme	NA
[2n]_175	gi|597736841|ref|XP_007230671.1|/0/PREDICTED: tyrosine-protein kinase SgK223-like [Astyanax mexicanus]	NA	sp|Q86YV5|SG223_HUMAN/3e-179/Tyrosine-protein kinase SgK223 OS=Homo sapiens GN=SGK223 PE=1 SV=3	sasa:106561388/0.0/tyrosine-protein kinase SgK223-like; K17537 tyrosine-protein kinase SgK223 [EC:2.7.10.2]	NA	PTHR22972/0.0/--	NA
[2n]_176	gi|47086099|ref|NP_998431.1|/0/probable helicase with zinc finger domain [Danio rerio] &gt;gi|82185991|sp|Q6NYU2.1|HELZ_DANRE RecName: Full=Probable helicase with zinc finger domain &gt;gi|42542947|gb|AAH66461.1| Zgc:77407 [Danio rerio]	NA	sp|Q6NYU2|HELZ_DANRE/0.0/Probable helicase with zinc finger domain OS=Danio rerio GN=helz PE=2 SV=1	tru:101067721/8e-54/mov10; Mov10 RISC complex RNA helicase; K18422 helicase MOV-10 [EC:3.6.4.13]	YKL017c/2e-31/---	PTHR10887:SF365/0.0/--	biological_process:GO:0006355//regulation of transcription, DNA-templated;cellular_component:GO:0005634//nucleus;molecular_function:GO:0005524//ATP binding;GO:0008270//zinc ion binding;GO:0004386//helicase activity;GO:0003700//transcription factor activity, sequence-specific DNA binding;GO:0003676//nucleic acid binding;
[2n]_177	gi|528496194|ref|XP_005156361.1|/0/PREDICTED: autism susceptibility gene 2 protein isoform X2 [Danio rerio]	NA	sp|Q8WXX7|AUTS2_HUMAN/8e-138/Autism susceptibility gene 2 protein OS=Homo sapiens GN=AUTS2 PE=1 SV=1	der:Dere_GG14314/7e-15/GG14314 gene product from transcript GG14314-RL; K05628 arginine-glutamic acid dipeptide repeats protein	NA	PF15336/1.8E-74/Autism susceptibility gene 2 protein	NA
[2n]_178	gi|688609016|ref|XP_009294536.1|/0/PREDICTED: calmodulin-regulated spectrin-associated protein 2 isoform X3 [Danio rerio]	NA	sp|Q8C1B1|CAMP2_MOUSE/0.0/Calmodulin-regulated spectrin-associated protein 2 OS=Mus musculus GN=Camsap2 PE=1 SV=3	dre:562741/0.0/camsap2a, camsap1l1, camsap2, si:dkey-39e8.1, wu:fc16g04, wu:fc23h08; calmodulin regulated spectrin-associated protein family, member 2a; K17493 calmodulin-regulated spectrin-associated protein	NA	PF17095/1.9E-24/Spectrin-binding region of Ca2+-Calmodulin	NA
[2n]_179	gi|966706299|gb|KTG38540.1|/0/hypothetical protein cypCar_00003006 [Cyprinus carpio]	gi|688554836|ref|XM_005171796.2|/0.0/PREDICTED: Danio rerio tuberous sclerosis 1a (tsc1a), transcript variant X2, mRNA	sp|Q9Z136|TSC1_RAT/0.0/Hamartin OS=Rattus norvegicus GN=Tsc1 PE=1 SV=1	dre:337167/0.0/tsc1a, fa99f04, wu:fa99f04, zgc:63657; tuberous sclerosis 1a; K07206 tuberous sclerosis 1	aq_629/2e-10/---	PF04388/2.3E-215/Hamartin protein	biological_process:GO:0032006//regulation of TOR signaling;GO:0060271//cilium assembly;GO:0007368//determination of left/right symmetry;GO:0048793//pronephros development;cellular_component:GO:0005794//Golgi apparatus;
[2n]_180	gi|688557089|ref|XP_009300104.1|/0/PREDICTED: microtubule-associated serine/threonine-protein kinase 4 isoform X4 [Danio rerio]	NA	sp|Q811L6|MAST4_MOUSE/0.0/Microtubule-associated serine/threonine-protein kinase 4 OS=Mus musculus GN=Mast4 PE=2 SV=3	dre:100149322/0.0/mast4, si:ch73-205f10.1; microtubule associated serine/threonine kinase family member 4; K08789 microtubule-associated serine/threonine kinase [EC:2.7.11.1]	YBL105c_2/6e-50/---	SM00228/6.1E-13/Domain present in PSD-95, Dlg, and ZO-1/2.	NA
[2n]_181	gi|966654227|gb|KTF89081.1|/0/hypothetical protein cypCar_00040385 [Cyprinus carpio]	NA	sp|Q9Y238|DLEC1_HUMAN/0.0/Deleted in lung and esophageal cancer protein 1 OS=Homo sapiens GN=DLEC1 PE=2 SV=2	dre:557988/1e-24/hydin, si:ch211-245p7.3, si:ch73-22b10.1, si:ch73-22b10.2; HYDIN, axonemal central pair apparatus protein; K17570 hydrocephalus-inducing protein	NA	PTHR23053/0.0/--	NA
[2n]_182	gi|187608185|ref|NP_001119895.1|/0/ATP-dependent RNA helicase DDX3X [Danio rerio]	gi|187608184|ref|NM_001126423.1|/0.0/Danio rerio DEAD (Asp-Glu-Ala-Asp) box helicase 3a (ddx3a), mRNA	sp|O00571|DDX3X_HUMAN/0.0/ATP-dependent RNA helicase DDX3X OS=Homo sapiens GN=DDX3X PE=1 SV=3	dre:566947/0.0/ddx3a, ddx3, fb74g09, wu:fb74g09, zgc:158804; DEAD (Asp-Glu-Ala-Asp) box helicase 3a; K11594 ATP-dependent RNA helicase DDX3X [EC:3.6.4.13]	ECU08g1080/2e-78/---	PF00271/3.2E-31/Helicase conserved C-terminal domain	NA
[2n]_183	gi|966645954|gb|KTF80866.1|/0/hypothetical protein cypCar_00032659 [Cyprinus carpio]	gi|688533902|ref|XM_005170984.2|/0.0/PREDICTED: Danio rerio B-cell CLL/lymphoma 9 (bcl9), transcript variant X3, mRNA	sp|O00512|BCL9_HUMAN/0.0/B-cell CLL/lymphoma 9 protein OS=Homo sapiens GN=BCL9 PE=1 SV=4	aec:105146238/6e-35/ATP-dependent helicase brm; K11647 SWI/SNF-related matrix-associated actin-dependent regulator of chromatin subfamily A member 2/4 [EC:3.6.4.-]	Cgl1939/5e-10/---	PTHR15185/1.7E-275/--	NA
[2n]_184	gi|597750255|ref|XP_007237050.1|/0/PREDICTED: protein VPRBP isoform X1 [Astyanax mexicanus]	gi|992182442|ref|XM_015602371.1|/0.0/PREDICTED: Astyanax mexicanus Vpr (HIV-1) binding protein (vprbp), transcript variant X2, mRNA	sp|Q80TR8|VPRBP_MOUSE/0.0/Protein VPRBP OS=Mus musculus GN=Vprbp PE=1 SV=4	mze:101466865/0.0/dcaf1, vprbp; DDB1 and CUL4 associated factor 1; K11789 HIV-1 Vpr-binding protein	XF1267/2e-18/---	PTHR13129/0.0/--	NA
[2n]_185	gi|189533646|ref|XP_001923018.1|/0/PREDICTED: nucleoporin NUP188 homolog [Danio rerio]	NA	sp|Q5SRE5|NU188_HUMAN/0.0/Nucleoporin NUP188 homolog OS=Homo sapiens GN=NUP188 PE=1 SV=1	dre:559225/0.0/nup188, fk95d02, wu:fk95d02; nucleoporin 188; K14311 nuclear pore complex protein Nup188	NA	PF10487/8.2E-28/Nucleoporin subcomplex protein binding to Pom34	NA
[2n]_186	gi|966708815|gb|KTG41053.1|/0/hypothetical protein cypCar_00006540 [Cyprinus carpio]	NA	sp|O15040|TCPR2_HUMAN/0.0/Tectonin beta-propeller repeat-containing protein 2 OS=Homo sapiens GN=TECPR2 PE=1 SV=4	shr:100914926/6e-24/HPS5; HPS5, biogenesis of lysosomal organelles complex 2 subunit 2; K20191 Hermansky-Pudlak syndrome 5 protein	NA	PTHR23287:SF16/0.0/--	NA
[2n]_187	gi|966669754|gb|KTG03135.1|/0/hypothetical protein cypCar_00044144, partial [Cyprinus carpio]	gi|688584893|ref|XM_001922804.4|/0.0/PREDICTED: Danio rerio polymerase (RNA) I polypeptide A (polr1a), mRNA	sp|O95602|RPA1_HUMAN/0.0/DNA-directed RNA polymerase I subunit RPA1 OS=Homo sapiens GN=POLR1A PE=1 SV=2	dre:327078/0.0/polr1a, cb934, fa26a03, sb:cb935, wu:fa26a03; polymerase (RNA) I polypeptide A; K02999 DNA-directed RNA polymerase I subunit RPA1 [EC:2.7.7.6]	SPBC4C3.05c/0.0/---	PF04983/1.1E-35/RNA polymerase Rpb1, domain 3	NA
[2n]_188	gi|688600910|ref|XP_009292733.1|/0/PREDICTED: nuclear pore complex protein Nup153 isoform X3 [Danio rerio]	gi|688600907|ref|XM_695225.7|/0.0/PREDICTED: Danio rerio nucleoporin 153kDa (nup153), transcript variant X2, mRNA	sp|P49790|NU153_HUMAN/3e-113/Nuclear pore complex protein Nup153 OS=Homo sapiens GN=NUP153 PE=1 SV=2	dre:571621/0.0/nup153, fd23d09, si:ch211-153f2.5, wu:fd23d09; nucleoporin 153; K14296 nuclear pore complex protein Nup153	XF1267/1e-10/---	PS01358/-/Zinc finger RanBP2-type signature.	NA
[2n]_189	gi|597760587|ref|XP_007244296.1|/0/PREDICTED: lysine-specific demethylase 6A-like isoform X1 [Astyanax mexicanus]	NA	sp|O15550|KDM6A_HUMAN/0.0/Lysine-specific demethylase 6A OS=Homo sapiens GN=KDM6A PE=1 SV=2	sasa:106575616/0.0/lysine-specific demethylase 6A-like; K11447 histone demethylase [EC:1.14.11.-]	YBR112c/7e-46/---	PF13181/0.15/Tetratricopeptide repeat	NA
[2n]_190	gi|148235455|ref|NP_001091650.1|/0/paired amphipathic helix protein Sin3a [Danio rerio] &gt;gi|146218422|gb|AAI39857.1| Zgc:162128 protein [Danio rerio]	NA	sp|Q96ST3|SIN3A_HUMAN/0.0/Paired amphipathic helix protein Sin3a OS=Homo sapiens GN=SIN3A PE=1 SV=2	dre:563090/0.0/sin3aa, zgc:162128; SIN3 transcription regulator family member Aa; K11644 paired amphipathic helix protein Sin3a	SPBC12C2.10c/6e-109/---	PTHR12346:SF2/0.0/--	biological_process:GO:0006355//regulation of transcription, DNA-templated;cellular_component:GO:0005634//nucleus;
[2n]_191	gi|966710262|gb|KTG42500.1|/0/hypothetical protein cypCar_00004636 [Cyprinus carpio]	NA	sp|Q6ZU64|CC108_HUMAN/0.0/Coiled-coil domain-containing protein 108 OS=Homo sapiens GN=CCDC108 PE=2 SV=2	bom:102271818/2e-07/hydrocephalus-inducing protein homolog; K17570 hydrocephalus-inducing protein	NA	PTHR10270/0.0/--	NA
[2n]_192	gi|966673273|gb|KTG06654.1|/0/hypothetical protein cypCar_00007539 [Cyprinus carpio]	gi|688568680|ref|XM_009304134.1|/0.0/PREDICTED: Danio rerio lysine (K)-specific demethylase 5C (kdm5c), transcript variant X1, mRNA	sp|Q38JA7|KDM5C_CANFA/0.0/Lysine-specific demethylase 5C OS=Canis familiaris GN=KDM5C PE=2 SV=1	dre:553406/0.0/kdm5c, im:7158173, si:ch211-218o21.2, wu:fa28h03, wu:fi31b07; lysine (K)-specific demethylase 5C; K11446 histone demethylase JARID1 [EC:1.14.11.-]	NA	PF02373/2.4E-43/JmjC domain, hydroxylase	NA
[2n]_193	gi|528506641|ref|XP_005158804.1|/0/PREDICTED: kinase D-interacting substrate of 220 kDa isoform X2 [Danio rerio]	NA	sp|Q7T163|KDIS_DANRE/0.0/Kinase D-interacting substrate of 220 kDa OS=Danio rerio GN=kidins220 PE=2 SV=2	dre:570732/0.0/kidins220a, si:dkey-177f17.1; kinase D-interacting substrate 220a; K12460 ankyrin repeat-rich membrane spanning protein	all2748/2e-48/---	PS50088/8.63/Ankyrin repeat profile.	NA
[2n]_194	gi|528501636|ref|XP_697477.6|/0/PREDICTED: alpha-2-macroglobulin-like protein 1 isoform X1 [Danio rerio]	NA	sp|Q63041|A1M_RAT/0.0/Alpha-1-macroglobulin OS=Rattus norvegicus GN=A1m PE=1 SV=1	dre:100006972/0.0/a2ml; alpha-2-macroglobulin-like; K03910 alpha-2-macroglobulin	TM0984/1e-10/---	PTHR11412:SF101/0.0/--	NA
[2n]_195	gi|966666827|gb|KTG00480.1|/0/hypothetical protein cypCar_00023065, partial [Cyprinus carpio]	gi|688615703|ref|XM_009297715.1|/0.0/PREDICTED: Danio rerio si:ch211-272n13.3 (si:ch211-272n13.3), mRNA	sp|Q9UPS8|ANR26_HUMAN/6e-100/Ankyrin repeat domain-containing protein 26 OS=Homo sapiens GN=ANKRD26 PE=1 SV=3	shr:100920140/2e-66/ankyrin repeat domain-containing protein 26-like; K17299 POTE ankyrin domain family protein	aq_1006/5e-18/---	PTHR24147:SF21/8.9E-181/--	NA
[2n]_196	gi|528504080|ref|XP_688748.4|/0/PREDICTED: protein virilizer homolog isoform X3 [Danio rerio]	gi|688591273|ref|XM_683656.6|/0.0/PREDICTED: Danio rerio si:ch211-79l20.4 (si:ch211-79l20.4), transcript variant X3, mRNA	sp|Q69YN4|VIR_HUMAN/0.0/Protein virilizer homolog OS=Homo sapiens GN=KIAA1429 PE=1 SV=2	adf:107339062/8e-16/mucin-5AC-like; K21125 mucin-5AC	XF1267/3e-11/---	PTHR23185/0.0/--	NA
[2n]_197	gi|966652662|gb|KTF87564.1|/0/hypothetical protein cypCar_00025992, partial [Cyprinus carpio]	gi|688583520|ref|XM_009307495.1|/0.0/PREDICTED: Danio rerio mitogen-activated protein kinase kinase kinase 4 (map3k4), transcript variant X2, mRNA	sp|Q9Y6R4|M3K4_HUMAN/0.0/Mitogen-activated protein kinase kinase kinase 4 OS=Homo sapiens GN=MAP3K4 PE=1 SV=2	dre:325488/0.0/map3k4, cb135, mekk4, wu:fa02f11, wu:fc83c01; mitogen-activated protein kinase kinase kinase 4; K04428 mitogen-activated protein kinase kinase kinase 4 [EC:2.7.11.25]	YAR019c/2e-34/---	PTHR24361:SF365/1.6E-166/--	NA
[2n]_198	gi|528497446|ref|XP_005156631.1|/0/PREDICTED: probable phospholipid-transporting ATPase VD isoform X1 [Danio rerio]	gi|688582180|ref|XM_005156574.2|/0.0/PREDICTED: Danio rerio ATPase, class V, type 10D (atp10d), transcript variant X1, mRNA	sp|Q8K2X1|AT10D_MOUSE/0.0/Probable phospholipid-transporting ATPase VD OS=Mus musculus GN=Atp10d PE=2 SV=2	dre:571658/0.0/atp10d, si:dkey-20i10.6; ATPase, class V, type 10D; K01530 phospholipid-translocating ATPase [EC:3.6.3.1]	YDR093w/6e-108/---	PTHR24092/0.0/--	NA
[2n]_199	gi|966707304|gb|KTG39545.1|/0/hypothetical protein cypCar_00007436 [Cyprinus carpio]	NA	sp|Q8N3U4|STAG2_HUMAN/0.0/Cohesin subunit SA-2 OS=Homo sapiens GN=STAG2 PE=1 SV=3	dre:560751/0.0/stag2b, wu:fc17g12; stromal antigen 2b; K06671 cohesin complex subunit SA-1/2	SPAC17H9.20/6e-35/---	PF08514/1.8E-37/STAG domain	NA
[2n]_200	gi|966669542|gb|KTG02923.1|/0/hypothetical protein cypCar_00011708, partial [Cyprinus carpio]	NA	sp|Q8TDY2|RBCC1_HUMAN/0.0/RB1-inducible coiled-coil protein 1 OS=Homo sapiens GN=RB1CC1 PE=1 SV=3	dre:100332174/0.0/rb1cc1; RB1-inducible coiled-coil 1; K17589 RB1-inducible coiled-coil protein 1	PAB0812/3e-16/---	PTHR13222/1.8E-124/--	NA
[2n]_201	gi|528509066|ref|XP_003200579.2|/0/PREDICTED: cyclin-dependent kinase 12 [Danio rerio]	gi|688598703|ref|XM_003200531.3|/0.0/PREDICTED: Danio rerio cyclin-dependent kinase 12 (cdk12), mRNA	sp|Q3MJK5|CDK12_RAT/0.0/Cyclin-dependent kinase 12 OS=Rattus norvegicus GN=Cdk12 PE=1 SV=1	dre:559027/0.0/cdk13; cyclin-dependent kinase 12; K08819 cyclin-dependent kinase 12/13 [EC:2.7.11.22 2.7.11.23]	YBL016w/9e-44/---	PTHR24056:SF126/0.0/--	NA
[2n]_202	gi|688594544|ref|XP_009291333.1|/0/PREDICTED: EH domain-binding protein 1 isoform X5 [Danio rerio]	gi|688594543|ref|XM_009293058.1|/0.0/PREDICTED: Danio rerio EH domain binding protein 1 (ehbp1), transcript variant X5, mRNA	sp|Q8NDI1|EHBP1_HUMAN/0.0/EH domain-binding protein 1 OS=Homo sapiens GN=EHBP1 PE=1 SV=3	ocu:100355512/1e-72/MICALL1; MICAL like 1; K19948 MICAL-like protein 1	SPAC15A10.08/5e-16/---	PF10358/4.8E-26/N-terminal C2 in EEIG1 and EHBP1 proteins	NA
[2n]_203	gi|688596274|ref|XP_009291728.1|/0/PREDICTED: FERM domain-containing protein 4A isoform X10 [Danio rerio]	NA	sp|Q9P2Q2|FRM4A_HUMAN/0.0/FERM domain-containing protein 4A OS=Homo sapiens GN=FRMD4A PE=1 SV=3	spu:764541/1e-11/moesin; K05762 radixin	NA	PS50057/16.98/FERM domain profile.	NA
[2n]_204	gi|688579474|ref|XP_009304817.1|/0/PREDICTED: supervillin isoform X2 [Danio rerio]	NA	sp|Q8K4L3|SVIL_MOUSE/0.0/Supervillin OS=Mus musculus GN=Svil PE=1 SV=1	sasa:106579103/0.0/supervillin-like; K10369 supervillin	SPAC140.02/2e-09/---	SM00262/2.6E-15/Gelsolin homology domain	NA
[2n]_205	gi|190336633|gb|AAI62468.1|/0/Jag1a protein [Danio rerio]	NA	sp|Q90Y57|JAG1A_DANRE/0.0/Protein jagged-1a OS=Danio rerio GN=jag1a PE=2 SV=1	dre:140421/0.0/jag1a, cb243, jag1, sb:cb243, serrateC; jagged 1a; K06052 jagged	NA	PS00022/-/EGF-like domain signature 1.	biological_process:GO:0030878//thyroid gland development;GO:0007219//Notch signaling pathway;cellular_component:GO:0016021//integral component of membrane;molecular_function:GO:0005509//calcium ion binding;GO:0005112//Notch binding;
[2n]_206	gi|389594453|ref|XP_003722449.1|/5.21821e-110/proteophosphoglycan 5 [Leishmania major strain Friedlin] &gt;gi|323363677|emb|CBZ12682.1| proteophosphoglycan 5 [Leishmania major strain Friedlin]	gi|687034814|emb|LM559710.1|/6e-07/Onchocerca flexuosa genome assembly O_flexuosa_Cordoba ,scaffold OFLC_contig0017870	sp|P98088|MUC5A_HUMAN/3e-43/Mucin-5AC (Fragments) OS=Homo sapiens GN=MUC5AC PE=1 SV=3	csab:103241795/2e-62/MUC5AC; mucin 5AC, oligomeric mucus/gel-forming; K21125 mucin-5AC	SPBC28F2.12/2e-15/---	NA	biological_process:GO:1901360//organic cyclic compound metabolic process;GO:0034641//cellular nitrogen compound metabolic process;GO:0046483//heterocycle metabolic process;GO:0006725//cellular aromatic compound metabolic process;GO:0044238//primary metabolic process;molecular_function:GO:0003824//catalytic activity;
[2n]_207	gi|597748050|ref|XP_007235997.1|/0/PREDICTED: zinc finger and BTB domain-containing protein 20 [Astyanax mexicanus] &gt;gi|992181152|ref|XP_015457560.1| PREDICTED: zinc finger and BTB domain-containing protein 20 [Astyanax mexicanus]	gi|685042171|emb|LN590696.1|/0.0/Cyprinus carpio genome assembly common carp genome, scaffold: LG32, chromosome: 32	sp|Q9HC78|ZBT20_HUMAN/0.0/Zinc finger and BTB domain-containing protein 20 OS=Homo sapiens GN=ZBTB20 PE=1 SV=3	sasa:106563611/0.0/zbtb20; zinc finger and BTB domain containing 20; K10501 zinc finger and BTB domain-containing protein 20	SPAC4G8.13c/1e-11/---	PS50157/14.711/Zinc finger C2H2 type domain profile.	NA
[2n]_208	gi|389594453|ref|XP_003722449.1|/1.32923e-105/proteophosphoglycan 5 [Leishmania major strain Friedlin] &gt;gi|323363677|emb|CBZ12682.1| proteophosphoglycan 5 [Leishmania major strain Friedlin]	NA	sp|Q6PZE0|MUC19_MOUSE/1e-66/Mucin-19 OS=Mus musculus GN=Muc19 PE=2 SV=2	csab:103241795/5e-39/MUC5AC; mucin 5AC, oligomeric mucus/gel-forming; K21125 mucin-5AC	mll2848/4e-13/---	NA	biological_process:GO:1901360//organic cyclic compound metabolic process;GO:0034641//cellular nitrogen compound metabolic process;GO:0046483//heterocycle metabolic process;GO:0006725//cellular aromatic compound metabolic process;GO:0044238//primary metabolic process;molecular_function:GO:0003824//catalytic activity;
[2n]_209	gi|326666050|ref|XP_001920852.3|/0/PREDICTED: histone-lysine N-methyltransferase SETD1A isoform X1 [Danio rerio] &gt;gi|528474497|ref|XP_005164136.1| PREDICTED: histone-lysine N-methyltransferase SETD1A isoform X1 [Danio rerio]	gi|688543758|ref|XM_001920817.5|/0.0/PREDICTED: Danio rerio SET domain containing 1A (setd1a), transcript variant X1, mRNA	sp|O15047|SET1A_HUMAN/1e-117/Histone-lysine N-methyltransferase SETD1A OS=Homo sapiens GN=SETD1A PE=1 SV=3	dre:556535/0.0/setd1a; SET domain containing 1A; K11422 histone-lysine N-methyltransferase SETD1 [EC:2.1.1.43]	SPAC140.02/6e-10/---	PTHR22884:SF295/8.4E-123/--	NA
[2n]_210	gi|966708815|gb|KTG41053.1|/0/hypothetical protein cypCar_00006540 [Cyprinus carpio]	NA	sp|O15040|TCPR2_HUMAN/0.0/Tectonin beta-propeller repeat-containing protein 2 OS=Homo sapiens GN=TECPR2 PE=1 SV=4	shr:100914926/5e-19/HPS5; HPS5, biogenesis of lysosomal organelles complex 2 subunit 2; K20191 Hermansky-Pudlak syndrome 5 protein	NA	PTHR23287:SF16/0.0/--	NA
[2n]_211	gi|966641219|gb|KTF76133.1|/0/hypothetical protein cypCar_00041545 [Cyprinus carpio]	NA	sp|Q9C0D2|K1731_HUMAN/2e-94/Centrosomal protein KIAA1731 OS=Homo sapiens GN=KIAA1731 PE=2 SV=4	umr:103667492/3e-22/TCHH; trichohyalin; K18626 trichohyalin	NA	NA	NA
[2n]_212	gi|528497503|ref|XP_005156642.1|/0/PREDICTED: eukaryotic translation initiation factor 2-alpha kinase 3 [Danio rerio]	gi|688582265|ref|XM_005156585.2|/0.0/PREDICTED: Danio rerio eukaryotic translation initiation factor 2-alpha kinase 3 (eif2ak3), mRNA	sp|Q9NZJ5|E2AK3_HUMAN/0.0/Eukaryotic translation initiation factor 2-alpha kinase 3 OS=Homo sapiens GN=EIF2AK3 PE=1 SV=3	dre:559564/0.0/eif2ak3, PEK, zgc:152949; eukaryotic translation initiation factor 2-alpha kinase 3; K08860 eukaryotic translation initiation factor 2-alpha kinase 3 [EC:2.7.11.1]	CPn0703/1e-15/---	PTHR11042/3.0E-304/--	NA
[2n]_213	gi|966651559|gb|KTF86461.1|/0/hypothetical protein cypCar_00009837, partial [Cyprinus carpio]	NA	sp|A2AIV2|VIR_MOUSE/0.0/Protein virilizer homolog OS=Mus musculus GN=Kiaa1429 PE=1 SV=1	adf:107339062/3e-17/mucin-5AC-like; K21125 mucin-5AC	XF1267/2e-11/---	PF15912/1.4E-31/Virilizer, N-terminal	NA
[2n]_214	gi|528510332|ref|XP_005159754.1|/0/PREDICTED: zinc finger MYM-type protein 4 isoform X1 [Danio rerio]	gi|688600574|ref|XM_005159706.2|/2e-65/PREDICTED: Danio rerio si:ch211-173p18.3 (si:ch211-173p18.3), transcript variant X8, mRNA	sp|Q5VZL5|ZMYM4_HUMAN/0.0/Zinc finger MYM-type protein 4 OS=Homo sapiens GN=ZMYM4 PE=1 SV=1	NA	NA	PTHR11697:SF10/0.0/--	NA
[2n]_215	gi|966646853|gb|KTF81763.1|/0/hypothetical protein cypCar_00018677, partial [Cyprinus carpio]	NA	sp|Q8BY87|UBP47_MOUSE/0.0/Ubiquitin carboxyl-terminal hydrolase 47 OS=Mus musculus GN=Usp47 PE=1 SV=2	dre:100101645/0.0/usp47, zgc:165650; ubiquitin specific peptidase 47; K11857 ubiquitin carboxyl-terminal hydrolase 47 [EC:3.4.19.12]	SPBC713.02c/6e-61/---	PS00973/-/Ubiquitin specific protease (USP) domain signature 2.	NA
[2n]_216	gi|688605342|ref|XP_009293632.1|/0/PREDICTED: guanine nucleotide exchange factor VAV2 isoform X2 [Danio rerio]	gi|688605348|ref|XM_009295359.1|/0.0/PREDICTED: Danio rerio vav 2 guanine nucleotide exchange factor (vav2), transcript variant X4, mRNA	sp|P52735|VAV2_HUMAN/0.0/Guanine nucleotide exchange factor VAV2 OS=Homo sapiens GN=VAV2 PE=1 SV=2	dre:556413/0.0/vav2, si:dkeyp-116h7.3; vav 2 guanine nucleotide exchange factor; K05730 guanine nucleotide exchange factor VAV	NA	PF11971/1.0E-23/CAMSAP CH domain	NA
[2n]_217	gi|528499350|ref|XP_005157191.1|/0/PREDICTED: THO complex subunit 2 isoform X1 [Danio rerio]	NA	sp|Q8NI27|THOC2_HUMAN/0.0/THO complex subunit 2 OS=Homo sapiens GN=THOC2 PE=1 SV=2	dre:368417/0.0/thoc2, THO, Tho2, fb73e08, fd21d11, si:bz1o18.2, wu:fb73e08, wu:fd21d11; THO complex 2; K12879 THO complex subunit 2	SPAC140.02/2e-14/---	PF11732/7.6E-36/Transcription- and export-related complex subunit	NA
[2n]_218	gi|528488043|ref|XP_005167231.1|/0/PREDICTED: breakpoint cluster region protein isoform X1 [Danio rerio]	gi|688568325|ref|XM_005167174.2|/0.0/PREDICTED: Danio rerio si:dkey-91m11.5 (si:dkey-91m11.5), transcript variant X1, mRNA	sp|P11274|BCR_HUMAN/0.0/Breakpoint cluster region protein OS=Homo sapiens GN=BCR PE=1 SV=2	dre:560226/0.0/si:dkey-91m11.5; K08878 breakpoint cluster region protein [EC:2.7.11.1]	SPAC1006.06/2e-06/---	SM00324/4.9E-32/GTPase-activator protein for Rho-like GTPases	NA
[2n]_219	gi|528513351|ref|XP_005161162.1|/0/PREDICTED: histone-lysine N-methyltransferase EHMT1 isoform X3 [Danio rerio]	gi|688604934|ref|XM_009295245.1|/0.0/PREDICTED: Danio rerio euchromatic histone-lysine N-methyltransferase 1b (ehmt1b), transcript variant X7, mRNA	sp|Q9H9B1|EHMT1_HUMAN/0.0/Histone-lysine N-methyltransferase EHMT1 OS=Homo sapiens GN=EHMT1 PE=1 SV=4	dre:402830/0.0/ehmt1b; euchromatic histone-lysine N-methyltransferase 1b; K11420 euchromatic histone-lysine N-methyltransferase [EC:2.1.1.43]	SPBC428.08c/5e-30/---	PS50088/10.9/Ankyrin repeat profile.	NA
[2n]_220	gi|528495910|ref|XP_685966.6|/0/PREDICTED: zinc finger CCCH domain-containing protein 7B [Danio rerio]	NA	sp|Q9UGR2|Z3H7B_HUMAN/2e-128/Zinc finger CCCH domain-containing protein 7B OS=Homo sapiens GN=ZC3H7B PE=1 SV=1	NA	NA	PS50103/7.967/Zinc finger C3H1-type profile.	NA
[2n]_221	gi|110005909|gb|ABG48500.1|/0/titin a [Danio rerio]	gi|688572364|ref|XM_009304946.1|/0.0/PREDICTED: Danio rerio titin a (ttna), transcript variant X24, mRNA	sp|Q8WZ42|TITIN_HUMAN/0.0/Titin OS=Homo sapiens GN=TTN PE=1 SV=4	dre:317731/0.0/ttn.2, fi20g08, si:busm1-258d18.1, si:dz258d18.1, ttn, ttna, wu:fi04b11, wu:fi20g08; titin, tandem duplicate 2; K12567 titin [EC:2.7.11.1]	NA	PS50853/6.864/Fibronectin type-III domain profile.	NA
[2n]_222	gi|688559666|ref|XP_009300579.1|/0/PREDICTED: regulatory-associated protein of mTOR isoform X2 [Danio rerio]	NA	sp|Q8N122|RPTOR_HUMAN/0.0/Regulatory-associated protein of mTOR OS=Homo sapiens GN=RPTOR PE=1 SV=1	dre:560455/0.0/rptor; regulatory associated protein of MTOR, complex 1; K07204 regulatory associated protein of mTOR	NA	SM00320/0.77/WD40 repeats	NA
[2n]_223	gi|966700495|gb|KTG32736.1|/0/hypothetical protein cypCar_00032383, partial [Cyprinus carpio]	gi|688578131|ref|XM_009306273.1|/0.0/PREDICTED: Danio rerio calmodulin binding transcription activator 1b (camta1b), transcript variant X8, mRNA	sp|Q9Y6Y1|CMTA1_HUMAN/0.0/Calmodulin-binding transcription activator 1 OS=Homo sapiens GN=CAMTA1 PE=1 SV=4	cmy:102942880/3e-16/E3 ubiquitin-protein ligase RNF167-like; K15706 E3 ubiquitin-protein ligase RNF167 [EC:2.3.2.27]	NA	PTHR23335:SF11/0.0/--	NA
[2n]_224	gi|292619536|ref|XP_697655.4|/0/PREDICTED: attractin-like protein 1 [Danio rerio]	NA	sp|Q6A051|ATRN1_MOUSE/0.0/Attractin-like protein 1 OS=Mus musculus GN=Atrnl1 PE=1 SV=2	aqu:100636243/1e-42/uncharacterized LOC100636243; K10895 fanconi anemia group I protein	NA	PS50027/16.653/Laminin-type EGF-like (LE) domain profile.	NA
[2n]_225	gi|688559666|ref|XP_009300579.1|/0/PREDICTED: regulatory-associated protein of mTOR isoform X2 [Danio rerio]	NA	sp|Q8N122|RPTOR_HUMAN/0.0/Regulatory-associated protein of mTOR OS=Homo sapiens GN=RPTOR PE=1 SV=1	dre:560455/0.0/rptor; regulatory associated protein of MTOR, complex 1; K07204 regulatory associated protein of mTOR	NA	PS50294/11.471/Trp-Asp (WD) repeats circular profile.	NA
[2n]_226	gi|688585058|ref|XP_009289314.1|/0/PREDICTED: mediator of RNA polymerase II transcription subunit 12 isoform X3 [Danio rerio]	gi|688585057|ref|XM_009291039.1|/0.0/PREDICTED: Danio rerio mediator complex subunit 12 (med12), transcript variant X3, mRNA	sp|Q2QCI8|MED12_DANRE/0.0/Mediator of RNA polymerase II transcription subunit 12 OS=Danio rerio GN=med12 PE=2 SV=1	dre:566632/0.0/med12, kgt, kto, mot_m807, shr, trap230; mediator complex subunit 12; K15162 mediator of RNA polymerase II transcription subunit 12	NA	PTHR13992:SF24/0.0/--	NA
[2n]_227	gi|688553361|ref|XP_009299472.1|/0/PREDICTED: rapamycin-insensitive companion of mTOR [Danio rerio]	NA	sp|Q6QI06|RICTR_MOUSE/0.0/Rapamycin-insensitive companion of mTOR OS=Mus musculus GN=Rictor PE=1 SV=2	dre:561835/0.0/rictorb, rictor, si:dkey-120e24.2; RPTOR independent companion of MTOR, complex 2b; K08267 rapamycin-insensitive companion of mTOR	NA	PF14666/9.7E-64/Rapamycin-insensitive companion of mTOR, middle domain	NA
[2n]_228	gi|688581321|ref|XP_009305264.1|/0/PREDICTED: formin-2 isoform X1 [Danio rerio]	gi|688581325|ref|XM_009306991.1|/0.0/PREDICTED: Danio rerio formin 2b (fmn2b), transcript variant X3, mRNA	sp|Q9JL04|FMN2_MOUSE/0.0/Formin-2 OS=Mus musculus GN=Fmn2 PE=1 SV=2	dre:566432/0.0/fmn2b, im:7158925; formin 2b; K02184 formin 2	XF0818/3e-24/---	PTHR13037:SF10/0.0/--	NA
[2n]_229	gi|326676107|ref|XP_700029.4|/0/PREDICTED: phosphatidylinositol 4-phosphate 3-kinase C2 domain-containing subunit alpha isoform X2 [Danio rerio]	NA	sp|Q61194|P3C2A_MOUSE/0.0/Phosphatidylinositol 4-phosphate 3-kinase C2 domain-containing subunit alpha OS=Mus musculus GN=Pik3c2a PE=1 SV=2	dre:571356/0.0/pik3c2a, sb:cb156, si:dkey-24l11.7, wu:fc02a04; phosphatidylinositol-4-phosphate 3-kinase, catalytic subunit type 2 alpha; K00923 phosphatidylinositol-4-phosphate 3-kinase [EC:2.7.1.154]	SPAC458.05/2e-57/---	SM00145/1.2E-65/Phosphoinositide 3-kinase family, accessory domain (PIK domain)	NA
[2n]_230	gi|597801915|ref|XP_007242298.1|/0/PREDICTED: clathrin heavy chain 1-like, partial [Astyanax mexicanus]	gi|688574467|ref|XM_005172640.2|/0.0/PREDICTED: Danio rerio clathrin, heavy chain a (Hc) (cltca), transcript variant X3, mRNA	sp|Q68FD5|CLH1_MOUSE/0.0/Clathrin heavy chain 1 OS=Mus musculus GN=Cltc PE=1 SV=3	dre:323579/0.0/cltca, cb1033, cltc, wu:fc03e11, wu:fc49a11, wu:fd07f02; clathrin, heavy chain a (Hc); K04646 clathrin heavy chain	NA	PS50236/25.909/Clathrin heavy-chain (CHCR) repeat profile.	NA
[2n]_231	gi|528489669|ref|XP_005167603.1|/0/PREDICTED: zinc transporter ZIP10 isoform X3 [Danio rerio]	gi|683405563|dbj|AB988007.1|/0.0/Cyprinus carpio slc39a10 mRNA for solute carrier family 39 member 10, complete cds	sp|Q6PEH9|S39AA_DANRE/0.0/Zinc transporter ZIP10 OS=Danio rerio GN=slc39a10 PE=2 SV=1	dre:393644/0.0/slc39a10, zgc:63552; solute carrier family 39 (zinc transporter), member 10; K14716 solute carrier family 39 (zinc transporter), member 10	RSc2227/2e-26/---	PTHR12191:SF15/0.0/--	NA
[2n]_232	gi|597763454|ref|XP_007245668.1|/0/PREDICTED: nuclear factor NF-kappa-B p105 subunit [Astyanax mexicanus]	NA	sp|P19838|NFKB1_HUMAN/0.0/Nuclear factor NF-kappa-B p105 subunit OS=Homo sapiens GN=NFKB1 PE=1 SV=2	sasa:106604768/0.0/nuclear factor NF-kappa-B p105 subunit-like; K02580 nuclear factor NF-kappa-B p105 subunit	FN0178/6e-15/---	PTHR24169:SF9/0.0/--	NA
[2n]_233	gi|292621401|ref|XP_690921.4|/0/PREDICTED: rho GTPase-activating protein 32 isoform X2 [Danio rerio]	gi|688587951|ref|XM_685829.7|/0.0/PREDICTED: Danio rerio rho GTPase-activating protein 32 (LOC562449), transcript variant X2, mRNA	sp|Q6GPD0|RHG32_XENLA/0.0/Rho GTPase-activating protein 32 OS=Xenopus laevis GN=arhgap32 PE=2 SV=1	dre:562449/0.0/arhgap32a, fi73a01, si:dkey-287f10.3, wu:fa92e11, wu:fi73a01; Rho GTPase activating protein 32a; K20647 Rho GTPase-activating protein 32	NA	PF07653/5.0E-11/Variant SH3 domain	NA
[2n]_234	gi|115529383|ref|NP_001070219.1|/1.89212e-80/CDC-like kinase 2b [Danio rerio] &gt;gi|115313353|gb|AAI24426.1| Zgc:153684 [Danio rerio]	gi|685049990|emb|LN598472.1|/1e-170/Cyprinus carpio genome assembly common carp genome ,scaffold 000001158	sp|O35491|CLK2_MOUSE/4e-76/Dual specificity protein kinase CLK2 OS=Mus musculus GN=Clk2 PE=1 SV=2	dre:767784/2e-81/clk2b, zgc:153684; CDC-like kinase 2b; K08823 CDC-like kinase [EC:2.7.12.1]	SPAC1687.15/3e-08/---	PF00069/1.5E-22/Protein kinase domain	NA
[2n]_235	gi|158517909|ref|NP_001103480.1|/0/plexin-A1 [Danio rerio] &gt;gi|158148927|dbj|BAF81997.1| Plexin A1 [Danio rerio]	NA	sp|Q9UIW2|PLXA1_HUMAN/0.0/Plexin-A1 OS=Homo sapiens GN=PLXNA1 PE=1 SV=3	dre:558065/0.0/plxna1b, plxna1; plexin A1b; K06820 plexin A	NA	SM00429/0.0014/ig-like, plexins, transcription factors	biological_process:GO:0007165//signal transduction;GO:0007275//multicellular organism development;cellular_component:GO:0005622//intracellular;GO:0016021//integral component of membrane;molecular_function:GO:0004872//receptor activity;
[2n]_236	gi|966708651|gb|KTG40889.1|/0/hypothetical protein cypCar_00001067, partial [Cyprinus carpio]	gi|688547549|ref|XM_005164712.2|/0.0/PREDICTED: Danio rerio DENN/MADD domain containing 5B (dennd5b), transcript variant X2, mRNA	sp|Q6NXD8|DEN5B_DANRE/0.0/DENN domain-containing protein 5B OS=Danio rerio GN=dennd5b PE=2 SV=2	dre:323528/0.0/dennd5b, id:ibd5082, wu:fc01g04, zgc:77218; DENN/MADD domain containing 5B; K20164 DENN domain-containing protein 5	NA	PS50095/21.299/PLAT domain profile.	NA
[2n]_237	gi|688601151|ref|XP_009292789.1|/0/PREDICTED: receptor-type tyrosine-protein phosphatase kappa [Danio rerio]	NA	sp|Q15262|PTPRK_HUMAN/0.0/Receptor-type tyrosine-protein phosphatase kappa OS=Homo sapiens GN=PTPRK PE=1 SV=2	dre:555348/0.0/ptprk, cb424, sb:cb424, si:dkey-126h10.3, wu:fa06f08; protein tyrosine phosphatase, receptor type, K; K06776 receptor-type tyrosine-protein phosphatase kappa [EC:3.1.3.48]	SPAC26F1.10c/4e-33/---	PS50853/9.618/Fibronectin type-III domain profile.	NA
[2n]_238	gi|688533666|ref|XP_009291637.1|/0/PREDICTED: lysine (K)-specific demethylase 2B isoform X3 [Danio rerio]	gi|688533665|ref|XM_009293362.1|/0.0/PREDICTED: Danio rerio lysine (K)-specific demethylase 2Aa (kdm2aa), transcript variant X3, mRNA	sp|Q9Y2K7|KDM2A_HUMAN/0.0/Lysine-specific demethylase 2A OS=Homo sapiens GN=KDM2A PE=1 SV=3	sasa:106609898/0.0/kdm2a; lysine demethylase 2A; K10276 F-box and leucine-rich repeat protein 10/11 [EC:1.14.11.27]	YOR054c/5e-17/---	PF02008/7.3E-15/CXXC zinc finger domain	NA
[2n]_239	gi|528514754|ref|XP_002666141.3|/0/PREDICTED: LOW QUALITY PROTEIN: myosin heavy chain, fast skeletal muscle [Danio rerio]	NA	sp|Q90339|MYSS_CYPCA/0.0/Myosin heavy chain, fast skeletal muscle OS=Cyprinus carpio PE=2 SV=2	dre:100008376/0.0/fd14a01; wu:fd14a01; K10352 myosin heavy chain	ECU04g1000/4e-130/---	PF00063/8.3E-144/Myosin head (motor domain)	NA
[2n]_240	gi|528490118|ref|XP_005167775.1|/0/PREDICTED: ATP-dependent RNA helicase DDX3X isoform X4 [Danio rerio]	gi|688571436|ref|XM_005167718.2|/0.0/PREDICTED: Danio rerio DEAD (Asp-Glu-Ala-Asp) box helicase 3 (ddx3), transcript variant X4, mRNA	sp|O00571|DDX3X_HUMAN/0.0/ATP-dependent RNA helicase DDX3X OS=Homo sapiens GN=DDX3X PE=1 SV=3	dre:566947/0.0/ddx3a, ddx3, fb74g09, wu:fb74g09, zgc:158804; DEAD (Asp-Glu-Ala-Asp) box helicase 3a; K11594 ATP-dependent RNA helicase DDX3X [EC:3.6.4.13]	ECU08g1080/2e-78/---	PTHR24031/0.0/--	NA
[2n]_241	gi|966658937|gb|KTF93791.1|/0/hypothetical protein cypCar_00018798 [Cyprinus carpio]	NA	sp|Q92072|DNMT1_CHICK/0.0/DNA (cytosine-5)-methyltransferase 1 OS=Gallus gallus GN=DNMT1 PE=1 SV=1	dre:30430/0.0/dnmt1, cb1075, cb983, ddn, dmnt1, fb05h01, mta, wu:fb05h01; DNA (cytosine-5-)-methyltransferase 1; K00558 DNA (cytosine-5)-methyltransferase 1 [EC:2.1.1.37]	alr2276/2e-17/---	PF06464/1.9E-16/DMAP1-binding Domain	NA
[2n]_242	gi|528482620|ref|XP_001334829.3|/0/PREDICTED: VWFA and cache domain-containing protein 1 [Danio rerio]	NA	sp|Q5VU97|CAHD1_HUMAN/0.0/VWFA and cache domain-containing protein 1 OS=Homo sapiens GN=CACHD1 PE=2 SV=2	cin:100186084/9e-71/VWFA and cache domain-containing protein 1-like; K10798 poly [ADP-ribose] polymerase [EC:2.4.2.30]	BH2275/4e-08/---	PTHR10166:SF40/0.0/--	NA
[2n]_243	gi|528473863|ref|XP_005171653.1|/0/PREDICTED: KAT8 regulatory NSL complex subunit 1 [Danio rerio] &gt;gi|528473865|ref|XP_696283.4| PREDICTED: KAT8 regulatory NSL complex subunit 1 [Danio rerio]	gi|688542396|ref|XM_691191.6|/0.0/PREDICTED: Danio rerio KAT8 regulatory NSL complex subunit 1 (kansl1), transcript variant X2, mRNA	sp|Q7Z3B3|KANL1_HUMAN/0.0/KAT8 regulatory NSL complex subunit 1 OS=Homo sapiens GN=KANSL1 PE=1 SV=2	dre:567884/0.0/kansl1b, kansl1, wu:fi49b06; KAT8 regulatory NSL complex subunit 1b; K18400 KAT8 regulatory NSL complex subunit 1	NA	PTHR22443:SF14/8.0E-203/--	NA
[2n]_244	gi|966702835|gb|KTG35076.1|/0/hypothetical protein cypCar_00002943 [Cyprinus carpio]	NA	sp|E7FE13|LGR4_DANRE/0.0/Leucine-rich repeat-containing G-protein coupled receptor 4 OS=Danio rerio GN=lgr4 PE=2 SV=1	dre:558825/0.0/lgr4; leucine-rich repeat containing G protein-coupled receptor 4; K04309 leucine-rich repeat-containing G protein-coupled receptor 4	CAC3280_2/5e-20/---	PS50262/16.741/G-protein coupled receptors family 1 profile.	NA
[2n]_245	gi|190338609|gb|AAI63889.1|/0/Jagged 2 [Danio rerio]	gi|21686990|ref|NM_131862.1|/0.0/Danio rerio jagged 2b (jag2b), mRNA >gi|15799275|gb|AF229449.1| Danio rerio jagged2 (jag2) mRNA, complete cds, alternatively spliced	sp|Q9QYE5|JAG2_MOUSE/0.0/Protein jagged-2 OS=Mus musculus GN=Jag2 PE=2 SV=2	dre:140422/0.0/jag2b, jag2, serB, zgc:152855; jagged 2b; K06052 jagged	NA	PS50026/20.842/EGF-like domain profile.	NA
[2n]_246	gi|285026237|dbj|BAI68041.1|/0/Pumilio2 [Danio rerio]	NA	sp|Q8TB72|PUM2_HUMAN/0.0/Pumilio homolog 2 OS=Homo sapiens GN=PUM2 PE=1 SV=2	tru:101076824/0.0/pum2; pumilio RNA binding family member 2; K17943 pumilio RNA-binding family	SPAC1687.22c/1e-92/---	PTHR12537:SF52/0.0/--	NA
[2n]_247	gi|688532087|ref|XP_009305622.1|/0/PREDICTED: proteasome-associated protein ECM29 homolog isoform X1 [Danio rerio]	NA	sp|Q5VYK3|ECM29_HUMAN/0.0/Proteasome-associated protein ECM29 homolog OS=Homo sapiens GN=ECM29 PE=1 SV=2	dre:563777/0.0/KIAA0368 ortholog; K11886 proteasome component ECM29	NA	PTHR23346:SF19/3.3E-226/--	NA
[2n]_248	gi|662036454|gb|AIE43958.1|/0/vitellogenin 4 [Misgurnus anguillicaudatus]	NA	sp|Q92093|VIT_ONCMY/0.0/Vitellogenin OS=Oncorhynchus mykiss GN=vtg1 PE=1 SV=1	mgp:100538898/2e-94/vitellogenin-1; K04595 latrophilin and seven transmembrane domain containing 1	NA	PTHR23345:SF9/0.0/--	NA
[2n]_249	gi|348538332|ref|XP_003456646.1|/0/PREDICTED: mannosyl-oligosaccharide 1,2-alpha-mannosidase IB isoform X2 [Oreochromis niloticus]	NA	sp|O60476|MA1A2_HUMAN/0.0/Mannosyl-oligosaccharide 1,2-alpha-mannosidase IB OS=Homo sapiens GN=MAN1A2 PE=1 SV=1	sasa:106586607/0.0/man1a2; mannosidase alpha class 1A member 2; K01230 mannosyl-oligosaccharide alpha-1,2-mannosidase [EC:3.2.1.113]	NA	PTHR11742/0.0/--	NA
[2n]_250	gi|528517750|ref|XP_002666513.2|/0/PREDICTED: brefeldin A-inhibited guanine nucleotide-exchange protein 2 [Danio rerio]	NA	sp|Q7TSU1|BIG2_RAT/0.0/Brefeldin A-inhibited guanine nucleotide-exchange protein 2 OS=Rattus norvegicus GN=Arfgef2 PE=1 SV=1	dre:100334572/0.0/arfgef2, si:dkey-192i18.4; ADP-ribosylation factor guanine nucleotide-exchange factor 2 (brefeldin A-inhibited); K18442 brefeldin A-inhibited guanine nucleotide-exchange protein	SPAC30.01c/0.0/---	PTHR10663/0.0/--	NA
[2n]_251	gi|966705955|gb|KTG38196.1|/0/hypothetical protein cypCar_00025289 [Cyprinus carpio]	gi|688542346|ref|XM_009299370.1|/0.0/PREDICTED: Danio rerio serine/threonine-protein kinase TAO2-like (LOC556172), transcript variant X1, mRNA	sp|Q6GPK9|TAOK2_XENLA/0.0/Serine/threonine-protein kinase TAO2 OS=Xenopus laevis GN=taok2 PE=2 SV=1	dre:556172/0.0/taok2a, wu:fj68g01; TAO kinase 2a; K04429 thousand and one amino acid protein kinase [EC:2.7.11.1]	YAR019c/2e-36/---	PTHR24361/4.3E-147/--	NA
[2n]_252	gi|688617715|ref|XP_009296454.1|/0/PREDICTED: filamin-C isoform X2 [Danio rerio]	gi|688617714|ref|XM_009298179.1|/0.0/PREDICTED: Danio rerio filamin C, gamma a (actin binding protein 280) (flnca), transcript variant X2, mRNA	sp|Q14315|FLNC_HUMAN/0.0/Filamin-C OS=Homo sapiens GN=FLNC PE=1 SV=3	dre:100048921/0.0/flnca; filamin C, gamma a (actin binding protein 280); K04437 filamin	NA	PTHR11915:SF210/4.1E-271/--	NA
[2n]_253	gi|966670511|gb|KTG03892.1|/0/hypothetical protein cypCar_00013353, partial [Cyprinus carpio]	gi|688553043|ref|XM_005168083.2|/0.0/PREDICTED: Danio rerio golgin A2 (golga2), transcript variant X7, mRNA	sp|Q62839|GOGA2_RAT/0.0/Golgin subfamily A member 2 OS=Rattus norvegicus GN=Golga2 PE=1 SV=3	dre:100307076/0.0/bub1, si:ch1073-192f24.1; BUB1 mitotic checkpoint serine/threonine kinase; K02178 checkpoint serine/threonine-protein kinase [EC:2.7.11.1]	aq_1006/1e-12/---	PS00108/-/Serine/Threonine protein kinases active-site signature.	NA
[2n]_254	gi|831288938|ref|XP_012675893.1|/0/PREDICTED: zinc finger protein 236 [Clupea harengus]	NA	sp|Q9UL36|ZN236_HUMAN/0.0/Zinc finger protein 236 OS=Homo sapiens GN=ZNF236 PE=2 SV=2	dre:101885416/4e-113/zinc finger protein 721-like; K09228 KRAB domain-containing zinc finger protein	SPAC144.09c/1e-22/---	PS50157/13.131/Zinc finger C2H2 type domain profile.	NA
[2n]_255	gi|117606177|ref|NP_001012369.2|/0/exostosin-1b [Danio rerio] &gt;gi|116487511|gb|AAI25901.1| Exostoses (multiple) 1b [Danio rerio] &gt;gi|182891996|gb|AAI65657.1| Ext1b protein [Danio rerio]	NA	sp|Q5IGR7|EXT1B_DANRE/0.0/Exostosin-1b OS=Danio rerio GN=ext1b PE=2 SV=1	dre:497280/0.0/ext1b; exostosin glycosyltransferase 1b; K02366 glucuronyl/N-acetylglucosaminyl transferase EXT1 [EC:2.4.1.224 2.4.1.225]	NA	PTHR11062:SF97/0.0/--	biological_process:GO:0015012//heparan sulfate proteoglycan biosynthetic process;cellular_component:GO:0030176//integral component of endoplasmic reticulum membrane;molecular_function:GO:0050508//glucuronosyl-N-acetylglucosaminyl-proteoglycan 4-alpha-N-acetylglucosaminyltransferase activity;GO:0050509//N-acetylglucosaminyl-proteoglycan 4-beta-glucuronosyltransferase activity;
[2n]_256	gi|528501196|ref|XP_001923257.4|/0/PREDICTED: phosphatidylinositol 4,5-bisphosphate 3-kinase catalytic subunit beta isoform [Danio rerio] &gt;gi|528501198|ref|XP_005157523.1| PREDICTED: phosphatidylinositol 4,5-bisphosphate 3-kinase catalytic subunit beta isoform [Danio rerio]	gi|688587071|ref|XM_005157466.2|/0.0/PREDICTED: Danio rerio phosphatidylinositol-4,5-bisphosphate 3-kinase, catalytic subunit beta (pik3cb), transcript variant X2, mRNA	sp|P42338|PK3CB_HUMAN/0.0/Phosphatidylinositol 4,5-bisphosphate 3-kinase catalytic subunit beta isoform OS=Homo sapiens GN=PIK3CB PE=1 SV=1	dre:100002263/0.0/pik3cb, fb92a07, wu:fb92a07; phosphatidylinositol-4,5-bisphosphate 3-kinase, catalytic subunit beta; K00922 phosphatidylinositol-4,5-bisphosphate 3-kinase catalytic subunit alpha/beta/delta [EC:2.7.1.153]	SPAC458.05/8e-51/---	SM00145/8.4E-89/Phosphoinositide 3-kinase family, accessory domain (PIK domain)	NA
[2n]_257	gi|326679878|ref|XP_003201405.1|/0/PREDICTED: ankyrin repeat and fibronectin type-III domain-containing protein 1-like [Danio rerio]	NA	sp|Q8N957|ANKF1_HUMAN/0.0/Ankyrin repeat and fibronectin type-III domain-containing protein 1 OS=Homo sapiens GN=ANKFN1 PE=2 SV=2	pxy:105388985/3e-10/protein zer-1 homolog; K10350 Zyg-11 protein homolog	NA	PS50200/14.009/Ras-associating (RA) domain profile.	NA
[2n]_258	gi|966666359|gb|KTG00141.1|/0/hypothetical protein cypCar_00037188 [Cyprinus carpio]	NA	sp|Q8K1P7|SMCA4_RAT/0.0/Transcription activator BRG1 OS=Rattus norvegicus GN=Smarca4 PE=1 SV=1	dre:353295/0.0/smarca4a, brg1, smarca2, smarca4, wu:fb51a08; SWI/SNF related, matrix associated, actin dependent regulator of chromatin, subfamily a, member 4a; K11647 SWI/SNF-related matrix-associated actin-dependent regulator of chromatin subfamily A member 2/4 [EC:3.6.4.-]	SPAC1250.01_1/0.0/---	PTHR10799/1.1E-192/--	biological_process:GO:0060973//cell migration involved in heart development;GO:0030182//neuron differentiation;GO:0014032//neural crest cell development;GO:0060059//embryonic retina morphogenesis in camera-type eye;GO:0007417//central nervous system development;GO:0010842//retina layer formation;GO:0031101//fin regeneration;GO:0001947//heart looping;GO:0060038//cardiac muscle cell proliferation;G…
[2n]_259	gi|688533666|ref|XP_009291637.1|/0/PREDICTED: lysine (K)-specific demethylase 2B isoform X3 [Danio rerio]	NA	sp|P59997|KDM2A_MOUSE/0.0/Lysine-specific demethylase 2A OS=Mus musculus GN=Kdm2a PE=1 SV=2	sasa:106609898/0.0/kdm2a; lysine demethylase 2A; K10276 F-box and leucine-rich repeat protein 10/11 [EC:1.14.11.27]	YOR054c/5e-17/---	SM00558/5.0E-31/A domain family that is part of the cupin metalloenzyme superfamily.	NA
[2n]_260	gi|191961835|ref|NP_001038548.2|/0/protein SMG7 [Danio rerio] &gt;gi|190339636|gb|AAI62970.1| Smg-7 homolog, nonsense mediated mRNA decay factor (C. elegans) [Danio rerio]	gi|191961834|ref|NM_001045083.2|/0.0/Danio rerio SMG7 nonsense mediated mRNA decay factor (smg7), mRNA >gi|190339635|gb|BC162970.1| Danio rerio Smg-7 homolog, nonsense mediated mRNA decay factor (C. elegans), mRNA (cDNA clone MGC:194406 IMAGE:9037483), complete cds	sp|Q92540|SMG7_HUMAN/0.0/Protein SMG7 OS=Homo sapiens GN=SMG7 PE=1 SV=2	dre:565575/0.0/smg7, fa99h10, wu:fa99h10; SMG7 nonsense mediated mRNA decay factor; K14409 protein SMG7	YBR112c/1e-09/---	PTHR15696:SF5/0.0/--	biological_process:GO:0009790//embryo development;molecular_function:GO:0016740//transferase activity;
[2n]_261	gi|929099025|ref|XP_014060538.1|/0/PREDICTED: receptor-type tyrosine-protein phosphatase kappa-like isoform X16 [Salmo salar]	gi|688601150|ref|XM_009294514.1|/0.0/PREDICTED: Danio rerio protein tyrosine phosphatase, receptor type, K (ptprk), mRNA	sp|Q15262|PTPRK_HUMAN/0.0/Receptor-type tyrosine-protein phosphatase kappa OS=Homo sapiens GN=PTPRK PE=1 SV=2	xma:102224979/0.0/ptprk; protein tyrosine phosphatase, receptor type K; K06776 receptor-type tyrosine-protein phosphatase kappa [EC:3.1.3.48]	SPAC26F1.10c/4e-33/---	PS50055/44.716/PTP type protein phosphatase family profile.	NA
[2n]_262	gi|688585277|ref|XP_009289345.1|/0/PREDICTED: neuroblast differentiation-associated protein AHNAK isoform X10 [Danio rerio]	NA	sp|P45481|CBP_MOUSE/0.0/CREB-binding protein OS=Mus musculus GN=Crebbp PE=1 SV=3	dre:567111/0.0/crebbpb, CBP-A, gb:dq017638, wu:fp53a03; CREB binding protein b; K04498 E1A/CREB-binding protein [EC:2.3.1.48]	SPAC631.02/2e-16/---	PTHR23348/0.0/--	NA
[2n]_263	gi|110005909|gb|ABG48500.1|/0/titin a [Danio rerio]	NA	sp|A2ASS6|TITIN_MOUSE/0.0/Titin OS=Mus musculus GN=Ttn PE=1 SV=1	dre:317731/0.0/ttn.2, fi20g08, si:busm1-258d18.1, si:dz258d18.1, ttn, ttna, wu:fi04b11, wu:fi20g08; titin, tandem duplicate 2; K12567 titin [EC:2.7.11.1]	mlr2363/7e-14/---	PS50835/10.136/Ig-like domain profile.	NA
[2n]_264	gi|983616480|ref|NP_991107.2|/0/actinin alpha 3b [Danio rerio] &gt;gi|25992501|gb|AAN77132.1| alpha-actinin [Danio rerio] &gt;gi|33468616|emb|CAE30410.1| novel actinin [Danio rerio] &gt;gi|269148254|gb|ACZ28498.1| Actn3b [Danio rerio]	NA	sp|Q0III9|ACTN3_BOVIN/0.0/Alpha-actinin-3 OS=Bos taurus GN=ACTN3 PE=2 SV=1	dre:323320/0.0/actn3b, fb95c03, wu:fb95c03, wu:fc11d03, zgc:77243; actinin alpha 3b; K21073 actinin alpha 2/3	SPAC15A10.08/3e-68/---	PS50021/16.834/Calponin homology domain profile.	biological_process:GO:0051764//actin crosslink formation;GO:0051017//actin filament bundle assembly;molecular_function:GO:0003779//actin binding;GO:0005509//calcium ion binding;
[2n]_265	gi|688572327|ref|XP_009303208.1|/0/PREDICTED: titin isoform X11 [Danio rerio]	NA	sp|A2ASS6|TITIN_MOUSE/0.0/Titin OS=Mus musculus GN=Ttn PE=1 SV=1	dre:317731/0.0/ttn.2, fi20g08, si:busm1-258d18.1, si:dz258d18.1, ttn, ttna, wu:fi04b11, wu:fi20g08; titin, tandem duplicate 2; K12567 titin [EC:2.7.11.1]	NMA1985/7e-09/---	PF07679/3.2E-8/Immunoglobulin I-set domain	NA
[2n]_266	gi|742192542|ref|XP_010891032.1|/0/PREDICTED: RNA-binding motif, single-stranded-interacting protein 3 isoform X4 [Esox lucius] &gt;gi|884967574|ref|XP_012993319.1| PREDICTED: RNA-binding motif, single-stranded-interacting protein 3 isoform X3 [Esox lucius]	gi|688592060|ref|XM_005158228.2|/0.0/PREDICTED: Danio rerio RNA binding motif, single stranded interacting protein (rbms3), transcript variant X1, mRNA	sp|Q6XE24|RBMS3_HUMAN/1e-155/RNA-binding motif, single-stranded-interacting protein 3 OS=Homo sapiens GN=RBMS3 PE=1 SV=1	shr:100934042/1e-22/mucin-5AC-like; K13208 ELAV like protein 2/3/4	SPAC140.02/2e-06/---	PF00076/8.4E-17/RNA recognition motif. (a.k.a. RRM, RBD, or RNP domain)	NA
[2n]_267	gi|831288938|ref|XP_012675893.1|/0/PREDICTED: zinc finger protein 236 [Clupea harengus]	NA	sp|Q9UL36|ZN236_HUMAN/0.0/Zinc finger protein 236 OS=Homo sapiens GN=ZNF236 PE=2 SV=2	dre:101885416/3e-112/zinc finger protein 721-like; K09228 KRAB domain-containing zinc finger protein	SPAC144.09c/1e-22/---	PS00028/-/Zinc finger C2H2 type domain signature.	NA
[2n]_268	gi|597760587|ref|XP_007244296.1|/0/PREDICTED: lysine-specific demethylase 6A-like isoform X1 [Astyanax mexicanus]	NA	sp|O15550|KDM6A_HUMAN/0.0/Lysine-specific demethylase 6A OS=Homo sapiens GN=KDM6A PE=1 SV=2	sasa:106575616/0.0/lysine-specific demethylase 6A-like; K11447 histone demethylase [EC:1.14.11.-]	YBR112c/5e-39/---	PS51184/30.081/JmjC domain profile.	NA
[2n]_269	gi|688533666|ref|XP_009291637.1|/0/PREDICTED: lysine (K)-specific demethylase 2B isoform X3 [Danio rerio]	gi|688533665|ref|XM_009293362.1|/0.0/PREDICTED: Danio rerio lysine (K)-specific demethylase 2Aa (kdm2aa), transcript variant X3, mRNA	sp|Q9Y2K7|KDM2A_HUMAN/0.0/Lysine-specific demethylase 2A OS=Homo sapiens GN=KDM2A PE=1 SV=3	sasa:106609898/0.0/kdm2a; lysine demethylase 2A; K10276 F-box and leucine-rich repeat protein 10/11 [EC:1.14.11.27]	YOR054c/5e-17/---	SM00367/80.0/Leucine-rich repeat - CC (cysteine-containing) subfamily	NA
[2n]_270	gi|528482627|ref|XP_005165944.1|/0/PREDICTED: dedicator of cytokinesis protein 7 isoform X10 [Danio rerio]	gi|688560765|ref|XM_005165887.2|/0.0/PREDICTED: Danio rerio dedicator of cytokinesis 7 (dock7), transcript variant X10, mRNA	sp|Q96N67|DOCK7_HUMAN/0.0/Dedicator of cytokinesis protein 7 OS=Homo sapiens GN=DOCK7 PE=1 SV=4	dre:322275/0.0/rad21a, rad21, wu:fb55d02, wu:fb93f04; RAD21 cohesin complex component a; K06670 cohesin complex subunit SCC1	NA	PF06920/1.3E-215/Dock homology region 2	NA
[2n]_271	gi|966715765|gb|KTG48003.1|/0/hypothetical protein cypCar_00034463 [Cyprinus carpio]	gi|239916012|ref|NM_001161750.1|/0.0/Danio rerio mitogen-activated protein kinase kinase kinase 5 (map3k5), mRNA	sp|Q99683|M3K5_HUMAN/0.0/Mitogen-activated protein kinase kinase kinase 5 OS=Homo sapiens GN=MAP3K5 PE=1 SV=1	dre:555703/0.0/map3k5, Ask1; mitogen-activated protein kinase kinase kinase 5; K04426 mitogen-activated protein kinase kinase kinase 5 [EC:2.7.11.25]	YAR019c/3e-37/---	SM00220/9.1E-92/Serine/Threonine protein kinases, catalytic domain	NA
[2n]_272	gi|528485582|ref|XP_005166485.1|/0/PREDICTED: uncharacterized protein KIAA0232 homolog isoform X1 [Danio rerio]	gi|688564971|ref|XM_005166428.2|/0.0/PREDICTED: Danio rerio zgc:158564 (zgc:158564), transcript variant X1, mRNA	sp|B0KWH8|THOC2_CALJA/0.0/THO complex subunit 2 OS=Callithrix jacchus GN=THOC2 PE=3 SV=1	dre:368417/0.0/thoc2, THO, Tho2, fb73e08, fd21d11, si:bz1o18.2, wu:fb73e08, wu:fd21d11; THO complex 2; K12879 THO complex subunit 2	SPAC9.07c/4e-131/---	PF15376/0.0/Domain of unknown function (DUF4603)	NA
[2n]_273	gi|966657814|gb|KTF92668.1|/0/hypothetical protein cypCar_00017066 [Cyprinus carpio]	gi|55925559|ref|NM_001007330.1|/0.0/Danio rerio Cbl proto-oncogene, E3 ubiquitin protein ligase (cbl), mRNA >gi|55249652|gb|BC085671.1| Danio rerio Cas-Br-M (murine) ecotropic retroviral transforming sequence, mRNA (cDNA clone MGC:92560 IMAGE:2351710), complete cds	sp|P22681|CBL_HUMAN/3e-174/E3 ubiquitin-protein ligase CBL OS=Homo sapiens GN=CBL PE=1 SV=2	dre:492364/0.0/cbl, wu:fd16a12, zgc:92560; Cbl proto-oncogene, E3 ubiquitin protein ligase; K04707 E3 ubiquitin-protein ligase CBL [EC:2.3.2.27]	Rv3876/2e-08/---	SM00165/9.5E-5/Ubiquitin associated domain	NA
[2n]_274	gi|190570270|ref|NP_001122019.1|/8.03441e-142/type I inositol-3,4-bisphosphate 4-phosphatase [Danio rerio] &gt;gi|169158823|emb|CAQ13629.1| novel protein similar to inositol polyphosphate-4-phosphatase, type I (inpp4a) [Danio rerio]	gi|190570269|ref|NM_001128547.1|/0.0/Danio rerio inositol polyphosphate-4-phosphatase type I Ab (inpp4ab), mRNA	sp|Q96PE3|INP4A_HUMAN/9e-136/Type I inositol 3,4-bisphosphate 4-phosphatase OS=Homo sapiens GN=INPP4A PE=1 SV=1	dre:792527/1e-142/inpp4ab, si:ch211-107m8.2; inositol polyphosphate-4-phosphatase type I Ab; K01109 inositol polyphosphate-4-phosphatase [EC:3.1.3.66]	NA	PTHR12187/1.3E-226/--	NA
[2n]_275	gi|966666253|gb|KTG00066.1|/0/hypothetical protein cypCar_00017723 [Cyprinus carpio]	gi|213624867|gb|BC171696.1|/0.0/Danio rerio Wolf-Hirschhorn syndrome candidate 1, mRNA (cDNA clone MGC:198423 IMAGE:9039412), complete cds	sp|Q8BVE8|NSD2_MOUSE/0.0/Histone-lysine N-methyltransferase NSD2 OS=Mus musculus GN=Whsc1 PE=1 SV=2	dre:100000709/0.0/whsc1, fc12c04, si:rp71-77d7.2, wu:fc12c04, wu:fi20c01; Wolf-Hirschhorn syndrome candidate 1; K11424 histone-lysine N-methyltransferase NSD2 [EC:2.1.1.43]	YJL168c/1e-36/---	SM00293/8.1E-10/domain with conserved PWWP motif	NA
[2n]_276	gi|966639737|gb|KTF74651.1|/0/hypothetical protein cypCar_00043685 [Cyprinus carpio]	NA	sp|Q9P267|MBD5_HUMAN/4e-18/Methyl-CpG-binding domain protein 5 OS=Homo sapiens GN=MBD5 PE=1 SV=3	cfr:102514787/2e-14/mucin-5AC-like; K21125 mucin-5AC	NA	NA	NA
[2n]_277	gi|938071965|gb|KPP70134.1|/0/wings apart-like protein-like, partial [Scleropages formosus]	gi|929313856|ref|XM_014179236.1|/1e-105/PREDICTED: Salmo salar wings apart-like protein homolog (LOC106589362), transcript variant X2, mRNA	sp|Q7Z5K2|WAPL_HUMAN/0.0/Wings apart-like protein homolog OS=Homo sapiens GN=WAPAL PE=1 SV=1	aqu:105315497/1e-31/wings apart-like protein homolog; K10615 E3 ubiquitin-protein ligase HERC4 [EC:2.3.2.26]	NA	PTHR22100/8.3E-294/--	NA
[2n]_278	gi|51980613|gb|AAH81553.1|/0/Ubr5 protein [Danio rerio]	gi|688593020|ref|XM_005158441.2|/0.0/PREDICTED: Danio rerio ubiquitin protein ligase E3 component n-recognin 5 (ubr5), transcript variant X5, mRNA	sp|O95071|UBR5_HUMAN/0.0/E3 ubiquitin-protein ligase UBR5 OS=Homo sapiens GN=UBR5 PE=1 SV=2	dre:334627/0.0/ubr5, edd1, wu:fa16c12; ubiquitin protein ligase E3 component n-recognin 5; K10593 E3 ubiquitin-protein ligase EDD1 [EC:2.3.2.26]	SPAC1805.15c/9e-22/---	PF00632/3.1E-62/HECT-domain (ubiquitin-transferase)	NA
[2n]_279	gi|966641027|gb|KTF75941.1|/0/hypothetical protein cypCar_00038648 [Cyprinus carpio]	NA	sp|Q9JHW1|CBPD_RAT/0.0/Carboxypeptidase D OS=Rattus norvegicus GN=Cpd PE=2 SV=2	dre:563008/0.0/cpda, cpd; carboxypeptidase D, a; K07752 carboxypeptidase D [EC:3.4.17.22]	sll0236/1e-09/---	PR00765/4.9E-18/Carboxypeptidase A metalloprotease (M14) family signature	NA
[2n]_280	gi|528514749|ref|XP_005173989.1|/0/PREDICTED: myosin heavy chain, fast skeletal muscle isoform X1 [Danio rerio]	gi|460333531|gb|JX272926.1|/0.0/Culter alburnus myosin heavy chain a (MYHa) mRNA, complete cds	sp|Q90339|MYSS_CYPCA/0.0/Myosin heavy chain, fast skeletal muscle OS=Cyprinus carpio PE=2 SV=2	dre:100008376/0.0/fd14a01; wu:fd14a01; K10352 myosin heavy chain	SPCC645.05c/1e-141/---	PS51456/150.401/Myosin motor domain profile.	NA
[2n]_281	gi|768961767|ref|XP_011618963.1|/0/PREDICTED: myosin heavy chain, fast skeletal muscle-like [Takifugu rubripes]	gi|2351222|dbj|D89992.1|/0.0/Cyprinus carpio mRNA for myosin heavy chain, complete cds	sp|Q90339|MYSS_CYPCA/0.0/Myosin heavy chain, fast skeletal muscle OS=Cyprinus carpio PE=2 SV=2	tru:101079795/0.0/MYHM86-2; myosin heavy chain, fast skeletal muscle-like; K10352 myosin heavy chain	ECU04g1000/7e-180/---	NA	NA
[2n]_282	gi|285026237|dbj|BAI68041.1|/0/Pumilio2 [Danio rerio]	gi|285026236|dbj|AB248675.1|/0.0/Danio rerio pumilio2 mRNA for Pumilio2, complete cds	sp|Q8TB72|PUM2_HUMAN/0.0/Pumilio homolog 2 OS=Homo sapiens GN=PUM2 PE=1 SV=2	tru:101076824/0.0/pum2; pumilio RNA binding family member 2; K17943 pumilio RNA-binding family	SPAC1687.22c/9e-93/---	PS50302/9.97/Pumilio RNA-binding repeat profile.	NA
[2n]_283	gi|966650424|gb|KTF85334.1|/0/hypothetical protein cypCar_00006443 [Cyprinus carpio]	NA	sp|P20929|NEBU_HUMAN/0.0/Nebulin OS=Homo sapiens GN=NEB PE=1 SV=5	dre:566928/0.0/neb, im:6904860, im:7001777, im:7144538, im:7150492, si:ch211-168m7.5, wu:fc33b04; nebulin; K18267 nebulin	NA	PS51216/8.938/Nebulin repeat profile.	NA
[2n]_284	gi|822092683|ref|NP_001295895.1|/0/ras GTPase-activating-like protein IQGAP1 [Danio rerio] &gt;gi|818211014|gb|AKG25399.1| IQGAP1 protein [Danio rerio]	NA	sp|P46940|IQGA1_HUMAN/0.0/Ras GTPase-activating-like protein IQGAP1 OS=Homo sapiens GN=IQGAP1 PE=1 SV=1	dre:100002928/0.0/iqgap1, im:7152854, im:7156663; IQ motif containing GTPase activating protein 1; K16848 Ras GTPase-activating-like protein IQGAP1	SPAC4F8.13c/9e-104/---	PTHR14149/0.0/--	NA
[2n]_285	gi|688617592|ref|XP_009296427.1|/0/PREDICTED: probable phospholipid-transporting ATPase IM isoform X2 [Danio rerio]	gi|688617591|ref|XM_009298152.1|/0.0/PREDICTED: Danio rerio ATPase, class I, type 8B, member 4 (atp8b4), transcript variant X2, mRNA	sp|P98198|AT8B2_HUMAN/0.0/Probable phospholipid-transporting ATPase ID OS=Homo sapiens GN=ATP8B2 PE=2 SV=2	dre:559291/0.0/atp8b4, si:ch211-167m1.4; ATPase, class I, type 8B, member 4; K14802 phospholipid-transporting ATPase [EC:3.6.3.1]	YAL026c/0.0/---	PF16212/3.9E-80/Phospholipid-translocating P-type ATPase C-terminal	NA
[2n]_286	gi|966678770|gb|KTG12027.1|/0/hypothetical protein cypCar_00015157 [Cyprinus carpio]	gi|190337431|gb|BC163718.1|/0.0/Danio rerio period homolog 1b (Drosophila), mRNA (cDNA clone MGC:194797 IMAGE:9038786), complete cds	sp|Q8K3T3|PER1_SPAJD/0.0/Period circadian protein homolog 1 OS=Spalax judaei GN=PER1 PE=2 SV=1	dre:406204/0.0/per1b, per4, zfper4; period circadian clock 1b; K02633 period circadian protein	XF1267/1e-09/---	PF12114/2.3E-80/Period protein 2/3C-terminal region	NA
[2n]_287	gi|532046810|ref|XP_005366195.1|/0/PREDICTED: myotubularin-related protein 3 isoform X3 [Microtus ochrogaster]	NA	sp|Q5PQT2|MTMR3_RAT/0.0/Myotubularin-related protein 3 OS=Rattus norvegicus GN=Mtmr3 PE=2 SV=1	rno:305482/0.0/Mtmr3; myotubularin related protein 3; K18082 myotubularin-related protein 3/4 [EC:3.1.3.48 3.1.3.64 3.1.3.95]	YNL189w/2e-116/---	PTHR10807:SF66/4.6E-151/--	biological_process:GO:0044238//primary metabolic process;GO:0016311//dephosphorylation;GO:0071704//organic substance metabolic process;cellular_component:GO:0044424//intracellular part;molecular_function:GO:0016791//phosphatase activity;
[2n]_288	gi|966656125|gb|KTF90979.1|/0/hypothetical protein cypCar_00015488 [Cyprinus carpio]	NA	sp|Q92072|DNMT1_CHICK/0.0/DNA (cytosine-5)-methyltransferase 1 OS=Gallus gallus GN=DNMT1 PE=1 SV=1	dre:30430/0.0/dnmt1, cb1075, cb983, ddn, dmnt1, fb05h01, mta, wu:fb05h01; DNA (cytosine-5-)-methyltransferase 1; K00558 DNA (cytosine-5)-methyltransferase 1 [EC:2.1.1.37]	alr4815/3e-29/---	PS51058/13.889/Zinc finger CXXC-type profile.	NA
[2n]_289	gi|568815694|ref|NP_001275581.1|/0/bifunctional glutamate/proline--tRNA ligase [Danio rerio]	gi|568815693|ref|NM_001288652.1|/0.0/Danio rerio glutamyl-prolyl-tRNA synthetase (eprs), mRNA	sp|P28668|SYEP_DROME/0.0/Bifunctional glutamate/proline--tRNA ligase OS=Drosophila melanogaster GN=Aats-glupro PE=1 SV=2	dre:562037/0.0/eprs, wu:fb06c03, wu:fb38d08, wu:ft34d10; glutamyl-prolyl-tRNA synthetase; K14163 bifunctional glutamyl/prolyl-tRNA synthetase [EC:6.1.1.17 6.1.1.15]	YHR020w_2/7e-170/---	PS50862/20.818/Aminoacyl-transfer RNA synthetases class-II family profile.	NA
[2n]_290	gi|915668473|gb|KOC70130.1|/1.14821e-79/Paternally-expressed gene 3 protein [Habropoda laboriosa]	gi|154240700|ref|NR_003680.1|/1e-07/Homo sapiens ribosomal protein L13a pseudogene 17 (RPL13AP17), non-coding RNA	sp|P98088|MUC5A_HUMAN/7e-32/Mucin-5AC (Fragments) OS=Homo sapiens GN=MUC5AC PE=1 SV=3	myb:102241796/3e-54/MUC2; mucin 2, oligomeric mucus/gel-forming; K10955 intestinal mucin-2	YBR112c/7e-16/---	NA	NA
[2n]_291	gi|292619536|ref|XP_697655.4|/0/PREDICTED: attractin-like protein 1 [Danio rerio]	NA	sp|Q6A051|ATRN1_MOUSE/0.0/Attractin-like protein 1 OS=Mus musculus GN=Atrnl1 PE=1 SV=2	aqu:100636243/2e-47/uncharacterized LOC100636243; K10895 fanconi anemia group I protein	NA	PTHR10574/0.0/--	NA
[2n]_292	gi|18858261|ref|NP_571339.1|/0/aryl hydrocarbon receptor 2 [Danio rerio] &gt;gi|4321819|gb|AAD15838.1| aryl hydrocarbon receptor [Danio rerio]	gi|688567681|ref|XM_009303931.1|/0.0/PREDICTED: Danio rerio si:ch211-261n11.2 (si:ch211-261n11.2), transcript variant X2, mRNA	sp|O75534|CSDE1_HUMAN/0.0/Cold shock domain-containing protein E1 OS=Homo sapiens GN=CSDE1 PE=1 SV=2	sasa:100136407/0.0/ahr2b; aryl hydrocarbon receptor 2 beta; K09093 aryl hydrocarbon receptor	NA	PTHR10649:SF14/1.3E-49/--	NA
[2n]_293	gi|688614476|ref|XP_009295782.1|/0/PREDICTED: la-related protein 4B isoform X5 [Danio rerio]	gi|688614475|ref|XM_009297507.1|/0.0/PREDICTED: Danio rerio La ribonucleoprotein domain family, member 4B (larp4b), transcript variant X5, mRNA	sp|Q9HAR2|LPHN3_HUMAN/0.0/Latrophilin-3 OS=Homo sapiens GN=LPHN3 PE=1 SV=2	dre:563742/0.0/larp4b, zgc:153918; La ribonucleoprotein domain family, member 4B; K18763 la-related protein 4	SPAC1527.03/7e-06/---	PS50961/17.094/La-type HTH domain profile.	NA
[2n]_294	gi|153945745|ref|NP_001093617.1|/0/uncharacterized protein LOC100101643 [Danio rerio] &gt;gi|148921507|gb|AAI46620.1| Zgc:158376 protein [Danio rerio]	gi|153945744|ref|NM_001100147.1|/1e-132/Danio rerio zgc:158376 (zgc:158376), mRNA >gi|148921506|gb|BC146619.1| Danio rerio zgc:158376, mRNA (cDNA clone MGC:158376 IMAGE:7065316), complete cds	sp|Q6PB97|FXL19_MOUSE/1e-103/F-box/LRR-repeat protein 19 OS=Mus musculus GN=Fbxl19 PE=2 SV=1	dre:100101643/0.0/zgc:158376; K10285 F-box and leucine-rich repeat protein 19	SPAC140.02/3e-08/---	PF00646/3.0E-10/F-box domain	NA
[2n]_295	gi|307344647|ref|NP_001182542.1|/0/multidrug resistance-associated protein 5 [Danio rerio] &gt;gi|306440179|gb|ADM87308.1| ATP-binding cassette sub-family C member 5 [Danio rerio]	gi|307344646|ref|NM_001195613.1|/0.0/Danio rerio ATP-binding cassette, sub-family C (CFTR/MRP), member 5 (abcc5), mRNA >gi|306440178|gb|HQ161064.1| Danio rerio ATP-binding cassette sub-family C member 5 (abcc5) mRNA, complete cds	sp|Q9QYM0|MRP5_RAT/0.0/Multidrug resistance-associated protein 5 OS=Rattus norvegicus GN=Abcc5 PE=2 SV=1	dre:336147/0.0/abcc5, fj51h02, si:ch1073-183g13.2, wu:fj51h02; ATP-binding cassette, sub-family C (CFTR/MRP), member 5; K05668 ATP-binding cassette, subfamily C (CFTR/MRP), member 5	YDR135c/3e-170/---	PTHR24223:SF196/0.0/--	biological_process:GO:0055085//transmembrane transport;cellular_component:GO:0016021//integral component of membrane;molecular_function:GO:0005524//ATP binding;GO:0042626//ATPase activity, coupled to transmembrane movement of substances;
[2n]_296	gi|688594644|ref|XP_009291356.1|/0/PREDICTED: rho guanine nucleotide exchange factor 10 isoform X3 [Danio rerio]	NA	sp|O15013|ARHGA_HUMAN/0.0/Rho guanine nucleotide exchange factor 10 OS=Homo sapiens GN=ARHGEF10 PE=1 SV=4	dre:334278/0.0/arhgef10, wu:fi38h08; Rho guanine nucleotide exchange factor (GEF) 10; K16727 Rho guanine nucleotide exchange factor 10	SPCC645.07/7e-08/---	PS50010/29.676/Dbl homology (DH) domain profile.	NA
[2n]_297	gi|389594451|ref|XP_003722448.1|/1.05098e-117/proteophosphoglycan ppg4 [Leishmania major strain Friedlin] &gt;gi|323363676|emb|CBZ12681.1| proteophosphoglycan ppg4 [Leishmania major strain Friedlin]	gi|21595824|gb|BC032782.1|/1e-10/Homo sapiens split hand/foot malformation (ectrodactyly) type 1, mRNA (cDNA clone MGC:45216 IMAGE:5166837), complete cds	sp|Q6PZE0|MUC19_MOUSE/1e-57/Mucin-19 OS=Mus musculus GN=Muc19 PE=2 SV=2	fpg:101919186/1e-52/CACNA1A; voltage-dependent P/Q-type calcium channel subunit alpha-1A; K04344 voltage-dependent calcium channel P/Q type alpha-1A	SPBC28F2.12/2e-10/---	NA	NA
[2n]_298	gi|389594451|ref|XP_003722448.1|/2.33645e-117/proteophosphoglycan ppg4 [Leishmania major strain Friedlin] &gt;gi|323363676|emb|CBZ12681.1| proteophosphoglycan ppg4 [Leishmania major strain Friedlin]	gi|22539711|gb|BC030429.1|/1e-10/Mus musculus RIKEN cDNA 4930523C07 gene, mRNA (cDNA clone IMAGE:5370282), with apparent retained intron	sp|Q6PZE0|MUC19_MOUSE/3e-57/Mucin-19 OS=Mus musculus GN=Muc19 PE=2 SV=2	fpg:101919186/1e-52/CACNA1A; voltage-dependent P/Q-type calcium channel subunit alpha-1A; K04344 voltage-dependent calcium channel P/Q type alpha-1A	SPBC28F2.12/2e-10/---	NA	NA
[2n]_299	gi|688615922|ref|XP_009296038.1|/0/PREDICTED: gamma-tubulin complex component 6 isoform X2 [Danio rerio]	NA	sp|Q96RT7|GCP6_HUMAN/0.0/Gamma-tubulin complex component 6 OS=Homo sapiens GN=TUBGCP6 PE=1 SV=3	dre:100329494/0.0/tubgcp6; tubulin, gamma complex associated protein 6; K16573 gamma-tubulin complex component 6	sll1120/6e-06/---	PTHR19302:SF37/1.4E-76/--	NA
[2n]_300	gi|929287505|ref|XP_014020817.1|/0/PREDICTED: nebulin isoform X10 [Salmo salar]	gi|191961834|ref|NM_001045083.2|/0.0/Danio rerio SMG7 nonsense mediated mRNA decay factor (smg7), mRNA >gi|190339635|gb|BC162970.1| Danio rerio Smg-7 homolog, nonsense mediated mRNA decay factor (C. elegans), mRNA (cDNA clone MGC:194406 IMAGE:9037483), complete cds	sp|Q92540|SMG7_HUMAN/0.0/Protein SMG7 OS=Homo sapiens GN=SMG7 PE=1 SV=2	mze:101486946/0.0/neb; nebulin; K18267 nebulin	NA	PS51216/11.133/Nebulin repeat profile.	NA
[2n]_301	gi|583997777|ref|XP_006793979.1|/0/PREDICTED: fibrillin-1-like isoform X2 [Neolamprologus brichardi]	gi|688596098|ref|XM_009293402.1|/0.0/PREDICTED: Danio rerio fibrillin 1 (fbn1), mRNA	sp|P35555|FBN1_HUMAN/0.0/Fibrillin-1 OS=Homo sapiens GN=FBN1 PE=1 SV=3	cmy:102947546/0.0/FBN1; fibrillin 1; K06825 fibrillin 1	NA	PTHR15607/4.4E-82/--	NA
[2n]_302	gi|929125719|ref|XP_013980531.1|/0/PREDICTED: cilia- and flagella-associated protein 44 [Salmo salar]	NA	sp|Q96MT7|WDR52_HUMAN/1e-129/WD repeat-containing protein 52 OS=Homo sapiens GN=WDR52 PE=1 SV=1	dre:557772/6e-15/im:7151086; si:ch211-250g4.3; K20478 golgin subfamily B member 1	aq_1006/4e-08/---	PTHR14885:SF2/9.7E-155/--	NA
[2n]_303	gi|124481651|gb|AAI33132.1|/0/Zgc:85787 protein [Danio rerio]	gi|688565287|ref|XM_002662877.4|/0.0/PREDICTED: Danio rerio SIN3 transcription regulator family member Ab (sin3ab), transcript variant X2, mRNA	sp|Q60520|SIN3A_MOUSE/0.0/Paired amphipathic helix protein Sin3a OS=Mus musculus GN=Sin3a PE=1 SV=3	dre:323346/0.0/sin3ab, fb95g11, wu:fb95g11; SIN3 transcription regulator family member Ab; K11644 paired amphipathic helix protein Sin3a	YOL004w/8e-84/---	SM00249/4.9E-5/PHD zinc finger	NA
[2n]_304	gi|528471558|ref|XP_005171386.1|/0/PREDICTED: ski-like protein [Danio rerio]	NA	sp|Q60665|SKIL_MOUSE/3e-172/Ski-like protein OS=Mus musculus GN=Skil PE=2 SV=2	dre:100007653/0.0/skila, si:dkey-52k20.10; SKI-like proto-oncogene a; K18499 Ski-like protein	RSc1040/4e-06/---	SM01046/2.0E-62/c-SKI Smad4 binding domain	NA
[2n]_305	gi|41151982|ref|NP_958482.1|/0/major vault protein [Danio rerio] &gt;gi|82186323|sp|Q6P3L0.1|MVP_DANRE RecName: Full=Major vault protein; Short=MVP &gt;gi|39645913|gb|AAH63949.1| Major vault protein [Danio rerio]	gi|688541788|ref|XM_005163803.2|/0.0/PREDICTED: Danio rerio major vault protein (mvp), transcript variant X1, mRNA	sp|Q6P3L0|MVP_DANRE/0.0/Major vault protein OS=Danio rerio GN=mvp PE=2 SV=1	dre:373081/0.0/mvp, cb771, wu:fb52b05, wu:fc02g01; major vault protein; K17266 major vault protein	tolA/1e-08/---	PS51224/6.278/MVP (vault) repeat profile.	NA
[2n]_306	gi|688572365|ref|XP_009303221.1|/0/PREDICTED: titin isoform X24 [Danio rerio]	gi|688572364|ref|XM_009304946.1|/0.0/PREDICTED: Danio rerio titin a (ttna), transcript variant X24, mRNA	sp|A2ASS6|TITIN_MOUSE/0.0/Titin OS=Mus musculus GN=Ttn PE=1 SV=1	dre:317731/0.0/ttn.2, fi20g08, si:busm1-258d18.1, si:dz258d18.1, ttn, ttna, wu:fi04b11, wu:fi20g08; titin, tandem duplicate 2; K12567 titin [EC:2.7.11.1]	YDR238c/0.0/---	PS50853/24.047/Fibronectin type-III domain profile.	NA
[2n]_307	gi|924267838|gb|ALB38958.1|/0/sterol-regulatory element binding protein 1 [Tachysurus vachellii]	NA	sp|Q6GQ26|SRBP2_XENLA/0.0/Sterol regulatory element-binding protein 2 OS=Xenopus laevis GN=srebf2 PE=2 SV=1	tru:101070738/0.0/srebf1; sterol regulatory element binding transcription factor 1; K07197 sterol regulatory element-binding transcription factor 1	NA	PTHR12565:SF5/7.5E-61/--	NA
[2n]_308	gi|992200707|ref|XP_007245981.2|/0/PREDICTED: clustered mitochondria protein homolog [Astyanax mexicanus]	gi|688587814|ref|XM_005157587.2|/0.0/PREDICTED: Danio rerio clustered mitochondria (cluA/CLU1) homolog a (cluha), transcript variant X2, mRNA	sp|B4KT50|CLU_DROMO/0.0/Protein clueless OS=Drosophila mojavensis GN=clu PE=3 SV=1	mze:101476089/0.0/cluh; clustered mitochondria homolog; K03255 protein TIF31	MA0188/5e-14/---	PTHR22844/9.7E-125/--	NA
[2n]_309	gi|966671474|gb|KTG04855.1|/0/hypothetical protein cypCar_00010132 [Cyprinus carpio]	gi|702073617|emb|LN591163.2|/0.0/Cyprinus carpio genome assembly common carp genome ,scaffold 000028890	sp|A5WUN7|CAM1B_DANRE/0.0/Calmodulin-regulated spectrin-associated protein 1-B OS=Danio rerio GN=camsap1b PE=3 SV=1	dre:561094/0.0/camsap1b, camsap1, si:dkey-157g20.3; calmodulin regulated spectrin-associated protein 1b; K17493 calmodulin-regulated spectrin-associated protein	NA	SM01051/7.8E-89/Microtubule-binding calmodulin-regulated spectrin-associated	NA
[2n]_310	gi|983616480|ref|NP_991107.2|/0/actinin alpha 3b [Danio rerio] &gt;gi|25992501|gb|AAN77132.1| alpha-actinin [Danio rerio] &gt;gi|33468616|emb|CAE30410.1| novel actinin [Danio rerio] &gt;gi|269148254|gb|ACZ28498.1| Actn3b [Danio rerio]	NA	sp|Q0III9|ACTN3_BOVIN/0.0/Alpha-actinin-3 OS=Bos taurus GN=ACTN3 PE=2 SV=1	dre:323320/0.0/actn3b, fb95c03, wu:fb95c03, wu:fc11d03, zgc:77243; actinin alpha 3b; K21073 actinin alpha 2/3	SPAC15A10.08/2e-72/---	SM00054/0.015/EF-hand, calcium binding motif	biological_process:GO:0051764//actin crosslink formation;GO:0051017//actin filament bundle assembly;molecular_function:GO:0003779//actin binding;GO:0005509//calcium ion binding;
[2n]_311	gi|822092564|ref|NP_001295896.1|/0/IQ motif containing GTPase activating protein 3 [Danio rerio] &gt;gi|818211018|gb|AKG25401.1| IQGAP3 protein [Danio rerio]	gi|822092563|ref|NM_001308967.1|/0.0/Danio rerio IQ motif containing GTPase activating protein 3 (iqgap3), mRNA >gi|821253296|gb|KP862589.2| Danio rerio IQGAP3 protein (IQGAP3) mRNA, complete cds	sp|Q86VI3|IQGA3_HUMAN/0.0/Ras GTPase-activating-like protein IQGAP3 OS=Homo sapiens GN=IQGAP3 PE=1 SV=2	dre:100537977/0.0/iqgap3; IQ motif containing GTPase activating protein 3; K05767 Ras GTPase-activating-like protein IQGAP2/3	SPAC4F8.13c/2e-40/---	PS00880/-/Acyl-CoA-binding (ACB) domain signature.	NA
[2n]_312	gi|528511948|ref|XP_685909.5|/0/PREDICTED: adenylate kinase 9 isoform X1 [Danio rerio]	NA	sp|Q5TCS8|KAD9_HUMAN/0.0/Adenylate kinase 9 OS=Homo sapiens GN=AK9 PE=1 SV=2	dre:557708/0.0/si:ch211-199m3.4; K18533 adenylate/nucleoside-diphosphate kinase [EC:2.7.4.3 2.7.4.6]	BH0155/3e-15/---	PTHR23359/0.0/--	NA
[2n]_313	gi|966707930|gb|KTG40170.1|/0/hypothetical protein cypCar_00012455 [Cyprinus carpio]	NA	sp|Q6J1Y9|UBP19_RAT/0.0/Ubiquitin carboxyl-terminal hydrolase 19 OS=Rattus norvegicus GN=Usp19 PE=1 SV=1	dre:100538153/0.0/slx4, btbd12, si:dkey-44g23.2, si:dkey-44g23.4; SLX4 structure-specific endonuclease subunit homolog (S. cerevisiae); K10484 structure-specific endonuclease subunit SLX4 (BTB/POZ domain-containing protein 12)	SPCC1494.05c/7e-58/---	PTHR21541/3.8E-149/--	NA
[2n]_314	gi|326666050|ref|XP_001920852.3|/0/PREDICTED: histone-lysine N-methyltransferase SETD1A isoform X1 [Danio rerio] &gt;gi|528474497|ref|XP_005164136.1| PREDICTED: histone-lysine N-methyltransferase SETD1A isoform X1 [Danio rerio]	gi|688585176|ref|XM_009291056.1|/0.0/PREDICTED: Danio rerio wu:fb13g09 (wu:fb13g09), transcript variant X2, mRNA	sp|Q96J65|MRP9_HUMAN/0.0/Multidrug resistance-associated protein 9 OS=Homo sapiens GN=ABCC12 PE=1 SV=2	dre:556535/0.0/setd1a; SET domain containing 1A; K11422 histone-lysine N-methyltransferase SETD1 [EC:2.1.1.43]	SPAC3F10.11c/8e-124/---	PTHR22884:SF295/3.7E-121/--	NA
[2n]_315	gi|966700933|gb|KTG33174.1|/0/hypothetical protein cypCar_00022609 [Cyprinus carpio]	gi|307344646|ref|NM_001195613.1|/0.0/Danio rerio ATP-binding cassette, sub-family C (CFTR/MRP), member 5 (abcc5), mRNA >gi|306440178|gb|HQ161064.1| Danio rerio ATP-binding cassette sub-family C member 5 (abcc5) mRNA, complete cds	sp|Q9QYM0|MRP5_RAT/0.0/Multidrug resistance-associated protein 5 OS=Rattus norvegicus GN=Abcc5 PE=2 SV=1	dre:336147/0.0/abcc5, fj51h02, si:ch1073-183g13.2, wu:fj51h02; ATP-binding cassette, sub-family C (CFTR/MRP), member 5; K05668 ATP-binding cassette, subfamily C (CFTR/MRP), member 5	YGR281w/6e-148/---	PTHR24223/8.0E-303/--	NA
[2n]_316	gi|966654594|gb|KTF89448.1|/0/hypothetical protein cypCar_00042174, partial [Cyprinus carpio]	gi|688611854|ref|XM_009296903.1|/0.0/PREDICTED: Danio rerio eukaryotic translation initiation factor 4 gamma, 3b (eif4g3b), transcript variant X8, mRNA	sp|O43432|IF4G3_HUMAN/0.0/Eukaryotic translation initiation factor 4 gamma 3 OS=Homo sapiens GN=EIF4G3 PE=1 SV=2	dre:568761/0.0/eif4g3b, eif4g3, si:dkey-1a7.2; eukaryotic translation initiation factor 4 gamma, 3b; K03260 translation initiation factor 4G	YBR112c/1e-17/---	SM00543/2.4E-66/Middle domain of eukaryotic initiation factor 4G (eIF4G)	NA
[2n]_317	gi|292621272|ref|XP_699579.3|/0/PREDICTED: WD repeat-containing protein 62 isoform X1 [Danio rerio]	gi|916539721|ref|NM_001312680.1|/0.0/Danio rerio WD repeat domain 62 (wdr62), mRNA	sp|Q8HXL3|WDR62_PIG/0.0/WD repeat-containing protein 62 OS=Sus scrofa GN=WDR62 PE=3 SV=1	dre:100884140/0.0/dsg2l; desmoglein 2 like; K07597 desmoglein 2	all0438_2/9e-16/---	PS50082/11.578/Trp-Asp (WD) repeats profile.	NA
[2n]_318	gi|966644560|gb|KTF79472.1|/0/hypothetical protein cypCar_00016427 [Cyprinus carpio]	NA	sp|P07814|SYEP_HUMAN/0.0/Bifunctional glutamate/proline--tRNA ligase OS=Homo sapiens GN=EPRS PE=1 SV=5	dre:562037/0.0/eprs, wu:fb06c03, wu:fb38d08, wu:ft34d10; glutamyl-prolyl-tRNA synthetase; K14163 bifunctional glutamyl/prolyl-tRNA synthetase [EC:6.1.1.17 6.1.1.15]	SPBC19C7.06_2/5e-164/---	PF14497/2.9E-8/Glutathione S-transferase, C-terminal domain	NA
[2n]_319	gi|915664692|gb|KOC66803.1|/2.50229e-161/Neuroblast differentiation-associated protein AHNAK [Habropoda laboriosa]	gi|685042744|emb|LN591269.1|/2e-06/Cyprinus carpio genome assembly common carp genome ,scaffold 000029082	sp|Q95JC9|PRP_PIG/6e-60/Basic proline-rich protein OS=Sus scrofa PE=1 SV=2	chx:102174827/1e-80/MUC5AC; mucin 5AC, oligomeric mucus/gel-forming; K21125 mucin-5AC	STM0960/2e-24/---	NA	NA
[2n]_320	gi|688585587|ref|XP_009289414.1|/0/PREDICTED: inositol polyphosphate 5-phosphatase OCRL-1 isoform X1 [Danio rerio]	gi|688606325|ref|XM_009295591.1|/0.0/PREDICTED: Danio rerio N-deacetylase/N-sulfotransferase (heparan glucosaminyl) 1 (ndst1), mRNA	sp|Q5U4X8|NDST1_XENTR/0.0/Bifunctional heparan sulfate N-deacetylase/N-sulfotransferase 1 OS=Xenopus tropicalis GN=ndst1 PE=2 SV=1	dre:777716/0.0/ocrl, wu:fi09g03, zgc:152864; oculocerebrorenal syndrome of Lowe; K01099 inositol polyphosphate 5-phosphatase INPP5B/F [EC:3.1.3.36]	SPBC2G2.02_2/3e-52/---	PTHR11200:SF176/0.0/--	NA
[2n]_321	gi|444727028|gb|ELW67537.1|/0/Cell surface glycoprotein 1 [Tupaia chinensis]	NA	sp|Q2KN93|CYTSA_DANRE/0.0/Cytospin-A OS=Danio rerio GN=specc1la PE=2 SV=2	sasa:106581051/0.0/elastin-like; K14211 elastin	XF0818/3e-57/---	SM00435/0.004/DNA Topoisomerase I (eukaryota)	NA
[2n]_322	gi|966637202|gb|KTF72306.1|/0/hypothetical protein cypCar_00044497 [Cyprinus carpio]	NA	sp|Q6ZPG2|WDR90_MOUSE/0.0/WD repeat-containing protein 90 OS=Mus musculus GN=Wdr90 PE=2 SV=2	pxy:105395757/3e-18/echinoderm microtubule-associated protein-like 1; K18595 echinoderm microtubule-associated protein-like 1/2	MA2525/2e-18/---	SM00320/0.64/WD40 repeats	NA
[2n]_323	gi|528471801|ref|XP_005171457.1|/0/PREDICTED: disco-interacting protein 2 homolog C isoform X1 [Danio rerio]	gi|688538691|ref|XM_005171400.2|/0.0/PREDICTED: Danio rerio si:dkey-7l6.7 (si:dkey-7l6.7), transcript variant X1, mRNA	sp|Q9Y2E4|DIP2C_HUMAN/0.0/Disco-interacting protein 2 homolog C OS=Homo sapiens GN=DIP2C PE=2 SV=2	dre:405892/8e-68/nlk1, nlk, nlkb, zgc:111875; nemo-like kinase, type 1; K04468 nemo like kinase [EC:2.7.11.24]	SPAC56F8.02/2e-57/---	PTHR22754/0.0/--	NA
[2n]_324	gi|47086099|ref|NP_998431.1|/0/probable helicase with zinc finger domain [Danio rerio] &gt;gi|82185991|sp|Q6NYU2.1|HELZ_DANRE RecName: Full=Probable helicase with zinc finger domain &gt;gi|42542947|gb|AAH66461.1| Zgc:77407 [Danio rerio]	gi|47086098|ref|NM_213266.1|/0.0/Danio rerio helicase with zinc finger (helz), mRNA >gi|42542946|gb|BC066461.1| Danio rerio zgc:77407, mRNA (cDNA clone MGC:77407 IMAGE:6969873), complete cds	sp|Q6NYU2|HELZ_DANRE/0.0/Probable helicase with zinc finger domain OS=Danio rerio GN=helz PE=2 SV=1	tru:101067721/9e-46/mov10; Mov10 RISC complex RNA helicase; K18422 helicase MOV-10 [EC:3.6.4.13]	YKL017c/2e-30/---	NA	NA
[2n]_325	gi|239916013|ref|NP_001155222.1|/0/mitogen-activated protein kinase kinase kinase 5 [Danio rerio]	gi|239916012|ref|NM_001161750.1|/0.0/Danio rerio mitogen-activated protein kinase kinase kinase 5 (map3k5), mRNA	sp|Q99683|M3K5_HUMAN/0.0/Mitogen-activated protein kinase kinase kinase 5 OS=Homo sapiens GN=MAP3K5 PE=1 SV=1	dre:555703/0.0/map3k5, Ask1; mitogen-activated protein kinase kinase kinase 5; K04426 mitogen-activated protein kinase kinase kinase 5 [EC:2.7.11.25]	SPAC13G7.02c/0.0/---	SM00220/9.1E-92/Serine/Threonine protein kinases, catalytic domain	NA
[2n]_326	gi|694871376|ref|NP_001289171.1|/0/contactin associated protein-like 2b precursor [Danio rerio] &gt;gi|365811847|gb|AEW99986.1| contactin-associated protein-like 2b [Danio rerio]	gi|987857607|gb|KU376409.1|/0.0/Danio rerio Cntnap2b mRNA, complete cds	sp|Q9CPW0|CNTP2_MOUSE/0.0/Contactin-associated protein-like 2 OS=Mus musculus GN=Cntnap2 PE=1 SV=2	sasa:106599303/0.0/contactin-associated protein-like 2; K07380 contactin associated protein-like 2	NA	PS50022/35.864/Coagulation factors 5/8 type C domain (FA58C) profile.	NA
[2n]_327	gi|528513339|ref|XP_005161157.1|/0/PREDICTED: cytospin-A isoform X1 [Danio rerio]	gi|688604918|ref|XM_005161102.2|/0.0/PREDICTED: Danio rerio sperm antigen with calponin homology and coiled-coil domains 1-like b (specc1lb), transcript variant X3, mRNA	sp|Q2KN93|CYTSA_DANRE/0.0/Cytospin-A OS=Danio rerio GN=specc1la PE=2 SV=2	dre:30116/0.0/ddx3b, etID309900.24, p110, p110a, pl10, pl10a, wu:fb43h11, wu:fy72b06; DEAD (Asp-Glu-Ala-Asp) box helicase 3b; K11594 ATP-dependent RNA helicase DDX3X [EC:3.6.4.13]	ECU08g1080/2e-75/---	PTHR23167:SF18/0.0/--	NA
[2n]_328	gi|966658792|gb|KTF93646.1|/0/hypothetical protein cypCar_00000890 [Cyprinus carpio]	gi|688555510|ref|XM_009301580.1|/0.0/PREDICTED: Danio rerio ATPase, Ca++ transporting, ubiquitous (atp2a3), transcript variant X2, mRNA	sp|Q9YGL9|AT2A3_CHICK/0.0/Sarcoplasmic/endoplasmic reticulum calcium ATPase 3 OS=Gallus gallus GN=ATP2A3 PE=2 SV=1	dre:568671/0.0/atp2a3, si:dkey-205l20.1; ATPase, Ca++ transporting, ubiquitous; K05853 Ca2+ transporting ATPase, sarcoplasmic/endoplasmic reticulum [EC:3.6.3.8]	CAC2137/7e-84/---	PR00120/2.4E-16/H+-transporting ATPase (proton pump) signature	NA
[2n]_329	gi|688543691|ref|XP_009297844.1|/0/PREDICTED: AP-2 complex subunit alpha-1 isoform X6 [Danio rerio]	NA	sp|P17427|AP2A2_MOUSE/0.0/AP-2 complex subunit alpha-2 OS=Mus musculus GN=Ap2a2 PE=1 SV=2	dre:558153/0.0/ap2a1, si:ch211-195b15.3, wu:fa95c07; adaptor-related protein complex 2, alpha 1 subunit; K11824 AP-2 complex subunit alpha	NA	PF01602/2.1E-100/Adaptin N terminal region	NA
[2n]_330	gi|688576913|ref|XP_009304226.1|/0/PREDICTED: membrane-associated guanylate kinase, WW and PDZ domain-containing protein 1 isoform X3 [Danio rerio]	gi|688576912|ref|XM_009305951.1|/0.0/PREDICTED: Danio rerio membrane associated guanylate kinase, WW and PDZ domain containing 1b (magi1b), transcript variant X3, mRNA	sp|Q96QZ7|MAGI1_HUMAN/0.0/Membrane-associated guanylate kinase, WW and PDZ domain-containing protein 1 OS=Homo sapiens GN=MAGI1 PE=1 SV=3	dre:474349/0.0/magi1b, MAGI-1, baiap1, fe48b06, magi1, wu:fe48b06, wu:fj98f08; membrane associated guanylate kinase, WW and PDZ domain containing 1b; K05631 atrophin-1 interacting protein 3 (BAI1-associated protein 1)	SPBC16E9.11c/1e-13/---	PS01159/-/WW/rsp5/WWP domain signature.	NA
[2n]_331	gi|966669542|gb|KTG02923.1|/0/hypothetical protein cypCar_00011708, partial [Cyprinus carpio]	NA	sp|Q8TDY2|RBCC1_HUMAN/0.0/RB1-inducible coiled-coil protein 1 OS=Homo sapiens GN=RB1CC1 PE=1 SV=3	dre:100332174/0.0/rb1cc1; RB1-inducible coiled-coil 1; K17589 RB1-inducible coiled-coil protein 1	PAB0812/2e-14/---	PTHR13222/8.6E-181/--	NA
[2n]_332	gi|528481251|ref|XP_005172104.1|/0/PREDICTED: tyrosine-protein kinase ABL1 isoform X1 [Danio rerio]	NA	sp|P00520|ABL1_MOUSE/0.0/Tyrosine-protein kinase ABL1 OS=Mus musculus GN=Abl1 PE=1 SV=3	dre:100000720/0.0/abl1; c-abl oncogene 1, non-receptor tyrosine kinase; K06619 abelson tyrosine-protein kinase 1 [EC:2.7.10.2]	YAR019c/6e-20/---	PTHR24418/0.0/--	NA
[2n]_333	gi|688602804|ref|XP_009293065.1|/0/PREDICTED: adenylate kinase 9 isoform X3 [Danio rerio]	NA	sp|Q5TCS8|KAD9_HUMAN/0.0/Adenylate kinase 9 OS=Homo sapiens GN=AK9 PE=1 SV=2	dre:557708/0.0/si:ch211-199m3.4; K18533 adenylate/nucleoside-diphosphate kinase [EC:2.7.4.3 2.7.4.6]	PA3686/4e-10/---	PTHR23359/5.5E-212/--	NA
[2n]_334	gi|391224474|ref|NP_999937.2|/0/protein LSM14 homolog A [Danio rerio] &gt;gi|41351213|gb|AAH65685.1| Zgc:77202 [Danio rerio] &gt;gi|46403237|gb|AAS92638.1| C19orf13-like protein [Danio rerio]	NA	sp|Q3MHF8|LS14A_BOVIN/5e-162/Protein LSM14 homolog A OS=Bos taurus GN=LSM14A PE=2 SV=1	dre:406800/0.0/lsm14ab, wu:fc55d12, zgc:55754, zgc:77202; LSM14A mRNA processing body assembly factor b; K18749 protein LSM14	SPBC28F2.12/1e-10/---	NA	NA
[2n]_335	gi|966710439|gb|KTG42677.1|/0/hypothetical protein cypCar_00027533 [Cyprinus carpio]	gi|688610302|ref|XM_003201161.3|/0.0/PREDICTED: Danio rerio coiled-coil and C2 domain containing 2A (cc2d2a), transcript variant X5, mRNA	sp|Q9P2K1|C2D2A_HUMAN/0.0/Coiled-coil and C2 domain-containing protein 2A OS=Homo sapiens GN=CC2D2A PE=1 SV=3	dre:570250/0.0/cc2d2a, fc03c12, wu:fc03c12; coiled-coil and C2 domain containing 2A; K19352 coiled-coil and C2 domain-containing protein 2A	PA1144/2e-18/---	PTHR20837:SF7/0.0/--	NA
[2n]_336	gi|966649656|gb|KTF84566.1|/0/hypothetical protein cypCar_00020572 [Cyprinus carpio]	gi|688545764|ref|XM_005171667.2|/0.0/PREDICTED: Danio rerio nucleosome assembly protein 1-like 1 (nap1l1), transcript variant X2, mRNA	sp|Q28EB4|NP1L1_XENTR/0.0/Nucleosome assembly protein 1-like 1 OS=Xenopus tropicalis GN=nap1l1 PE=2 SV=1	dre:100538153/0.0/slx4, btbd12, si:dkey-44g23.2, si:dkey-44g23.4; SLX4 structure-specific endonuclease subunit homolog (S. cerevisiae); K10484 structure-specific endonuclease subunit SLX4 (BTB/POZ domain-containing protein 12)	NA	PS50097/10.758/BTB domain profile.	NA
[2n]_337	gi|41055943|ref|NP_956435.1|/0/centromere/kinetochore protein zw10 homolog [Danio rerio] &gt;gi|27882328|gb|AAH44489.1| ZW10 homolog, centromere/kinetochore protein (Drosophila) [Danio rerio]	gi|661316003|ref|NM_200141.2|/0.0/Danio rerio zw10 kinetochore protein (zw10), mRNA	sp|O43264|ZW10_HUMAN/0.0/Centromere/kinetochore protein zw10 homolog OS=Homo sapiens GN=ZW10 PE=1 SV=3	dre:393110/0.0/zw10, zgc:55782; zw10 kinetochore protein; K11578 protein transport protein DSL1/ZW10	NA	PTHR15507/6.1E-26/--	NA
[2n]_338	gi|688571044|ref|XP_009302945.1|/0/PREDICTED: zinc finger MYM-type protein 2 isoform X2 [Danio rerio]	NA	sp|Q9UBW7|ZMYM2_HUMAN/0.0/Zinc finger MYM-type protein 2 OS=Homo sapiens GN=ZMYM2 PE=1 SV=1	dre:797715/0.0/ogdhb, si:ch211-229p19.3; oxoglutarate (alpha-ketoglutarate) dehydrogenase b (lipoamide); K00164 2-oxoglutarate dehydrogenase E1 component [EC:1.2.4.2]	SPBC3H7.03c/2e-169/---	PF06467/6.9E-10/MYM-type Zinc finger with FCS sequence motif	NA
[2n]_339	gi|966701537|gb|KTG33778.1|/0/hypothetical protein cypCar_00031247 [Cyprinus carpio]	NA	sp|O57415|RREB1_CHICK/0.0/Ras-responsive element-binding protein 1 OS=Gallus gallus GN=RREB1 PE=2 SV=2	dre:338237/0.0/rreb1a, id:ibd1338, si:ch211-266d19.3; ras responsive element binding protein 1a; K20210 ras-responsive element-binding protein 1	SPAC17A5.07c/2e-29/---	PS50157/12.695/Zinc finger C2H2 type domain profile.	NA
[2n]_340	gi|688564455|ref|XP_009301533.1|/0/PREDICTED: tight junction protein ZO-1 isoform X11 [Danio rerio]	gi|688564454|ref|XM_009303258.1|/0.0/PREDICTED: Danio rerio tight junction protein 1a (tjp1a), transcript variant X11, mRNA	sp|O97758|ZO1_CANFA/0.0/Tight junction protein ZO-1 OS=Canis familiaris GN=TJP1 PE=1 SV=1	mze:101477899/0.0/tight junction protein ZO-1; K05701 tight junction protein 1	SPAC343.05/0.0/---	PS50106/17.049/PDZ domain profile.	NA
[2n]_341	gi|347920999|ref|NP_991260.2|/0/plexin-D1 precursor [Danio rerio] &gt;gi|49339463|gb|AAT64905.1| plexin D1 [Danio rerio]	gi|318085120|ref|NM_001201357.1|/0.0/Danio rerio cyclin-dependent kinase 17 (cdk17), mRNA	sp|Q9Y4D7|PLXD1_HUMAN/0.0/Plexin-D1 OS=Homo sapiens GN=PLXND1 PE=1 SV=3	dre:402998/0.0/plxnd1, zgc:77379; plexin D1; K06822 plexin D	ECU02g1450/1e-51/---	PTHR22625/0.0/--	NA
[2n]_342	gi|47085735|ref|NP_998128.1|/0/disco-interacting protein 2 homolog B-A [Danio rerio] &gt;gi|82185659|sp|Q6NVJ5.1|DI2BA_DANRE RecName: Full=Disco-interacting protein 2 homolog B-A; Short=DIP2 homolog B-A &gt;gi|45751610|gb|AAH68015.1| DIP2 disco-interacting protein 2 homolog B (Drosophila) [Danio rerio]	gi|47085734|ref|NM_212963.1|/0.0/Danio rerio disco-interacting protein 2 homolog Ba (dip2ba), mRNA >gi|45751609|gb|BC068015.1| Danio rerio DIP2 disco-interacting protein 2 homolog B (Drosophila), mRNA (cDNA clone MGC:77348 IMAGE:6968172), complete cds	sp|Q6NVJ5|DI2BA_DANRE/0.0/Disco-interacting protein 2 homolog B-A OS=Danio rerio GN=dip2ba PE=2 SV=1	myd:102766549/8e-06/GNPTAB; N-acetylglucosamine-1-phosphate transferase alpha and beta subunits; K08239 UDP-N-acetylglucosamine-lysosomal-enzyme [EC:2.7.8.17]	SPAC56F8.02/5e-76/---	PF00501/7.0E-60/AMP-binding enzyme	NA
[2n]_343	gi|966654097|gb|KTF88951.1|/0/hypothetical protein cypCar_00012801 [Cyprinus carpio]	gi|528470809|ref|XM_692864.6|/0.0/PREDICTED: Danio rerio chromodomain helicase DNA binding protein 7 (chd7), mRNA	sp|A2AJK6|CHD7_MOUSE/0.0/Chromodomain-helicase-DNA-binding protein 7 OS=Mus musculus GN=Chd7 PE=1 SV=1	sasa:106598783/0.0/chd7; chromodomain helicase DNA binding protein 7; K14437 chromodomain-helicase-DNA-binding protein 7 [EC:3.6.4.12]	ECU01g0350/1e-85/---	PTHR10799:SF658/6.4E-15/--	NA
[2n]_344	gi|27762274|gb|AAO20275.1|/0/annexin 11a [Danio rerio]	NA	sp|P33477|ANX11_RABIT/5e-172/Annexin A11 OS=Oryctolagus cuniculus GN=ANXA11 PE=1 SV=1	dre:368215/0.0/anxa11a, ANX-XIa, anx11a, fc09a11, sb:cb401, wu:fc09a11; annexin A11a; K17095 annexin A7/11	YBR112c/1e-16/---	NA	biological_process:GO:0050819//negative regulation of coagulation;molecular_function:GO:0005544//calcium-dependent phospholipid binding;GO:0005509//calcium ion binding;
[2n]_345	gi|208609649|dbj|BAG72202.1|/0/collagen type I alpha 3 [Carassius auratus]	NA	sp|Q9YIB4|CO1A1_CYNPY/0.0/Collagen alpha-1(I) chain OS=Cynops pyrrhogaster GN=COL1A1 PE=2 SV=1	dre:325675/0.0/col1a1b, alpha3(I), col1a3, hm:zeh0348, wu:fa95h05, wu:fd02a10, wu:fj59a10; collagen, type I, alpha 1b; K06236 collagen, type I, alpha	SPAC17G8.14c_2/7e-100/---	PS51461/98.768/Fibrillar collagen C-terminal non-collagenous (NC1) domain profile.	cellular_component:GO:0005581//collagen trimer;molecular_function:GO:0005201//extracellular matrix structural constituent;
[2n]_346	gi|966707645|gb|KTG39885.1|/0/hypothetical protein cypCar_00016413 [Cyprinus carpio]	gi|417368352|gb|JX499733.1|/0.0/Hypophthalmichthys molitrix microsatellite HysdE367-1 sequence	sp|A1A5G0|CLAP1_XENTR/0.0/CLIP-associating protein 1 OS=Xenopus tropicalis GN=clasp1 PE=1 SV=1	tru:101066128/0.0/clasp2; cytoplasmic linker associated protein 2; K16578 CLIP-associating protein 1/2	NA	PTHR21567/0.0/--	NA
[2n]_347	gi|966706871|gb|KTG39112.1|/0/hypothetical protein cypCar_00010057 [Cyprinus carpio]	NA	sp|P49790|NU153_HUMAN/0.0/Nuclear pore complex protein Nup153 OS=Homo sapiens GN=NUP153 PE=1 SV=2	dre:571621/0.0/nup153, fd23d09, si:ch211-153f2.5, wu:fd23d09; nucleoporin 153; K14296 nuclear pore complex protein Nup153	MA2133/8e-16/---	PTHR23193:SF23/9.3E-263/--	NA
[2n]_348	gi|966657537|gb|KTF92391.1|/0/hypothetical protein cypCar_00018569 [Cyprinus carpio]	gi|685045610|emb|LN594135.1|/0.0/Cyprinus carpio genome assembly common carp genome ,scaffold 000011490	sp|Q08696|MST2_DROHY/5e-151/Axoneme-associated protein mst101(2) OS=Drosophila hydei GN=mst101(2) PE=1 SV=1	dre:327226/0.0/casc5, fd18f09, si:dkey-9k8.1, wu:fd18f09; cancer susceptibility candidate 5; K11542 protein CASC5	aq_1006/3e-35/---	PTHR16520/1.1E-150/--	NA
[2n]_349	gi|688569973|ref|XP_009302708.1|/0/PREDICTED: neurabin-1 isoform X3 [Danio rerio]	NA	sp|Q5I598|MTHR_BOVIN/1e-157/Methylenetetrahydrofolate reductase OS=Bos taurus GN=MTHFR PE=2 SV=1	dre:571989/0.0/si:ch1073-219n12.1; K17551 neurabin	SPAC56F8.10/5e-115/---	SM00228/7.3E-20/Domain present in PSD-95, Dlg, and ZO-1/2.	NA
[2n]_350	gi|966658401|gb|KTF93255.1|/0/hypothetical protein cypCar_00023058, partial [Cyprinus carpio]	gi|685046926|emb|LN595451.1|/1e-146/Cyprinus carpio genome assembly common carp genome ,scaffold 000012243	sp|Q92585|MAML1_HUMAN/9e-129/Mastermind-like protein 1 OS=Homo sapiens GN=MAML1 PE=1 SV=3	dre:567335/0.0/maml1; mastermind-like transcriptional coactivator 1; K06061 mastermind	YKL032c/5e-11/---	PTHR15692:SF19/1.4E-142/--	NA
[2n]_351	gi|47085735|ref|NP_998128.1|/0/disco-interacting protein 2 homolog B-A [Danio rerio] &gt;gi|82185659|sp|Q6NVJ5.1|DI2BA_DANRE RecName: Full=Disco-interacting protein 2 homolog B-A; Short=DIP2 homolog B-A &gt;gi|45751610|gb|AAH68015.1| DIP2 disco-interacting protein 2 homolog B (Drosophila) [Danio rerio]	NA	sp|Q6NVJ5|DI2BA_DANRE/0.0/Disco-interacting protein 2 homolog B-A OS=Danio rerio GN=dip2ba PE=2 SV=1	NA	SPAC56F8.02/1e-55/---	PTHR22754:SF29/0.0/--	biological_process:GO:0008152//metabolic process;cellular_component:GO:0005634//nucleus;molecular_function:GO:0003824//catalytic activity;GO:0008134//transcription factor binding;
[2n]_352	gi|972957926|ref|XP_015196593.1|/0/PREDICTED: protein Smaug homolog 2 isoform X1 [Lepisosteus oculatus] &gt;gi|972957928|ref|XP_015196594.1| PREDICTED: protein Smaug homolog 2 isoform X1 [Lepisosteus oculatus] &gt;gi|972957930|ref|XP_015196595.1| PREDICTED: protein Smaug homolog 2 isoform X1 [Lepisosteus oculatus] &gt;gi|972957932|ref|XP_015196596.1| PREDICTED: protein Smaug homolog 2 isoform X1 …	gi|688589493|ref|XM_009292006.1|/0.0/PREDICTED: Danio rerio protein Smaug homolog 2 (LOC100330543), mRNA	sp|Q5PRF9|SMAG2_HUMAN/0.0/Protein Smaug homolog 2 OS=Homo sapiens GN=SAMD4B PE=1 SV=1	tng:GSTEN00008568G001/6e-09/unnamed protein product; K06840 semaphorin 3	DR2133/1e-07/---	PTHR12515:SF9/2.3E-128/--	NA
[2n]_353	gi|528514749|ref|XP_005173989.1|/0/PREDICTED: myosin heavy chain, fast skeletal muscle isoform X1 [Danio rerio]	NA	sp|Q90339|MYSS_CYPCA/0.0/Myosin heavy chain, fast skeletal muscle OS=Cyprinus carpio PE=2 SV=2	dre:100008376/0.0/fd14a01; wu:fd14a01; K10352 myosin heavy chain	ECU04g1000/0.0/---	PTHR13140:SF307/0.0/--	NA
[2n]_354	gi|688532442|ref|XP_009289381.1|/0/PREDICTED: rap guanine nucleotide exchange factor 2 isoform X4 [Danio rerio]	gi|688532441|ref|XM_009291106.1|/0.0/PREDICTED: Danio rerio si:dkey-253i9.4 (si:dkey-253i9.4), transcript variant X4, mRNA	sp|Q9Y4G8|RPGF2_HUMAN/0.0/Rap guanine nucleotide exchange factor 2 OS=Homo sapiens GN=RAPGEF2 PE=1 SV=1	dre:793952/0.0/si:dkey-253i9.4; K08018 Rap guanine nucleotide exchange factor 2	aq_1006/1e-34/---	PF00595/3.1E-10/PDZ domain (Also known as DHR or GLGF)	NA
[2n]_355	gi|657522338|ref|XP_008283435.1|/0/PREDICTED: microtubule-associated serine/threonine-protein kinase 3-like isoform X4 [Stegastes partitus]	NA	sp|Q6AX33|MAST3_XENLA/0.0/Microtubule-associated serine/threonine-protein kinase 3 OS=Xenopus laevis GN=mast3 PE=2 SV=1	dre:100534685/0.0/mast3; microtubule associated serine/threonine kinase 3; K08789 microtubule-associated serine/threonine kinase [EC:2.7.11.1]	YNL330c/5e-162/---	SM00220/2.1E-93/Serine/Threonine protein kinases, catalytic domain	NA
[2n]_356	gi|966715500|gb|KTG47738.1|/0/hypothetical protein cypCar_00030336, partial [Cyprinus carpio]	NA	sp|Q8NDV7|TNR6A_HUMAN/0.0/Trinucleotide repeat-containing gene 6A protein OS=Homo sapiens GN=TNRC6A PE=1 SV=2	lcm:102350452/0.0/TNRC6A; trinucleotide repeat containing 6A; K18412 trinucleotide repeat-containing gene 6 protein	YML010w/2e-08/---	PF16608/1.6E-116/TNRC6-PABC binding domain	NA
[2n]_357	gi|966640300|gb|KTF75214.1|/0/hypothetical protein cypCar_00023505 [Cyprinus carpio]	NA	sp|Q0VD19|ASM_BOVIN/0.0/Sphingomyelin phosphodiesterase OS=Bos taurus GN=SMPD1 PE=2 SV=1	dre:325536/0.0/pcnt, sb:cb754, si:ch211-245b3.1, wu:fc85c01; pericentrin; K16481 pericentrin	MK0690/6e-27/---	PTHR18937/1.4E-17/--	NA
[2n]_358	gi|688564803|ref|XP_009301619.1|/0/PREDICTED: puratrophin-1 isoform X1 [Danio rerio]	gi|688564807|ref|XM_005169007.2|/0.0/PREDICTED: Danio rerio pleckstrin homology domain containing, family G (with RhoGef domain) member 4 (plekhg4), transcript variant X3, mRNA	sp|Q58EX7|PKHG4_HUMAN/1e-146/Puratrophin-1 OS=Homo sapiens GN=PLEKHG4 PE=1 SV=1	dre:100149630/2e-63/mcf2l2; MCF.2 cell line derived transforming sequence-like 2; K20685 guanine nucleotide exchange factor MCF2	SA1562/1e-05/---	PTHR22826:SF110/0.0/--	NA
[2n]_359	gi|597735996|ref|XP_007230266.1|/0/PREDICTED: receptor-type tyrosine-protein phosphatase delta isoform X25 [Astyanax mexicanus]	gi|992174211|ref|XM_007230204.2|/0.0/PREDICTED: Astyanax mexicanus protein tyrosine phosphatase, receptor type D (ptprd), transcript variant X26, mRNA	sp|A7MBJ4|PTPRF_BOVIN/0.0/Receptor-type tyrosine-protein phosphatase F OS=Bos taurus GN=PTPRF PE=2 SV=1	dre:100330629/0.0/ptprd; protein tyrosine phosphatase, receptor type D; K06777 receptor-type tyrosine-protein phosphatase delta [EC:3.1.3.48]	YDR099w/2e-97/---	PS50853/20.047/Fibronectin type-III domain profile.	NA
[2n]_360	gi|966652662|gb|KTF87564.1|/0/hypothetical protein cypCar_00025992, partial [Cyprinus carpio]	NA	sp|Q9Y6R4|M3K4_HUMAN/0.0/Mitogen-activated protein kinase kinase kinase 4 OS=Homo sapiens GN=MAP3K4 PE=1 SV=2	dre:325488/0.0/map3k4, cb135, mekk4, wu:fa02f11, wu:fc83c01; mitogen-activated protein kinase kinase kinase 4; K04428 mitogen-activated protein kinase kinase kinase 4 [EC:2.7.11.25]	YAR019c/2e-34/---	PTHR24361/6.5E-176/--	NA
[2n]_361	gi|966640176|gb|KTF75090.1|/0/hypothetical protein cypCar_00033971 [Cyprinus carpio]	gi|51949770|gb|AY725818.1|/0.0/Danio rerio fibronectin 1b (fn1b) mRNA, complete cds	sp|P02751|FINC_HUMAN/0.0/Fibronectin OS=Homo sapiens GN=FN1 PE=1 SV=4	sasa:100380696/0.0/finc; fibronectin; K05717 fibronectin 1	NA	PS51091/10.632/Fibronectin type-I domain profile.	NA
[2n]_362	gi|657542291|ref|XP_008276916.1|/0/PREDICTED: E3 ubiquitin-protein ligase UBR3 isoform X2 [Stegastes partitus]	gi|688570034|ref|XM_009304449.1|/0.0/PREDICTED: Danio rerio ubiquitin protein ligase E3 component n-recognin 3 (ubr3), mRNA	sp|Q6ZT12|UBR3_HUMAN/0.0/E3 ubiquitin-protein ligase UBR3 OS=Homo sapiens GN=UBR3 PE=2 SV=2	dre:553247/0.0/ubr3, fb72f06, wu:fb72f06; ubiquitin protein ligase E3 component n-recognin 3; K11978 E3 ubiquitin-protein ligase UBR3 [EC:2.3.2.27]	NA	PS50089/8.713/Zinc finger RING-type profile.	NA
[2n]_363	gi|966651559|gb|KTF86461.1|/0/hypothetical protein cypCar_00009837, partial [Cyprinus carpio]	gi|688568333|ref|XM_009304055.1|/0.0/PREDICTED: Danio rerio sperm antigen with calponin homology and coiled-coil domains 1-like a (specc1la), transcript variant X2, mRNA	sp|Q2KN93|CYTSA_DANRE/0.0/Cytospin-A OS=Danio rerio GN=specc1la PE=2 SV=2	loa:LOAG_08734/2e-19/alpha-actinin; K05699 actinin alpha 1/4	ECU09g0290/8e-21/---	PTHR23185/2.6E-126/--	NA
[2n]_364	gi|688559666|ref|XP_009300579.1|/0/PREDICTED: regulatory-associated protein of mTOR isoform X2 [Danio rerio]	gi|688559665|ref|XM_009302304.1|/0.0/PREDICTED: Danio rerio regulatory associated protein of MTOR, complex 1 (rptor), transcript variant X3, mRNA	sp|Q8N122|RPTOR_HUMAN/0.0/Regulatory-associated protein of mTOR OS=Homo sapiens GN=RPTOR PE=1 SV=1	dre:560455/0.0/rptor; regulatory associated protein of MTOR, complex 1; K07204 regulatory associated protein of mTOR	NA	PTHR12848/0.0/--	NA
[2n]_365	gi|528482686|ref|XP_001341305.4|/0/PREDICTED: microtubule-associated serine/threonine-protein kinase 2 isoform X3 [Danio rerio]	NA	sp|Q6P0Q8|MAST2_HUMAN/0.0/Microtubule-associated serine/threonine-protein kinase 2 OS=Homo sapiens GN=MAST2 PE=1 SV=2	dre:100001267/0.0/mast2, im:7150634; microtubule associated serine/threonine kinase 2; K08789 microtubule-associated serine/threonine kinase [EC:2.7.11.1]	YBL105c_2/2e-51/---	PTHR24356:SF136/0.0/--	NA
[2n]_366	gi|734605890|ref|XP_010730060.1|/0/PREDICTED: WD repeat-containing protein 90 isoform X1 [Larimichthys crocea]	gi|699128792|gb|KM186183.1|/0.0/Paramisgurnus dabryanus haplotype II mitochondrion, complete genome	sp|A0JP70|WDR90_XENTR/0.0/WD repeat-containing protein 90 OS=Xenopus tropicalis GN=wdr90 PE=2 SV=1	sasa:106608004/9e-26/echinoderm microtubule-associated protein-like 6; K18598 echinoderm microtubule-associated protein-like 6	all0284_3/8e-16/---	PTHR13720:SF24/3.7E-223/--	NA
[2n]_367	gi|922304338|ref|NP_001300616.1|/0/nuclear pore complex protein Nup205 [Danio rerio]	NA	sp|Q92621|NU205_HUMAN/0.0/Nuclear pore complex protein Nup205 OS=Homo sapiens GN=NUP205 PE=1 SV=3	dre:445382/0.0/nup205, zgc:111802; nucleoporin 205; K14310 nuclear pore complex protein Nup205	SPCC794.09c/0.0/---	PTHR31344/0.0/--	NA
[2n]_368	gi|929052347|ref|XP_014030120.1|/0/PREDICTED: formin-like [Salmo salar]	NA	sp|Q9CW03|SMC3_MOUSE/0.0/Structural maintenance of chromosomes protein 3 OS=Mus musculus GN=Smc3 PE=1 SV=2	sasa:106586878/0.0/formin-like; K10367 formin 1	SPAC10F6.09c/2e-114/---	PTHR13037/0.0/--	NA
[2n]_369	gi|528480392|ref|XP_002662144.2|/0/PREDICTED: tetratricopeptide repeat protein 37 [Danio rerio]	gi|688556877|ref|XM_002662098.3|/0.0/PREDICTED: Danio rerio tetratricopeptide repeat domain 37 (ttc37), mRNA	sp|Q6PGP7|TTC37_HUMAN/0.0/Tetratricopeptide repeat protein 37 OS=Homo sapiens GN=TTC37 PE=1 SV=1	dre:100332172/0.0/ttc37; tetratricopeptide repeat domain 37; K12600 superkiller protein 3	YER016w/2e-18/---	PS50005/9.175/TPR repeat profile.	NA
[2n]_370	gi|688605612|ref|XP_009293688.1|/0/PREDICTED: rho GTPase-activating protein 32 isoform X2 [Danio rerio]	NA	sp|Q6GPD0|RHG32_XENLA/0.0/Rho GTPase-activating protein 32 OS=Xenopus laevis GN=arhgap32 PE=2 SV=1	dre:569434/0.0/arhgap32b, im:7150060, si:dkey-269g4.4; Rho GTPase activating protein 32b; K20647 Rho GTPase-activating protein 32	NA	PS50002/12.893/Src homology 3 (SH3) domain profile.	NA
[2n]_371	gi|688563777|ref|XP_009301365.1|/0/PREDICTED: focadhesin [Danio rerio]	gi|688563776|ref|XM_009303090.1|/0.0/PREDICTED: Danio rerio focadhesin (focad), mRNA	sp|Q5VW36|FOCAD_HUMAN/0.0/Focadhesin OS=Homo sapiens GN=FOCAD PE=1 SV=1	aec:105147142/5e-07/ras-specific guanine nucleotide-releasing factor 2-like; K04349 Ras-specific guanine nucleotide-releasing factor 1	NA	PTHR16212/0.0/--	NA
[2n]_372	gi|181330478|ref|NP_001116706.1|/0/lysine-specific demethylase 5C [Danio rerio]	NA	sp|Q38JA7|KDM5C_CANFA/0.0/Lysine-specific demethylase 5C OS=Canis familiaris GN=KDM5C PE=2 SV=1	dre:553406/0.0/kdm5c, im:7158173, si:ch211-218o21.2, wu:fa28h03, wu:fi31b07; lysine (K)-specific demethylase 5C; K11446 histone demethylase JARID1 [EC:1.14.11.-]	NA	PS51184/35.147/JmjC domain profile.	NA
[2n]_373	gi|688565427|ref|XP_009301723.1|/0/PREDICTED: LOW QUALITY PROTEIN: insulin receptor substrate 2-B-like [Danio rerio]	NA	sp|Q5RJW5|IRS2B_XENLA/0.0/Insulin receptor substrate 2-B OS=Xenopus laevis GN=irs2-b PE=2 SV=1	dre:794462/0.0/insulin receptor substrate 2-B-like; K07187 insulin receptor substrate 2	NA	PF02174/4.0E-31/PTB domain (IRS-1 type)	NA
[2n]_374	gi|966669754|gb|KTG03135.1|/0/hypothetical protein cypCar_00044144, partial [Cyprinus carpio]	NA	sp|O95602|RPA1_HUMAN/0.0/DNA-directed RNA polymerase I subunit RPA1 OS=Homo sapiens GN=POLR1A PE=1 SV=2	dre:327078/0.0/polr1a, cb934, fa26a03, sb:cb935, wu:fa26a03; polymerase (RNA) I polypeptide A; K02999 DNA-directed RNA polymerase I subunit RPA1 [EC:2.7.7.6]	SPBC4C3.05c/0.0/---	PF04998/2.7E-70/RNA polymerase Rpb1, domain 5	NA
[2n]_375	gi|688582160|ref|XP_009305450.1|/0/PREDICTED: uncharacterized protein KIAA1109 homolog isoform X6 [Danio rerio]	NA	sp|Q2LD37|K1109_HUMAN/0.0/Uncharacterized protein KIAA1109 OS=Homo sapiens GN=KIAA1109 PE=1 SV=2	NA	NA	PTHR31640/0.0/--	NA
[2n]_376	gi|966703857|gb|KTG36098.1|/0/hypothetical protein cypCar_00038421, partial [Cyprinus carpio]	gi|688601363|ref|XM_001920683.5|/0.0/PREDICTED: Danio rerio trafficking protein particle complex 8 (trappc8), mRNA	sp|Q9Y2L5|TPPC8_HUMAN/0.0/Trafficking protein particle complex subunit 8 OS=Homo sapiens GN=TRAPPC8 PE=1 SV=2	dre:570167/0.0/trappc8; trafficking protein particle complex 8; K20305 trafficking protein particle complex subunit 8	SPBC428.14/6e-21/---	PTHR12975/5.2E-214/--	NA
[2n]_377	gi|528495941|ref|XP_002663990.3|/0/PREDICTED: trinucleotide repeat-containing gene 6B protein [Danio rerio]	NA	sp|Q8BKI2|TNR6B_MOUSE/0.0/Trinucleotide repeat-containing gene 6B protein OS=Mus musculus GN=Tnrc6b PE=2 SV=2	dre:321362/0.0/tnrc6b, fa01f05, fc23h10, hm:zeh0114, im:6968518, wu:fa01f05, wu:fb21h03, wu:fc23h10; trinucleotide repeat containing 6b; K18412 trinucleotide repeat-containing gene 6 protein	YML010w/2e-09/---	PF16608/3.3E-73/TNRC6-PABC binding domain	NA
[2n]_378	gi|191961835|ref|NP_001038548.2|/0/protein SMG7 [Danio rerio] &gt;gi|190339636|gb|AAI62970.1| Smg-7 homolog, nonsense mediated mRNA decay factor (C. elegans) [Danio rerio]	NA	sp|Q92540|SMG7_HUMAN/0.0/Protein SMG7 OS=Homo sapiens GN=SMG7 PE=1 SV=2	dre:565575/0.0/smg7, fa99h10, wu:fa99h10; SMG7 nonsense mediated mRNA decay factor; K14409 protein SMG7	CAC3190/7e-16/---	PTHR15696:SF5/0.0/--	biological_process:GO:0009790//embryo development;molecular_function:GO:0016740//transferase activity;
[2n]_379	gi|444727028|gb|ELW67537.1|/0/Cell surface glycoprotein 1 [Tupaia chinensis]	NA	sp|Q86UE8|TLK2_HUMAN/0.0/Serine/threonine-protein kinase tousled-like 2 OS=Homo sapiens GN=TLK2 PE=1 SV=2	csab:103243245/0.0/TLK2; tousled like kinase 2; K08864 tousled-like kinase [EC:2.7.11.1]	SPBC1734.01c/5e-63/---	PR01217/6.61E-17/Proline rich extensin signature	NA
[2n]_380	gi|642128720|emb|CDQ59248.1|/0/unnamed protein product [Oncorhynchus mykiss]	NA	sp|P22681|CBL_HUMAN/0.0/E3 ubiquitin-protein ligase CBL OS=Homo sapiens GN=CBL PE=1 SV=2	fab:101810639/0.0/CBL; Cbl proto-oncogene; K04707 E3 ubiquitin-protein ligase CBL [EC:2.3.2.27]	Rv3876/2e-08/---	PTHR23007:SF5/0.0/--	NA
[2n]_381	gi|528511729|ref|XP_005160753.1|/0/PREDICTED: neuroblastoma-amplified sequence isoform X1 [Danio rerio]	NA	sp|Q5TYW4|NBAS_DANRE/0.0/Neuroblastoma-amplified sequence OS=Danio rerio GN=nbas PE=2 SV=1	dre:556592/0.0/nbas, NAG, si:ch211-214k9.1; neuroblastoma amplified sequence; K20473 neuroblastoma-amplified sequence	NA	PTHR15922/0.0/--	biological_process:GO:0000184//nuclear-transcribed mRNA catabolic process, nonsense-mediated decay;GO:0009790//embryo development;
[2n]_382	gi|302191604|ref|NP_001008644.2|/0/BMP-2-inducible protein kinase isoform 2 [Danio rerio]	gi|52218945|ref|NM_001004551.1|/0.0/Danio rerio coiled-coil domain containing 47 (ccdc47), mRNA >gi|51858487|gb|BC081592.1| Danio rerio coiled-coil domain containing 47, mRNA (cDNA clone MGC:92099 IMAGE:7047484), complete cds	sp|Q66I12|CCD47_DANRE/0.0/Coiled-coil domain-containing protein 47 OS=Danio rerio GN=ccdc47 PE=2 SV=1	dre:494101/0.0/bmp2k, zgc:101641; BMP2 inducible kinase; K08854 BMP2 inducible kinase [EC:2.7.11.1]	YBR059c/3e-48/---	PS00108/-/Serine/Threonine protein kinases active-site signature.	NA
[2n]_383	gi|669328025|gb|KFD68221.1|/0/hypothetical protein M514_19703 [Trichuris suis]	NA	sp|Q80Y84|KDM5B_MOUSE/0.0/Lysine-specific demethylase 5B OS=Mus musculus GN=Kdm5b PE=1 SV=1	dre:327168/0.0/kdm5ba, id:ibd5050, jarid1b, jarid1ba, wu:fd15c05; lysine (K)-specific demethylase 5Ba; K11446 histone demethylase JARID1 [EC:1.14.11.-]	SPAC56F8.03/3e-21/---	PR00624/5.7E-5/Histone H5 signature	NA
[2n]_384	gi|597760587|ref|XP_007244296.1|/0/PREDICTED: lysine-specific demethylase 6A-like isoform X1 [Astyanax mexicanus]	gi|213625822|gb|BC171410.1|/0.0/Danio rerio helicase, lymphoid-specific, mRNA (cDNA clone MGC:198137 IMAGE:9039126), complete cds >gi|213627471|gb|BC171408.1| Danio rerio helicase, lymphoid-specific, mRNA (cDNA clone MGC:198135 IMAGE:9039124), complete cds	sp|O15550|KDM6A_HUMAN/0.0/Lysine-specific demethylase 6A OS=Homo sapiens GN=KDM6A PE=1 SV=2	sasa:106575616/0.0/lysine-specific demethylase 6A-like; K11447 histone demethylase [EC:1.14.11.-]	YFR038w/3e-129/---	PTHR14017:SF9/0.0/--	NA
[2n]_385	gi|113676533|ref|NP_001038584.1|/0/DNA helicase INO80 [Danio rerio]	NA	sp|Q6ZPV2|INO80_MOUSE/0.0/DNA helicase INO80 OS=Mus musculus GN=Ino80 PE=2 SV=2	dre:566768/0.0/ino80, si:ch211-244p18.3; INO80 complex subunit; K11665 DNA helicase INO80 [EC:3.6.4.12]	ECU09g1890/2e-113/---	PTHR10799:SF665/0.0/--	NA
[2n]_386	gi|410909894|ref|XP_003968425.1|/0/PREDICTED: pre-mRNA-processing-splicing factor 8 [Takifugu rubripes] &gt;gi|768932174|ref|XP_011606747.1| PREDICTED: pre-mRNA-processing-splicing factor 8 [Takifugu rubripes]	NA	sp|Q6P2Q9|PRP8_HUMAN/0.0/Pre-mRNA-processing-splicing factor 8 OS=Homo sapiens GN=PRPF8 PE=1 SV=2	tru:101075969/0.0/prpf8; pre-mRNA processing factor 8; K12856 pre-mRNA-processing factor 8	SPAC4F8.12c/0.0/---	PTHR11140/0.0/--	NA
[2n]_387	gi|966710262|gb|KTG42500.1|/0/hypothetical protein cypCar_00004636 [Cyprinus carpio]	NA	sp|Q3V0B4|CC108_MOUSE/0.0/Coiled-coil domain-containing protein 108 OS=Mus musculus GN=Ccdc108 PE=2 SV=1	dre:559236/4e-101/unm_hu7910; un-named hu7910; K00476 aspartate beta-hydroxylase [EC:1.14.11.16]	aq_1006/7e-27/---	PTHR10270/0.0/--	NA
[2n]_388	gi|688588167|ref|XP_009290008.1|/0/PREDICTED: rho guanine nucleotide exchange factor 12 isoform X3 [Danio rerio]	NA	sp|Q9NZN5|ARHGC_HUMAN/0.0/Rho guanine nucleotide exchange factor 12 OS=Homo sapiens GN=ARHGEF12 PE=1 SV=1	dre:562455/0.0/arhgef12a, arhgef12; Rho guanine nucleotide exchange factor (GEF) 12a; K07532 Rho guanine nucleotide exchange factor 12	SPAC1006.06/3e-19/---	PF16652/1.0E-25/Pleckstrin homology domain	NA
[2n]_389	gi|527525139|sp|F1R5H6.1|BRD4_DANRE/0/RecName: Full=Bromodomain-containing protein 4	NA	sp|F1R5H6|BRD4_DANRE/0.0/Bromodomain-containing protein 4 OS=Danio rerio GN=brd4 PE=1 SV=1	dre:570531/0.0/brd4, fb18g03, wu:fb18g03; bromodomain containing 4; K11722 bromodomain-containing protein 4	YBR112c/2e-10/---	PF17105/9.8E-26/C-terminal domain of bromodomain protein 4	cellular_component:GO:0000793//condensed chromosome;GO:0005634//nucleus;molecular_function:GO:0042393//histone binding;
[2n]_390	gi|197927378|ref|NP_001128156.1|/0/low-density lipoprotein receptor-related protein 6 precursor [Danio rerio] &gt;gi|170785927|gb|ACB38032.1| low density lipoprotein receptor-related protein 6 [Danio rerio]	NA	sp|O75581|LRP6_HUMAN/0.0/Low-density lipoprotein receptor-related protein 6 OS=Homo sapiens GN=LRP6 PE=1 SV=2	dre:100003877/0.0/lrp6; low density lipoprotein receptor-related protein 6; K03068 low density lipoprotein receptor-related protein 5/6	MT0958_2/9e-06/---	PS51120/16.677/LDL-receptor class B (LDLRB) repeat profile.	cellular_component:GO:0016021//integral component of membrane;
[2n]_391	gi|425936244|sp|E7FAM5.1|LIN41_DANRE/0/RecName: Full=E3 ubiquitin-protein ligase TRIM71; AltName: Full=Protein lin-41 homolog; AltName: Full=Tripartite motif-containing protein 71	NA	sp|E7FAM5|LIN41_DANRE/0.0/E3 ubiquitin-protein ligase TRIM71 OS=Danio rerio GN=trim71 PE=2 SV=1	dre:561754/0.0/trim71, cb205, fb93a12, lin41, sb:cb205, wu:fb93a12; tripartite motif containing 71, E3 ubiquitin protein ligase; K12035 tripartite motif-containing protein 71 [EC:2.3.2.27]	PM0926/2e-32/---	SM00557/6.3E-23/Filamin-type immunoglobulin domains	NA
[2n]_392	gi|688589280|ref|XP_009290240.1|/0/PREDICTED: nuclear mitotic apparatus protein 1 isoform X1 [Danio rerio]	gi|688589283|ref|XM_009291967.1|/1e-146/PREDICTED: Danio rerio nuclear mitotic apparatus protein 1 (numa1), transcript variant X3, mRNA	sp|Q14980|NUMA1_HUMAN/6e-53/Nuclear mitotic apparatus protein 1 OS=Homo sapiens GN=NUMA1 PE=1 SV=2	dre:572344/0.0/numa1, NuMA, fb44b02, wu:fb44b02; nuclear mitotic apparatus protein 1; K16808 nuclear mitotic apparatus protein 1	VNG0342G/2e-14/---	NA	NA
[2n]_393	gi|677480567|gb|KFQ69972.1|/0/Lysosomal-trafficking regulator, partial [Phaethon lepturus]	NA	sp|Q99698|LYST_HUMAN/0.0/Lysosomal-trafficking regulator OS=Homo sapiens GN=LYST PE=1 SV=3	cmk:103180712/7e-65/nsmaf; neutral sphingomyelinase activation associated factor; K18953 factor associated with neutral sphingomyelinase activation	all0284_3/2e-11/---	PTHR13743:SF86/2.1E-295/--	NA
[2n]_394	gi|389594453|ref|XP_003722449.1|/1.52524e-122/proteophosphoglycan 5 [Leishmania major strain Friedlin] &gt;gi|323363677|emb|CBZ12682.1| proteophosphoglycan 5 [Leishmania major strain Friedlin]	gi|699128792|gb|KM186183.1|/0.0/Paramisgurnus dabryanus haplotype II mitochondrion, complete genome	sp|Q6PZE0|MUC19_MOUSE/4e-75/Mucin-19 OS=Mus musculus GN=Muc19 PE=2 SV=2	csab:103241795/3e-47/MUC5AC; mucin 5AC, oligomeric mucus/gel-forming; K21125 mucin-5AC	mll2848/8e-15/---	NA	NA
[2n]_395	gi|688543687|ref|XP_009297843.1|/0/PREDICTED: AP-2 complex subunit alpha-1 isoform X5 [Danio rerio]	gi|498827886|gb|KC191504.1|/0.0/Hypophthalmichthys molitrix microsatellite HysdE119-1 sequence	sp|O95782|AP2A1_HUMAN/0.0/AP-2 complex subunit alpha-1 OS=Homo sapiens GN=AP2A1 PE=1 SV=3	dre:558153/0.0/ap2a1, si:ch211-195b15.3, wu:fa95c07; adaptor-related protein complex 2, alpha 1 subunit; K11824 AP-2 complex subunit alpha	NA	PF00045/9.5E-5/Hemopexin	NA
[2n]_396	gi|290463321|sp|B8A4F4.1|TDRD9_DANRE/0/RecName: Full=Putative ATP-dependent RNA helicase TDRD9; AltName: Full=Tudor domain-containing protein 9	NA	sp|B0XDC4|SPNE_CULQU/0.0/Probable ATP-dependent RNA helicase spindle-E OS=Culex quinquefasciatus GN=spn-E PE=3 SV=1	dre:553222/0.0/tdrd9, si:dkey-15f17.9, tdrd9l; tudor domain containing 9; K18408 ATP-dependent RNA helicase TDRD9 [EC:3.6.4.13]	SPBC15C4.05/7e-73/---	PS50304/11.188/Tudor domain profile.	NA
[2n]_397	gi|966706871|gb|KTG39112.1|/0/hypothetical protein cypCar_00010057 [Cyprinus carpio]	gi|688600907|ref|XM_695225.7|/0.0/PREDICTED: Danio rerio nucleoporin 153kDa (nup153), transcript variant X2, mRNA	sp|P49791|NU153_RAT/0.0/Nuclear pore complex protein Nup153 OS=Rattus norvegicus GN=Nup153 PE=1 SV=1	dre:571621/0.0/nup153, fd23d09, si:ch211-153f2.5, wu:fd23d09; nucleoporin 153; K14296 nuclear pore complex protein Nup153	XF1267/3e-10/---	PF08604/8.9E-130/Nucleoporin Nup153-like	NA
[2n]_399	gi|18858599|ref|NP_571489.1|/0/eph receptor B4a precursor [Danio rerio] &gt;gi|12619147|emb|CAA06299.2| Eph-like receptor tyrosine kinase rtk5 [Danio rerio]	gi|18858598|ref|NM_131414.1|/0.0/Danio rerio eph receptor B4a (ephb4a), mRNA >gi|12619146|emb|AJ005026.2| Danio rerio mRNA for Eph-like receptor tyrosine kinase rtk5	sp|P54760|EPHB4_HUMAN/0.0/Ephrin type-B receptor 4 OS=Homo sapiens GN=EPHB4 PE=1 SV=2	dre:30688/0.0/ephb4a, cb646, ephB4, rtk5; eph receptor B4a; K05113 Eph receptor B4 [EC:2.7.10.1]	SPAC637.12c/2e-98/---	PS00791/-/Receptor tyrosine kinase class V signature 2.	NA
[2n]_400	gi|190570282|ref|NP_001122009.1|/0/host cell factor 1 [Danio rerio]	gi|190570281|ref|NM_001128537.1|/0.0/Danio rerio host cell factor C1b (hcfc1b), mRNA	sp|Q61191|HCFC1_MOUSE/0.0/Host cell factor 1 OS=Mus musculus GN=Hcfc1 PE=1 SV=2	dre:565206/0.0/hcfc1b, fc07b09, wu:fc07b09, wu:fe17f08; host cell factor C1b; K14966 host cell factor	CC1007/3e-16/---	PTHR23244:SF267/4.8E-142/--	NA
[2n]_401	gi|121582458|ref|NP_001073442.1|/0/TATA-binding protein-associated factor 2N [Danio rerio] &gt;gi|118763905|gb|AAI28852.1| Zgc:158363 [Danio rerio]	NA	sp|Q9ULP0|NDRG4_HUMAN/2e-168/Protein NDRG4 OS=Homo sapiens GN=NDRG4 PE=1 SV=2	dre:558760/0.0/taf15, fa11g05, wu:fa11g05, wu:fc02g02, zgc:158363; TAF15 RNA polymerase II, TATA box binding protein (TBP)-associated factor; K13098 RNA-binding protein FUS	SPAC140.02/1e-14/---	PTHR23238/8.0E-165/--	cellular_component:GO:0005622//intracellular;molecular_function:GO:0000166//nucleotide binding;GO:0008270//zinc ion binding;GO:0003676//nucleic acid binding;
[2n]_402	gi|190570282|ref|NP_001122009.1|/0/host cell factor 1 [Danio rerio]	NA	sp|Q61191|HCFC1_MOUSE/0.0/Host cell factor 1 OS=Mus musculus GN=Hcfc1 PE=1 SV=2	dre:565206/0.0/hcfc1b, fc07b09, wu:fc07b09, wu:fe17f08; host cell factor C1b; K14966 host cell factor	CC1007/3e-16/---	NA	NA
[2n]_403	gi|688542441|ref|XP_009297655.1|/0/PREDICTED: protein TANC2 isoform X4 [Danio rerio]	NA	sp|A2A690|TANC2_MOUSE/0.0/Protein TANC2 OS=Mus musculus GN=Tanc2 PE=1 SV=1	myb:102251961/3e-43/ANK2; ankyrin 2; K10380 ankyrin	all2748/1e-36/---	PS50088/10.553/Ankyrin repeat profile.	NA
[2n]_404	gi|113674054|ref|NP_001038232.1|/0/histone-lysine N-methyltransferase SETDB1-A [Danio rerio] &gt;gi|123888152|sp|Q1L8U8.1|STB1A_DANRE RecName: Full=Histone-lysine N-methyltransferase SETDB1-A; AltName: Full=SET domain bifurcated 1A	NA	sp|Q1L8U8|STB1A_DANRE/0.0/Histone-lysine N-methyltransferase SETDB1-A OS=Danio rerio GN=setdb1a PE=3 SV=1	dre:768131/5e-174/setdb1b, im:7143091, wu:fa04a12, wu:fj80h02, zgc:152899; SET domain, bifurcated 1b; K11421 histone-lysine N-methyltransferase SETDB1 [EC:2.1.1.43]	SPBC428.08c/6e-15/---	PF01429/4.1E-6/Methyl-CpG binding domain	biological_process:GO:0044260//cellular macromolecule metabolic process;GO:0044238//primary metabolic process;molecular_function:GO:0016740//transferase activity;
[2n]_405	gi|460333532|gb|AGH09216.1|/0/myosin heavy chain a [Culter alburnus]	NA	sp|Q90339|MYSS_CYPCA/0.0/Myosin heavy chain, fast skeletal muscle OS=Cyprinus carpio PE=2 SV=2	dre:100008376/0.0/fd14a01; wu:fd14a01; K10352 myosin heavy chain	SPCC645.05c/2e-45/---	PF01576/1.5E-129/Myosin tail	NA
[2n]_406	gi|528470481|ref|XP_001344452.4|/0/PREDICTED: GREB1-like protein [Danio rerio] &gt;gi|688536250|ref|XP_009296315.1| PREDICTED: GREB1-like protein [Danio rerio] &gt;gi|688536254|ref|XP_009296318.1| PREDICTED: GREB1-like protein [Danio rerio] &gt;gi|688536256|ref|XP_009296322.1| PREDICTED: GREB1-like protein [Danio rerio]	NA	sp|B9EJV3|GRB1L_MOUSE/0.0/GREB1-like protein OS=Mus musculus GN=Greb1l PE=2 SV=1	dre:492655/0.0/tonsl, im:7145273, nfkbil2, zgc:171416; tonsoku-like, DNA repair protein; K09257 NF-kappa-B inhibitor-like protein 2	sll0499_1/2e-12/---	PTHR15720:SF12/0.0/--	NA
[2n]_407	gi|190337264|gb|AAI63239.1|/0/Zgc:194528 protein [Danio rerio]	NA	sp|Q5R414|CYFP2_PONAB/0.0/Cytoplasmic FMR1-interacting protein 2 OS=Pongo abelii GN=CYFIP2 PE=2 SV=1	dre:100002872/0.0/cyfip2, zgc:194528; cytoplasmic FMR1 interacting protein 2; K05749 cytoplasmic FMR1 interacting protein	SSO2262/8e-23/---	PF05994/7.3E-223/Cytoplasmic Fragile-X interacting family	biological_process:GO:0031290//retinal ganglion cell axon guidance;GO:0010842//retina layer formation;cellular_component:GO:0005737//cytoplasm;
[2n]_408	gi|125843792|ref|XP_689495.2|/0/PREDICTED: signal-induced proliferation-associated 1-like protein 3 isoform X1 [Danio rerio] &gt;gi|528508389|ref|XP_005173729.1| PREDICTED: signal-induced proliferation-associated 1-like protein 3 isoform X1 [Danio rerio] &gt;gi|688597828|ref|XP_009292066.1| PREDICTED: signal-induced proliferation-associated 1-like protein 3 isoform X1 [Danio rerio]	NA	sp|O60292|SI1L3_HUMAN/0.0/Signal-induced proliferation-associated 1-like protein 3 OS=Homo sapiens GN=SIPA1L3 PE=1 SV=3	dre:561005/0.0/sipa1l3, si:dkey-149j18.1; signal-induced proliferation-associated 1 like 3; K17703 signal-induced proliferation-associated 1 like protein 3	NA	PTHR15711/0.0/--	NA
[2n]_409	gi|688548617|ref|XP_009298714.1|/0/PREDICTED: histone-lysine N-methyltransferase 2E isoform X1 [Danio rerio] &gt;gi|688548621|ref|XP_009298715.1| PREDICTED: histone-lysine N-methyltransferase 2E isoform X1 [Danio rerio] &gt;gi|688548624|ref|XP_009298716.1| PREDICTED: histone-lysine N-methyltransferase 2E isoform X1 [Danio rerio]	NA	sp|Q8IZD2|KMT2E_HUMAN/0.0/Histone-lysine N-methyltransferase 2E OS=Homo sapiens GN=KMT2E PE=1 SV=1	dre:325395/0.0/kmt2e, mll5, wu:fc74b02, zgc:64223; lysine (K)-specific methyltransferase 2E; K09189 histone-lysine N-methyltransferase MLL5 [EC:2.1.1.43]	SPAC22E12.11c/8e-21/---	SM00249/1.2E-8/PHD zinc finger	NA
[2n]_410	gi|389594451|ref|XP_003722448.1|/2.00532e-59/proteophosphoglycan ppg4 [Leishmania major strain Friedlin] &gt;gi|323363676|emb|CBZ12681.1| proteophosphoglycan ppg4 [Leishmania major strain Friedlin]	gi|22539711|gb|BC030429.1|/1e-10/Mus musculus RIKEN cDNA 4930523C07 gene, mRNA (cDNA clone IMAGE:5370282), with apparent retained intron	sp|Q6PZE0|MUC19_MOUSE/2e-32/Mucin-19 OS=Mus musculus GN=Muc19 PE=2 SV=2	aam:106496918/2e-35/mucin-2-like; K10955 intestinal mucin-2	NA	NA	NA
[2n]_411	gi|597776926|ref|XP_007252135.1|/0/PREDICTED: golgin subfamily A member 2 isoform X1 [Astyanax mexicanus]	gi|688553043|ref|XM_005168083.2|/1e-93/PREDICTED: Danio rerio golgin A2 (golga2), transcript variant X7, mRNA	sp|Q08379|GOGA2_HUMAN/3e-132/Golgin subfamily A member 2 OS=Homo sapiens GN=GOLGA2 PE=1 SV=3	dre:565431/0.0/golga2, drgm130, si:dkey-246l19.1; golgin A2; K20358 golgin subfamily A member 2	MK0690/9e-09/---	PF15070/2.5E-127/Putative golgin subfamily A member 2-like protein 5	NA
[2n]_412	gi|528519687|ref|XP_005162731.1|/0/PREDICTED: cysteine/serine-rich nuclear protein 1 isoform X1 [Danio rerio]	NA	sp|Q5R638|CSRN1_PONAB/2e-105/Cysteine/serine-rich nuclear protein 1 OS=Pongo abelii GN=CSRNP1 PE=2 SV=1	xma:102233483/0.0/cysteine/serine-rich nuclear protein 1-like; K17494 cysteine/serine-rich nuclear protein	NA	PTHR13580:SF10/4.1E-283/--	NA
[2n]_413	gi|688611383|ref|XP_009295046.1|/0/PREDICTED: filamin-A isoform X2 [Danio rerio]	NA	sp|P21333|FLNA_HUMAN/0.0/Filamin-A OS=Homo sapiens GN=FLNA PE=1 SV=4	dre:562529/0.0/flna, fb98b06, wu:fb98b06, wu:fd09g03, wu:fd49a06; filamin A, alpha (actin binding protein 280); K04437 filamin	NA	PS50194/33.096/Filamin/ABP280 repeat profile.	NA
[2n]_414	gi|966667587|gb|KTG01038.1|/0/hypothetical protein cypCar_00034573, partial [Cyprinus carpio]	NA	sp|Q91957|XIRP1_CHICK/0.0/Xin actin-binding repeat-containing protein 1 OS=Gallus gallus GN=Xirp1 PE=2 SV=3	tru:101069747/0.0/collagen alpha-1(XVIII) chain-like; K06823 collagen, type XVIII, alpha	Cgl1939/2e-09/---	PS51389/9.309/Xin repeat profile.	NA
[2n]_415	gi|688532489|ref|XP_009289415.1|/0/PREDICTED: dynein heavy chain 6, axonemal [Danio rerio]	NA	sp|Q9C0G6|DYH6_HUMAN/0.0/Dynein heavy chain 6, axonemal OS=Homo sapiens GN=DNAH6 PE=1 SV=3	dre:100148193/0.0/dnah7l, dnah6, si:zc220f6.1; dynein, axonemal, heavy polypeptide 7 like; K10408 dynein heavy chain, axonemal	YKR054c/9e-124/---	PF08393/4.4E-139/Dynein heavy chain, N-terminal region 2	NA
[2n]_416	gi|966710262|gb|KTG42500.1|/0/hypothetical protein cypCar_00004636 [Cyprinus carpio]	NA	sp|Q3V0B4|CC108_MOUSE/0.0/Coiled-coil domain-containing protein 108 OS=Mus musculus GN=Ccdc108 PE=2 SV=1	dre:556760/0.0/daw1, si:dkey-223n17.5, wdr69, zgc:153626, zgc:153780; dynein assembly factor with WDR repeat domains 1; K19760 dynein assembly factor with WDR repeat domains 1	all0664/7e-49/---	PTHR10270:SF223/0.0/--	NA
[2n]_417	gi|966663195|gb|KTF97417.1|/0/hypothetical protein cypCar_00012706 [Cyprinus carpio]	NA	sp|Q7T321|KCMF1_DANRE/0.0/E3 ubiquitin-protein ligase KCMF1 OS=Danio rerio GN=kcmf1 PE=2 SV=1	dre:553374/0.0/rab11fip1a, zgc:122989; RAB11 family interacting protein 1 (class I) a; K12484 Rab11 family-interacting protein 1/2/5	NA	PTHR15746:SF22/3.4E-144/--	cellular_component:GO:0005622//intracellular;molecular_function:GO:0008270//zinc ion binding;GO:0016874//ligase activity;
[2n]_419	gi|688584038|ref|XP_009305877.1|/0/PREDICTED: lysosomal-trafficking regulator isoform X2 [Danio rerio]	gi|688584037|ref|XM_009307602.1|/0.0/PREDICTED: Danio rerio lysosomal trafficking regulator (lyst), transcript variant X2, mRNA	sp|Q99698|LYST_HUMAN/0.0/Lysosomal-trafficking regulator OS=Homo sapiens GN=LYST PE=1 SV=3	cmk:103180712/8e-69/nsmaf; neutral sphingomyelinase activation associated factor; K18953 factor associated with neutral sphingomyelinase activation	all0284_3/2e-11/---	PF14844/7.6E-21/PH domain associated with Beige/BEACH	NA
[2n]_420	gi|528521633|ref|XP_002666892.3|/0/PREDICTED: serine/threonine-protein kinase WNK1 isoform X2 [Danio rerio]	NA	sp|Q9JIH7|WNK1_RAT/0.0/Serine/threonine-protein kinase WNK1 OS=Rattus norvegicus GN=Wnk1 PE=1 SV=2	dre:100318736/0.0/wnk1a, im:7165255; WNK lysine deficient protein kinase 1a; K08867 WNK lysine deficient protein kinase [EC:2.7.11.1]	CAC1728_1/3e-19/---	PF12202/3.0E-18/Oxidative-stress-responsive kinase 1 C terminal	NA
[2n]_421	gi|121582322|ref|NP_001073420.1|/0/CCR4-NOT transcription complex subunit 1 [Danio rerio] &gt;gi|166216077|sp|A1A5H6.1|CNOT1_DANRE RecName: Full=CCR4-NOT transcription complex subunit 1; AltName: Full=CCR4-associated factor 1 &gt;gi|118763670|gb|AAI28656.1| CCR4-NOT transcription complex, subunit 1 [Danio rerio]	NA	sp|A1A5H6|CNOT1_DANRE/0.0/CCR4-NOT transcription complex subunit 1 OS=Danio rerio GN=cnot1 PE=2 SV=1	dre:448949/0.0/cnot1, cdc39-like, im:7141761, kiaa1007l, wu:fc58h04, zgc:152902; CCR4-NOT transcription complex, subunit 1; K12604 CCR4-NOT transcription complex subunit 1	SPAC20G8.06/5e-139/---	PF04054/4.9E-77/CCR4-Not complex component, Not1	biological_process:GO:0006355//regulation of transcription, DNA-templated;
[2n]_422	gi|528505951|ref|XP_005169926.1|/0/PREDICTED: kinesin-like protein KIF13B isoform X3 [Danio rerio]	NA	sp|Q9NQT8|KI13B_HUMAN/0.0/Kinesin-like protein KIF13B OS=Homo sapiens GN=KIF13B PE=1 SV=2	dre:571520/0.0/kif13ba, kif13b; kinesin family member 13Ba; K17914 kinesin family member 13	SPAC1834.07/4e-64/---	PTHR24115/0.0/--	NA
[2n]_424	gi|33284837|emb|CAE17588.1|/0/SI:dZ119J18.2 (novel protein similar to rat kinase D-interacting substance of 220 kDa (KIDINS220) ) [Danio rerio]	NA	sp|Q7T163|KDIS_DANRE/0.0/Kinase D-interacting substrate of 220 kDa OS=Danio rerio GN=kidins220 PE=2 SV=2	dre:335881/0.0/kidins220b, dZ119J18.2, fj35h03, kidins220, wu:fj35h03, zgc:63531; kinase D-interacting substrate 220b; K12460 ankyrin repeat-rich membrane spanning protein	SPBC32H8.12c/0.0/---	PS50088/14.532/Ankyrin repeat profile.	NA
[2n]_425	gi|822092683|ref|NP_001295895.1|/0/ras GTPase-activating-like protein IQGAP1 [Danio rerio] &gt;gi|818211014|gb|AKG25399.1| IQGAP1 protein [Danio rerio]	gi|822092682|ref|NM_001308966.1|/0.0/Danio rerio IQ motif containing GTPase activating protein 1 (iqgap1), mRNA >gi|818211013|gb|KP862587.1| Danio rerio IQGAP1 protein (IQGAP1) mRNA, complete cds	sp|P46940|IQGA1_HUMAN/0.0/Ras GTPase-activating-like protein IQGAP1 OS=Homo sapiens GN=IQGAP1 PE=1 SV=1	dre:100002928/0.0/iqgap1, im:7152854, im:7156663; IQ motif containing GTPase activating protein 1; K16848 Ras GTPase-activating-like protein IQGAP1	SPBC32H8.12c/0.0/---	PS50096/10.859/IQ motif profile.	NA
[2n]_426	gi|528517077|ref|XP_001918997.4|/0/PREDICTED: nuclear receptor coactivator 6 isoform X2 [Danio rerio]	NA	sp|Q14686|NCOA6_HUMAN/8e-175/Nuclear receptor coactivator 6 OS=Homo sapiens GN=NCOA6 PE=1 SV=3	dre:100144559/0.0/ncoa6, gb:dq017635, wu:fb25d11; nuclear receptor coactivator 6; K14971 nuclear receptor coactivator 6	YBR112c/2e-16/---	PF13820/3.1E-38/Putative nucleic acid-binding region	NA
[2n]_427	gi|528517077|ref|XP_001918997.4|/0/PREDICTED: nuclear receptor coactivator 6 isoform X2 [Danio rerio]	NA	sp|Q14686|NCOA6_HUMAN/0.0/Nuclear receptor coactivator 6 OS=Homo sapiens GN=NCOA6 PE=1 SV=3	dre:100144559/0.0/ncoa6, gb:dq017635, wu:fb25d11; nuclear receptor coactivator 6; K14971 nuclear receptor coactivator 6	YBR112c/2e-20/---	PTHR15690/9.6E-259/--	NA
[2n]_428	gi|528501638|ref|XP_005157599.1|/0/PREDICTED: alpha-2-macroglobulin-P-like isoform X1 [Danio rerio] &gt;gi|528501640|ref|XP_001921519.4| PREDICTED: alpha-2-macroglobulin-P-like isoform X1 [Danio rerio] &gt;gi|528501642|ref|XP_005157600.1| PREDICTED: alpha-2-macroglobulin-P-like isoform X1 [Danio rerio]	NA	sp|P01023|A2MG_HUMAN/0.0/Alpha-2-macroglobulin OS=Homo sapiens GN=A2M PE=1 SV=3	dre:100006972/0.0/a2ml; alpha-2-macroglobulin-like; K03910 alpha-2-macroglobulin	aq_2032/2e-21/---	PF01835/1.3E-15/MG2 domain	biological_process:GO:0001889//liver development;cellular_component:GO:0005615//extracellular space;molecular_function:GO:0004866//endopeptidase inhibitor activity;
[2n]_429	gi|742217889|ref|XP_010898352.1|/0/PREDICTED: dedicator of cytokinesis protein 7-like isoform X6 [Esox lucius]	gi|688545018|ref|XR_660514.1|/0.0/PREDICTED: Danio rerio dedicator of cytokinesis protein 7 (LOC553459), transcript variant X2, misc_RNA	sp|Q96HP0|DOCK6_HUMAN/0.0/Dedicator of cytokinesis protein 6 OS=Homo sapiens GN=DOCK6 PE=1 SV=3	nvi:100118634/5e-16/dedicator of cytokinesis protein 3; K05727 dedicator of cytokinesis protein 3	NA	PTHR23317:SF65/0.0/--	NA
[2n]_430	gi|992190719|ref|XP_015459477.1|/0/PREDICTED: regulating synaptic membrane exocytosis protein 2-like [Astyanax mexicanus]	NA	sp|Q9JIS1|RIMS2_RAT/0.0/Regulating synaptic membrane exocytosis protein 2 OS=Rattus norvegicus GN=Rims2 PE=1 SV=1	tru:101078153/0.0/rims2; regulating synaptic membrane exocytosis 2; K15297 regulating synaptic membrane exocytosis protein 2	NA	PS50106/14.637/PDZ domain profile.	NA
[2n]_431	gi|148238275|ref|NP_001082994.1|/0/insulin-degrading enzyme [Danio rerio] &gt;gi|141796249|gb|AAI39608.1| Zgc:162603 protein [Danio rerio]	NA	sp|Q24K02|IDE_BOVIN/0.0/Insulin-degrading enzyme OS=Bos taurus GN=IDE PE=2 SV=1	dre:561390/0.0/ide, zgc:162603; insulin-degrading enzyme; K01408 insulysin [EC:3.4.24.56]	YLR389c/0.0/---	PF16187/3.8E-103/Middle or third domain of peptidase_M16	biological_process:GO:0006508//proteolysis;molecular_function:GO:0046872//metal ion binding;GO:0004222//metalloendopeptidase activity;
[2n]_432	gi|966715219|gb|KTG47457.1|/0/hypothetical protein cypCar_00017923 [Cyprinus carpio]	gi|688554360|ref|XM_009301377.1|/0.0/PREDICTED: Danio rerio acetyl-CoA carboxylase beta (acacb), transcript variant X3, mRNA	sp|O00763|ACACB_HUMAN/0.0/Acetyl-CoA carboxylase 2 OS=Homo sapiens GN=ACACB PE=1 SV=3	dre:556236/0.0/acacb, si:ch211-250o15.3; acetyl-CoA carboxylase beta; K01946 acetyl-CoA carboxylase / biotin carboxylase 2 [EC:6.4.1.2 6.3.4.14]	SPAC56E4.04c_3/0.0/---	PTHR18866:SF108/0.0/--	NA
[2n]_433	gi|939320298|ref|NP_001098611.2|/0/zinc finger protein 292a [Danio rerio]	gi|939320297|ref|NM_001105141.2|/0.0/Danio rerio zinc finger protein 292a (znf292a), mRNA	sp|O60281|ZN292_HUMAN/0.0/Zinc finger protein 292 OS=Homo sapiens GN=ZNF292 PE=1 SV=3	xla:108695512/3e-19/oocyte zinc finger protein XlCOF28; K09228 KRAB domain-containing zinc finger protein	SPAC144.09c/4e-12/---	PS00028/-/Zinc finger C2H2 type domain signature.	NA
[2n]_434	gi|528483635|ref|XP_005168846.1|/0/PREDICTED: pl10 isoform X2 [Danio rerio]	NA	sp|Q64430|ATP7A_MOUSE/0.0/Copper-transporting ATPase 1 OS=Mus musculus GN=Atp7a PE=1 SV=3	dre:30116/0.0/ddx3b, etID309900.24, p110, p110a, pl10, pl10a, wu:fb43h11, wu:fy72b06; DEAD (Asp-Glu-Ala-Asp) box helicase 3b; K11594 ATP-dependent RNA helicase DDX3X [EC:3.6.4.13]	alr1627/4e-139/---	PTHR24031/0.0/--	NA
[2n]_435	gi|966649802|gb|KTF84712.1|/0/hypothetical protein cypCar_00017371 [Cyprinus carpio]	NA	sp|Q3MJK5|CDK12_RAT/0.0/Cyclin-dependent kinase 12 OS=Rattus norvegicus GN=Cdk12 PE=1 SV=1	dre:559027/0.0/cdk13; cyclin-dependent kinase 12; K08819 cyclin-dependent kinase 12/13 [EC:2.7.11.22 2.7.11.23]	YBL016w/6e-44/---	PS00107/-/Protein kinases ATP-binding region signature.	NA
[2n]_436	gi|688573621|ref|XP_009303472.1|/0/PREDICTED: low-density lipoprotein receptor-related protein 2 isoform X5 [Danio rerio]	NA	sp|Q8VI56|LRP4_MOUSE/3e-141/Low-density lipoprotein receptor-related protein 4 OS=Mus musculus GN=Lrp4 PE=1 SV=3	sko:100370687/1e-152/low-density lipoprotein receptor-related protein 2-like; K20049 low-density lipoprotein receptor-related protein 1B	NA	PS50068/12.663/LDL-receptor class A (LDLRA) domain profile.	NA
[2n]_437	gi|831314961|ref|XP_012690072.1|/0/PREDICTED: leucine-rich repeat serine/threonine-protein kinase 1 [Clupea harengus]	NA	sp|Q3UHC2|LRRK1_MOUSE/0.0/Leucine-rich repeat serine/threonine-protein kinase 1 OS=Mus musculus GN=Lrrk1 PE=2 SV=1	dre:100332050/0.0/lrrk1; leucine-rich repeat kinase 1; K08843 leucine-rich repeat kinase 1 [EC:2.7.11.1]	alr0124_1/3e-22/---	PF07714/9.8E-37/Protein tyrosine kinase	NA
[2n]_438	gi|669328025|gb|KFD68221.1|/0/hypothetical protein M514_19703 [Trichuris suis]	NA	sp|B5DE93|CDK12_XENTR/0.0/Cyclin-dependent kinase 12 OS=Xenopus tropicalis GN=cdk12 PE=2 SV=1	dre:108178997/0.0/cdk13, cdc2l5, wu:fe16d10, wu:fi49c05; cyclin-dependent kinase 13; K08819 cyclin-dependent kinase 12/13 [EC:2.7.11.22 2.7.11.23]	aq_1006/2e-29/---	PR00624/2.1E-5/Histone H5 signature	NA
[2n]_439	gi|528470810|ref|XP_697956.4|/0/PREDICTED: chromodomain-helicase-DNA-binding protein 7 [Danio rerio]	NA	sp|Q06A37|CHD7_CHICK/0.0/Chromodomain-helicase-DNA-binding protein 7 OS=Gallus gallus GN=CHD7 PE=2 SV=1	dre:569471/0.0/chd7, si:ch211-197o6.2, wu:cegs2051, wu:fb37f10, wu:fb39h04, wu:fd19h06; chromodomain helicase DNA binding protein 7; K14437 chromodomain-helicase-DNA-binding protein 7 [EC:3.6.4.12]	ECU01g0350/2e-177/---	PF00176/1.4E-65/SNF2 family N-terminal domain	NA
[2n]_440	gi|528508515|ref|XP_005159311.1|/0/PREDICTED: glioma tumor suppressor candidate region gene 1 protein isoform X4 [Danio rerio]	gi|688598041|ref|XM_001922789.5|/0.0/PREDICTED: Danio rerio glioma tumor suppressor candidate region gene 1 (gltscr1), transcript variant X3, mRNA	sp|Q9NZM4|GSCR1_HUMAN/0.0/Glioma tumor suppressor candidate region gene 1 protein OS=Homo sapiens GN=GLTSCR1 PE=1 SV=2	aga:AgaP_AGAP004734/4e-24/AGAP004734-PA; K04650 nuclear receptor co-repressor 1	ftsK/8e-07/---	PF15249/2.2E-34/Conserved region of unknown function on GLTSCR protein	NA
[2n]_441	gi|326665920|ref|XP_686514.3|/0/PREDICTED: neurabin-2 [Danio rerio]	NA	sp|Q6R891|NEB2_MOUSE/0.0/Neurabin-2 OS=Mus musculus GN=Ppp1r9b PE=1 SV=1	dre:558232/0.0/ppp1r9ba; protein phosphatase 1, regulatory subunit 9Ba; K17551 neurabin	NA	SM00228/1.6E-19/Domain present in PSD-95, Dlg, and ZO-1/2.	NA
[2n]_442	gi|528512877|ref|XP_690945.5|/0/PREDICTED: probable helicase senataxin isoform X1 [Danio rerio] &gt;gi|528512879|ref|XP_005161583.1| PREDICTED: probable helicase senataxin isoform X1 [Danio rerio]	NA	sp|A2AKX3|SETX_MOUSE/0.0/Probable helicase senataxin OS=Mus musculus GN=Setx PE=2 SV=1	dre:562474/0.0/setx, wu:fj92h09; senataxin; K10706 senataxin [EC:3.6.4.-]	SPAC6G9.10c/1e-72/---	PTHR10887:SF377/0.0/--	NA
[2n]_443	gi|528486239|ref|XP_005166610.1|/0/PREDICTED: DENN domain-containing protein 4C isoform X1 [Danio rerio]	NA	sp|A6H8H2|DEN4C_MOUSE/0.0/DENN domain-containing protein 4C OS=Mus musculus GN=Dennd4c PE=1 SV=1	dre:558626/0.0/dennd4c; DENN/MADD domain containing 4C; K20163 DENN domain-containing protein 4	NA	PF03455/1.8E-12/dDENN domain	NA
[2n]_444	gi|966710187|gb|KTG42425.1|/0/hypothetical protein cypCar_00007620 [Cyprinus carpio]	NA	sp|Q8IVF5|TIAM2_HUMAN/0.0/T-lymphoma invasion and metastasis-inducing protein 2 OS=Homo sapiens GN=TIAM2 PE=2 SV=4	sasa:106607670/0.0/tiam2; T-cell lymphoma invasion and metastasis 2; K16847 T-lymphoma invasion and metastasis-inducing protein 2	SPCC645.07/2e-09/---	PTHR22826/2.0E-272/--	NA
[2n]_445	gi|688601675|ref|XP_009292890.1|/0/PREDICTED: protein PRRC2C [Danio rerio]	NA	sp|Q9Y520|PRC2C_HUMAN/0.0/Protein PRRC2C OS=Homo sapiens GN=PRRC2C PE=1 SV=4	acs:100568202/3e-18/sfpq; splicing factor proline and glutamine rich; K13219 splicing factor, proline- and glutamine-rich	AGc1238/1e-07/---	PTHR14038:SF6/0.0/--	NA
[2n]_448	gi|966667549|gb|KTG01012.1|/0/hypothetical protein cypCar_00024427 [Cyprinus carpio]	NA	sp|Q9Y3R5|DOP2_HUMAN/0.0/Protein dopey-2 OS=Homo sapiens GN=DOPEY2 PE=1 SV=5	tsp:Tsp_05230/7e-39/protein pad-1; K19476 vacuolar protein sorting-associated protein IST1	SPAPB21F2.02/5e-40/---	PTHR14042:SF23/0.0/--	NA
[2n]_449	gi|688572365|ref|XP_009303221.1|/0/PREDICTED: titin isoform X24 [Danio rerio]	NA	sp|Q8WZ42|TITIN_HUMAN/0.0/Titin OS=Homo sapiens GN=TTN PE=1 SV=4	dre:317731/0.0/ttn.2, fi20g08, si:busm1-258d18.1, si:dz258d18.1, ttn, ttna, wu:fi04b11, wu:fi20g08; titin, tandem duplicate 2; K12567 titin [EC:2.7.11.1]	NA	PS50853/21.357/Fibronectin type-III domain profile.	NA
[2n]_450	gi|597798645|ref|XP_007260867.1|/0/PREDICTED: dmX-like protein 1 [Astyanax mexicanus]	NA	sp|Q9Y485|DMXL1_HUMAN/0.0/DmX-like protein 1 OS=Homo sapiens GN=DMXL1 PE=1 SV=3	apla:101799605/1e-07/WDR48; WD repeat domain 48; K15361 WD repeat-containing protein 48	mll2069/1e-06/---	PF00400/0.013/WD domain, G-beta repeat	NA
[2n]_451	gi|966641219|gb|KTF76133.1|/0/hypothetical protein cypCar_00041545 [Cyprinus carpio]	NA	sp|Q9C0D2|K1731_HUMAN/4e-96/Centrosomal protein KIAA1731 OS=Homo sapiens GN=KIAA1731 PE=2 SV=4	umr:103667492/5e-18/TCHH; trichohyalin; K18626 trichohyalin	NA	PTHR21553:SF25/2.4E-18/--	NA
[2n]_452	gi|966651554|gb|KTF86456.1|/0/hypothetical protein cypCar_00009829 [Cyprinus carpio]	NA	sp|P60882|MEGF8_MOUSE/0.0/Multiple epidermal growth factor-like domains protein 8 OS=Mus musculus GN=Megf8 PE=2 SV=2	cjo:107310030/2e-24/LAMA1; laminin subunit alpha 1; K05637 laminin, alpha 1/2	NA	PS00022/-/EGF-like domain signature 1.	NA
[2n]_453	gi|51980613|gb|AAH81553.1|/0/Ubr5 protein [Danio rerio]	NA	sp|O95071|UBR5_HUMAN/0.0/E3 ubiquitin-protein ligase UBR5 OS=Homo sapiens GN=UBR5 PE=1 SV=2	dre:334627/0.0/ubr5, edd1, wu:fa16c12; ubiquitin protein ligase E3 component n-recognin 5; K10593 E3 ubiquitin-protein ligase EDD1 [EC:2.3.2.26]	SPAC1805.15c/7e-22/---	PTHR11254/0.0/--	NA
[2n]_454	gi|688594806|ref|XP_009291396.1|/0/PREDICTED: HEAT repeat-containing protein 5A isoform X1 [Danio rerio] &gt;gi|688594810|ref|XP_009291397.1| PREDICTED: HEAT repeat-containing protein 5A isoform X1 [Danio rerio]	gi|688594809|ref|XM_009293122.1|/0.0/PREDICTED: Danio rerio HEAT repeat containing 5a (heatr5a), transcript variant X2, mRNA	sp|Q8JFV4|HTR5A_DANRE/0.0/HEAT repeat-containing protein 5A OS=Danio rerio GN=heatr5a PE=2 SV=1	NA	NA	PTHR21663/0.0/--	NA
[2n]_455	gi|300360597|ref|NP_001177949.1|/0/proteasome activator complex subunit 4B [Danio rerio]	NA	sp|F1R2X6|PSM4B_DANRE/0.0/Proteasome activator complex subunit 4B OS=Danio rerio GN=psme4b PE=3 SV=2	dre:553346/0.0/psme4b; proteasome activator subunit 4b; K06699 proteasome activator subunit 4	NA	PTHR32170/0.0/--	NA
[2n]_456	gi|528470481|ref|XP_001344452.4|/0/PREDICTED: GREB1-like protein [Danio rerio] &gt;gi|688536250|ref|XP_009296315.1| PREDICTED: GREB1-like protein [Danio rerio] &gt;gi|688536254|ref|XP_009296318.1| PREDICTED: GREB1-like protein [Danio rerio] &gt;gi|688536256|ref|XP_009296322.1| PREDICTED: GREB1-like protein [Danio rerio]	gi|688536255|ref|XM_009298047.1|/0.0/PREDICTED: Danio rerio growth regulation by estrogen in breast cancer-like (greb1l), transcript variant X4, mRNA	sp|B9EJV3|GRB1L_MOUSE/0.0/GREB1-like protein OS=Mus musculus GN=Greb1l PE=2 SV=1	dre:100008376/0.0/fd14a01; wu:fd14a01; K10352 myosin heavy chain	SPCC645.05c/2e-135/---	PTHR15720/0.0/--	NA
[2n]_457	gi|688596757|ref|XP_009291840.1|/0/PREDICTED: hydrocephalus-inducing protein homolog isoform X3 [Danio rerio]	NA	sp|Q80W93|HYDIN_MOUSE/0.0/Hydrocephalus-inducing protein OS=Mus musculus GN=Hydin PE=2 SV=2	dre:557988/0.0/hydin, si:ch211-245p7.3, si:ch73-22b10.1, si:ch73-22b10.2; HYDIN, axonemal central pair apparatus protein; K17570 hydrocephalus-inducing protein	NA	PTHR23053/0.0/--	NA
[2n]_458	gi|190570282|ref|NP_001122009.1|/0/host cell factor 1 [Danio rerio]	NA	sp|P51611|HCFC1_MESAU/0.0/Host cell factor 1 OS=Mesocricetus auratus GN=HCFC1 PE=1 SV=1	dre:565206/0.0/hcfc1b, fc07b09, wu:fc07b09, wu:fe17f08; host cell factor C1b; K14966 host cell factor	CC1007/2e-16/---	PF01344/2.4E-5/Kelch motif	NA
[2n]_459	gi|528467299|ref|XP_005160341.1|/0/PREDICTED: fibronectin isoform X1 [Danio rerio]	gi|51949770|gb|AY725818.1|/0.0/Danio rerio fibronectin 1b (fn1b) mRNA, complete cds	sp|P02751|FINC_HUMAN/0.0/Fibronectin OS=Homo sapiens GN=FN1 PE=1 SV=4	mze:101472884/0.0/fn1; fibronectin 1; K05717 fibronectin 1	NA	PTHR19143/1.6E-300/--	NA
[2n]_460	gi|190570282|ref|NP_001122009.1|/0/host cell factor 1 [Danio rerio]	NA	sp|P51611|HCFC1_MESAU/0.0/Host cell factor 1 OS=Mesocricetus auratus GN=HCFC1 PE=1 SV=1	dre:565206/0.0/hcfc1b, fc07b09, wu:fc07b09, wu:fe17f08; host cell factor C1b; K14966 host cell factor	CC1007/2e-16/---	PS50853/7.638/Fibronectin type-III domain profile.	NA
[2n]_461	gi|966673969|gb|KTG07350.1|/0/hypothetical protein cypCar_00026138 [Cyprinus carpio]	gi|725503297|ref|NM_200864.3|/1e-156/Danio rerio myotubularin related protein 3 (mtmr3), mRNA	sp|Q13615|MTMR3_HUMAN/6e-114/Myotubularin-related protein 3 OS=Homo sapiens GN=MTMR3 PE=1 SV=3	dre:393838/0.0/mtmr3, si:ch73-100n10.1, si:ch73-100n10.2, zgc:77875; myotubularin related protein 3; K18082 myotubularin-related protein 3/4 [EC:3.1.3.48 3.1.3.64 3.1.3.95]	NA	SM00064/5.6E-29/Protein present in Fab1, YOTB, Vac1, and EEA1	NA
[2n]_462	gi|966685851|gb|KTG18826.1|/0/hypothetical protein cypCar_00017306 [Cyprinus carpio]	NA	sp|Q8CDG3|VCIP1_MOUSE/0.0/Deubiquitinating protein VCIP135 OS=Mus musculus GN=Vcpip1 PE=2 SV=1	dre:570582/0.0/vcpip1, si:dkey-97a13.11; valosin containing protein (p97)/p47 complex interacting protein 1; K11861 deubiquitinating protein VCIP135 [EC:3.4.19.12]	SPAC140.02/1e-14/---	PTHR23238:SF24/2.2E-193/--	NA
[2n]_463	gi|688568383|ref|XP_009302343.1|/0/PREDICTED: dedicator of cytokinesis protein 8 isoform X2 [Danio rerio] &gt;gi|688568386|ref|XP_009302344.1| PREDICTED: dedicator of cytokinesis protein 8 isoform X2 [Danio rerio]	gi|688568380|ref|XM_001920072.5|/0.0/PREDICTED: Danio rerio dedicator of cytokinesis 8 (dock8), transcript variant X1, mRNA	sp|Q8C147|DOCK8_MOUSE/0.0/Dedicator of cytokinesis protein 8 OS=Mus musculus GN=Dock8 PE=1 SV=4	mze:101477666/3e-12/dedicator of cytokinesis protein 3; K05727 dedicator of cytokinesis protein 3	NA	PF14429/9.1E-33/C2 domain in Dock180 and Zizimin proteins	NA
[2n]_464	gi|528517151|ref|XP_002667606.3|/0/PREDICTED: nuclear pore membrane glycoprotein 210 [Danio rerio]	NA	sp|Q8TEM1|PO210_HUMAN/0.0/Nuclear pore membrane glycoprotein 210 OS=Homo sapiens GN=NUP210 PE=1 SV=3	dre:570945/0.0/nup210, im:7141335; nucleoporin 210; K14314 nuclear pore complex protein Nup210	NA	PTHR23019/0.0/--	NA
[2n]_465	gi|688616602|ref|XP_009296209.1|/0/PREDICTED: neuron navigator 2 isoform X7 [Danio rerio]	NA	sp|Q8IVL1|NAV2_HUMAN/0.0/Neuron navigator 2 OS=Homo sapiens GN=NAV2 PE=1 SV=3	sasa:106573239/0.0/neuron navigator 2-like; K19483 neuron navigator 2 [EC:3.6.4.12]	SPAC15A10.08/1e-09/---	PF00004/4.3E-5/ATPase family associated with various cellular activities (AAA)	NA
[2n]_466	gi|688600457|ref|XP_009292612.1|/0/PREDICTED: microtubule-actin cross-linking factor 1 isoform X9 [Danio rerio]	NA	sp|Q9QXZ0|MACF1_MOUSE/0.0/Microtubule-actin cross-linking factor 1 OS=Mus musculus GN=Macf1 PE=1 SV=2	dre:562190/0.0/macf1a, fc46g01, macf1, si:rp71-45k5.7, wu:fc46g01; microtubule-actin crosslinking factor 1a; K19827 microtuble-actin crosslinking factor 1	MK0690/4e-09/---	PF02187/3.2E-31/Growth-Arrest-Specific Protein 2 Domain	NA
[2n]_467	gi|653602380|gb|AIC80879.1|/0/mechanistic target of rapamycin [Schizothorax prenanti]	gi|653602379|gb|KF301566.1|/0.0/Schizothorax prenanti mechanistic target of rapamycin (mTOR) mRNA, complete cds	sp|Q9JLN9|MTOR_MOUSE/0.0/Serine/threonine-protein kinase mTOR OS=Mus musculus GN=Mtor PE=1 SV=2	pon:100456786/0.0/MTOR; mechanistic target of rapamycin; K07203 serine/threonine-protein kinase mTOR [EC:2.7.11.1]	SPBC216.07c/0.0/---	PF11865/3.8E-59/Domain of unknown function (DUF3385)	NA
[2n]_468	gi|292621536|ref|XP_002664681.1|/0/PREDICTED: WD repeat-containing protein 81 [Danio rerio] &gt;gi|528501922|ref|XP_005157714.1| PREDICTED: WD repeat-containing protein 81 [Danio rerio]	NA	sp|D4A929|WDR81_RAT/0.0/WD repeat-containing protein 81 OS=Rattus norvegicus GN=Wdr81 PE=1 SV=1	dre:100333062/0.0/wdr81, fc37g06, wu:fc37g06; WD repeat domain 81; K17601 WD repeat-containing protein 81	YBR198c/2e-10/---	SM01026/2.0E-14/Beige/BEACH domain	NA
[2n]_469	gi|966710534|gb|KTG42772.1|/0/hypothetical protein cypCar_00005621 [Cyprinus carpio]	gi|688611408|ref|XM_005162120.2|/0.0/PREDICTED: Danio rerio ubiquitin specific peptidase 19 (usp19), transcript variant X3, mRNA	sp|Q3UJD6|UBP19_MOUSE/0.0/Ubiquitin carboxyl-terminal hydrolase 19 OS=Mus musculus GN=Usp19 PE=2 SV=1	dre:324335/0.0/usp19, si:dkey-32e6.9, wu:fc26a05; ubiquitin specific peptidase 19; K11847 ubiquitin carboxyl-terminal hydrolase 19 [EC:3.4.19.12]	SPCC1494.05c/5e-60/---	NA	NA
[2n]_470	gi|966639008|gb|KTF74112.1|/0/hypothetical protein cypCar_00030194 [Cyprinus carpio]	NA	sp|O14497|ARI1A_HUMAN/0.0/AT-rich interactive domain-containing protein 1A OS=Homo sapiens GN=ARID1A PE=1 SV=3	sasa:106588635/0.0/AT-rich interactive domain-containing protein 1A-like; K11653 AT-rich interactive domain-containing protein 1	YBR112c/9e-09/---	PTHR12656/0.0/--	NA
[2n]_471	gi|929313855|ref|XP_014034710.1|/0/PREDICTED: wings apart-like protein homolog isoform X1 [Salmo salar]	NA	sp|Q7Z5K2|WAPL_HUMAN/0.0/Wings apart-like protein homolog OS=Homo sapiens GN=WAPAL PE=1 SV=1	aqu:105315497/1e-31/wings apart-like protein homolog; K10615 E3 ubiquitin-protein ligase HERC4 [EC:2.3.2.26]	NA	PF07814/5.1E-115/Wings apart-like protein regulation of heterochromatin	NA
[2n]_473	gi|669328025|gb|KFD68221.1|/0/hypothetical protein M514_19703 [Trichuris suis]	NA	sp|Q68DQ2|CRBG3_HUMAN/6e-137/Beta/gamma crystallin domain-containing protein 3 OS=Homo sapiens GN=CRYBG3 PE=2 SV=2	dre:559236/7e-86/unm_hu7910; un-named hu7910; K00476 aspartate beta-hydroxylase [EC:1.14.11.16]	aq_1006/6e-29/---	PS50915/6.666/Crystallins beta and gamma 'Greek key' motif profile.	NA
[2n]_474	gi|688591200|ref|XP_009290610.1|/0/PREDICTED: GON-4-like protein isoform X1 [Danio rerio]	gi|688591199|ref|XM_009292335.1|/0.0/PREDICTED: Danio rerio gon-4-like (C. elegans) (gon4l), transcript variant X1, mRNA	sp|Q9DB00|GON4L_MOUSE/2e-160/GON-4-like protein OS=Mus musculus GN=Gon4l PE=1 SV=3	ocu:108177661/4e-44/serine/threonine-protein kinase SIK3-like; K19009 serine/threonine-protein kinase SIK3 [EC:2.7.11.1]	NA	PTHR16088/5.9E-178/--	NA
[2n]_475	gi|657552679|ref|XP_008280721.1|/0/PREDICTED: dedicator of cytokinesis protein 9 isoform X3 [Stegastes partitus]	NA	sp|Q9BZ29|DOCK9_HUMAN/0.0/Dedicator of cytokinesis protein 9 OS=Homo sapiens GN=DOCK9 PE=1 SV=2	lve:103070356/4e-21/DOCK3; dedicator of cytokinesis 3; K05727 dedicator of cytokinesis protein 3	NA	PF06920/3.1E-208/Dock homology region 2	NA
[2n]_476	gi|688541311|ref|XP_009297441.1|/0/PREDICTED: CREB-binding protein isoform X2 [Danio rerio]	NA	sp|Q92793|CBP_HUMAN/0.0/CREB-binding protein OS=Homo sapiens GN=CREBBP PE=1 SV=3	dre:567111/0.0/crebbpb, CBP-A, gb:dq017638, wu:fp53a03; CREB binding protein b; K04498 E1A/CREB-binding protein [EC:2.3.1.48]	SPAC631.02/1e-16/---	PS50134/20.329/Zinc finger TAZ-type profile.	NA
[2n]_477	gi|966700477|gb|KTG32718.1|/0/hypothetical protein cypCar_00037251 [Cyprinus carpio]	gi|688558228|ref|XM_005172046.2|/0.0/PREDICTED: Danio rerio proline-rich coiled-coil 2B (prrc2b), transcript variant X5, mRNA	sp|Q5JSZ5|PRC2B_HUMAN/0.0/Protein PRRC2B OS=Homo sapiens GN=PRRC2B PE=1 SV=2	acs:100568202/2e-95/sfpq; splicing factor proline and glutamine rich; K13219 splicing factor, proline- and glutamine-rich	NA	PF07001/7.9E-61/BAT2 N-terminus	NA
[2n]_478	gi|688591828|ref|XP_009290776.1|/0/PREDICTED: protein dopey-1 isoform X3 [Danio rerio]	NA	sp|Q5JWR5|DOP1_HUMAN/0.0/Protein dopey-1 OS=Homo sapiens GN=DOPEY1 PE=2 SV=1	tsp:Tsp_05230/2e-40/protein pad-1; K19476 vacuolar protein sorting-associated protein IST1	SPAPB21F2.02/7e-14/---	PTHR14042:SF22/0.0/--	NA
[2n]_480	gi|58615305|gb|AAW80263.1|/0/carbamoyl-phosphate synthetase 2, aspartate transcarbamylase, and dihydroorotase [Danio rerio]	NA	sp|Q91437|PYR1_SQUAC/0.0/CAD protein OS=Squalus acanthias GN=CAD PE=2 SV=1	dre:266992/0.0/cad, cb456, si:dkey-221h15.3, wu:fc30c12, wu:fc33d01, wu:fc67g02; carbamoyl-phosphate synthetase 2, aspartate transcarbamylase, and dihydroorotase; K11540 carbamoyl-phosphate synthase / aspartate carbamoyltransferase / dihydroorotase [EC:6.3.5.5 2.1.3.2 3.5.2.3]	YJL130c_2/0.0/---	PF00117/1.1E-10/Glutamine amidotransferase class-I	NA
[2n]_481	gi|688566383|ref|XP_009301949.1|/0/PREDICTED: multiple PDZ domain protein isoform X3 [Danio rerio]	NA	sp|O75970|MPDZ_HUMAN/0.0/Multiple PDZ domain protein OS=Homo sapiens GN=MPDZ PE=1 SV=2	dre:101885491/0.0/mpdz; multiple PDZ domain crumbs cell polarity complex component; K06095 multiple PDZ domain protein	NA	PTHR19964/1.1E-95/--	NA
[2n]_482	gi|110626183|ref|NP_001007176.1|/0/protein scribble homolog [Danio rerio] &gt;gi|123904207|sp|Q4H4B6.1|SCRIB_DANRE RecName: Full=Protein scribble homolog; AltName: Full=Scribble1 &gt;gi|71000206|dbj|BAE07162.1| scribble1 [Danio rerio]	gi|688565061|ref|XM_009303386.1|/0.0/PREDICTED: Danio rerio scribbled planar cell polarity protein (scrib), transcript variant X4, mRNA	sp|Q4H4B6|SCRIB_DANRE/0.0/Protein scribble homolog OS=Danio rerio GN=scrib PE=1 SV=1	dre:368473/0.0/scrib, scrb1, scribble, scribble1, si:ch211-12p8.1, si:zc12p8.1; scribbled planar cell polarity protein; K16175 protein scribble	alr0124_1/6e-52/---	PS50106/17.913/PDZ domain profile.	NA
[2n]_484	gi|966706871|gb|KTG39112.1|/0/hypothetical protein cypCar_00010057 [Cyprinus carpio]	gi|688600907|ref|XM_695225.7|/0.0/PREDICTED: Danio rerio nucleoporin 153kDa (nup153), transcript variant X2, mRNA	sp|P49790|NU153_HUMAN/0.0/Nuclear pore complex protein Nup153 OS=Homo sapiens GN=NUP153 PE=1 SV=2	dre:571621/0.0/nup153, fd23d09, si:ch211-153f2.5, wu:fd23d09; nucleoporin 153; K14296 nuclear pore complex protein Nup153	YIL115c/7e-11/---	PS50199/10.455/Zinc finger RanBP2 type profile.	NA
[2n]_485	gi|966650242|gb|KTF85152.1|/0/hypothetical protein cypCar_00038488 [Cyprinus carpio]	gi|992196672|ref|XM_007244221.2|/0.0/PREDICTED: Astyanax mexicanus probable ubiquitin carboxyl-terminal hydrolase FAF-X (LOC103045332), transcript variant X1, mRNA	sp|Q93008|USP9X_HUMAN/0.0/Probable ubiquitin carboxyl-terminal hydrolase FAF-X OS=Homo sapiens GN=USP9X PE=1 SV=3	dre:568683/0.0/usp9; ubiquitin specific peptidase 9; K11840 ubiquitin carboxyl-terminal hydrolase 9/24 [EC:3.4.19.12]	NA	NA	NA
[2n]_488	gi|528467334|ref|XP_003197660.2|/0/PREDICTED: E3 ubiquitin-protein ligase HECW2 [Danio rerio]	gi|688531260|ref|XM_003197612.3|/0.0/PREDICTED: Danio rerio E3 ubiquitin-protein ligase HECW2 (LOC100331355), mRNA	sp|Q9P2P5|HECW2_HUMAN/0.0/E3 ubiquitin-protein ligase HECW2 OS=Homo sapiens GN=HECW2 PE=1 SV=2	dre:100331355/0.0/hecw2b, hecw2; HECT, C2 and WW domain containing E3 ubiquitin protein ligase 2b; K12168 E3 ubiquitin-protein ligase HECW2 [EC:2.3.2.26]	SPAC11G7.02/6e-109/---	PS50020/13.083/WW/rsp5/WWP domain profile.	NA
[2n]_489	gi|530354700|ref|NP_001268918.1|/0/von Willebrand factor precursor [Danio rerio] &gt;gi|334191710|tpg|DAA34800.1| TPA_inf: von Willebrand factor [Danio rerio]	gi|688596157|ref|XM_002665310.4|/0.0/PREDICTED: Danio rerio von Willebrand factor (vwf), transcript variant X1, mRNA	sp|Q28833|VWF_PIG/0.0/von Willebrand factor (Fragment) OS=Sus scrofa GN=VWF PE=2 SV=2	dre:570643/0.0/vwf, si:ch1073-474e24.1; von Willebrand factor; K03900 von Willebrand factor	NA	PS50234/19.657/VWFA domain profile.	NA
[2n]_490	gi|939320296|ref|NP_571595.2|/0/fibronectin precursor [Danio rerio]	gi|190338027|gb|BC162574.1|/0.0/Danio rerio fibronectin 1, mRNA (cDNA clone MGC:193819 IMAGE:9037962), complete cds	sp|P07589|FINC_BOVIN/0.0/Fibronectin OS=Bos taurus GN=FN1 PE=1 SV=4	dre:100005469/0.0/fn1a, Fn, fb80d10, fn1, fn2, wu:fb80d10; fibronectin 1a; K05717 fibronectin 1	NA	PTHR19143/1.1E-97/--	NA
[2n]_491	gi|190570282|ref|NP_001122009.1|/0/host cell factor 1 [Danio rerio]	gi|190570281|ref|NM_001128537.1|/0.0/Danio rerio host cell factor C1b (hcfc1b), mRNA	sp|P51610|HCFC1_HUMAN/0.0/Host cell factor 1 OS=Homo sapiens GN=HCFC1 PE=1 SV=2	dre:565206/0.0/hcfc1b, fc07b09, wu:fc07b09, wu:fe17f08; host cell factor C1b; K14966 host cell factor	CC1007/2e-16/---	PTHR23244:SF267/4.9E-37/--	NA
[2n]_492	gi|966700450|gb|KTG32691.1|/0/hypothetical protein cypCar_00024262 [Cyprinus carpio]	NA	sp|Q9UJQ4|SALL4_HUMAN/5e-129/Sal-like protein 4 OS=Homo sapiens GN=SALL4 PE=1 SV=1	dre:572527/0.0/sall4, cb614, ik:tdsubc_2c1, sb:cb372, sb:cb614, wu:fa01g03, xx:tdsubc_2c1; spalt-like transcription factor 4; K19871 sal-like protein	YDR216w/2e-06/---	PS00028/-/Zinc finger C2H2 type domain signature.	biological_process:GO:0045743//positive regulation of fibroblast growth factor receptor signaling pathway;GO:0035118//embryonic pectoral fin morphogenesis;cellular_component:GO:0005622//intracellular;molecular_function:GO:0008270//zinc ion binding;GO:0003676//nucleic acid binding;
[2n]_494	gi|688584693|ref|XP_009306033.1|/0/PREDICTED: autophagy-related protein 2 homolog A isoform X2 [Danio rerio]	NA	sp|Q08D51|ATG2A_XENTR/0.0/Autophagy-related protein 2 homolog A OS=Xenopus tropicalis GN=atg2a PE=2 SV=1	dre:101883461/0.0/atg2a; si:ch73-45o6.2; K17906 autophagy-related protein 2	NA	PTHR13190/0.0/--	NA
[2n]_495	gi|688579937|ref|XP_009304959.1|/0/PREDICTED: transformation/transcription domain-associated protein isoform X3 [Danio rerio]	NA	sp|Q80YV3|TRRAP_MOUSE/0.0/Transformation/transcription domain-associated protein OS=Mus musculus GN=Trrap PE=1 SV=2	dre:557263/0.0/trrap, im:7154030, wu:fc54d09; transformation/transcription domain-associated protein; K08874 transformation/transcription domain-associated protein	YHR099w/0.0/---	PTHR11139:SF1/0.0/--	NA
[2n]_496	gi|47085807|ref|NP_998242.1|/0/E3 ubiquitin-protein ligase UHRF1 [Danio rerio] &gt;gi|34783763|gb|AAH58055.1| Ubiquitin-like, containing PHD and RING finger domains, 1 [Danio rerio]	NA	sp|E7EZF3|UHRF1_DANRE/0.0/E3 ubiquitin-protein ligase UHRF1 OS=Danio rerio GN=uhrf1 PE=1 SV=1	dre:406350/0.0/uhrf1, NP95, fb97f09, wu:fb97f09, zgc:63539; ubiquitin-like with PHD and ring finger domains 1; K10638 E3 ubiquitin-protein ligase UHRF1 [EC:2.3.2.27]	DR1533/1e-26/---	PS50089/8.639/Zinc finger RING-type profile.	biological_process:GO:0010216//maintenance of DNA methylation;GO:0031100//animal organ regeneration;GO:0042787//protein ubiquitination involved in ubiquitin-dependent protein catabolic process;GO:0000122//negative regulation of transcription from RNA polymerase II promoter;GO:0016574//histone ubiquitination;GO:0051865//protein autoubiquitination;GO:0002088//lens development in camera-type eye;GO:…
[2n]_497	gi|688566383|ref|XP_009301949.1|/0/PREDICTED: multiple PDZ domain protein isoform X3 [Danio rerio]	NA	sp|Q8VBX6|MPDZ_MOUSE/0.0/Multiple PDZ domain protein OS=Mus musculus GN=Mpdz PE=1 SV=2	dre:101885491/0.0/mpdz; multiple PDZ domain crumbs cell polarity complex component; K06095 multiple PDZ domain protein	NA	PF16667/9.7E-13/Unstructured region 10 on multiple PDZ protein	NA
[2n]_499	gi|528509066|ref|XP_003200579.2|/0/PREDICTED: cyclin-dependent kinase 12 [Danio rerio]	gi|688598703|ref|XM_003200531.3|/0.0/PREDICTED: Danio rerio cyclin-dependent kinase 12 (cdk12), mRNA	sp|Q3MJK5|CDK12_RAT/0.0/Cyclin-dependent kinase 12 OS=Rattus norvegicus GN=Cdk12 PE=1 SV=1	dre:559027/0.0/cdk13; cyclin-dependent kinase 12; K08819 cyclin-dependent kinase 12/13 [EC:2.7.11.22 2.7.11.23]	YBL016w/6e-44/---	PS00107/-/Protein kinases ATP-binding region signature.	NA
[2n]_500	gi|688558505|ref|XP_009300392.1|/0/PREDICTED: neurobeachin-like protein 1, partial [Danio rerio]	gi|688558504|ref|XM_009302117.1|/0.0/PREDICTED: Danio rerio neurobeachin-like 1 (nbeal1), partial mRNA	sp|Q6ZS30|NBEL1_HUMAN/0.0/Neurobeachin-like protein 1 OS=Homo sapiens GN=NBEAL1 PE=2 SV=3	ssc:100153039/1e-87/NSMAF; neutral sphingomyelinase activation associated factor; K18953 factor associated with neutral sphingomyelinase activation	all0438_2/2e-08/---	PF16057/4.5E-100/Domain of unknown function (DUF4800)	NA
[2n]_501	gi|190338028|gb|AAI62574.1|/0/Fn1 protein [Danio rerio]	gi|190338027|gb|BC162574.1|/0.0/Danio rerio fibronectin 1, mRNA (cDNA clone MGC:193819 IMAGE:9037962), complete cds	sp|P07589|FINC_BOVIN/0.0/Fibronectin OS=Bos taurus GN=FN1 PE=1 SV=4	dre:100005469/0.0/fn1a, Fn, fb80d10, fn1, fn2, wu:fb80d10; fibronectin 1a; K05717 fibronectin 1	NA	PTHR19143/5.1E-104/--	NA
[2n]_502	gi|528511989|ref|XP_694024.6|/0/PREDICTED: tudor domain-containing protein 6 [Danio rerio]	NA	sp|O60522|TDRD6_HUMAN/0.0/Tudor domain-containing protein 6 OS=Homo sapiens GN=TDRD6 PE=2 SV=2	dre:565665/0.0/tdrd6, si:dkey-30j22.9; tudor domain containing 6; K18405 tudor domain-containing protein 1/4/6/7	NA	PTHR22948:SF7/0.0/--	NA
[2n]_503	gi|350539163|ref|NP_001233213.1|/0/nipped-B-like protein A [Danio rerio] &gt;gi|408407681|sp|F5HSE3.1|NIPLA_DANRE RecName: Full=Nipped-B-like protein A &gt;gi|333777886|dbj|BAK23968.1| nipped-B like b [Danio rerio]	NA	sp|F5HSE3|NIPLA_DANRE/0.0/Nipped-B-like protein A OS=Danio rerio GN=nipbla PE=2 SV=1	dre:570900/0.0/nipbla, si:ch211-234b6.2, si:ch73-311f13.1; nipped-B homolog a (Drosophila); K06672 cohesin loading factor subunit SCC2	NA	PTHR21704:SF18/0.0/--	biological_process:GO:0003146//heart jogging;GO:0048565//digestive tract development;GO:0007049//cell cycle;cellular_component:GO:0005634//nucleus;
[2n]_505	gi|146218402|gb|AAI39849.1|/0/Hcfc1a protein [Danio rerio] &gt;gi|148745521|gb|AAI42545.1| Hcfc1a protein [Danio rerio]	NA	sp|P51610|HCFC1_HUMAN/0.0/Host cell factor 1 OS=Homo sapiens GN=HCFC1 PE=1 SV=2	dre:564853/0.0/hcfc1a, fc61g09, hcfc1, im:7159458, wu:fc61g09, wu:fj40c12, zK13A21.2; host cell factor C1a; K14966 host cell factor	HI0990/4e-08/---	NA	NA
[2n]_506	gi|992176106|ref|XP_015456372.1|/0/PREDICTED: echinoderm microtubule-associated protein-like 6 [Astyanax mexicanus]	NA	sp|Q6ZMW3|EMAL6_HUMAN/0.0/Echinoderm microtubule-associated protein-like 6 OS=Homo sapiens GN=EML6 PE=2 SV=2	sasa:106565000/0.0/echinoderm microtubule-associated protein-like 6; K18598 echinoderm microtubule-associated protein-like 6	all0284_3/4e-17/---	SM00320/0.32/WD40 repeats	NA
[2n]_507	gi|528517750|ref|XP_002666513.2|/0/PREDICTED: brefeldin A-inhibited guanine nucleotide-exchange protein 2 [Danio rerio]	NA	sp|Q9Y6D5|BIG2_HUMAN/0.0/Brefeldin A-inhibited guanine nucleotide-exchange protein 2 OS=Homo sapiens GN=ARFGEF2 PE=1 SV=3	dre:100334572/0.0/arfgef2, si:dkey-192i18.4; ADP-ribosylation factor guanine nucleotide-exchange factor 2 (brefeldin A-inhibited); K18442 brefeldin A-inhibited guanine nucleotide-exchange protein	SPAC30.01c/0.0/---	PTHR10663:SF124/0.0/--	NA
[2n]_508	gi|21539661|ref|NP_660094.1|/0/transcription elongation factor SPT6 [Danio rerio] &gt;gi|82135764|sp|Q8UVK2.1|SPT6H_DANRE RecName: Full=Transcription elongation factor SPT6; AltName: Full=Protein pandora &gt;gi|18479031|gb|AAL73392.1|AF421378_1 Spt6 [Danio rerio]	gi|38648672|gb|BC063248.1|/0.0/Danio rerio suppressor of Ty 6 homolog (S. cerevisiae), mRNA (cDNA clone MGC:63881 IMAGE:6789608), complete cds	sp|Q8UVK2|SPT6H_DANRE/0.0/Transcription elongation factor SPT6 OS=Danio rerio GN=supt6h PE=1 SV=1	dre:337866/0.0/supt6h, Spt6, wu:fj42h11; SPT6 homolog, histone chaperone; K11292 transcription elongation factor SPT6	SPAC1F7.01c/2e-128/---	PS50001/8.506/Src homology 2 (SH2) domain profile.	NA
[2n]_511	gi|966713784|gb|KTG46022.1|/0/hypothetical protein cypCar_00013016 [Cyprinus carpio]	NA	sp|F1NTD6|ASCC3_CHICK/0.0/Activating signal cointegrator 1 complex subunit 3 OS=Gallus gallus GN=ascc3 PE=3 SV=2	dre:100332599/0.0/ascc3, si:ch73-374j3.1; activating signal cointegrator 1 complex subunit 3; K18663 activating signal cointegrator complex subunit 3 [EC:3.6.4.12]	SPBC13G1.10c/0.0/---	PF00270/1.0E-22/DEAD/DEAH box helicase	NA
[2n]_512	gi|62084152|dbj|BAD91491.1|/0/ataxia telangiectasia mutated [Danio rerio]	gi|326674056|ref|XM_002664557.2|/0.0/PREDICTED: Danio rerio ATM serine/threonine kinase (atm), partial mRNA	sp|Q13315|ATM_HUMAN/0.0/Serine-protein kinase ATM OS=Homo sapiens GN=ATM PE=1 SV=4	dre:403064/0.0/atm; ATM serine/threonine kinase; K04728 ataxia telangiectasia mutated family protein [EC:2.7.11.1]	YBL088c/7e-06/---	PTHR11139:SF72/0.0/--	NA
[2n]_513	gi|688617520|ref|XP_009296411.1|/0/PREDICTED: tight junction protein ZO-1 isoform X11 [Danio rerio]	NA	sp|Q07157|ZO1_HUMAN/0.0/Tight junction protein ZO-1 OS=Homo sapiens GN=TJP1 PE=1 SV=3	dre:565459/0.0/tjp1b, si:dkey-33l14.1; tight junction protein 1b; K05701 tight junction protein 1	Rv3876/4e-08/---	PTHR13865:SF25/0.0/--	NA
[2n]_514	gi|224589103|ref|NP_001139179.1|/0/zinc finger SWIM domain-containing protein 8 [Danio rerio]	NA	sp|A7E2V4|ZSWM8_HUMAN/0.0/Zinc finger SWIM domain-containing protein 8 OS=Homo sapiens GN=ZSWIM8 PE=1 SV=1	aag:AaeL_AAEL007402/1e-06/MED1_AEDAE; AAEL007402-PA; K15144 mediator of RNA polymerase II transcription subunit 1	all4744/5e-09/---	PTHR22619:SF1/0.0/--	NA
[2n]_515	gi|688583581|ref|XP_009305784.1|/0/PREDICTED: nesprin-2 [Danio rerio]	NA	sp|Q8WXH0|SYNE2_HUMAN/0.0/Nesprin-2 OS=Homo sapiens GN=SYNE2 PE=1 SV=3	sasa:106599102/0.0/nesprin-2-like; K19346 nesprin-2	aq_1006/9e-08/---	PF00435/1.1E-10/Spectrin repeat	NA
[2n]_517	gi|938081844|gb|KPP77246.1|/0/hypothetical protein Z043_103351 [Scleropages formosus]	gi|688579638|ref|XM_009306588.1|/0.0/PREDICTED: Danio rerio WW domain containing adaptor with coiled-coil a (waca), transcript variant X1, mRNA	sp|P28827|PTPRM_HUMAN/0.0/Receptor-type tyrosine-protein phosphatase mu OS=Homo sapiens GN=PTPRM PE=1 SV=2	sasa:106579657/0.0/receptor-type tyrosine-protein phosphatase mu-like; K05693 receptor-type tyrosine-protein phosphatase mu [EC:3.1.3.48]	SPAC11E3.09/2e-33/---	PTHR19134:SF311/0.0/--	NA
[2n]_518	gi|966713115|gb|KTG45353.1|/0/hypothetical protein cypCar_00002213 [Cyprinus carpio]	NA	sp|Q5DTT1|K2022_MOUSE/4e-164/Protein KIAA2022 OS=Mus musculus GN=Kiaa2022 PE=2 SV=3	pss:102451826/3e-19/REV3L; REV3 like, DNA directed polymerase zeta catalytic subunit; K02350 DNA polymerase zeta [EC:2.7.7.7]	NA	PTHR10322:SF22/1.5E-176/--	NA
[2n]_519	gi|961844459|ref|XP_014888215.1|/0/PREDICTED: ubiquitin carboxyl-terminal hydrolase 7 isoform X1 [Poecilia latipinna]	gi|688542994|ref|XM_005163957.2|/0.0/PREDICTED: Danio rerio ubiquitin specific peptidase 7 (herpes virus-associated) (usp7), transcript variant X3, mRNA	sp|Q93009|UBP7_HUMAN/0.0/Ubiquitin carboxyl-terminal hydrolase 7 OS=Homo sapiens GN=USP7 PE=1 SV=2	dre:553758/0.0/usp7, fc48f04, wu:fc48f04; ubiquitin specific peptidase 7 (herpes virus-associated); K11838 ubiquitin carboxyl-terminal hydrolase 7 [EC:3.4.19.12]	SPBC713.02c/2e-165/---	PTHR24006/1.3E-132/--	NA
[2n]_520	gi|688555753|ref|XP_009299910.1|/0/PREDICTED: nuclear receptor corepressor 1 isoform X10 [Danio rerio]	gi|688555738|ref|XM_009301630.1|/0.0/PREDICTED: Danio rerio nuclear receptor corepressor 1 (ncor1), transcript variant X4, mRNA	sp|Q4KKX4|NCOR1_XENTR/0.0/Nuclear receptor corepressor 1 OS=Xenopus tropicalis GN=ncor1 PE=2 SV=1	dre:393246/0.0/ncor1, ncor, zgc:56355; nuclear receptor corepressor 1; K04650 nuclear receptor co-repressor 1	NA	PTHR13992:SF5/0.0/--	NA
[2n]_521	gi|688557099|ref|XP_009300106.1|/0/PREDICTED: microtubule-associated serine/threonine-protein kinase 4 isoform X7 [Danio rerio]	NA	sp|Q811L6|MAST4_MOUSE/0.0/Microtubule-associated serine/threonine-protein kinase 4 OS=Mus musculus GN=Mast4 PE=2 SV=3	dre:100149322/0.0/mast4, si:ch73-205f10.1; microtubule associated serine/threonine kinase family member 4; K08789 microtubule-associated serine/threonine kinase [EC:2.7.11.1]	YBL105c_2/9e-48/---	PS50106/13.612/PDZ domain profile.	NA
[2n]_523	gi|966671909|gb|KTG05290.1|/0/hypothetical protein cypCar_00025711 [Cyprinus carpio]	NA	sp|Q5XJ10|G3P_DANRE/3e-171/Glyceraldehyde-3-phosphate dehydrogenase OS=Danio rerio GN=gapdh PE=2 SV=2	dre:100331590/0.0/ttbk2a, ttbk2; tau tubulin kinase 2a; K08815 tau tubulin kinase [EC:2.7.11.26]	SPBC354.12/1e-134/---	NA	NA
[2n]_524	gi|688586234|ref|XP_009289562.1|/0/PREDICTED: rap guanine nucleotide exchange factor 2 isoform X8 [Danio rerio]	NA	sp|Q9Y4G8|RPGF2_HUMAN/0.0/Rap guanine nucleotide exchange factor 2 OS=Homo sapiens GN=RAPGEF2 PE=1 SV=1	dre:557693/0.0/rapgef2, fa11h07, wu:fa11h07; Rap guanine nucleotide exchange factor (GEF) 2; K08018 Rap guanine nucleotide exchange factor 2	NA	SM00229/2.9E-29/Guanine nucleotide exchange factor for Ras-like GTPases; N-terminal motif	NA
[2n]_526	gi|966640205|gb|KTF75119.1|/0/hypothetical protein cypCar_00020966, partial [Cyprinus carpio]	NA	sp|A2BH40|ARI1A_MOUSE/0.0/AT-rich interactive domain-containing protein 1A OS=Mus musculus GN=Arid1a PE=1 SV=1	dre:569589/0.0/arid1b, fd07d11, si:dkey-60a16.3, wu:fd07d11; AT rich interactive domain 1B (SWI1-like); K11653 AT-rich interactive domain-containing protein 1	SPBC28F2.12/1e-09/---	SM00501/5.2E-34/BRIGHT, ARID (A/T-rich interaction domain) domain	NA
[2n]_527	gi|688535716|ref|XP_009295129.1|/0/PREDICTED: E3 ubiquitin-protein ligase mib1 isoform X5 [Danio rerio]	NA	sp|Q804S5|MIB1_DANRE/0.0/E3 ubiquitin-protein ligase mib1 OS=Danio rerio GN=mib1 PE=1 SV=1	dre:352910/0.0/mib1, cg5841, chunp6889, fe47f05, im:7148100, mib, wu:fe47f05; mindbomb E3 ubiquitin protein ligase 1; K10645 E3 ubiquitin-protein ligase mind-bomb [EC:2.3.2.27]	YGR254w/7e-157/---	PS01357/-/Zinc finger ZZ-type signature.	biological_process:GO:0045747//positive regulation of Notch signaling pathway;GO:0060113//inner ear receptor cell differentiation;GO:0021654//rhombomere boundary formation;GO:0021520//spinal cord motor neuron cell fate specification;GO:0001756//somitogenesis;GO:0051865//protein autoubiquitination;GO:0001570//vasculogenesis;GO:0048793//pronephros development;GO:0007368//determination of left/right…
[2n]_529	gi|528470502|ref|XP_001918968.3|/0/PREDICTED: rho GTPase-activating protein 21 isoform X1 [Danio rerio]	gi|688536287|ref|XM_001918933.4|/0.0/PREDICTED: Danio rerio Rho GTPase activating protein 21b (arhgap21b), transcript variant X1, mRNA	sp|Q6DFV3|RHG21_MOUSE/0.0/Rho GTPase-activating protein 21 OS=Mus musculus GN=Arhgap21 PE=1 SV=1	dre:326745/0.0/arhgap21b, fe14a09, si:ch211-175p12.1, wu:fe14a09; Rho GTPase activating protein 21b; K20315 Rho GTPase-activating protein 21/23	NA	SM00233/1.3E-14/Pleckstrin homology domain.	NA
[2n]_530	gi|966702836|gb|KTG35077.1|/0/hypothetical protein cypCar_00029536 [Cyprinus carpio]	gi|688578881|ref|XM_005156015.2|/0.0/PREDICTED: Danio rerio filaggrin-2 (LOC564766), transcript variant X2, mRNA	sp|Q9ULL5|PRR12_HUMAN/1e-152/Proline-rich protein 12 OS=Homo sapiens GN=PRR12 PE=1 SV=2	acs:100567271/9e-123/prr12; proline rich 12; K11661 helicase SRCAP [EC:3.6.4.-]	YBR112c/5e-11/---	PTHR14709:SF1/0.0/--	NA
[2n]_531	gi|966646798|gb|KTF81708.1|/0/hypothetical protein cypCar_00009917 [Cyprinus carpio]	gi|688572063|ref|XM_005167868.2|/0.0/PREDICTED: Danio rerio minichromosome maintenance complex component 3 associated protein (mcm3ap), mRNA	sp|O60318|GANP_HUMAN/0.0/Germinal-center associated nuclear protein OS=Homo sapiens GN=MCM3AP PE=1 SV=2	sko:102800747/2e-41/germinal-center associated nuclear protein-like; K16734 SAC3 domain-containing protein 1	SPCC576.05/1e-36/---	SM00360/0.0016/RNA recognition motif	NA
[2n]_532	gi|528474897|ref|XP_003198200.2|/0/PREDICTED: integrator complex subunit 1 [Danio rerio]	gi|688544397|ref|XM_003198152.3|/0.0/PREDICTED: Danio rerio integrator complex subunit 1 (ints1), mRNA	sp|Q6P4S8|INT1_MOUSE/0.0/Integrator complex subunit 1 OS=Mus musculus GN=Ints1 PE=2 SV=2	dre:562131/0.0/ints1, fa14a05, wu:fa14a05, wu:fa55a06; integrator complex subunit 1; K13138 integrator complex subunit 1	NA	PTHR21224/0.0/--	NA
[2n]_533	gi|966702836|gb|KTG35077.1|/0/hypothetical protein cypCar_00029536 [Cyprinus carpio]	NA	sp|Q9ULL5|PRR12_HUMAN/6e-180/Proline-rich protein 12 OS=Homo sapiens GN=PRR12 PE=1 SV=2	acs:100567271/4e-123/prr12; proline rich 12; K11661 helicase SRCAP [EC:3.6.4.-]	YBR112c/6e-10/---	PTHR14709:SF1/0.0/--	NA
[2n]_534	gi|688595495|ref|XP_009291520.1|/0/PREDICTED: echinoderm microtubule-associated protein-like 5 isoform X3 [Danio rerio]	NA	sp|Q8BQM8|EMAL5_MOUSE/0.0/Echinoderm microtubule-associated protein-like 5 OS=Mus musculus GN=Eml5 PE=2 SV=2	xma:102224649/0.0/eml5; echinoderm microtubule associated protein like 5; K18597 echinoderm microtubule-associated protein-like 5	all0664/2e-14/---	PTHR13720:SF16/0.0/--	NA
[2n]_535	gi|50540146|ref|NP_001002539.1|/1.92843e-103/AP-3 complex subunit sigma-2 [Danio rerio] &gt;gi|318103613|ref|NP_001187290.1| AP-3 complex subunit sigma-2 [Ictalurus punctatus] &gt;gi|49903906|gb|AAH76269.1| Zgc:92795 [Danio rerio] &gt;gi|308322629|gb|ADO28452.1| AP-3 complex subunit sigma-2 [Ictalurus punctatus]	gi|50540145|ref|NM_001002539.1|/0.0/Danio rerio adaptor-related protein complex 3, sigma 2 subunit (ap3s2), mRNA >gi|49903905|gb|BC076269.1| Danio rerio zgc:92795, mRNA (cDNA clone MGC:92795 IMAGE:7088596), complete cds	sp|Q5RDP9|AP3S2_PONAB/3e-98/AP-3 complex subunit sigma-2 OS=Pongo abelii GN=AP3S2 PE=2 SV=1	dre:436812/3e-104/ap3s2, zgc:92795; adaptor-related protein complex 3, sigma 2 subunit; K12399 AP-3 complex subunit sigma	SPAC30D11.05/7e-42/---	NA	NA
[2n]_536	gi|966653254|gb|KTF88156.1|/0/hypothetical protein cypCar_00003122 [Cyprinus carpio]	gi|688577322|ref|XM_005169304.2|/0.0/PREDICTED: Danio rerio host cell factor C1a (hcfc1a), transcript variant X1, mRNA	sp|P51610|HCFC1_HUMAN/0.0/Host cell factor 1 OS=Homo sapiens GN=HCFC1 PE=1 SV=2	dre:564853/0.0/hcfc1a, fc61g09, hcfc1, im:7159458, wu:fc61g09, wu:fj40c12, zK13A21.2; host cell factor C1a; K14966 host cell factor	all3346/5e-11/---	PTHR23244:SF267/1.3E-139/--	NA
[2n]_537	gi|528470471|ref|XP_005171245.1|/0/PREDICTED: coiled-coil domain-containing protein 18 isoform X2 [Danio rerio]	NA	sp|Q5T9S5|CCD18_HUMAN/9e-141/Coiled-coil domain-containing protein 18 OS=Homo sapiens GN=CCDC18 PE=2 SV=1	dan:Dana_GF14794/9e-54/GF14794 gene product from transcript GF14794-RA; K10421 CAP-Gly domain-containing linker protein 1	aq_1006/4e-27/---	PTHR18875/7.5E-175/--	NA
[2n]_538	gi|688612219|ref|XP_009295280.1|/0/PREDICTED: PH-interacting protein isoform X2 [Danio rerio]	gi|688612216|ref|XM_009297004.1|/0.0/PREDICTED: Danio rerio pleckstrin homology domain interacting protein (phip), transcript variant X1, mRNA	sp|Q8VDD9|PHIP_MOUSE/0.0/PH-interacting protein OS=Mus musculus GN=Phip PE=1 SV=2	xma:102222108/0.0/phip; pleckstrin homology domain interacting protein; K11797 PH-interacting protein	all0284_3/2e-30/---	PTHR16266:SF4/0.0/--	NA
[2n]_539	gi|688577683|ref|XP_009304424.1|/0/PREDICTED: signal-induced proliferation-associated 1-like protein 2 isoform X2 [Danio rerio] &gt;gi|688577685|ref|XP_009304425.1| PREDICTED: signal-induced proliferation-associated 1-like protein 2 isoform X2 [Danio rerio]	NA	sp|Q9P2F8|SI1L2_HUMAN/0.0/Signal-induced proliferation-associated 1-like protein 2 OS=Homo sapiens GN=SIPA1L2 PE=1 SV=2	dre:497350/0.0/sipa1l2, im:7137555, si:dkey-77m16.2; signal-induced proliferation-associated 1 like 2; K17702 signal-induced proliferation-associated 1 like protein 2	NA	PS50106/11.32/PDZ domain profile.	NA
[2n]_540	gi|326671204|ref|XP_001340400.3|/0/PREDICTED: E3 ubiquitin-protein ligase listerin [Danio rerio]	NA	sp|Q6A009|LTN1_MOUSE/0.0/E3 ubiquitin-protein ligase listerin OS=Mus musculus GN=Ltn1 PE=1 SV=3	ola:101163677/5e-110/ckm; creatine kinase, M-type; K00933 creatine kinase [EC:2.7.3.2]	YMR247c/1e-41/---	PTHR12389/7.8E-26/--	NA
[2n]_541	gi|688594785|ref|XP_009291390.1|/0/PREDICTED: E3 ubiquitin-protein ligase HECTD1 isoform X5 [Danio rerio]	gi|55925451|ref|NM_001002504.2|/0.0/Danio rerio HECT domain containing 1 (hectd1), mRNA	sp|Q9ULT8|HECD1_HUMAN/0.0/E3 ubiquitin-protein ligase HECTD1 OS=Homo sapiens GN=HECTD1 PE=1 SV=3	dre:100002034/0.0/hectd1, si:dz142b24.4, wu:fc30d02, wu:fc49f09, wu:fd99d04, zgc:123053, zgc:92832; HECT domain containing 1; K12231 E3 ubiquitin-protein ligase HECTD1 [EC:2.3.2.26]	YKL010c/5e-35/---	PF00632/1.2E-73/HECT-domain (ubiquitin-transferase)	NA
[2n]_543	gi|403377904|sp|B0S6J3.1|SRGP2_DANRE/0/RecName: Full=SLIT-ROBO Rho GTPase-activating protein 2; Short=srGAP2	NA	sp|B0S6J3|SRGP2_DANRE/0.0/SLIT-ROBO Rho GTPase-activating protein 2 OS=Danio rerio GN=srgap2 PE=2 SV=1	dre:556198/0.0/srgap2, srgap2a, wu:fb47h12, zgc:136814; SLIT-ROBO Rho GTPase activating protein 2; K07526 SLIT-ROBO Rho GTPase activating protein	NA	PF00018/2.4E-10/SH3 domain	biological_process:GO:0046847//filopodium assembly;GO:0060996//dendritic spine development;GO:0048812//neuron projection morphogenesis;GO:2001223//negative regulation of neuron migration;GO:0051014//actin filament severing;cellular_component:GO:0005634//nucleus;GO:0030054//cell junction;GO:0014069//postsynaptic density;GO:0030027//lamellipodium;GO:0045335//phagocytic vesicle;GO:0005829//cytosol;G…
[2n]_544	gi|528517079|ref|XP_005170623.1|/0/PREDICTED: nuclear receptor coactivator 6 isoform X3 [Danio rerio]	NA	sp|Q14686|NCOA6_HUMAN/0.0/Nuclear receptor coactivator 6 OS=Homo sapiens GN=NCOA6 PE=1 SV=3	dre:100144559/0.0/ncoa6, gb:dq017635, wu:fb25d11; nuclear receptor coactivator 6; K14971 nuclear receptor coactivator 6	YBR112c/1e-21/---	PTHR15690/3.9E-163/--	NA
[2n]_545	gi|688605823|ref|XP_009293752.1|/0/PREDICTED: neurexin 2a isoform X2 [Danio rerio]	NA	sp|Q9P2S2|NRX2A_HUMAN/0.0/Neurexin-2 OS=Homo sapiens GN=NRXN2 PE=2 SV=1	dre:558326/0.0/nrxn2a; neurexin 2a; K07377 neurexin	NA	SM00181/0.073/Epidermal growth factor-like domain.	biological_process:GO:0007416//synapse assembly;GO:0007268//chemical synaptic transmission;cellular_component:GO:0016021//integral component of membrane;molecular_function:GO:0004872//receptor activity;
[2n]_546	gi|597760561|ref|XP_007244283.1|/0/PREDICTED: probable ubiquitin carboxyl-terminal hydrolase FAF-X isoform X1 [Astyanax mexicanus]	NA	sp|Q93008|USP9X_HUMAN/0.0/Probable ubiquitin carboxyl-terminal hydrolase FAF-X OS=Homo sapiens GN=USP9X PE=1 SV=3	dre:568683/0.0/usp9; ubiquitin specific peptidase 9; K11840 ubiquitin carboxyl-terminal hydrolase 9/24 [EC:3.4.19.12]	SPCC188.08c/3e-26/---	PS00973/-/Ubiquitin specific protease (USP) domain signature 2.	NA
[2n]_547	gi|966712904|gb|KTG45142.1|/0/hypothetical protein cypCar_00041015, partial [Cyprinus carpio]	NA	sp|O60293|ZC3H1_HUMAN/0.0/Zinc finger C3H1 domain-containing protein OS=Homo sapiens GN=ZFC3H1 PE=1 SV=3	sasa:106573307/2e-08/early endosome antigen 1-like; K12478 early endosome antigen 1	NA	PF10650/1.3E-8/Putative zinc-finger domain	NA
[2n]_548	gi|688610259|ref|XP_009294847.1|/0/PREDICTED: utrophin, partial [Danio rerio]	gi|992178127|ref|XM_007233410.2|/0.0/PREDICTED: Astyanax mexicanus utrophin-like (LOC103042513), transcript variant X1, mRNA	sp|P46939|UTRO_HUMAN/0.0/Utrophin OS=Homo sapiens GN=UTRN PE=1 SV=2	aml:100484758/0.0/DMD; dystrophin; K10366 dystrophin	L10155/8e-07/---	PTHR11915/0.0/--	NA
[2n]_549	gi|657532677|ref|XP_008305051.1|/0/PREDICTED: baculoviral IAP repeat-containing protein 6 isoform X10 [Stegastes partitus]	NA	sp|Q9NR09|BIRC6_HUMAN/0.0/Baculoviral IAP repeat-containing protein 6 OS=Homo sapiens GN=BIRC6 PE=1 SV=2	dre:796547/0.0/birc6; baculoviral IAP repeat containing 6; K10586 baculoviral IAP repeat-containing protein 6 (apollon) [EC:2.3.2.23]	NA	PTHR10044/8.4E-118/--	NA
[2n]_550	gi|326672781|ref|XP_001921590.3|/0/PREDICTED: E3 ubiquitin-protein ligase UBR2 isoform X4 [Danio rerio]	NA	sp|Q8IWV8|UBR2_HUMAN/0.0/E3 ubiquitin-protein ligase UBR2 OS=Homo sapiens GN=UBR2 PE=1 SV=1	dre:559136/0.0/ubr2, si:ch211-239i4.2; ubiquitin protein ligase E3 component n-recognin 2; K10626 E3 ubiquitin-protein ligase UBR2 [EC:2.3.2.27]	YOR310c/1e-13/---	PTHR21497/0.0/--	NA
[2n]_552	gi|326664059|ref|XP_003197722.1|/0/PREDICTED: ubiquitin carboxyl-terminal hydrolase 38 [Danio rerio]	gi|688533237|ref|XM_003197674.3|/0.0/PREDICTED: Danio rerio ubiquitin specific peptidase 38 (usp38), mRNA	sp|Q8NB14|UBP38_HUMAN/0.0/Ubiquitin carboxyl-terminal hydrolase 38 OS=Homo sapiens GN=USP38 PE=2 SV=2	dre:563778/0.0/usp38; ubiquitin specific peptidase 38; K11854 ubiquitin carboxyl-terminal hydrolase 35/38 [EC:3.4.19.12]	SPBC18H10.08c/3e-15/---	PTHR24006/3.8E-97/--	NA
[2n]_553	gi|18858295|ref|NP_571761.1|/0/Na+/K+ -ATPase alpha 1 subunit [Danio rerio] &gt;gi|9789571|gb|AAF98358.1|AF286372_1 Na+/K+ ATPase alpha subunit isoform 1 [Danio rerio] &gt;gi|16197634|gb|AAK33034.1| Na+/K+ ATPase alpha1B1 subunit [Danio rerio] &gt;gi|39645424|gb|AAH63936.1| ATPase, Na+/K+ transporting, alpha 1 polypeptide [Danio rerio]	NA	sp|P25489|AT1A1_CATCO/0.0/Sodium/potassium-transporting ATPase subunit alpha-1 OS=Catostomus commersonii GN=atp1a1 PE=2 SV=1	dre:64612/0.0/atp1a1a.1, atp1a1, atp1a1l1, atp[a]1B1, cb70, wu:fa03c03, wu:fb92h10; ATPase, Na+/K+ transporting, alpha 1a polypeptide, tandem duplicate 1; K01539 sodium/potassium-transporting ATPase subunit alpha [EC:3.6.3.9]	MA4378/0.0/---	PTHR24093:SF343/0.0/--	biological_process:GO:0007368//determination of left/right symmetry;GO:0035051//cardiocyte differentiation;GO:0003143//embryonic heart tube morphogenesis;GO:0060974//cell migration involved in heart formation;GO:0030917//midbrain-hindbrain boundary development;GO:0030916//otic vesicle formation;GO:0010172//embryonic body morphogenesis;GO:0006754//ATP biosynthetic process;GO:0030198//extracellular…
[2n]_554	gi|528476341|ref|XP_005164747.1|/0/PREDICTED: plexin-A4 isoform X1 [Danio rerio]	gi|688547553|ref|XM_005164690.2|/0.0/PREDICTED: Danio rerio plexin A4 (plxna4), transcript variant X1, mRNA	sp|Q6BEA0|PLXA4_DANRE/0.0/Plexin-A4 OS=Danio rerio GN=plxna4 PE=2 SV=1	dre:325938/0.0/plxna4, D204, wu:fd49b01, wu:fe15f03; plexin A4; K06820 plexin A	NA	SM00630/1.3E-124/semaphorin domain	NA
[2n]_555	gi|528490154|ref|XP_005167793.1|/0/PREDICTED: probable ubiquitin carboxyl-terminal hydrolase FAF-X isoform X1 [Danio rerio]	gi|688571460|ref|XM_005167736.2|/0.0/PREDICTED: Danio rerio ubiquitin specific peptidase 9 (usp9), transcript variant X1, mRNA	sp|Q93008|USP9X_HUMAN/0.0/Probable ubiquitin carboxyl-terminal hydrolase FAF-X OS=Homo sapiens GN=USP9X PE=1 SV=3	dre:568683/0.0/usp9; ubiquitin specific peptidase 9; K11840 ubiquitin carboxyl-terminal hydrolase 9/24 [EC:3.4.19.12]	SPCC188.08c/3e-33/---	PTHR24006:SF515/0.0/--	NA
[2n]_557	gi|326671837|ref|XP_003199535.1|/0/PREDICTED: phosphatidylinositol 4-phosphate 3-kinase C2 domain-containing subunit beta [Danio rerio] &gt;gi|688577215|ref|XP_009304289.1| PREDICTED: phosphatidylinositol 4-phosphate 3-kinase C2 domain-containing subunit beta [Danio rerio]	NA	sp|O00750|P3C2B_HUMAN/0.0/Phosphatidylinositol 4-phosphate 3-kinase C2 domain-containing subunit beta OS=Homo sapiens GN=PIK3C2B PE=1 SV=2	dre:567938/0.0/pik3c2b, im:7150469; phosphatidylinositol-4-phosphate 3-kinase, catalytic subunit type 2 beta; K00923 phosphatidylinositol-4-phosphate 3-kinase [EC:2.7.1.154]	SPAC458.05/2e-53/---	PF00787/3.3E-17/PX domain	NA
[2n]_559	gi|528497674|ref|XP_005156739.1|/0/PREDICTED: disks large homolog 5 isoform X2 [Danio rerio]	NA	sp|Q8TDM6|DLG5_HUMAN/0.0/Disks large homolog 5 OS=Homo sapiens GN=DLG5 PE=1 SV=4	lcm:102359739/1e-52/DLG1; discs large MAGUK scaffold protein 1; K12076 disks large protein 1	VNG0342G/1e-08/---	SM00072/2.2E-38/Guanylate kinase homologues.	NA
[2n]_561	gi|528474826|ref|XP_686686.3|/0/PREDICTED: protein sidekick-1 isoform X3 [Danio rerio]	NA	sp|Q8AV58|SDK1_CHICK/0.0/Protein sidekick-1 OS=Gallus gallus GN=SDK1 PE=2 SV=1	dre:558391/0.0/sdk1a, si:dkey-21n8.1; sidekick cell adhesion molecule 1a; K16353 protein sidekick	NA	PF07679/9.8E-17/Immunoglobulin I-set domain	NA
[2n]_562	gi|688583411|ref|XP_009305737.1|/0/PREDICTED: mitogen-activated protein kinase kinase kinase kinase 5 isoform X1 [Danio rerio]	NA	sp|Q8BPM2|M4K5_MOUSE/0.0/Mitogen-activated protein kinase kinase kinase kinase 5 OS=Mus musculus GN=Map4k5 PE=1 SV=2	dre:334565/0.0/map4k5, fl74c10, wu:fl74c10, zgc:55719, zgc:55985; mitogen-activated protein kinase kinase kinase kinase 5; K08833 mitogen-activated protein kinase kinase kinase kinase 5 [EC:2.7.11.1]	YAR019c/2e-40/---	PF00780/1.7E-72/CNH domain	biological_process:GO:0006468//protein phosphorylation;molecular_function:GO:0004674//protein serine/threonine kinase activity;GO:0005524//ATP binding;
[2n]_563	gi|326671204|ref|XP_001340400.3|/0/PREDICTED: E3 ubiquitin-protein ligase listerin [Danio rerio]	gi|688574125|ref|XM_001340364.6|/0.0/PREDICTED: Danio rerio si:dkey-175g6.5 (si:dkey-175g6.5), mRNA	sp|E1C231|LTN1_CHICK/0.0/E3 ubiquitin-protein ligase listerin OS=Gallus gallus GN=LTN1 PE=3 SV=1	smm:Smp_179040/9e-51/UfSP2 peptidase (C78 family); K01376 UFM1-specific protease 2 [EC:3.4.22.-]	YMR247c/5e-46/---	PF13639/9.4E-7/Ring finger domain	NA
[2n]_564	gi|88900457|ref|NP_001034716.1|/0/cation-independent mannose-6-phosphate receptor precursor [Danio rerio] &gt;gi|48375054|gb|AAT42194.1| cation-independent mannose 6-phosphate receptor [Danio rerio]	NA	sp|P11717|MPRI_HUMAN/0.0/Cation-independent mannose-6-phosphate receptor OS=Homo sapiens GN=IGF2R PE=1 SV=3	dre:557061/0.0/igf2r, si:ch211-214g8.2; insulin-like growth factor 2 receptor; K06564 insulin-like growth factor 2 receptor	NA	PTHR15071/0.0/--	biological_process:GO:0006810//transport;cellular_component:GO:0016021//integral component of membrane;GO:0005737//cytoplasm;molecular_function:GO:0005215//transporter activity;
[2n]_566	gi|966706871|gb|KTG39112.1|/0/hypothetical protein cypCar_00010057 [Cyprinus carpio]	gi|688600914|ref|XM_009294459.1|/0.0/PREDICTED: Danio rerio nucleoporin 153kDa (nup153), transcript variant X5, mRNA	sp|P49791|NU153_RAT/0.0/Nuclear pore complex protein Nup153 OS=Rattus norvegicus GN=Nup153 PE=1 SV=1	dre:571621/0.0/nup153, fd23d09, si:ch211-153f2.5, wu:fd23d09; nucleoporin 153; K14296 nuclear pore complex protein Nup153	SPAC140.02/2e-11/---	PF00641/1.2E-10/Zn-finger in Ran binding protein and others	NA
[2n]_567	gi|688617715|ref|XP_009296454.1|/0/PREDICTED: filamin-C isoform X2 [Danio rerio]	gi|688617714|ref|XM_009298179.1|/0.0/PREDICTED: Danio rerio filamin C, gamma a (actin binding protein 280) (flnca), transcript variant X2, mRNA	sp|Q14315|FLNC_HUMAN/0.0/Filamin-C OS=Homo sapiens GN=FLNC PE=1 SV=3	dre:100048921/0.0/flnca; filamin C, gamma a (actin binding protein 280); K04437 filamin	NA	PTHR11915/0.0/--	NA
[2n]_568	gi|389594453|ref|XP_003722449.1|/2.22911e-152/proteophosphoglycan 5 [Leishmania major strain Friedlin] &gt;gi|323363677|emb|CBZ12682.1| proteophosphoglycan 5 [Leishmania major strain Friedlin]	gi|21595824|gb|BC032782.1|/7e-12/Homo sapiens split hand/foot malformation (ectrodactyly) type 1, mRNA (cDNA clone MGC:45216 IMAGE:5166837), complete cds	sp|Q6PZE0|MUC19_MOUSE/2e-80/Mucin-19 OS=Mus musculus GN=Muc19 PE=2 SV=2	fpg:101919186/1e-51/CACNA1A; voltage-dependent P/Q-type calcium channel subunit alpha-1A; K04344 voltage-dependent calcium channel P/Q type alpha-1A	SPBC28F2.12/1e-10/---	NA	NA
[2n]_570	gi|688531473|ref|XP_009304490.1|/0/PREDICTED: glutamate receptor ionotropic, NMDA 2A [Danio rerio]	gi|688531472|ref|XM_009306215.1|/0.0/PREDICTED: Danio rerio glutamate receptor, ionotropic, N-methyl D-aspartate 2A, b (grin2ab), mRNA	sp|Q12879|NMDE1_HUMAN/0.0/Glutamate receptor ionotropic, NMDA 2A OS=Homo sapiens GN=GRIN2A PE=1 SV=1	dre:570493/0.0/grin2ab, im:7137621, si:dkey-20i6.1; glutamate receptor, ionotropic, N-methyl D-aspartate 2A, b; K05209 glutamate receptor ionotropic, NMDA 2A	NA	PTHR18966/0.0/--	NA
[2n]_572	gi|528519283|ref|XP_005162603.1|/0/PREDICTED: histone-lysine N-methyltransferase 2C isoform X2 [Danio rerio]	NA	sp|Q8NEZ4|KMT2C_HUMAN/0.0/Histone-lysine N-methyltransferase 2C OS=Homo sapiens GN=KMT2C PE=1 SV=3	dre:560793/0.0/kmt2ca, mll3a, si:ch211-244o18.1, si:ch211-244o18.2; lysine (K)-specific methyltransferase 2Ca; K09188 histone-lysine N-methyltransferase MLL3 [EC:2.1.1.43]	NA	PS50016/9.49/Zinc finger PHD-type profile.	NA
[2n]_573	gi|444727028|gb|ELW67537.1|/0/Cell surface glycoprotein 1 [Tupaia chinensis]	gi|685043428|emb|LN591953.1|/0.0/Cyprinus carpio genome assembly common carp genome ,scaffold 000009785	sp|Q95JC9|PRP_PIG/0.0/Basic proline-rich protein OS=Sus scrofa PE=1 SV=2	dre:572527/0.0/sall4, cb614, ik:tdsubc_2c1, sb:cb372, sb:cb614, wu:fa01g03, xx:tdsubc_2c1; spalt-like transcription factor 4; K19871 sal-like protein	XF0818/2e-57/---	PF00096/1.3E-5/Zinc finger, C2H2 type	NA
[2n]_574	gi|831305249|ref|XP_012684801.1|/0/PREDICTED: plexin-A1 [Clupea harengus]	gi|158517908|ref|NM_001110010.1|/0.0/Danio rerio plexin A1b (plxna1b), mRNA >gi|158148926|dbj|AB262186.1| Danio rerio mRNA for Plexin A1, complete cds	sp|P70206|PLXA1_MOUSE/0.0/Plexin-A1 OS=Mus musculus GN=Plxna1 PE=1 SV=1	dre:558065/0.0/plxna1b, plxna1; plexin A1b; K06820 plexin A	NA	PF13733/3.1E-60/N-terminal region of glycosyl transferase group 7	NA
[2n]_575	gi|966656976|gb|KTF91830.1|/0/hypothetical protein cypCar_00010672 [Cyprinus carpio]	gi|688591010|ref|XM_005169753.2|/0.0/PREDICTED: Danio rerio cingulin-like (LOC561423), transcript variant X3, mRNA	sp|B1MTG4|CING_CALMO/4e-171/Cingulin OS=Callicebus moloch GN=CGN PE=3 SV=1	dre:561423/0.0/cingulin-like; K06102 cingulin	MK0690/5e-30/---	PTHR13140:SF499/0.0/--	NA
[2n]_577	gi|688557889|ref|XP_009300259.1|/0/PREDICTED: kinetochore-associated protein 1 isoform X3 [Danio rerio]	NA	sp|P50748|KNTC1_HUMAN/0.0/Kinetochore-associated protein 1 OS=Homo sapiens GN=KNTC1 PE=1 SV=1	dre:497376/0.0/kntc1, im:6912223, im:7138629; kinetochore associated 1; K11577 kinetochore-associated protein 1	NA	PTHR15688/5.0E-214/--	NA
[2n]_578	gi|768930627|ref|XP_011606122.1|/0/PREDICTED: uncharacterized protein LOC101071133 [Takifugu rubripes]	NA	NA	pxy:105391721/9e-107/uncharacterized LOC105391721; K10848 DNA excision repair protein ERCC-4 [EC:3.1.-.-]	NA	PTHR22955/5.5E-273/--	NA
[2n]_579	gi|688594402|ref|XP_009291317.1|/0/PREDICTED: baculoviral IAP repeat-containing protein 6 isoform X7 [Danio rerio]	NA	sp|Q9NR09|BIRC6_HUMAN/0.0/Baculoviral IAP repeat-containing protein 6 OS=Homo sapiens GN=BIRC6 PE=1 SV=2	dre:796547/0.0/birc6; baculoviral IAP repeat containing 6; K10586 baculoviral IAP repeat-containing protein 6 (apollon) [EC:2.3.2.23]	SPAC18B11.07c/2e-11/---	PTHR10044/4.6E-127/--	NA
[2n]_580	gi|688569127|ref|XP_009302519.1|/0/PREDICTED: oxoglutarate (alpha-ketoglutarate) dehydrogenase (lipoamide) isoform X2 [Danio rerio]	gi|688569128|ref|XM_005172469.2|/0.0/PREDICTED: Danio rerio oxoglutarate (alpha-ketoglutarate) dehydrogenase a (lipoamide) (ogdha), transcript variant X3, mRNA	sp|Q6P6Z8|ODO1_XENLA/0.0/2-oxoglutarate dehydrogenase, mitochondrial OS=Xenopus laevis GN=ogdh PE=2 SV=1	dre:564552/0.0/ogdha, im:7045267, ogdh, wu:fa06d01, wu:fb98a04, zgc:73296; oxoglutarate (alpha-ketoglutarate) dehydrogenase a (lipoamide); K00164 2-oxoglutarate dehydrogenase E1 component [EC:1.2.4.2]	YIL125w/0.0/---	PF02779/6.5E-68/Transketolase, pyrimidine binding domain	NA
[2n]_581	gi|389594453|ref|XP_003722449.1|/2.27142e-124/proteophosphoglycan 5 [Leishmania major strain Friedlin] &gt;gi|323363677|emb|CBZ12682.1| proteophosphoglycan 5 [Leishmania major strain Friedlin]	NA	sp|Q6PZE0|MUC19_MOUSE/5e-44/Mucin-19 OS=Mus musculus GN=Muc19 PE=2 SV=2	adf:107339062/1e-36/mucin-5AC-like; K21125 mucin-5AC	mll2848/1e-10/---	NA	biological_process:GO:1901360//organic cyclic compound metabolic process;GO:0034641//cellular nitrogen compound metabolic process;GO:0046483//heterocycle metabolic process;GO:0006725//cellular aromatic compound metabolic process;GO:0044238//primary metabolic process;molecular_function:GO:0003824//catalytic activity;
[2n]_582	gi|319655760|ref|NP_001091647.2|/0/myosin-9 [Danio rerio]	NA	sp|P14105|MYH9_CHICK/0.0/Myosin-9 OS=Gallus gallus GN=MYH9 PE=2 SV=1	dre:333938/0.0/myh9a, fi22c04, myh9, myh9l2, wu:fi22c04, wu:fj85e11, zgc:162029, zgc:66164; myosin, heavy chain 9a, non-muscle; K10352 myosin heavy chain	SPCC645.05c/0.0/---	PF02736/3.1E-11/Myosin N-terminal SH3-like domain	NA
[2n]_583	gi|929308247|ref|XP_014031727.1|/0/PREDICTED: transient receptor potential cation channel subfamily M member 7-like [Salmo salar]	NA	sp|Q96QT4|TRPM7_HUMAN/0.0/Transient receptor potential cation channel subfamily M member 7 OS=Homo sapiens GN=TRPM7 PE=1 SV=1	sasa:106587669/0.0/transient receptor potential cation channel subfamily M member 7-like; K04982 transient receptor potential cation channel subfamily M member 7 [EC:2.7.11.1]	NA	PF00520/6.2E-9/Ion transport protein	biological_process:GO:0007346//regulation of mitotic cell cycle;GO:0006582//melanin metabolic process;GO:0001503//ossification;GO:0003014//renal system process;GO:0046928//regulation of neurotransmitter secretion;GO:0030318//melanocyte differentiation;GO:0055085//transmembrane transport;GO:0006468//protein phosphorylation;GO:0050678//regulation of epithelial cell proliferation;GO:0006811//ion tra…
[2n]_584	gi|528487024|ref|XP_005166847.1|/0/PREDICTED: integrin beta-4 isoform X1 [Danio rerio] &gt;gi|528487026|ref|XP_005166848.1| PREDICTED: integrin beta-4 isoform X1 [Danio rerio]	gi|688567002|ref|XM_005166791.2|/0.0/PREDICTED: Danio rerio integrin, beta 4 (itgb4), transcript variant X2, mRNA	sp|Q64632|ITB4_RAT/0.0/Integrin beta-4 OS=Rattus norvegicus GN=Itgb4 PE=2 SV=1	dre:335269/0.0/itgb4, fl03d06, wu:fb72e01, wu:fc27g01, wu:fl03d06, zgc:136313; integrin, beta 4; K06525 integrin beta 4	NA	PF00041/4.3E-13/Fibronectin type III domain	NA
[2n]_586	gi|688611733|ref|XP_009295137.1|/0/PREDICTED: agrin isoform X3 [Danio rerio]	NA	sp|P31696|AGRIN_CHICK/0.0/Agrin OS=Gallus gallus GN=AGRN PE=1 SV=3	dre:565373/0.0/agrn, hm:gc12, sb:eu553, wu:fb57e07; agrin; K06254 agrin	NA	PS51465/11.671/Kazal domain profile.	NA
[2n]_588	gi|315113893|ref|NP_001186697.1|/0/ankyrin repeat and KH domain-containing protein 1 [Danio rerio]	gi|688605844|ref|XM_009295484.1|/0.0/PREDICTED: Danio rerio ankyrin repeat and KH domain containing 1 (ankhd1), transcript variant X4, mRNA	sp|Q8IWZ3|ANKH1_HUMAN/0.0/Ankyrin repeat and KH domain-containing protein 1 OS=Homo sapiens GN=ANKHD1 PE=1 SV=1	dre:563327/0.0/ankhd1; ankyrin repeat and KH domain containing 1; K16726 ankyrin repeat domain-containing protein 17	all2748/1e-39/---	PF00013/5.0E-15/KH domain	NA
[2n]_590	gi|966639008|gb|KTF74112.1|/0/hypothetical protein cypCar_00030194 [Cyprinus carpio]	NA	sp|O14497|ARI1A_HUMAN/0.0/AT-rich interactive domain-containing protein 1A OS=Homo sapiens GN=ARID1A PE=1 SV=3	sasa:106584444/0.0/arid1a; AT-rich interaction domain 1A; K11653 AT-rich interactive domain-containing protein 1	Rv3876/1e-06/---	PS51011/26.031/ARID domain profile.	NA
[2n]_591	gi|966646080|gb|KTF80992.1|/0/hypothetical protein cypCar_00041482 [Cyprinus carpio]	NA	sp|P60330|ESPL1_MOUSE/5e-139/Separin OS=Mus musculus GN=Espl1 PE=1 SV=1	dre:797406/0.0/espl1, cds, espl1,, mp:zf637-3-001691, wu:fl55e11; extra spindle pole bodies like 1, separase; K02365 separase [EC:3.4.22.49]	SPCC5E4.04/2e-43/---	PS51700/28.676/SEPARIN core domain profile.	NA
[2n]_592	gi|47086595|ref|NP_997888.1|/0/MAP kinase interacting serine/threonine kinase 2a [Danio rerio] &gt;gi|28278881|gb|AAH45391.1| MAP kinase-interacting serine/threonine kinase 2a [Danio rerio] &gt;gi|182890774|gb|AAI65349.1| Mknk2a protein [Danio rerio]	gi|47086594|ref|NM_212723.1|/0.0/Danio rerio MAP kinase interacting serine/threonine kinase 2a (mknk2a), mRNA >gi|28278880|gb|BC045391.1| Danio rerio MAP kinase-interacting serine/threonine kinase 2a, mRNA (cDNA clone MGC:55587 IMAGE:2643391), complete cds	sp|Q66I46|MKNK2_XENTR/0.0/MAP kinase-interacting serine/threonine-protein kinase 2 OS=Xenopus tropicalis GN=mknk2 PE=2 SV=1	dre:334167/0.0/mknk2a, fi34c11, wu:fi34c11, wu:fi41e12, zgc:55587; MAP kinase interacting serine/threonine kinase 2a; K04372 MAP kinase interacting serine/threonine kinase [EC:2.7.11.1]	SPAC14C4.03/5e-27/---	PTHR24349/5.0E-298/--	NA
[2n]_593	gi|573886324|ref|XP_006631014.1|/0/PREDICTED: filamin-B isoform X2 [Lepisosteus oculatus]	NA	sp|O75369|FLNB_HUMAN/0.0/Filamin-B OS=Homo sapiens GN=FLNB PE=1 SV=2	dre:569979/0.0/flnbl, cb967, flna, wu:fd18g06; filamin B, like; K04437 filamin	NA	PS50194/24.096/Filamin/ABP280 repeat profile.	NA
[2n]_594	gi|688531473|ref|XP_009304490.1|/0/PREDICTED: glutamate receptor ionotropic, NMDA 2A [Danio rerio]	NA	sp|Q12879|NMDE1_HUMAN/0.0/Glutamate receptor ionotropic, NMDA 2A OS=Homo sapiens GN=GRIN2A PE=1 SV=1	dre:570493/0.0/grin2ab, im:7137621, si:dkey-20i6.1; glutamate receptor, ionotropic, N-methyl D-aspartate 2A, b; K05209 glutamate receptor ionotropic, NMDA 2A	NA	PR00177/2.3E-17/NMDA receptor signature	NA
[2n]_595	gi|688579070|ref|XP_009304741.1|/0/PREDICTED: ankyrin-3 isoform X21 [Danio rerio]	gi|688579041|ref|XM_009306456.1|/0.0/PREDICTED: Danio rerio ankyrin 3b (ank3b), transcript variant X11, mRNA	sp|G5E8K5|ANK3_MOUSE/0.0/Ankyrin-3 OS=Mus musculus GN=Ank3 PE=1 SV=1	mze:101464804/0.0/ankyrin-3-like; K10380 ankyrin	all2748/1e-53/---	PF00791/1.0E-26/ZU5 domain	NA
[2n]_597	gi|831297737|ref|XP_012680708.1|/0/PREDICTED: abnormal spindle-like microcephaly-associated protein [Clupea harengus]	NA	sp|P62286|ASPM_CANFA/0.0/Abnormal spindle-like microcephaly-associated protein homolog OS=Canis familiaris GN=ASPM PE=2 SV=2	sasa:106560548/0.0/abnormal spindle-like microcephaly-associated protein homolog; K16743 abnormal spindle-like microcephaly-associated protein	YOR326w/2e-08/---	PF00612/9.9E-4/IQ calmodulin-binding motif	NA
[2n]_598	gi|528482686|ref|XP_001341305.4|/0/PREDICTED: microtubule-associated serine/threonine-protein kinase 2 isoform X3 [Danio rerio]	NA	sp|Q6P0Q8|MAST2_HUMAN/0.0/Microtubule-associated serine/threonine-protein kinase 2 OS=Homo sapiens GN=MAST2 PE=1 SV=2	dre:100001267/0.0/mast2, im:7150634; microtubule associated serine/threonine kinase 2; K08789 microtubule-associated serine/threonine kinase [EC:2.7.11.1]	YBL105c_2/2e-51/---	SM00220/3.8E-100/Serine/Threonine protein kinases, catalytic domain	NA
[2n]_599	gi|688564455|ref|XP_009301533.1|/0/PREDICTED: tight junction protein ZO-1 isoform X11 [Danio rerio]	NA	sp|O97758|ZO1_CANFA/0.0/Tight junction protein ZO-1 OS=Canis familiaris GN=TJP1 PE=1 SV=1	mze:101477899/0.0/tight junction protein ZO-1; K05701 tight junction protein 1	NA	PS50106/19.622/PDZ domain profile.	NA
[2n]_601	gi|158517919|ref|NP_001103482.1|/0/dedicator of cytokinesis protein 5 [Danio rerio] &gt;gi|157886692|emb|CAP09643.1| dedicator of cytokinesis 5 [Danio rerio]	NA	sp|B2RY04|DOCK5_MOUSE/0.0/Dedicator of cytokinesis protein 5 OS=Mus musculus GN=Dock5 PE=1 SV=2	dre:571688/0.0/dock5; dedicator of cytokinesis 5; K17707 dedicator of cytokinesis protein 5	NA	PTHR23317:SF68/0.0/--	biological_process:GO:0007264//small GTPase mediated signal transduction;GO:0007520//myoblast fusion;molecular_function:GO:0005085//guanyl-nucleotide exchange factor activity;
[2n]_602	gi|688554580|ref|XP_009299685.1|/0/PREDICTED: bromodomain and WD repeat-containing protein 3 isoform X1 [Danio rerio]	NA	sp|A2AHJ4|BRWD3_MOUSE/0.0/Bromodomain and WD repeat-containing protein 3 OS=Mus musculus GN=Brwd3 PE=2 SV=1	dre:553209/0.0/brwd3, si:dkey-237j10.3; bromodomain and WD repeat domain containing 3; K11798 bromodomain and WD repeat domain containing protein 1/3	all0283_3/2e-27/---	PS00678/-/Trp-Asp (WD) repeats signature.	NA
[2n]_603	gi|966702626|gb|KTG34867.1|/0/hypothetical protein cypCar_00040157 [Cyprinus carpio]	gi|688595507|ref|XM_001340472.3|/0.0/PREDICTED: Danio rerio autophagy-related protein 2 homolog B-like (LOC100000277), partial mRNA	sp|Q96BY7|ATG2B_HUMAN/0.0/Autophagy-related protein 2 homolog B OS=Homo sapiens GN=ATG2B PE=1 SV=5	mze:101487020/0.0/atg2b; autophagy related 2B; K17906 autophagy-related protein 2	YLL040c/8e-09/---	PTHR13190/0.0/--	NA
[2n]_604	gi|831271738|ref|XP_012670720.1|/0/PREDICTED: unconventional myosin-XVIIIb isoform X1 [Clupea harengus]	NA	sp|Q8IUG5|MY18B_HUMAN/0.0/Unconventional myosin-XVIIIb OS=Homo sapiens GN=MYO18B PE=1 SV=1	tru:101071504/0.0/myo18b; myosin XVIIIB; K10362 myosin XVIII	SPCC645.05c/2e-79/---	PS50096/7.401/IQ motif profile.	NA
[2n]_605	gi|197927378|ref|NP_001128156.1|/0/low-density lipoprotein receptor-related protein 6 precursor [Danio rerio] &gt;gi|170785927|gb|ACB38032.1| low density lipoprotein receptor-related protein 6 [Danio rerio]	NA	sp|O88572|LRP6_MOUSE/0.0/Low-density lipoprotein receptor-related protein 6 OS=Mus musculus GN=Lrp6 PE=1 SV=1	dre:100003877/0.0/lrp6; low density lipoprotein receptor-related protein 6; K03068 low density lipoprotein receptor-related protein 5/6	MT0958_2/9e-06/---	PS51120/16.607/LDL-receptor class B (LDLRB) repeat profile.	cellular_component:GO:0016021//integral component of membrane;
[2n]_606	gi|189533646|ref|XP_001923018.1|/0/PREDICTED: nucleoporin NUP188 homolog [Danio rerio]	gi|688604376|ref|XM_001922983.4|/0.0/PREDICTED: Danio rerio nucleoporin 188 (nup188), mRNA	sp|Q5SRE5|NU188_HUMAN/0.0/Nucleoporin NUP188 homolog OS=Homo sapiens GN=NUP188 PE=1 SV=1	dre:559225/0.0/nup188, fk95d02, wu:fk95d02; nucleoporin 188; K14311 nuclear pore complex protein Nup188	SPBC354.12/7e-140/---	PTHR31431/0.0/--	NA
[2n]_607	gi|528516211|ref|XP_003201105.2|/0/PREDICTED: C3 and PZP-like alpha-2-macroglobulin domain-containing protein 8 [Danio rerio]	NA	sp|Q8IZJ3|CPMD8_HUMAN/0.0/C3 and PZP-like alpha-2-macroglobulin domain-containing protein 8 OS=Homo sapiens GN=CPAMD8 PE=1 SV=2	crg:105340378/5e-106/CD109 antigen-like; K06530 CD109 antigen	TM0984/7e-06/---	PF12248/5.4E-24/Farnesoic acid 0-methyl transferase	NA
[2n]_608	gi|597767146|ref|XP_007247434.1|/0/PREDICTED: cullin-9 isoform X5 [Astyanax mexicanus]	NA	sp|Q8IWT3|CUL9_HUMAN/0.0/Cullin-9 OS=Homo sapiens GN=CUL9 PE=1 SV=2	dre:100332758/0.0/cul9; cullin 9; K11970 p53-associated parkin-like cytoplasmic protein	NA	PS50069/17.13/Cullin family profile.	NA
[2n]_609	gi|158517909|ref|NP_001103480.1|/0/plexin-A1 [Danio rerio] &gt;gi|158148927|dbj|BAF81997.1| Plexin A1 [Danio rerio]	gi|158517908|ref|NM_001110010.1|/0.0/Danio rerio plexin A1b (plxna1b), mRNA >gi|158148926|dbj|AB262186.1| Danio rerio mRNA for Plexin A1, complete cds	sp|Q9UIW2|PLXA1_HUMAN/0.0/Plexin-A1 OS=Homo sapiens GN=PLXNA1 PE=1 SV=3	dre:558065/0.0/plxna1b, plxna1; plexin A1b; K06820 plexin A	NA	PF01403/6.6E-77/Sema domain	NA
[2n]_610	gi|528519546|ref|XP_001920443.3|/0/PREDICTED: rotatin isoform X2 [Danio rerio]	NA	sp|Q86VV8|RTTN_HUMAN/0.0/Rotatin OS=Homo sapiens GN=RTTN PE=1 SV=3	dre:100151439/0.0/rttn, si:ch211-14k8.1; rotatin; K16484 rotatin	NA	PTHR31691/0.0/--	NA
[2n]_611	gi|597746794|ref|XP_007235404.1|/0/PREDICTED: multidrug resistance-associated protein 1-like [Astyanax mexicanus]	NA	sp|Q5F364|MRP1_CHICK/0.0/Multidrug resistance-associated protein 1 OS=Gallus gallus GN=ABCC1 PE=2 SV=1	sasa:106602017/0.0/multidrug resistance-associated protein 1-like; K05665 ATP-binding cassette, subfamily C (CFTR/MRP), member 1	YDR135c/0.0/---	PTHR24223/0.0/--	biological_process:GO:0055085//transmembrane transport;cellular_component:GO:0016021//integral component of membrane;molecular_function:GO:0005524//ATP binding;GO:0042626//ATPase activity, coupled to transmembrane movement of substances;
[2n]_612	gi|148235455|ref|NP_001091650.1|/0/paired amphipathic helix protein Sin3a [Danio rerio] &gt;gi|146218422|gb|AAI39857.1| Zgc:162128 protein [Danio rerio]	NA	sp|Q96ST3|SIN3A_HUMAN/0.0/Paired amphipathic helix protein Sin3a OS=Homo sapiens GN=SIN3A PE=1 SV=2	dre:563090/0.0/sin3aa, zgc:162128; SIN3 transcription regulator family member Aa; K11644 paired amphipathic helix protein Sin3a	SPBC12C2.10c/5e-107/---	PS51477/20.015/PAH domain profile.	biological_process:GO:0006355//regulation of transcription, DNA-templated;cellular_component:GO:0005634//nucleus;
[2n]_613	gi|966669524|gb|KTG02905.1|/0/hypothetical protein cypCar_00025590 [Cyprinus carpio]	NA	sp|Q7YR40|MDC1_PANTR/7e-24/Mediator of DNA damage checkpoint protein 1 OS=Pan troglodytes GN=MDC1 PE=3 SV=1	dre:564521/8e-161/mki67, sb:cb31, si:ch211-250b22.7, wu:fa11g09, wu:fb57a07, wu:fi14e05; marker of proliferation Ki-67; K17582 antigen KI-67	SPAC56F8.03/7e-06/---	NA	NA
[2n]_614	gi|47087327|ref|NP_998639.1|/0/regulator of nonsense transcripts 1 [Danio rerio] &gt;gi|28278858|gb|AAH45353.1| Upf1 regulator of nonsense transcripts homolog (yeast) [Danio rerio] &gt;gi|240248221|emb|CAX18770.1| UPF1 regulator of nonsense transcripts homolog (yeast) [Danio rerio]	NA	sp|Q9EPU0|RENT1_MOUSE/0.0/Regulator of nonsense transcripts 1 OS=Mus musculus GN=Upf1 PE=1 SV=2	dre:406783/0.0/upf1, rent1, wu:fi40f07, wu:fj48a01, zgc:55472; upf1 regulator of nonsense transcripts homolog (yeast); K14326 regulator of nonsense transcripts 1 [EC:3.6.4.-]	SPAC16C9.06c/0.0/---	PTHR10887/0.0/--	biological_process:GO:0009790//embryo development;GO:0000184//nuclear-transcribed mRNA catabolic process, nonsense-mediated decay;cellular_component:GO:0005737//cytoplasm;molecular_function:GO:0003677//DNA binding;GO:0005524//ATP binding;GO:0008270//zinc ion binding;GO:0004386//helicase activity;
[2n]_615	gi|71834564|ref|NP_001025383.1|/0/zinc finger protein 292 [Danio rerio] &gt;gi|55962816|emb|CAI11515.1| novel protein [Danio rerio]	NA	sp|O60281|ZN292_HUMAN/0.0/Zinc finger protein 292 OS=Homo sapiens GN=ZNF292 PE=1 SV=3	ngi:103731976/1e-17/zinc finger protein 709-like; K09228 KRAB domain-containing zinc finger protein	ECU03g0790/8e-07/---	PS00028/-/Zinc finger C2H2 type domain signature.	molecular_function:GO:0005488//binding;
[2n]_616	gi|966712904|gb|KTG45142.1|/0/hypothetical protein cypCar_00041015, partial [Cyprinus carpio]	NA	sp|O60293|ZC3H1_HUMAN/0.0/Zinc finger C3H1 domain-containing protein OS=Homo sapiens GN=ZFC3H1 PE=1 SV=3	sasa:106573307/1e-11/early endosome antigen 1-like; K12478 early endosome antigen 1	NA	PTHR21563/9.7E-129/--	NA
[2n]_617	gi|688596413|ref|XP_009291761.1|/0/PREDICTED: UPF0606 protein KIAA1549 isoform X3 [Danio rerio]	NA	sp|Q9HCM3|K1549_HUMAN/0.0/UPF0606 protein KIAA1549 OS=Homo sapiens GN=KIAA1549 PE=1 SV=4	xla:108704984/4e-20/mucin-2-like; K21125 mucin-5AC	NA	PTHR21590:SF4/0.0/--	NA
[2n]_619	gi|33355376|gb|AAN52151.1|/0/IGF-I receptor subtype a [Cyprinus carpio]	gi|33355375|gb|AY144591.1|/0.0/Cyprinus carpio IGF-I receptor subtype a mRNA, complete cds	sp|P08069|IGF1R_HUMAN/0.0/Insulin-like growth factor 1 receptor OS=Homo sapiens GN=IGF1R PE=1 SV=1	dre:245701/0.0/igf1ra, IGF-IRa, sb:eu1090, wu:fi20b10; insulin-like growth factor 1a receptor; K05087 insulin-like growth factor 1 receptor [EC:2.7.10.1]	YAR019c/1e-16/---	PF01030/1.3E-25/Receptor L domain	NA
[2n]_621	gi|688536837|ref|XP_009296777.1|/0/PREDICTED: probable ATP-dependent DNA helicase HFM1 isoform X4 [Danio rerio]	NA	sp|A2RUV5|HFM1_XENTR/0.0/Probable ATP-dependent DNA helicase HFM1 OS=Xenopus tropicalis GN=hfm1 PE=2 SV=1	dre:557052/0.0/hfm1, si:ch211-83f14.5; HFM1, ATP-dependent DNA helicase homolog (S. cerevisiae); K15271 ATP-dependent DNA helicase HFM1/MER3 [EC:3.6.4.12]	YGL251c/8e-106/---	NA	NA
[2n]_622	gi|966653974|gb|KTF88828.1|/0/hypothetical protein cypCar_00010542 [Cyprinus carpio]	NA	sp|Q9ULM3|YETS2_HUMAN/0.0/YEATS domain-containing protein 2 OS=Homo sapiens GN=YEATS2 PE=1 SV=2	oaa:100091918/5e-58/SREK1; splicing regulatory glutamic acid and lysine rich protein 1; K13165 splicing factor, arginine/serine-rich 12	aq_2032/1e-22/---	PTHR23195:SF7/9.1E-136/--	NA
[2n]_623	gi|966700687|gb|KTG32928.1|/0/hypothetical protein cypCar_00016897 [Cyprinus carpio]	NA	sp|Q6GPD0|RHG32_XENLA/0.0/Rho GTPase-activating protein 32 OS=Xenopus laevis GN=arhgap32 PE=2 SV=1	dre:569434/0.0/arhgap32b, im:7150060, si:dkey-269g4.4; Rho GTPase activating protein 32b; K20647 Rho GTPase-activating protein 32	NA	PS50238/43.636/Rho GTPase-activating proteins domain profile.	NA
[2n]_624	gi|688610704|ref|XP_009294936.1|/0/PREDICTED: laminin subunit alpha-5 isoform X3 [Danio rerio]	NA	sp|Q61001|LAMA5_MOUSE/0.0/Laminin subunit alpha-5 OS=Mus musculus GN=Lama5 PE=1 SV=4	dre:321243/0.0/lama5, cb402, im:7138247, sb:cb402, wu:fb81a10; laminin, alpha 5; K06240 laminin, alpha 3/5	NA	SM00180/1.5/Laminin-type epidermal growth factor-like domai	biological_process:GO:0016337//single organismal cell-cell adhesion;GO:0030334//regulation of cell migration;GO:0035138//pectoral fin morphogenesis;GO:0045995//regulation of embryonic development;GO:0008104//protein localization;GO:0030155//regulation of cell adhesion;GO:0035141//medial fin morphogenesis;cellular_component:GO:0005606//laminin-1 complex;molecular_function:GO:0005102//receptor bind…
[2n]_626	gi|688585054|ref|XP_009289312.1|/0/PREDICTED: mediator of RNA polymerase II transcription subunit 12 isoform X1 [Danio rerio]	gi|688585057|ref|XM_009291039.1|/0.0/PREDICTED: Danio rerio mediator complex subunit 12 (med12), transcript variant X3, mRNA	sp|Q2QCI8|MED12_DANRE/0.0/Mediator of RNA polymerase II transcription subunit 12 OS=Danio rerio GN=med12 PE=2 SV=1	dre:566632/0.0/med12, kgt, kto, mot_m807, shr, trap230; mediator complex subunit 12; K15162 mediator of RNA polymerase II transcription subunit 12	YBR112c/7e-19/---	PF12145/4.4E-187/Eukaryotic Mediator 12 subunit domain	NA
[2n]_627	gi|688580811|ref|XP_009305145.1|/0/PREDICTED: protein sidekick-2 isoform X4 [Danio rerio]	NA	sp|Q58EX2|SDK2_HUMAN/0.0/Protein sidekick-2 OS=Homo sapiens GN=SDK2 PE=1 SV=3	dre:564922/0.0/sdk2b, fj59h01, si:ch211-160a3.1, wu:fj59h01; sidekick cell adhesion molecule 2b; K16353 protein sidekick	NA	PTHR10489:SF583/0.0/--	NA
[2n]_629	gi|966651554|gb|KTF86456.1|/0/hypothetical protein cypCar_00009829 [Cyprinus carpio]	NA	sp|P60882|MEGF8_MOUSE/0.0/Multiple epidermal growth factor-like domains protein 8 OS=Mus musculus GN=Megf8 PE=2 SV=2	acs:100563687/1e-23/lama1; laminin subunit alpha 1; K05637 laminin, alpha 1/2	NA	PS50026/9.585/EGF-like domain profile.	NA
[2n]_630	gi|688547050|ref|XP_009298448.1|/0/PREDICTED: myotubularin-related protein 5 isoform X6 [Danio rerio]	NA	sp|O95248|MTMR5_HUMAN/0.0/Myotubularin-related protein 5 OS=Homo sapiens GN=SBF1 PE=1 SV=3	dre:568277/0.0/sbf1, wu:fj45d12, zgc:92634; SET binding factor 1; K18061 myotubularin-related protein 5/13	NA	PTHR10807:SF43/0.0/--	NA
[2n]_631	gi|966649820|gb|KTF84730.1|/0/hypothetical protein cypCar_00008787 [Cyprinus carpio]	gi|688590217|ref|XM_005173513.2|/0.0/PREDICTED: Danio rerio capicua transcriptional repressor b (cicb), transcript variant X3, mRNA	sp|Q96RK0|CIC_HUMAN/6e-122/Protein capicua homolog OS=Homo sapiens GN=CIC PE=1 SV=2	dre:323246/0.0/cicb, cic, wu:fb93c01; capicua transcriptional repressor b; K20225 capicua transcriptional repressor	NA	PTHR13059/0.0/--	NA
[2n]_632	gi|688598262|ref|XP_009292167.1|/0/PREDICTED: latent-transforming growth factor beta-binding protein 4 [Danio rerio]	NA	sp|Q8K4G1|LTBP4_MOUSE/0.0/Latent-transforming growth factor beta-binding protein 4 OS=Mus musculus GN=Ltbp4 PE=2 SV=2	dre:100333499/0.0/ltbp4; latent-transforming growth factor beta-binding protein 4; K08023 latent transforming growth factor beta binding protein 2/3/4	NA	PS50026/12.098/EGF-like domain profile.	NA
[2n]_633	gi|528491754|ref|XP_005155634.1|/0/PREDICTED: protein LAP2 isoform X2 [Danio rerio]	NA	sp|Q80TH2|LAP2_MOUSE/0.0/Protein LAP2 OS=Mus musculus GN=Erbb2ip PE=1 SV=3	dre:566811/0.0/erbb2ip, zgc:152984; erbb2 interacting protein; K12796 erbb2-interacting protein	alr0124_1/3e-50/---	PS51450/6.11/Leucine-rich repeat profile.	NA
[2n]_634	gi|688571192|ref|XP_009302980.1|/0/PREDICTED: dynein heavy chain 7, axonemal isoform X3 [Danio rerio]	NA	sp|Q63170|DYH7_RAT/0.0/Dynein heavy chain 7, axonemal OS=Rattus norvegicus GN=Dnah7 PE=2 SV=2	sasa:106586067/0.0/dnah7; dynein axonemal heavy chain 7; K10408 dynein heavy chain, axonemal	YKR054c/4e-28/---	PF03028/1.9E-292/Dynein heavy chain and region D6 of dynein motor	NA
[2n]_635	gi|966646803|gb|KTF81713.1|/0/hypothetical protein cypCar_00009908 [Cyprinus carpio]	NA	sp|Q80TV8|CLAP1_MOUSE/0.0/CLIP-associating protein 1 OS=Mus musculus GN=Clasp1 PE=1 SV=2	mze:101473276/0.0/clasp1; cytoplasmic linker associated protein 1; K16578 CLIP-associating protein 1/2	NA	PTHR21567:SF28/0.0/--	NA
[2n]_636	gi|688611808|ref|XP_009295162.1|/0/PREDICTED: E3 ubiquitin-protein ligase UBR4 isoform X13 [Danio rerio]	NA	sp|Q5T4S7|UBR4_HUMAN/0.0/E3 ubiquitin-protein ligase UBR4 OS=Homo sapiens GN=UBR4 PE=1 SV=1	dre:407625/0.0/ubr4, si:dkey-7c22.2; ubiquitin protein ligase E3 component n-recognin 4; K10691 E3 ubiquitin-protein ligase UBR4 [EC:2.3.2.27]	NA	PTHR21725/0.0/--	NA
[2n]_637	gi|966649389|gb|KTF84299.1|/0/hypothetical protein cypCar_00018367 [Cyprinus carpio]	NA	sp|P46934|NEDD4_HUMAN/0.0/E3 ubiquitin-protein ligase NEDD4 OS=Homo sapiens GN=NEDD4 PE=1 SV=4	sasa:106562216/0.0/E3 ubiquitin-protein ligase NEDD4-like; K10591 E3 ubiquitin-protein ligase NEDD4 [EC:2.3.2.26]	YER125w/4e-154/---	PTHR11254:SF282/5.8E-95/--	NA
[2n]_638	gi|350538725|ref|NP_001232891.1|/0/strawberry notch homolog 2a [Danio rerio] &gt;gi|296923471|dbj|BAJ08250.1| strawberry notch homologue 2a [Danio rerio]	NA	sp|Q7TNB8|SBNO2_MOUSE/0.0/Protein strawberry notch homolog 2 OS=Mus musculus GN=Sbno2 PE=2 SV=1	pss:102456989/1e-06/MAP3K6; mitogen-activated protein kinase kinase kinase 6; K04425 mitogen-activated protein kinase kinase kinase 6 [EC:2.7.11.25]	NA	PTHR12706/0.0/--	biological_process:GO:0048854//brain morphogenesis;GO:0006355//regulation of transcription, DNA-templated;molecular_function:GO:0005524//ATP binding;GO:0004386//helicase activity;GO:0003676//nucleic acid binding;
[2n]_639	gi|966699463|gb|KTG31704.1|/0/hypothetical protein cypCar_00010874 [Cyprinus carpio]	gi|6729201|dbj|AB037014.1|/0.0/Cyprinus carpio mRNA for myosin regulatory light chain, complete cds, clone:pLC2 10-2	sp|Q5VT06|CE350_HUMAN/5e-95/Centrosome-associated protein 350 OS=Homo sapiens GN=CEP350 PE=1 SV=1	dre:100004437/0.0/cep350, fa12b05, si:dkey-39n1.3, wu:fa12b05; centrosomal protein 350; K16768 centrosomal protein CEP350	ECU03g1570/6e-17/---	PTHR13958:SF3/9.9E-89/--	NA
[2n]_640	gi|123704351|ref|NP_001074046.1|/0/cadherin EGF LAG seven-pass G-type receptor 2 precursor [Danio rerio] &gt;gi|117938962|dbj|BAF36659.1| cadherin EGF LAG seven-pass G-type receptor 2 [Danio rerio]	NA	sp|Q9HCU4|CELR2_HUMAN/0.0/Cadherin EGF LAG seven-pass G-type receptor 2 OS=Homo sapiens GN=CELSR2 PE=1 SV=1	dre:560426/0.0/celsr2, celsr2l, fmi2, off-road, ord, si:rp71-11b17.1, si:rp71-11b17.9; cadherin, EGF LAG seven-pass G-type receptor 2; K04601 cadherin EGF LAG seven-pass G-type receptor 2	NA	PS50025/33.944/Laminin G domain profile.	biological_process:GO:0055113//epiboly involved in gastrulation with mouth forming second;GO:0021754//facial nucleus development;GO:0007156//homophilic cell adhesion via plasma membrane adhesion molecules;GO:0008104//protein localization;GO:0007218//neuropeptide signaling pathway;cellular_component:GO:0016021//integral component of membrane;GO:0005886//plasma membrane;molecular_function:GO:000493…
[2n]_641	gi|153791743|ref|NP_001093459.1|/0/spectrin beta chain, brain 1 [Danio rerio]	NA	sp|Q62261|SPTB2_MOUSE/0.0/Spectrin beta chain, non-erythrocytic 1 OS=Mus musculus GN=Sptbn1 PE=1 SV=2	dre:558044/0.0/spectrin, beta, non-erythrocytic 1; K06115 spectrin beta	aq_1006/5e-08/---	PF00435/5.6E-17/Spectrin repeat	NA
[2n]_642	gi|528511004|ref|XP_002665714.3|/0/PREDICTED: ubiquitin carboxyl-terminal hydrolase 24 isoform X3 [Danio rerio]	NA	sp|Q9UPU5|UBP24_HUMAN/0.0/Ubiquitin carboxyl-terminal hydrolase 24 OS=Homo sapiens GN=USP24 PE=1 SV=3	dre:325631/0.0/usp24, si:ch211-257m21.2, wu:fc94c01, wu:fm69d03; ubiquitin specific peptidase 24; K11840 ubiquitin carboxyl-terminal hydrolase 9/24 [EC:3.4.19.12]	SPBC713.02c/1e-28/---	PTHR24006/8.9E-88/--	NA
[2n]_643	gi|688553076|ref|XP_009297939.1|/0/PREDICTED: citron Rho-interacting kinase, partial [Danio rerio]	NA	sp|O14578|CTRO_HUMAN/0.0/Citron Rho-interacting kinase OS=Homo sapiens GN=CIT PE=1 SV=2	dre:100329792/0.0/cita, cit; citron rho-interacting serine/threonine kinase a; K16308 citron Rho-interacting kinase [EC:2.7.11.1]	ECU01g1320/4e-63/---	PTHR22988/0.0/--	NA
[2n]_644	gi|688558398|ref|XP_700727.7|/0/PREDICTED: protein SZT2, partial [Danio rerio]	NA	sp|Q5T011|SZT2_HUMAN/0.0/Protein SZT2 OS=Homo sapiens GN=SZT2 PE=2 SV=3	NA	NA	PTHR14918:SF3/0.0/--	NA
[2n]_645	gi|389594453|ref|XP_003722449.1|/2.85927e-168/proteophosphoglycan 5 [Leishmania major strain Friedlin] &gt;gi|323363677|emb|CBZ12682.1| proteophosphoglycan 5 [Leishmania major strain Friedlin]	NA	sp|Q6PZE0|MUC19_MOUSE/4e-95/Mucin-19 OS=Mus musculus GN=Muc19 PE=2 SV=2	fpg:101919186/1e-52/CACNA1A; voltage-dependent P/Q-type calcium channel subunit alpha-1A; K04344 voltage-dependent calcium channel P/Q type alpha-1A	mll2848/3e-15/---	NA	biological_process:GO:1901360//organic cyclic compound metabolic process;GO:0034641//cellular nitrogen compound metabolic process;GO:0046483//heterocycle metabolic process;GO:0006725//cellular aromatic compound metabolic process;GO:0044238//primary metabolic process;molecular_function:GO:0003824//catalytic activity;
[2n]_646	gi|688560896|ref|XP_009300771.1|/0/PREDICTED: microtubule-associated serine/threonine-protein kinase 2 isoform X5 [Danio rerio]	gi|688560891|ref|XM_001341269.6|/0.0/PREDICTED: Danio rerio microtubule associated serine/threonine kinase 2 (mast2), transcript variant X3, mRNA	sp|Q6P0Q8|MAST2_HUMAN/0.0/Microtubule-associated serine/threonine-protein kinase 2 OS=Homo sapiens GN=MAST2 PE=1 SV=2	dre:100001267/0.0/mast2, im:7150634; microtubule associated serine/threonine kinase 2; K08789 microtubule-associated serine/threonine kinase [EC:2.7.11.1]	YBL105c_2/2e-51/---	PTHR24356/0.0/--	NA
[2n]_647	gi|597748665|ref|XP_007236293.1|/0/PREDICTED: low-density lipoprotein receptor-related protein 4 isoform X2 [Astyanax mexicanus]	NA	sp|O75096|LRP4_HUMAN/0.0/Low-density lipoprotein receptor-related protein 4 OS=Homo sapiens GN=LRP4 PE=1 SV=4	sasa:106561901/0.0/low-density lipoprotein receptor-related protein 4-like; K20051 low-density lipoprotein receptor-related protein 4	NA	PS51120/4.749/LDL-receptor class B (LDLRB) repeat profile.	NA
[2n]_648	gi|688568898|ref|XP_009302467.1|/0/PREDICTED: nuclear receptor corepressor 2 isoform X6 [Danio rerio]	NA	sp|Q9Y618|NCOR2_HUMAN/0.0/Nuclear receptor corepressor 2 OS=Homo sapiens GN=NCOR2 PE=1 SV=2	dre:561503/0.0/ncor2, SMRT, gb:be017685, si:bz71m17.2; nuclear receptor corepressor 2; K06065 nuclear receptor co-repressor 2	NA	PTHR13992/0.0/--	NA
[2n]_649	gi|966673969|gb|KTG07350.1|/0/hypothetical protein cypCar_00026138 [Cyprinus carpio]	gi|691192218|gb|KJ939363.1|/0.0/Misgurnus anguillicaudatus x Paramisgurnus dabryanus mitochondrion, complete genome	sp|Q13615|MTMR3_HUMAN/0.0/Myotubularin-related protein 3 OS=Homo sapiens GN=MTMR3 PE=1 SV=3	dre:393838/0.0/mtmr3, si:ch73-100n10.1, si:ch73-100n10.2, zgc:77875; myotubularin related protein 3; K18082 myotubularin-related protein 3/4 [EC:3.1.3.48 3.1.3.64 3.1.3.95]	mll1354/2e-48/---	PS51339/96.142/Myotubularin phosphatase domain.	NA
[2n]_650	gi|326666050|ref|XP_001920852.3|/0/PREDICTED: histone-lysine N-methyltransferase SETD1A isoform X1 [Danio rerio] &gt;gi|528474497|ref|XP_005164136.1| PREDICTED: histone-lysine N-methyltransferase SETD1A isoform X1 [Danio rerio]	NA	sp|O15047|SET1A_HUMAN/5e-145/Histone-lysine N-methyltransferase SETD1A OS=Homo sapiens GN=SETD1A PE=1 SV=3	dre:556535/0.0/setd1a; SET domain containing 1A; K11422 histone-lysine N-methyltransferase SETD1 [EC:2.1.1.43]	SPCC306.04c/8e-63/---	PTHR22884:SF295/7.0E-118/--	NA
[2n]_652	gi|966656427|gb|KTF91281.1|/0/hypothetical protein cypCar_00003288 [Cyprinus carpio]	NA	sp|P12270|TPR_HUMAN/0.0/Nucleoprotein TPR OS=Homo sapiens GN=TPR PE=1 SV=3	dre:558883/0.0/tprb, si:dkey-97o5.5, tpr, wu:fi76g05; translocated promoter region b, nuclear basket protein; K09291 nucleoprotein TPR	MK0690/3e-16/---	PTHR18898/1.9E-142/--	NA
[2n]_653	gi|326671204|ref|XP_001340400.3|/0/PREDICTED: E3 ubiquitin-protein ligase listerin [Danio rerio]	NA	sp|E1C231|LTN1_CHICK/0.0/E3 ubiquitin-protein ligase listerin OS=Gallus gallus GN=LTN1 PE=3 SV=1	smm:Smp_179040/9e-51/UfSP2 peptidase (C78 family); K01376 UFM1-specific protease 2 [EC:3.4.22.-]	YMR247c/5e-46/---	PF13639/9.4E-7/Ring finger domain	NA
[2n]_654	gi|597797621|ref|XP_007260371.1|/0/PREDICTED: ankyrin repeat domain-containing protein 50 [Astyanax mexicanus]	NA	sp|Q9ULJ7|ANR50_HUMAN/0.0/Ankyrin repeat domain-containing protein 50 OS=Homo sapiens GN=ANKRD50 PE=1 SV=4	spu:755512/2e-104/serine/threonine-protein phosphatase 6 regulatory ankyrin repeat subunit B-like; K15502 serine/threonine-protein phosphatase 6 regulatory ankyrin repeat subunit A	all2748/6e-63/---	PS50088/11.247/Ankyrin repeat profile.	NA
[2n]_655	gi|966715636|gb|KTG47874.1|/0/hypothetical protein cypCar_00028532 [Cyprinus carpio]	NA	sp|Q9ULI0|ATD2B_HUMAN/0.0/ATPase family AAA domain-containing protein 2B OS=Homo sapiens GN=ATAD2B PE=1 SV=3	acs:100558680/3e-56/spata5; spermatogenesis associated 5; K14575 AAA family ATPase	SPAC31G5.19/7e-134/---	PF00004/5.9E-41/ATPase family associated with various cellular activities (AAA)	NA
[2n]_657	gi|688591462|ref|XP_009290697.1|/0/PREDICTED: receptor-type tyrosine-protein phosphatase U isoform X5 [Danio rerio]	NA	sp|B3DK56|PTPRU_DANRE/0.0/Receptor-type tyrosine-protein phosphatase U OS=Danio rerio GN=ptpru PE=2 SV=1	dre:335096/0.0/ptprub, R-PTP-U, R-PTP-psi, RPTP-psi, fk66g06, ptpru, wu:fj42a04, wu:fk66g06, zmp:0000001038; protein tyrosine phosphatase, receptor type, U, b; K16662 receptor-type tyrosine-protein phosphatase U [EC:3.1.3.48]	SPAC11E3.09/4e-31/---	PF00629/8.6E-38/MAM domain, meprin/A5/mu	biological_process:GO:0030154//cell differentiation;GO:0007185//transmembrane receptor protein tyrosine phosphatase signaling pathway;GO:0001757//somite specification;GO:0007155//cell adhesion;GO:0006470//protein dephosphorylation;cellular_component:GO:0030054//cell junction;GO:0016021//integral component of membrane;GO:0005886//plasma membrane;molecular_function:GO:0005001//transmembrane recepto…
[2n]_658	gi|694875001|ref|NP_001289149.1|/0/activating molecule in BECN1-regulated autophagy protein 1-like [Danio rerio] &gt;gi|388240388|emb|CCA61107.2| activating molecule in beclin-1-regulated autophagy [Danio rerio]	gi|694875000|ref|NM_001302220.1|/0.0/Danio rerio activating molecule in BECN1-regulated autophagy protein 1-like (ambra1b), mRNA >gi|388240387|emb|FR846230.2| Danio rerio mRNA for activating molecule in beclin-1-regulated autophagy (ambra1b gene)	sp|Q9C0C7|AMRA1_HUMAN/0.0/Activating molecule in BECN1-regulated autophagy protein 1 OS=Homo sapiens GN=AMBRA1 PE=1 SV=2	dre:559106/0.0/ambra1b, im:7146310; autophagy/beclin-1 regulator 1b; K17985 activating molecule in BECN1-regulated autophagy protein 1	slr0143_2/2e-09/---	SM00320/3.4E-9/WD40 repeats	NA
[2n]_659	gi|688613889|ref|XP_009295611.1|/0/PREDICTED: nuclear receptor coactivator 2 isoform X1 [Danio rerio]	NA	sp|Q98TW1|NCOA2_DANRE/0.0/Nuclear receptor coactivator 2 OS=Danio rerio GN=ncoa2 PE=1 SV=1	dre:81884/0.0/ncoa2, tif2, wu:fc41a10, wu:fe26a11; nuclear receptor coactivator 2; K11255 nuclear receptor coactivator 2	NA	SM00353/8.3E-9/helix loop helix domain	biological_process:GO:0060215//primitive hemopoiesis;GO:0007165//signal transduction;GO:0006355//regulation of transcription, DNA-templated;GO:0030851//granulocyte differentiation;cellular_component:GO:0005634//nucleus;molecular_function:GO:0046966//thyroid hormone receptor binding;GO:0004402//histone acetyltransferase activity;GO:0030375//thyroid hormone receptor coactivator activity;GO:0046983/…
[2n]_660	gi|240120114|ref|NP_001153138.1|/0/immunoglobulin superfamily member 3 precursor [Danio rerio]	NA	sp|Q6ZQA6|IGSF3_MOUSE/0.0/Immunoglobulin superfamily member 3 OS=Mus musculus GN=Igsf3 PE=1 SV=2	dre:557878/0.0/igsf3, si:ch211-247j6.1; immunoglobulin superfamily, member 3; K06522 immunoglobulin superfamily, member 2/3	NA	SM00408/0.48/Immunoglobulin C-2 Type	NA
[2n]_662	gi|302393529|ref|NP_001012247.2|/0/E3 ubiquitin-protein ligase MYCBP2 [Danio rerio]	NA	sp|O75592|MYCB2_HUMAN/0.0/E3 ubiquitin-protein ligase MYCBP2 OS=Homo sapiens GN=MYCBP2 PE=1 SV=3	dre:368439/0.0/mycbp2, Myc, PAM, esr, esrom, fa97c06, ns:zft368, si:busm1-12g7.1, si:dz12g7.1, si:dz256p4.1, til, tilsit, wu:fa97c06, xx:zft368, zft368; MYC binding protein 2; K10693 E3 ubiquitin-protein ligase MYCBP2 [EC:2.3.2.27]	ECU04g1500/8e-06/---	PS50194/9.897/Filamin/ABP280 repeat profile.	NA
[2n]_663	gi|528486267|ref|XP_002662959.2|/0/PREDICTED: polycystic kidney disease protein 1-like 2, partial [Danio rerio]	NA	sp|Q7Z442|PK1L2_HUMAN/0.0/Polycystic kidney disease protein 1-like 2 OS=Homo sapiens GN=PKD1L2 PE=1 SV=4	dre:497373/0.0/pkd1l2a, im:7138475; polycystic kidney disease 1 like 2a; K04988 polycystin 1L2	NA	PF08016/1.7E-16/Polycystin cation channel	NA
[2n]_664	gi|110005909|gb|ABG48500.1|/0/titin a [Danio rerio]	NA	sp|A2ASS6|TITIN_MOUSE/0.0/Titin OS=Mus musculus GN=Ttn PE=1 SV=1	dre:317731/0.0/ttn.2, fi20g08, si:busm1-258d18.1, si:dz258d18.1, ttn, ttna, wu:fi04b11, wu:fi20g08; titin, tandem duplicate 2; K12567 titin [EC:2.7.11.1]	NA	PS50853/22.138/Fibronectin type-III domain profile.	NA
[2n]_665	gi|528482622|ref|XP_005165942.1|/0/PREDICTED: tyrosine-protein kinase transmembrane receptor ROR1 [Danio rerio]	NA	sp|Q01973|ROR1_HUMAN/0.0/Tyrosine-protein kinase transmembrane receptor ROR1 OS=Homo sapiens GN=ROR1 PE=1 SV=2	dre:568282/0.0/ror1, fi34e02, si:dkey-209n16.1, wu:fi34e02; receptor tyrosine kinase-like orphan receptor 1; K05122 receptor tyrosine kinase-like orphan receptor 1 [EC:2.7.10.1]	L138452_1/3e-15/---	PS51216/11.107/Nebulin repeat profile.	NA
[2n]_666	gi|597743829|ref|XP_007233982.1|/0/PREDICTED: spectrin alpha chain, non-erythrocytic 1 isoform X10 [Astyanax mexicanus]	gi|992178734|ref|XM_007233920.2|/0.0/PREDICTED: Astyanax mexicanus spectrin alpha, non-erythrocytic 1 (sptan1), transcript variant X11, mRNA	sp|P07751|SPTN1_CHICK/0.0/Spectrin alpha chain, non-erythrocytic 1 OS=Gallus gallus GN=SPTAN1 PE=1 SV=3	dre:553383/0.0/spna2, im:7157190, wu:fa20e05, wu:fb33g08, wu:fk32a10, zgc:112229; spectrin alpha 2; K06114 spectrin alpha	SPAC15A10.08/6e-09/---	SM00326/1.4E-17/Src homology 3 domains	NA
[2n]_667	gi|292619536|ref|XP_697655.4|/0/PREDICTED: attractin-like protein 1 [Danio rerio]	gi|688580300|ref|XM_692563.7|/0.0/PREDICTED: Danio rerio attractin-like 1b (atrnl1b), mRNA	sp|Q6A051|ATRN1_MOUSE/0.0/Attractin-like protein 1 OS=Mus musculus GN=Atrnl1 PE=1 SV=2	aqu:100636243/1e-47/uncharacterized LOC100636243; K10895 fanconi anemia group I protein	NA	PS50027/9.036/Laminin-type EGF-like (LE) domain profile.	NA
[2n]_668	gi|966669858|gb|KTG03239.1|/0/hypothetical protein cypCar_00004620, partial [Cyprinus carpio]	NA	sp|P26818|ARBK2_BOVIN/0.0/Beta-adrenergic receptor kinase 2 OS=Bos taurus GN=ADRBK2 PE=2 SV=1	dre:569403/0.0/adrbk2, si:dz221d18.1; adrenergic, beta, receptor kinase 2; K00910 beta-adrenergic-receptor kinase [EC:2.7.11.15]	SPAC17G8.14c_2/1e-40/---	PTHR24355/0.0/--	biological_process:GO:0055001//muscle cell development;GO:0006468//protein phosphorylation;GO:0043009//chordate embryonic development;GO:0038032//termination of G-protein coupled receptor signaling pathway;GO:0007224//smoothened signaling pathway;molecular_function:GO:0005524//ATP binding;GO:0005543//phospholipid binding;GO:0004703//G-protein coupled receptor kinase activity;
[2n]_669	gi|380704248|gb|AFD97012.1|/0/PTPRFa.2 [Danio rerio]	NA	sp|A4IFW2|PTPRF_DANRE/0.0/Receptor-type tyrosine-protein phosphatase F OS=Danio rerio GN=ptprf PE=2 SV=1	dre:140819/0.0/ptprfa, LAR, ptprf; protein tyrosine phosphatase, receptor type, f, a; K05695 receptor-type tyrosine-protein phosphatase F [EC:3.1.3.48]	SPAC11E3.09/4e-32/---	PS00383/-/Tyrosine specific protein phosphatases active site.	NA
[2n]_670	gi|966648816|gb|KTF83726.1|/0/hypothetical protein cypCar_00040161 [Cyprinus carpio]	NA	sp|O60287|NPA1P_HUMAN/0.0/Nucleolar pre-ribosomal-associated protein 1 OS=Homo sapiens GN=URB1 PE=1 SV=4	dre:100536352/0.0/urb1, mp:zf637-1-000544, zf637-1-000544; URB1 ribosome biogenesis 1 homolog (S. cerevisiae); K14861 nucleolar pre-ribosomal-associated protein 1	NA	PF16201/7.0E-56/Nucleolar pre-ribosomal-associated protein 1	NA
[2n]_672	gi|966704504|gb|KTG36745.1|/0/hypothetical protein cypCar_00009629 [Cyprinus carpio]	gi|688616489|ref|XM_005174247.2|/0.0/PREDICTED: Danio rerio cytoskeleton associated protein 5 (ckap5), transcript variant X2, mRNA	sp|Q14008|CKAP5_HUMAN/0.0/Cytoskeleton-associated protein 5 OS=Homo sapiens GN=CKAP5 PE=1 SV=3	dre:492614/0.0/ckap5, im:7143385, wu:fb14c01, wu:fb59e03, wu:fi33f02, zgc:123012; cytoskeleton associated protein 5; K16803 cytoskeleton-associated protein 5	NA	PTHR12609/0.0/--	NA
[2n]_674	gi|292619536|ref|XP_697655.4|/0/PREDICTED: attractin-like protein 1 [Danio rerio]	NA	sp|Q6A051|ATRN1_MOUSE/0.0/Attractin-like protein 1 OS=Mus musculus GN=Atrnl1 PE=1 SV=2	aqu:100636243/1e-54/uncharacterized LOC100636243; K10895 fanconi anemia group I protein	NA	PTHR10574:SF276/0.0/--	NA
[2n]_677	gi|688579859|ref|XP_009304926.1|/0/PREDICTED: neurexin 1a isoform X12 [Danio rerio]	NA	sp|A1XQX0|NR1AA_DANRE/0.0/Neurexin-1a OS=Danio rerio GN=nrxn1a PE=2 SV=1	dre:565531/0.0/nrxn1a; neurexin 1a; K07377 neurexin	NA	PTHR10127/0.0/--	biological_process:GO:0007269//neurotransmitter secretion;GO:0007155//cell adhesion;GO:0051965//positive regulation of synapse assembly;GO:0090129//positive regulation of synapse maturation;cellular_component:GO:0016021//integral component of membrane;molecular_function:GO:0046872//metal ion binding;
[2n]_678	gi|528485503|ref|XP_005169073.1|/0/PREDICTED: chromodomain-helicase-DNA-binding protein 9 isoform X4 [Danio rerio]	NA	sp|Q3L8U1|CHD9_HUMAN/0.0/Chromodomain-helicase-DNA-binding protein 9 OS=Homo sapiens GN=CHD9 PE=1 SV=2	dre:572355/0.0/chd9, wu:fb08b06, wu:fb34c12; chromodomain helicase DNA binding protein 9; K14438 chromodomain-helicase-DNA-binding protein 9 [EC:3.6.4.12]	XF1267/6e-14/---	SM00592/9.4E-20/domain in transcription and CHROMO domain helicases	NA
[2n]_679	gi|966652913|gb|KTF87815.1|/0/hypothetical protein cypCar_00025868 [Cyprinus carpio]	NA	sp|P54296|MYOM2_HUMAN/0.0/Myomesin-2 OS=Homo sapiens GN=MYOM2 PE=1 SV=2	tru:101067242/2e-178/gapdh; glyceraldehyde-3-phosphate dehydrogenase; K00134 glyceraldehyde 3-phosphate dehydrogenase [EC:1.2.1.12]	SPBC354.12/2e-140/---	SM00409/35.0/Immunoglobulin	NA
[2n]_680	gi|929281314|ref|XP_014017556.1|/0/PREDICTED: latent-transforming growth factor beta-binding protein 4 isoform X3 [Salmo salar]	NA	sp|Q8K4G1|LTBP4_MOUSE/0.0/Latent-transforming growth factor beta-binding protein 4 OS=Mus musculus GN=Ltbp4 PE=2 SV=2	dre:100333499/0.0/ltbp4; latent-transforming growth factor beta-binding protein 4; K08023 latent transforming growth factor beta binding protein 2/3/4	NA	PS01187/-/Calcium-binding EGF-like domain signature.	NA
[2n]_682	gi|983616480|ref|NP_991107.2|/0/actinin alpha 3b [Danio rerio] &gt;gi|25992501|gb|AAN77132.1| alpha-actinin [Danio rerio] &gt;gi|33468616|emb|CAE30410.1| novel actinin [Danio rerio] &gt;gi|269148254|gb|ACZ28498.1| Actn3b [Danio rerio]	gi|269148253|gb|FJ979802.1|/0.0/Danio rerio Actn3b mRNA, complete cds	sp|Q0III9|ACTN3_BOVIN/0.0/Alpha-actinin-3 OS=Bos taurus GN=ACTN3 PE=2 SV=1	dre:323320/0.0/actn3b, fb95c03, wu:fb95c03, wu:fc11d03, zgc:77243; actinin alpha 3b; K21073 actinin alpha 2/3	SPAC15A10.08/2e-67/---	SM00150/3.0E-24/Spectrin repeats	NA
[2n]_686	gi|688603365|ref|XP_009293225.1|/0/PREDICTED: afadin isoform X15 [Danio rerio]	NA	sp|O35889|AFAD_RAT/0.0/Afadin OS=Rattus norvegicus GN=Mllt4 PE=1 SV=1	dre:558359/0.0/mllt4a, mllt4, si:ch211-278j12.1; myeloid/lymphoid or mixed-lineage leukemia; translocated to, 4a; K05702 afadin	YOR326w/5e-08/---	PTHR10398/5.6E-138/--	NA
[2n]_688	gi|528511978|ref|XP_005160854.1|/0/PREDICTED: myomegalin isoform X7 [Danio rerio]	NA	sp|Q5VU43|MYOME_HUMAN/3e-175/Myomegalin OS=Homo sapiens GN=PDE4DIP PE=1 SV=1	dre:566905/0.0/fb73f05, im:6912350, wu:fb73f05; si:ch211-242b18.1; K16549 myomegalin	PA4282/2e-13/---	PTHR14199/2.4E-14/--	NA
[2n]_689	gi|688616602|ref|XP_009296209.1|/0/PREDICTED: neuron navigator 2 isoform X7 [Danio rerio]	NA	sp|Q8IVL1|NAV2_HUMAN/0.0/Neuron navigator 2 OS=Homo sapiens GN=NAV2 PE=1 SV=3	sasa:106561493/0.0/neuron navigator 2-like; K19483 neuron navigator 2 [EC:3.6.4.12]	NA	PTHR12784/0.0/--	NA
[2n]_690	gi|688594785|ref|XP_009291390.1|/0/PREDICTED: E3 ubiquitin-protein ligase HECTD1 isoform X5 [Danio rerio]	NA	sp|Q9ULT8|HECD1_HUMAN/0.0/E3 ubiquitin-protein ligase HECTD1 OS=Homo sapiens GN=HECTD1 PE=1 SV=3	dre:100002034/0.0/hectd1, si:dz142b24.4, wu:fc30d02, wu:fc49f09, wu:fd99d04, zgc:123053, zgc:92832; HECT domain containing 1; K12231 E3 ubiquitin-protein ligase HECTD1 [EC:2.3.2.26]	YKL010c/2e-36/---	PTHR11254/0.0/--	NA
[2n]_694	gi|688547050|ref|XP_009298448.1|/0/PREDICTED: myotubularin-related protein 5 isoform X6 [Danio rerio]	NA	sp|O95248|MTMR5_HUMAN/0.0/Myotubularin-related protein 5 OS=Homo sapiens GN=SBF1 PE=1 SV=3	dre:568277/0.0/sbf1, wu:fj45d12, zgc:92634; SET binding factor 1; K18061 myotubularin-related protein 5/13	NA	PS51339/69.246/Myotubularin phosphatase domain.	NA
[2n]_695	gi|688589572|ref|XP_009290286.1|/0/PREDICTED: adenylate cyclase type 3 isoform X1 [Danio rerio]	NA	sp|O60266|ADCY3_HUMAN/0.0/Adenylate cyclase type 3 OS=Homo sapiens GN=ADCY3 PE=1 SV=3	mze:101468640/0.0/adcy3; adenylate cyclase 3; K08043 adenylate cyclase 3 [EC:4.6.1.1]	all0661/2e-35/---	PS00452/-/Guanylate cyclase signature.	NA
[2n]_696	gi|688581706|ref|XP_009305336.1|/0/PREDICTED: brefeldin A-inhibited guanine nucleotide-exchange protein 3 isoform X2 [Danio rerio]	NA	sp|Q5TH69|BIG3_HUMAN/0.0/Brefeldin A-inhibited guanine nucleotide-exchange protein 3 OS=Homo sapiens GN=ARFGEF3 PE=1 SV=3	dre:562652/0.0/arfgef3, kiaa1244, si:ch211-71k24.5; ARFGEF family member 3; K17572 brefeldin A-inhibited guanine nucleotide-exchange protein 3	SPAC4D7.01c/2e-08/---	PTHR10663:SF173/0.0/--	NA
[2n]_697	gi|597788373|ref|XP_007257607.1|/0/PREDICTED: methyl-CpG-binding domain protein 5 [Astyanax mexicanus]	NA	sp|Q9P267|MBD5_HUMAN/2e-172/Methyl-CpG-binding domain protein 5 OS=Homo sapiens GN=MBD5 PE=1 SV=3	adf:107349750/4e-13/mucin-17-like; K08864 tousled-like kinase [EC:2.7.11.1]	NA	PTHR16112:SF18/7.9E-230/--	NA
[2n]_698	gi|149773531|ref|NP_001092722.1|/0/testis-expressed sequence 2 protein [Danio rerio] &gt;gi|146218439|gb|AAI39886.1| Zgc:162874 protein [Danio rerio]	gi|149773530|ref|NM_001099252.1|/0.0/Danio rerio testis expressed 2 (tex2), mRNA >gi|146218438|gb|BC139885.1| Danio rerio zgc:162874, mRNA (cDNA clone MGC:162874 IMAGE:3819805), complete cds	sp|Q8IWB9|TEX2_HUMAN/0.0/Testis-expressed sequence 2 protein OS=Homo sapiens GN=TEX2 PE=1 SV=2	dya:Dyak_GE21274/2e-57/dyak_GLEANR_5047; GE21274 gene product from transcript GE21274-RB; K02602 cytoplasmic polyadenylation element-binding protein	NA	PTHR13466/0.0/--	NA
[2n]_699	gi|688554580|ref|XP_009299685.1|/0/PREDICTED: bromodomain and WD repeat-containing protein 3 isoform X1 [Danio rerio]	gi|688554582|ref|XM_009301411.1|/0.0/PREDICTED: Danio rerio bromodomain and WD repeat domain containing 3 (brwd3), transcript variant X2, mRNA	sp|Q6RI45|BRWD3_HUMAN/0.0/Bromodomain and WD repeat-containing protein 3 OS=Homo sapiens GN=BRWD3 PE=1 SV=2	dre:553209/0.0/brwd3, si:dkey-237j10.3; bromodomain and WD repeat domain containing 3; K11798 bromodomain and WD repeat domain containing protein 1/3	all0283_3/2e-27/---	PS50082/11.678/Trp-Asp (WD) repeats profile.	NA
[2n]_700	gi|966648422|gb|KTF83332.1|/0/hypothetical protein cypCar_00009719 [Cyprinus carpio]	NA	sp|A2ASS6|TITIN_MOUSE/0.0/Titin OS=Mus musculus GN=Ttn PE=1 SV=1	dre:100001684/0.0/ttnb, TTN, hm:zeh1256r, im:6911926, si:dZ167C3.1, si:dz249n21.1, ttnl, wu:fc09a12; titin b; K12567 titin [EC:2.7.11.1]	SPAC14C4.03/4e-20/---	PS50835/12.368/Ig-like domain profile.	NA
[2n]_702	gi|528470037|ref|XP_005171161.1|/0/PREDICTED: desmoplakin isoform X2 [Danio rerio]	NA	sp|P15924|DESP_HUMAN/0.0/Desmoplakin OS=Homo sapiens GN=DSP PE=1 SV=3	dre:324023/0.0/dspa, im:6911953, sb:cb570, wu:fc17a08, wu:fk73d01; desmoplakin a; K10381 desmoplakin	SSO2249/7e-19/---	PF00681/8.1E-16/Plectin repeat	NA
[2n]_703	gi|688579042|ref|XP_009304731.1|/0/PREDICTED: ankyrin-3 isoform X11 [Danio rerio]	NA	sp|Q12955|ANK3_HUMAN/0.0/Ankyrin-3 OS=Homo sapiens GN=ANK3 PE=1 SV=3	dre:100126016/0.0/ank3b, ank3, zgc:171763; ankyrin 3b; K10380 ankyrin	all2748/1e-53/---	PS50088/9.19/Ankyrin repeat profile.	NA
[2n]_705	gi|528501667|ref|XP_005157607.1|/0/PREDICTED: sortilin-related receptor isoform X1 [Danio rerio]	NA	sp|O88307|SORL_MOUSE/0.0/Sortilin-related receptor OS=Mus musculus GN=Sorl1 PE=1 SV=3	clv:102084876/6e-146/LRP1; LDL receptor related protein 1; K04550 low-density lipoprotein receptor-related protein 1 (alpha-2-macroglobulin receptor)	NA	PTHR12106:SF20/0.0/--	NA
[2n]_706	gi|190340002|gb|AAI63200.1|/0/Bone morphogenetic protein receptor, type II b (serine/threonine kinase) [Danio rerio]	NA	sp|O35607|BMPR2_MOUSE/0.0/Bone morphogenetic protein receptor type-2 OS=Mus musculus GN=Bmpr2 PE=1 SV=1	dre:555655/0.0/bmpr2b; bone morphogenetic protein receptor, type II b (serine/threonine kinase); K04671 bone morphogenetic protein receptor type-2 [EC:2.7.11.30]	YBR028c/2e-08/---	PF00069/1.4E-23/Protein kinase domain	biological_process:GO:0001947//heart looping;GO:0048570//notochord morphogenesis;GO:0006468//protein phosphorylation;GO:0003146//heart jogging;GO:0030509//BMP signaling pathway;cellular_component:GO:0016020//membrane;molecular_function:GO:0005524//ATP binding;GO:0005024//transforming growth factor beta-activated receptor activity;
[2n]_707	gi|191961835|ref|NP_001038548.2|/0/protein SMG7 [Danio rerio] &gt;gi|190339636|gb|AAI62970.1| Smg-7 homolog, nonsense mediated mRNA decay factor (C. elegans) [Danio rerio]	gi|191961834|ref|NM_001045083.2|/0.0/Danio rerio SMG7 nonsense mediated mRNA decay factor (smg7), mRNA >gi|190339635|gb|BC162970.1| Danio rerio Smg-7 homolog, nonsense mediated mRNA decay factor (C. elegans), mRNA (cDNA clone MGC:194406 IMAGE:9037483), complete cds	sp|Q92540|SMG7_HUMAN/0.0/Protein SMG7 OS=Homo sapiens GN=SMG7 PE=1 SV=2	dre:565575/0.0/smg7, fa99h10, wu:fa99h10; SMG7 nonsense mediated mRNA decay factor; K14409 protein SMG7	NA	PF10373/6.0E-59/Est1 DNA/RNA binding domain	NA
[2n]_710	gi|190570282|ref|NP_001122009.1|/0/host cell factor 1 [Danio rerio]	NA	sp|P51611|HCFC1_MESAU/0.0/Host cell factor 1 OS=Mesocricetus auratus GN=HCFC1 PE=1 SV=1	dre:565206/0.0/hcfc1b, fc07b09, wu:fc07b09, wu:fe17f08; host cell factor C1b; K14966 host cell factor	CC1007/2e-16/---	PTHR23244:SF267/1.9E-239/--	NA
[2n]_711	gi|966640755|gb|KTF75669.1|/0/hypothetical protein cypCar_00017703, partial [Cyprinus carpio]	NA	sp|Q9ULV0|MYO5B_HUMAN/0.0/Unconventional myosin-Vb OS=Homo sapiens GN=MYO5B PE=1 SV=3	dre:567402/0.0/myo5b, cb1077, si:ch73-112l6.5; myosin VB; K10357 myosin V	YOR326w/0.0/---	PTHR13140/0.0/--	NA
[2n]_713	gi|966667582|gb|KTG01034.1|/0/hypothetical protein cypCar_00004581 [Cyprinus carpio]	NA	sp|Q9QW30|NOTC2_RAT/0.0/Neurogenic locus notch homolog protein 2 OS=Rattus norvegicus GN=Notch2 PE=1 SV=1	dre:58065/0.0/notch2, notch6, sb:cb884; notch 2; K20994 Notch 2	all2748/3e-20/---	PF07684/1.9E-16/NOTCH protein	NA
[2n]_716	gi|688564361|ref|XP_009301517.1|/0/PREDICTED: probable E3 ubiquitin-protein ligase HERC1 isoform X5 [Danio rerio]	NA	sp|Q15751|HERC1_HUMAN/0.0/Probable E3 ubiquitin-protein ligase HERC1 OS=Homo sapiens GN=HERC1 PE=1 SV=2	dre:336598/0.0/herc1, wu:fb14f01; HECT and RLD domain containing E3 ubiquitin protein ligase family member 1; K10594 E3 ubiquitin-protein ligase HERC1 [EC:2.3.2.26]	SPAC19D5.04/5e-36/---	PS50082/14.585/Trp-Asp (WD) repeats profile.	NA
[2n]_717	gi|597772376|ref|XP_007249950.1|/0/PREDICTED: filamin-A isoform X4 [Astyanax mexicanus]	NA	sp|P21333|FLNA_HUMAN/0.0/Filamin-A OS=Homo sapiens GN=FLNA PE=1 SV=4	dre:562529/0.0/flna, fb98b06, wu:fb98b06, wu:fd09g03, wu:fd49a06; filamin A, alpha (actin binding protein 280); K04437 filamin	NA	SM00557/1.2E-29/Filamin-type immunoglobulin domains	NA
[2n]_718	gi|929099251|ref|XP_014060651.1|/0/PREDICTED: exostosin-1-like isoform X2 [Salmo salar]	NA	sp|Q5IGR8|EXT1A_DANRE/0.0/Exostosin-1a OS=Danio rerio GN=ext1a PE=2 SV=1	dre:497279/0.0/ext1a, fd07d06, wu:fd07d06; exostosin glycosyltransferase 1a; K02366 glucuronyl/N-acetylglucosaminyl transferase EXT1 [EC:2.4.1.224 2.4.1.225]	NA	PTHR11062:SF97/3.8E-17/--	biological_process:GO:0015012//heparan sulfate proteoglycan biosynthetic process;cellular_component:GO:0030176//integral component of endoplasmic reticulum membrane;molecular_function:GO:0050508//glucuronosyl-N-acetylglucosaminyl-proteoglycan 4-alpha-N-acetylglucosaminyltransferase activity;GO:0050509//N-acetylglucosaminyl-proteoglycan 4-beta-glucuronosyltransferase activity;
[2n]_719	gi|966652690|gb|KTF87592.1|/0/hypothetical protein cypCar_00009696 [Cyprinus carpio]	NA	sp|Q08378|GOGA3_HUMAN/0.0/Golgin subfamily A member 3 OS=Homo sapiens GN=GOLGA3 PE=1 SV=2	mde:101887902/2e-52/kinesin-related protein 4; K11498 centromeric protein E	aq_1006/8e-28/---	PTHR18902:SF26/0.0/--	NA
[2n]_720	gi|77993340|ref|NP_001030157.1|/0/netrin receptor DCC [Danio rerio] &gt;gi|63021414|gb|AAY26390.1| deleted in colorectal cancer [Danio rerio] &gt;gi|165993301|emb|CAP71965.1| dcc [Danio rerio]	NA	sp|P43146|DCC_HUMAN/0.0/Netrin receptor DCC OS=Homo sapiens GN=DCC PE=1 SV=2	dre:569360/0.0/dcc, zdcc; DCC netrin 1 receptor; K06765 deleted in colorectal carcinoma	NA	PTHR10489:SF68/0.0/--	biological_process:GO:0007155//cell adhesion;GO:0033564//anterior/posterior axon guidance;GO:0016358//dendrite development;GO:0048665//neuron fate specification;cellular_component:GO:0016021//integral component of membrane;molecular_function:GO:0038006//netrin receptor activity involved in chemoattraction;
[2n]_721	gi|597791701|ref|XP_007258964.1|/0/PREDICTED: cytoplasmic dynein 1 heavy chain 1 isoform X2 [Astyanax mexicanus]	NA	sp|Q9JHU4|DYHC1_MOUSE/0.0/Cytoplasmic dynein 1 heavy chain 1 OS=Mus musculus GN=Dync1h1 PE=1 SV=2	dre:335110/0.0/dync1h1, fk70a07, wu:fk70a07; dynein, cytoplasmic 1, heavy chain 1; K10413 dynein heavy chain 1, cytosolic	YKR054c/0.0/---	PF03028/9.5E-158/Dynein heavy chain and region D6 of dynein motor	biological_process:GO:0007018//microtubule-based movement;GO:0060219//camera-type eye photoreceptor cell differentiation;cellular_component:GO:0030286//dynein complex;molecular_function:GO:0005524//ATP binding;GO:0003777//microtubule motor activity;GO:0016887//ATPase activity;
[2n]_723	gi|88900457|ref|NP_001034716.1|/0/cation-independent mannose-6-phosphate receptor precursor [Danio rerio] &gt;gi|48375054|gb|AAT42194.1| cation-independent mannose 6-phosphate receptor [Danio rerio]	NA	sp|P11717|MPRI_HUMAN/0.0/Cation-independent mannose-6-phosphate receptor OS=Homo sapiens GN=IGF2R PE=1 SV=3	dre:557061/0.0/igf2r, si:ch211-214g8.2; insulin-like growth factor 2 receptor; K06564 insulin-like growth factor 2 receptor	NA	PF00878/6.6E-13/Cation-independent mannose-6-phosphate receptor repeat	biological_process:GO:0006810//transport;cellular_component:GO:0016021//integral component of membrane;GO:0005737//cytoplasm;molecular_function:GO:0005215//transporter activity;
[2n]_725	gi|315113893|ref|NP_001186697.1|/0/ankyrin repeat and KH domain-containing protein 1 [Danio rerio]	NA	sp|Q8IWZ3|ANKH1_HUMAN/0.0/Ankyrin repeat and KH domain-containing protein 1 OS=Homo sapiens GN=ANKHD1 PE=1 SV=1	dre:563327/0.0/ankhd1; ankyrin repeat and KH domain containing 1; K16726 ankyrin repeat domain-containing protein 17	all2748/2e-40/---	PF00023/0.0035/Ankyrin repeat	NA
[2n]_726	gi|528501432|ref|XP_001337534.5|/0/PREDICTED: C2 domain-containing protein 3 [Danio rerio]	NA	sp|A0JM13|C2CD3_XENTR/0.0/C2 domain-containing protein 3 OS=Xenopus tropicalis GN=c2cd3 PE=2 SV=2	dre:797081/0.0/c2cd3, si:ch211-149e23.1, si:ch211-152b13.3, si:ch211-152b13.4, wu:fc56e12; C2 calcium-dependent domain containing 3; K16751 C2 domain-containing protein 3	NA	SM00239/0.019/Protein kinase C conserved region 2 (CalB)	NA
[2n]_727	gi|528501827|ref|XP_686236.6|/0/PREDICTED: ubiquitin carboxyl-terminal hydrolase 32 isoform X1 [Danio rerio]	gi|688588231|ref|XM_681144.7|/0.0/PREDICTED: Danio rerio ubiquitin specific peptidase 32 (usp32), transcript variant X1, mRNA	sp|Q8NFA0|UBP32_HUMAN/0.0/Ubiquitin carboxyl-terminal hydrolase 32 OS=Homo sapiens GN=USP32 PE=1 SV=1	dre:557981/0.0/usp32, wu:fe14d02; ubiquitin specific peptidase 32; K11837 ubiquitin carboxyl-terminal hydrolase 6/32 [EC:3.4.19.12]	SPCC16A11.12c/4e-50/---	PS50222/5.726/EF-hand calcium-binding domain profile.	NA
[2n]_730	gi|688566086|ref|XP_009301877.1|/0/PREDICTED: myotubularin-related protein 13 isoform X2 [Danio rerio]	NA	sp|Q6NTN5|MTMRD_XENLA/0.0/Myotubularin-related protein 13 OS=Xenopus laevis GN=sbf2 PE=2 SV=1	dre:378456/0.0/sbf2, cmt4b2; SET binding factor 2; K18061 myotubularin-related protein 5/13	NA	PTHR10807:SF4/0.0/--	NA
[2n]_733	gi|966704504|gb|KTG36745.1|/0/hypothetical protein cypCar_00009629 [Cyprinus carpio]	NA	sp|Q14008|CKAP5_HUMAN/0.0/Cytoskeleton-associated protein 5 OS=Homo sapiens GN=CKAP5 PE=1 SV=3	dre:492614/0.0/ckap5, im:7143385, wu:fb14c01, wu:fb59e03, wu:fi33f02, zgc:123012; cytoskeleton associated protein 5; K16803 cytoskeleton-associated protein 5	NA	PS50077/8.831/HEAT repeat profile.	NA
[2n]_734	gi|528519546|ref|XP_001920443.3|/0/PREDICTED: rotatin isoform X2 [Danio rerio]	NA	sp|Q86VV8|RTTN_HUMAN/0.0/Rotatin OS=Homo sapiens GN=RTTN PE=1 SV=3	dre:100151439/0.0/rttn, si:ch211-14k8.1; rotatin; K16484 rotatin	NA	PF14726/2.0E-31/Rotatin, an armadillo repeat protein, centriole functioning	NA
[2n]_735	gi|966644410|gb|KTF79322.1|/0/hypothetical protein cypCar_00043629, partial [Cyprinus carpio]	NA	sp|Q3UHK8|TNR6A_MOUSE/0.0/Trinucleotide repeat-containing gene 6A protein OS=Mus musculus GN=Tnrc6a PE=2 SV=1	lcm:102350452/0.0/TNRC6A; trinucleotide repeat containing 6A; K18412 trinucleotide repeat-containing gene 6 protein	Rv0355c/4e-11/---	PTHR13020/0.0/--	NA
[2n]_738	gi|961975372|ref|XP_014823265.1|/0/PREDICTED: uncharacterized protein LOC106903790 isoform X1 [Poecilia mexicana]	NA	sp|Q8I7P9|POL5_DROME/1e-24/Retrovirus-related Pol polyprotein from transposon opus OS=Drosophila melanogaster GN=pol PE=4 SV=1	fch:102052849/3e-50/FBXL13; F-box and leucine rich repeat protein 13; K10279 F-box and leucine-rich repeat protein 13	SPAC9.04/1e-11/---	PTHR33064:SF3/4.8E-92/--	NA
[2n]_739	gi|966670909|gb|KTG04290.1|/0/hypothetical protein cypCar_00014226 [Cyprinus carpio]	gi|688595595|ref|XM_003200378.3|/0.0/PREDICTED: Danio rerio zinc finger protein 106a (znf106a), mRNA	sp|Q9H2Y7|ZN106_HUMAN/1e-142/Zinc finger protein 106 OS=Homo sapiens GN=ZNF106 PE=1 SV=1	cin:100178710/1e-13/uncharacterized LOC100178710; K18188 protein PET117	NA	PTHR14435/2.6E-120/--	NA
[2n]_740	gi|688611639|ref|XP_009295107.1|/0/PREDICTED: kinesin-like protein KIF1B isoform X21 [Danio rerio]	NA	sp|Q60575|KIF1B_MOUSE/0.0/Kinesin-like protein KIF1B OS=Mus musculus GN=Kif1b PE=1 SV=2	amj:102566324/0.0/KIF1B; kinesin family member 1B; K10392 kinesin family member 1	NA	PTHR24115/0.0/--	NA
[2n]_742	gi|58615305|gb|AAW80263.1|/0/carbamoyl-phosphate synthetase 2, aspartate transcarbamylase, and dihydroorotase [Danio rerio]	gi|58615304|gb|AY880246.1|/0.0/Danio rerio carbamoyl-phosphate synthetase 2, aspartate transcarbamylase, and dihydroorotase (cad) mRNA, complete cds	sp|Q91437|PYR1_SQUAC/0.0/CAD protein OS=Squalus acanthias GN=CAD PE=2 SV=1	dre:266992/0.0/cad, cb456, si:dkey-221h15.3, wu:fc30c12, wu:fc33d01, wu:fc67g02; carbamoyl-phosphate synthetase 2, aspartate transcarbamylase, and dihydroorotase; K11540 carbamoyl-phosphate synthase / aspartate carbamoyltransferase / dihydroorotase [EC:6.3.5.5 2.1.3.2 3.5.2.3]	YJL130c_2/0.0/---	PS00482/-/Dihydroorotase signature 1.	NA
[2n]_743	gi|190337599|gb|AAI63538.1|/0/Slit homolog 1a (Drosophila) [Danio rerio]	NA	sp|O75093|SLIT1_HUMAN/0.0/Slit homolog 1 protein OS=Homo sapiens GN=SLIT1 PE=2 SV=4	dre:556123/0.0/slit1a; slit homolog 1a (Drosophila); K06838 slit 1	alr0124_1/3e-16/---	SM00013/1.3E-6/Leucine rich repeat N-terminal domain	biological_process:GO:0045773//positive regulation of axon extension;GO:0007411//axon guidance;cellular_component:GO:0005576//extracellular region;molecular_function:GO:0005509//calcium ion binding;
[2n]_744	gi|992196514|ref|XP_015460022.1|/0/PREDICTED: putative ATP-dependent RNA helicase an3 isoform X8 [Astyanax mexicanus]	NA	sp|O00571|DDX3X_HUMAN/0.0/ATP-dependent RNA helicase DDX3X OS=Homo sapiens GN=DDX3X PE=1 SV=3	xma:102231980/0.0/ATP-dependent RNA helicase DDX3X-like; K11594 ATP-dependent RNA helicase DDX3X [EC:3.6.4.13]	ECU08g1080/5e-67/---	PS51194/23.401/Superfamilies 1 and 2 helicase C-terminal domain profile.	NA
[2n]_745	gi|966658385|gb|KTF93239.1|/0/hypothetical protein cypCar_00042113 [Cyprinus carpio]	gi|371491858|gb|JF694444.1|/0.0/Misgurnus anguillicaudatus glutamine synthetase (gs) mRNA, complete cds	sp|Q9DEY9|BLM_XENLA/0.0/Bloom syndrome protein homolog OS=Xenopus laevis GN=blm PE=2 SV=1	dre:572540/0.0/blm; Bloom syndrome, RecQ helicase-like; K10901 bloom syndrome protein [EC:3.6.4.12]	SPAC2G11.12/2e-127/---	PS51192/22.153/Superfamilies 1 and 2 helicase ATP-binding type-1 domain profile.	NA
[2n]_747	gi|110005909|gb|ABG48500.1|/0/titin a [Danio rerio]	NA	sp|Q8WZ42|TITIN_HUMAN/0.0/Titin OS=Homo sapiens GN=TTN PE=1 SV=4	dre:317731/0.0/ttn.2, fi20g08, si:busm1-258d18.1, si:dz258d18.1, ttn, ttna, wu:fi04b11, wu:fi20g08; titin, tandem duplicate 2; K12567 titin [EC:2.7.11.1]	NA	PS50853/22.32/Fibronectin type-III domain profile.	NA
[2n]_748	gi|688571917|ref|XP_009303111.1|/0/PREDICTED: CLIP-associating protein 1 isoform X14 [Danio rerio]	NA	sp|Q4U0G1|CLA1A_XENLA/0.0/CLIP-associating protein 1-A OS=Xenopus laevis GN=clasp1-a PE=2 SV=2	dre:562077/0.0/clasp1a, si:dkey-219c10.5; cytoplasmic linker associated protein 1a; K16578 CLIP-associating protein 1/2	NA	PTHR21567/0.0/--	NA
[2n]_749	gi|966660551|gb|KTF95405.1|/0/hypothetical protein cypCar_00022035 [Cyprinus carpio]	NA	sp|Q8TEP8|CE192_HUMAN/0.0/Centrosomal protein of 192 kDa OS=Homo sapiens GN=CEP192 PE=1 SV=2	dre:565521/0.0/cep192, si:ch73-309n4.1; si:rp71-15i12.1; K16725 centrosomal protein CEP192	NA	PTHR16029:SF10/2.7E-109/--	NA
[2n]_750	gi|831325464|ref|XP_012695805.1|/0/PREDICTED: dystonin [Clupea harengus]	NA	sp|Q03001|DYST_HUMAN/0.0/Dystonin OS=Homo sapiens GN=DST PE=1 SV=4	dre:100333215/0.0/dst, bpag1, wu:fc38a05; dystonin; K10382 dystonin	NA	PF00435/1.5E-7/Spectrin repeat	NA
[2n]_752	gi|688591755|ref|XP_009290765.1|/0/PREDICTED: chromodomain-helicase-DNA-binding protein 4 isoform X2 [Danio rerio]	gi|688591754|ref|XM_009292490.1|/0.0/PREDICTED: Danio rerio chromodomain helicase DNA binding protein 4b (chd4b), transcript variant X2, mRNA	sp|Q14839|CHD4_HUMAN/0.0/Chromodomain-helicase-DNA-binding protein 4 OS=Homo sapiens GN=CHD4 PE=1 SV=2	dre:560622/0.0/chd4b, si:ch211-57k11.10, wu:fb44b12, wu:fd12d03; chromodomain helicase DNA binding protein 4b; K11643 chromodomain-helicase-DNA-binding protein 4 [EC:3.6.4.12]	SPAC1783.05/7e-146/---	PTHR10799:SF702/0.0/--	NA
[2n]_753	gi|966645954|gb|KTF80866.1|/0/hypothetical protein cypCar_00032659 [Cyprinus carpio]	gi|688533902|ref|XM_005170984.2|/0.0/PREDICTED: Danio rerio B-cell CLL/lymphoma 9 (bcl9), transcript variant X3, mRNA	sp|O00512|BCL9_HUMAN/0.0/B-cell CLL/lymphoma 9 protein OS=Homo sapiens GN=BCL9 PE=1 SV=4	sko:102802851/3e-38/collagen alpha-1(III) chain-like; K06237 collagen, type IV, alpha	Cgl1939/3e-10/---	PF11502/3.8E-19/B-cell lymphoma 9 protein	NA
[2n]_754	gi|688594806|ref|XP_009291396.1|/0/PREDICTED: HEAT repeat-containing protein 5A isoform X1 [Danio rerio] &gt;gi|688594810|ref|XP_009291397.1| PREDICTED: HEAT repeat-containing protein 5A isoform X1 [Danio rerio]	NA	sp|Q8JFV4|HTR5A_DANRE/0.0/HEAT repeat-containing protein 5A OS=Danio rerio GN=heatr5a PE=2 SV=1	NA	NA	PTHR21663/0.0/--	NA
[2n]_755	gi|966642932|gb|KTF77844.1|/0/hypothetical protein cypCar_00038959 [Cyprinus carpio]	NA	sp|P03934|TC1A_CAEEL/2e-58/Transposable element Tc1 transposase OS=Caenorhabditis elegans GN=tc1a PE=3 SV=1	dpl:KGM_15779/6e-19/tyrosine phosphatase N9; K18038 tyrosine-protein phosphatase non-receptor type 9 [EC:3.1.3.48]	AF2139/4e-08/---	NA	NA
[2n]_757	gi|966670909|gb|KTG04290.1|/0/hypothetical protein cypCar_00014226 [Cyprinus carpio]	NA	sp|Q9H2Y7|ZN106_HUMAN/0.0/Zinc finger protein 106 OS=Homo sapiens GN=ZNF106 PE=1 SV=1	cin:100178710/5e-25/uncharacterized LOC100178710; K18188 protein PET117	all0438_2/1e-16/---	PTHR14435/5.6E-262/--	NA
[2n]_758	gi|966642030|gb|KTF76942.1|/0/hypothetical protein cypCar_00040619 [Cyprinus carpio]	NA	sp|Q91W50|CSDE1_MOUSE/5e-33/Cold shock domain-containing protein E1 OS=Mus musculus GN=Csde1 PE=2 SV=1	xma:102230073/2e-36/cullin-9-like; K11970 p53-associated parkin-like cytoplasmic protein	SPAC16.02c/3e-06/---	NA	NA
[2n]_760	gi|688531990|ref|XP_009305421.1|/0/PREDICTED: pericentriolar material 1 protein isoform X3 [Danio rerio]	NA	sp|Q15154|PCM1_HUMAN/0.0/Pericentriolar material 1 protein OS=Homo sapiens GN=PCM1 PE=1 SV=4	dre:321709/0.0/pcm1, wu:fb30g01, wu:fb94e03, wu:fe14f07; pericentriolar material 1; K16537 pericentriolar material 1 protein	SPAC140.02/8e-07/---	PF15717/8.9E-33/Pericentriolar material 1 C terminus	NA
[2n]_763	gi|112363126|ref|NP_001036210.1|/0/cytoplasmic dynein 1 heavy chain 1 [Danio rerio] &gt;gi|84627200|gb|ABC59849.1| dynein cytoplasmic 1 heavy chain 1 [Danio rerio]	NA	sp|Q9JHU4|DYHC1_MOUSE/0.0/Cytoplasmic dynein 1 heavy chain 1 OS=Mus musculus GN=Dync1h1 PE=1 SV=2	dre:335110/0.0/dync1h1, fk70a07, wu:fk70a07; dynein, cytoplasmic 1, heavy chain 1; K10413 dynein heavy chain 1, cytosolic	YKR054c/0.0/---	PTHR10676/0.0/--	biological_process:GO:0007018//microtubule-based movement;GO:0060219//camera-type eye photoreceptor cell differentiation;cellular_component:GO:0030286//dynein complex;molecular_function:GO:0005524//ATP binding;GO:0003777//microtubule motor activity;GO:0016887//ATPase activity;
[2n]_766	gi|528490154|ref|XP_005167793.1|/0/PREDICTED: probable ubiquitin carboxyl-terminal hydrolase FAF-X isoform X1 [Danio rerio]	NA	sp|Q93008|USP9X_HUMAN/0.0/Probable ubiquitin carboxyl-terminal hydrolase FAF-X OS=Homo sapiens GN=USP9X PE=1 SV=3	dre:568683/0.0/usp9; ubiquitin specific peptidase 9; K11840 ubiquitin carboxyl-terminal hydrolase 9/24 [EC:3.4.19.12]	SPCC188.08c/3e-33/---	PTHR24006/0.0/--	NA
[2n]_767	gi|688555205|ref|XP_009299801.1|/0/PREDICTED: armadillo repeat protein deleted in velo-cardio-facial syndrome isoform X8 [Danio rerio]	NA	sp|P98203|ARVC_MOUSE/0.0/Armadillo repeat protein deleted in velo-cardio-facial syndrome homolog OS=Mus musculus GN=Arvcf PE=1 SV=2	mgp:100551052/0.0/CTNND1; catenin delta 1; K05690 catenin (cadherin-associated protein), delta 1	SPAC144.09c/2e-24/---	PS50176/13.072/Armadillo/plakoglobin ARM repeat profile.	NA
[2n]_768	gi|528497114|ref|XP_005156555.1|/0/PREDICTED: E3 ubiquitin-protein ligase UBR2 isoform X3 [Danio rerio]	NA	sp|Q8IWV8|UBR2_HUMAN/0.0/E3 ubiquitin-protein ligase UBR2 OS=Homo sapiens GN=UBR2 PE=1 SV=1	dre:559136/0.0/ubr2, si:ch211-239i4.2; ubiquitin protein ligase E3 component n-recognin 2; K10626 E3 ubiquitin-protein ligase UBR2 [EC:2.3.2.27]	NA	PTHR21497/0.0/--	NA
[2n]_769	gi|966671694|gb|KTG05075.1|/0/hypothetical protein cypCar_00014807 [Cyprinus carpio]	NA	sp|Q9Y4D2|DGLA_HUMAN/0.0/Sn1-specific diacylglycerol lipase alpha OS=Homo sapiens GN=DAGLA PE=1 SV=3	sasa:106587509/0.0/sn1-specific diacylglycerol lipase alpha-like; K13806 sn1-specific diacylglycerol lipase [EC:3.1.1.-]	NA	PF01764/7.1E-11/Lipase (class 3)	NA
[2n]_770	gi|528497305|ref|XP_690375.6|/0/PREDICTED: Alstrom syndrome protein 1 isoform X1 [Danio rerio]	NA	sp|Q8TCU4|ALMS1_HUMAN/1e-59/Alstrom syndrome protein 1 OS=Homo sapiens GN=ALMS1 PE=1 SV=3	dre:561882/0.0/alms1, fe01b06, si:ch211-243o19.5, si:dkey-265c15.2, wu:fe01b06; Alstrom syndrome protein 1; K16741 alstrom syndrome protein 1	NA	PTHR21553:SF22/2.5E-53/--	NA
[2n]_771	gi|966706365|gb|KTG38606.1|/0/hypothetical protein cypCar_00023845 [Cyprinus carpio]	NA	sp|Q8R1A4|DOCK7_MOUSE/0.0/Dedicator of cytokinesis protein 7 OS=Mus musculus GN=Dock7 PE=1 SV=3	nvi:100118634/8e-13/dedicator of cytokinesis protein 3; K05727 dedicator of cytokinesis protein 3	NA	PF06920/2.3E-104/Dock homology region 2	NA
[2n]_772	gi|153792369|ref|NP_001093502.1|/0/plectin [Danio rerio]	NA	sp|Q9QXS1|PLEC_MOUSE/0.0/Plectin OS=Mus musculus GN=Plec PE=1 SV=3	dre:567639/0.0/pleca, fa95h11, plec1-like, sb:eu420, si:dkey-151c10.1, wu:fa95h11; plectin a; K10388 plectin	aq_1006/3e-32/---	PTHR11915:SF247/2.6E-250/--	NA
[2n]_773	gi|688596760|ref|XP_009291841.1|/0/PREDICTED: hydrocephalus-inducing protein homolog isoform X4 [Danio rerio]	NA	sp|Q80W93|HYDIN_MOUSE/0.0/Hydrocephalus-inducing protein OS=Mus musculus GN=Hydin PE=2 SV=2	dre:557988/0.0/hydin, si:ch211-245p7.3, si:ch73-22b10.1, si:ch73-22b10.2; HYDIN, axonemal central pair apparatus protein; K17570 hydrocephalus-inducing protein	NA	PTHR23053/9.1E-213/--	NA
[2n]_774	gi|688599394|ref|XP_009292406.1|/0/PREDICTED: AT-rich interactive domain-containing protein 1A isoform X1 [Danio rerio] &gt;gi|688599398|ref|XP_009292407.1| PREDICTED: AT-rich interactive domain-containing protein 1A isoform X2 [Danio rerio]	gi|688599393|ref|XM_009294131.1|/0.0/PREDICTED: Danio rerio AT rich interactive domain 1Ab (SWI-like) (arid1ab), transcript variant X1, mRNA >gi|688599397|ref|XM_009294132.1| PREDICTED: Danio rerio AT rich interactive domain 1Ab (SWI-like) (arid1ab), transcript variant X2, mRNA	sp|O14497|ARI1A_HUMAN/0.0/AT-rich interactive domain-containing protein 1A OS=Homo sapiens GN=ARID1A PE=1 SV=3	dre:568161/0.0/arid1ab, im:7160733, si:dkey-180c19.1, wu:fb82h08, wu:fi15b05; AT rich interactive domain 1Ab (SWI-like); K11653 AT-rich interactive domain-containing protein 1	SPBC28F2.12/7e-10/---	PTHR12656/0.0/--	NA
[2n]_775	gi|966697918|gb|KTG30235.1|/0/hypothetical protein cypCar_00003331 [Cyprinus carpio]	NA	sp|P98157|LRP1_CHICK/0.0/Low-density lipoprotein receptor-related protein 1 OS=Gallus gallus GN=LRP1 PE=2 SV=1	dre:565797/0.0/lrp1ab, fk86b07, lrp1, lrp1b, si:ch73-60e21.3, wu:fk86b07; low density lipoprotein receptor-related protein 1Ab; K04550 low-density lipoprotein receptor-related protein 1 (alpha-2-macroglobulin receptor)	NA	PS50068/13.088/LDL-receptor class A (LDLRA) domain profile.	NA
[2n]_777	gi|688594776|ref|XP_009291387.1|/0/PREDICTED: E3 ubiquitin-protein ligase HECTD1 isoform X2 [Danio rerio]	NA	sp|Q9ULT8|HECD1_HUMAN/0.0/E3 ubiquitin-protein ligase HECTD1 OS=Homo sapiens GN=HECTD1 PE=1 SV=3	dre:100002034/0.0/hectd1, si:dz142b24.4, wu:fc30d02, wu:fc49f09, wu:fd99d04, zgc:123053, zgc:92832; HECT domain containing 1; K12231 E3 ubiquitin-protein ligase HECTD1 [EC:2.3.2.26]	YKL010c/3e-35/---	PTHR11254:SF322/0.0/--	biological_process:GO:0042787//protein ubiquitination involved in ubiquitin-dependent protein catabolic process;cellular_component:GO:0005634//nucleus;GO:0005737//cytoplasm;molecular_function:GO:0046872//metal ion binding;GO:0016740//transferase activity;GO:0004842//ubiquitin-protein transferase activity;
[2n]_779	gi|528510265|ref|XP_003200667.2|/0/PREDICTED: microtubule-actin cross-linking factor 1 isoform X16 [Danio rerio]	NA	sp|Q9UPN3|MACF1_HUMAN/0.0/Microtubule-actin cross-linking factor 1, isoforms 1/2/3/5 OS=Homo sapiens GN=MACF1 PE=1 SV=4	dre:562190/0.0/macf1a, fc46g01, macf1, si:rp71-45k5.7, wu:fc46g01; microtubule-actin crosslinking factor 1a; K19827 microtuble-actin crosslinking factor 1	SPAC15A10.08/4e-51/---	PS50021/18.245/Calponin homology domain profile.	NA
[2n]_781	gi|528474784|ref|XP_005164231.1|/0/PREDICTED: rho GTPase-activating protein 23 isoform X2 [Danio rerio]	NA	sp|Q9P227|RHG23_HUMAN/0.0/Rho GTPase-activating protein 23 OS=Homo sapiens GN=ARHGAP23 PE=1 SV=2	dre:100006233/0.0/arhgap23a, sb:eu857; Rho GTPase activating protein 23a; K20315 Rho GTPase-activating protein 21/23	NA	PTHR23175/0.0/--	NA
[2n]_783	gi|966659527|gb|KTF94381.1|/0/hypothetical protein cypCar_00001152 [Cyprinus carpio]	NA	sp|B3DK56|PTPRU_DANRE/0.0/Receptor-type tyrosine-protein phosphatase U OS=Danio rerio GN=ptpru PE=2 SV=1	dre:335096/0.0/ptprub, R-PTP-U, R-PTP-psi, RPTP-psi, fk66g06, ptpru, wu:fj42a04, wu:fk66g06, zmp:0000001038; protein tyrosine phosphatase, receptor type, U, b; K16662 receptor-type tyrosine-protein phosphatase U [EC:3.1.3.48]	SPAC19D5.01/4e-26/---	PTHR19134/4.2E-119/--	NA
[2n]_784	gi|528521633|ref|XP_002666892.3|/0/PREDICTED: serine/threonine-protein kinase WNK1 isoform X2 [Danio rerio]	NA	sp|Q9JIH7|WNK1_RAT/0.0/Serine/threonine-protein kinase WNK1 OS=Rattus norvegicus GN=Wnk1 PE=1 SV=2	dre:100318736/0.0/wnk1a, im:7165255; WNK lysine deficient protein kinase 1a; K08867 WNK lysine deficient protein kinase [EC:2.7.11.1]	CAC1728_1/3e-19/---	PS00108/-/Serine/Threonine protein kinases active-site signature.	NA
[2n]_785	gi|688566082|ref|XP_009301876.1|/0/PREDICTED: myotubularin-related protein 13 isoform X1 [Danio rerio]	gi|688566081|ref|XM_009303601.1|/0.0/PREDICTED: Danio rerio SET binding factor 2 (sbf2), transcript variant X1, mRNA	sp|Q6NTN5|MTMRD_XENLA/0.0/Myotubularin-related protein 13 OS=Xenopus laevis GN=sbf2 PE=2 SV=1	dre:378456/0.0/sbf2, cmt4b2; SET binding factor 2; K18061 myotubularin-related protein 5/13	NA	SM00568/4.9E-7/domain in glucosyltransferases, myotubularins and other putative membrane-associated proteins	NA
[2n]_786	gi|966651554|gb|KTF86456.1|/0/hypothetical protein cypCar_00009829 [Cyprinus carpio]	NA	sp|P60882|MEGF8_MOUSE/0.0/Multiple epidermal growth factor-like domains protein 8 OS=Mus musculus GN=Megf8 PE=2 SV=2	acs:100563687/4e-23/lama1; laminin subunit alpha 1; K05637 laminin, alpha 1/2	NA	PS01248/-/Laminin-type EGF-like (LE) domain signature.	NA
[2n]_787	gi|688581644|ref|XP_009305326.1|/0/PREDICTED: dystonin [Danio rerio]	NA	sp|Q03001|DYST_HUMAN/0.0/Dystonin OS=Homo sapiens GN=DST PE=1 SV=4	dre:100333215/0.0/dst, bpag1, wu:fc38a05; dystonin; K10382 dystonin	MJ1322/1e-07/---	PF02187/1.6E-30/Growth-Arrest-Specific Protein 2 Domain	NA
[2n]_788	gi|292621272|ref|XP_699579.3|/0/PREDICTED: WD repeat-containing protein 62 isoform X1 [Danio rerio]	NA	sp|O43379|WDR62_HUMAN/0.0/WD repeat-containing protein 62 OS=Homo sapiens GN=WDR62 PE=1 SV=4	dre:449927/0.0/usp4, im:7139722, unpEL, wu:fa11d11; ubiquitin specific peptidase 4 (proto-oncogene); K11835 ubiquitin carboxyl-terminal hydrolase 4/11/15 [EC:3.4.19.12]	YJL197w/6e-47/---	PF00443/4.0E-60/Ubiquitin carboxyl-terminal hydrolase	NA
[2n]_789	gi|688573621|ref|XP_009303472.1|/0/PREDICTED: low-density lipoprotein receptor-related protein 2 isoform X5 [Danio rerio]	NA	sp|Q91ZX7|LRP1_MOUSE/9e-140/Prolow-density lipoprotein receptor-related protein 1 OS=Mus musculus GN=Lrp1 PE=1 SV=1	sko:100370687/1e-158/low-density lipoprotein receptor-related protein 2-like; K20049 low-density lipoprotein receptor-related protein 1B	NA	PS01187/-/Calcium-binding EGF-like domain signature.	NA
[2n]_790	gi|528491315|ref|XP_005172653.1|/0/PREDICTED: phosphatidylinositol 4-kinase alpha isoform X2 [Danio rerio]	NA	sp|P42356|PI4KA_HUMAN/0.0/Phosphatidylinositol 4-kinase alpha OS=Homo sapiens GN=PI4KA PE=1 SV=3	dre:556956/0.0/pi4kaa, pi4ka; phosphatidylinositol 4-kinase, catalytic, alpha a; K00888 phosphatidylinositol 4-kinase A [EC:2.7.1.67]	SPBC577.06c/7e-148/---	PF00613/1.4E-33/Phosphoinositide 3-kinase family, accessory domain (PIK domain)	biological_process:GO:0048015//phosphatidylinositol-mediated signaling;GO:0035118//embryonic pectoral fin morphogenesis;GO:0046854//phosphatidylinositol phosphorylation;cellular_component:GO:0005886//plasma membrane;molecular_function:GO:0004430//1-phosphatidylinositol 4-kinase activity;
[2n]_793	gi|688607515|ref|XP_009294200.1|/0/PREDICTED: receptor-type tyrosine-protein phosphatase S isoform X16 [Danio rerio]	NA	sp|Q13332|PTPRS_HUMAN/0.0/Receptor-type tyrosine-protein phosphatase S OS=Homo sapiens GN=PTPRS PE=1 SV=3	dre:140820/0.0/ptprsa, RPTP[s], RPTPsigma, ptprs, zf-RPTP[s]; protein tyrosine phosphatase, receptor type, s, a; K06778 receptor-type tyrosine-protein phosphatase S [EC:3.1.3.48]	SPAC11E3.09/1e-30/---	SM00060/0.9/Fibronectin type 3 domain	NA
[2n]_794	gi|688531990|ref|XP_009305421.1|/0/PREDICTED: pericentriolar material 1 protein isoform X3 [Danio rerio]	NA	sp|Q15154|PCM1_HUMAN/0.0/Pericentriolar material 1 protein OS=Homo sapiens GN=PCM1 PE=1 SV=4	dre:321709/0.0/pcm1, wu:fb30g01, wu:fb94e03, wu:fe14f07; pericentriolar material 1; K16537 pericentriolar material 1 protein	SPAC140.02/3e-07/---	PF15717/1.5E-226/Pericentriolar material 1 C terminus	NA
[2n]_795	gi|966639081|gb|KTF74185.1|/0/hypothetical protein cypCar_00046267 [Cyprinus carpio]	NA	sp|Q15643|TRIPB_HUMAN/0.0/Thyroid receptor-interacting protein 11 OS=Homo sapiens GN=TRIP11 PE=1 SV=3	mgp:100541605/7e-52/golgin subfamily B member 1-like; K20478 golgin subfamily B member 1	aq_1006/1e-30/---	PTHR18921/0.0/--	NA
[2n]_796	gi|966643781|gb|KTF78693.1|/0/hypothetical protein cypCar_00024436 [Cyprinus carpio]	NA	sp|Q6PFD9|NUP98_MOUSE/0.0/Nuclear pore complex protein Nup98-Nup96 OS=Mus musculus GN=Nup98 PE=1 SV=2	dre:777756/0.0/nup98, im:7151238, zgc:113968, zgc:63593; nucleoporin 98; K14297 nuclear pore complex protein Nup98-Nup96	MT0318/4e-15/---	PF12110/1.4E-98/Nuclear protein 96	NA
[2n]_797	gi|688566383|ref|XP_009301949.1|/0/PREDICTED: multiple PDZ domain protein isoform X3 [Danio rerio]	NA	sp|O75970|MPDZ_HUMAN/0.0/Multiple PDZ domain protein OS=Homo sapiens GN=MPDZ PE=1 SV=2	dre:101885491/0.0/mpdz; multiple PDZ domain crumbs cell polarity complex component; K06095 multiple PDZ domain protein	NA	PTHR19964:SF10/0.0/--	NA
[2n]_798	gi|528498072|ref|XP_005156918.1|/0/PREDICTED: inactive ubiquitin carboxyl-terminal hydrolase 54 isoform X2 [Danio rerio] &gt;gi|528498074|ref|XP_005156919.1| PREDICTED: inactive ubiquitin carboxyl-terminal hydrolase 54 isoform X2 [Danio rerio] &gt;gi|528498076|ref|XP_005156920.1| PREDICTED: inactive ubiquitin carboxyl-terminal hydrolase 54 isoform X2 [Danio rerio]	NA	sp|Q70EL1|UBP54_HUMAN/0.0/Inactive ubiquitin carboxyl-terminal hydrolase 54 OS=Homo sapiens GN=USP54 PE=1 SV=4	dpe:Dper_GL26826/3e-29/GL26826 gene product from transcript GL26826-RA; K14206 solute carrier family 15 (oligopeptide transporter), member 1	NA	PS50235/26.356/Ubiquitin specific protease (USP) domain profile.	NA
[2n]_799	gi|190337434|gb|AAI63719.1|/0/Trpm7 protein [Danio rerio]	NA	sp|Q923J1|TRPM7_MOUSE/0.0/Transient receptor potential cation channel subfamily M member 7 OS=Mus musculus GN=Trpm7 PE=1 SV=1	dre:280653/0.0/trpm7, cb495, tct; transient receptor potential cation channel, subfamily M, member 7; K04982 transient receptor potential cation channel subfamily M member 7 [EC:2.7.11.1]	NA	PTHR13800/0.0/--	biological_process:GO:0007346//regulation of mitotic cell cycle;GO:0006582//melanin metabolic process;GO:0001503//ossification;GO:0003014//renal system process;GO:0046928//regulation of neurotransmitter secretion;GO:0030318//melanocyte differentiation;GO:0055085//transmembrane transport;GO:0006468//protein phosphorylation;GO:0050678//regulation of epithelial cell proliferation;GO:0006811//ion tra…
[2n]_801	gi|528491754|ref|XP_005155634.1|/0/PREDICTED: protein LAP2 isoform X2 [Danio rerio]	NA	sp|Q96RT1|LAP2_HUMAN/0.0/Protein LAP2 OS=Homo sapiens GN=ERBB2IP PE=1 SV=2	dre:566811/0.0/erbb2ip, zgc:152984; erbb2 interacting protein; K12796 erbb2-interacting protein	alr0124_1/3e-50/---	PS51450/5.748/Leucine-rich repeat profile.	NA
[2n]_803	gi|966637742|gb|KTF72846.1|/0/hypothetical protein cypCar_00038029 [Cyprinus carpio]	NA	sp|O08653|TEP1_RAT/0.0/Telomerase protein component 1 OS=Rattus norvegicus GN=Tep1 PE=1 SV=1	dre:561284/0.0/tep1; telomerase protein component 1; K11127 telomerase protein component 1	all0283_3/1e-24/---	PF05729/3.0E-9/NACHT domain	NA
[2n]_805	gi|688614125|ref|XP_009295674.1|/0/PREDICTED: brefeldin A-inhibited guanine nucleotide-exchange protein 1 isoform X6 [Danio rerio]	NA	sp|Q9Y6D6|BIG1_HUMAN/0.0/Brefeldin A-inhibited guanine nucleotide-exchange protein 1 OS=Homo sapiens GN=ARFGEF1 PE=1 SV=2	dre:100329953/0.0/arfgef1, hm:zeh1651, im:7138204, wu:fj64h08; ADP-ribosylation factor guanine nucleotide-exchange factor 1 (brefeldin A-inhibited); K18442 brefeldin A-inhibited guanine nucleotide-exchange protein	SPAC30.01c/0.0/---	PTHR10663:SF137/0.0/--	NA
[2n]_806	gi|121582322|ref|NP_001073420.1|/0/CCR4-NOT transcription complex subunit 1 [Danio rerio] &gt;gi|166216077|sp|A1A5H6.1|CNOT1_DANRE RecName: Full=CCR4-NOT transcription complex subunit 1; AltName: Full=CCR4-associated factor 1 &gt;gi|118763670|gb|AAI28656.1| CCR4-NOT transcription complex, subunit 1 [Danio rerio]	NA	sp|A1A5H6|CNOT1_DANRE/0.0/CCR4-NOT transcription complex subunit 1 OS=Danio rerio GN=cnot1 PE=2 SV=1	dre:448949/0.0/cnot1, cdc39-like, im:7141761, kiaa1007l, wu:fc58h04, zgc:152902; CCR4-NOT transcription complex, subunit 1; K12604 CCR4-NOT transcription complex subunit 1	SPAC20G8.06/8e-89/---	PF12842/8.1E-47/Domain of unknown function (DUF3819)	biological_process:GO:0006355//regulation of transcription, DNA-templated;
[2n]_807	gi|38648673|gb|AAH63248.1|/0/Suppressor of Ty 6 homolog (S. cerevisiae) [Danio rerio]	NA	sp|Q8UVK2|SPT6H_DANRE/0.0/Transcription elongation factor SPT6 OS=Danio rerio GN=supt6h PE=1 SV=1	dre:337866/0.0/supt6h, Spt6, wu:fj42h11; SPT6 homolog, histone chaperone; K11292 transcription elongation factor SPT6	SPAC1F7.01c/6e-107/---	PS50126/12.754/S1 domain profile.	biological_process:GO:0032784//regulation of DNA-templated transcription, elongation;GO:0006357//regulation of transcription from RNA polymerase II promoter;GO:0001756//somitogenesis;GO:0035050//embryonic heart tube development;GO:0071599//otic vesicle development;cellular_component:GO:0005634//nucleus;molecular_function:GO:0003723//RNA binding;GO:0016788//hydrolase activity, acting on ester bond…
[2n]_809	gi|966654023|gb|KTF88877.1|/0/hypothetical protein cypCar_00027703 [Cyprinus carpio]	NA	sp|Q9P2D7|DYH1_HUMAN/0.0/Dynein heavy chain 1, axonemal OS=Homo sapiens GN=DNAH1 PE=2 SV=4	dre:100317899/0.0/dnah1; dynein, axonemal, heavy chain 1; K10408 dynein heavy chain, axonemal	YKR054c/2e-133/---	PF12774/7.3E-97/Hydrolytic ATP binding site of dynein motor region D1	NA
[2n]_810	gi|317419141|emb|CBN81178.1|/0/Pol polyprotein [Dicentrarchus labrax]	NA	sp|P10610|CP2G1_RAT/1e-89/Cytochrome P450 2G1 OS=Rattus norvegicus GN=Cyp2g1 PE=2 SV=1	dre:324212/9e-149/cyp2aa6, fc21h01, si:ch73-73d17.3, wu:fc21h01; cytochrome P450, family 2, subfamily AA, polypeptide 6; K17852 cytochrome P450 family 2 subfamily AA/AD	SPAC9.04/4e-66/---	PF00665/5.3E-18/Integrase core domain	NA
[2n]_811	gi|77993334|ref|NP_001030158.1|/0/laminin subunit alpha-1 precursor [Danio rerio] &gt;gi|71370785|gb|AAZ30636.1| laminin alpha 1 [Danio rerio]	NA	sp|P25391|LAMA1_HUMAN/0.0/Laminin subunit alpha-1 OS=Homo sapiens GN=LAMA1 PE=1 SV=2	dre:569971/0.0/lama1; laminin, alpha 1; K05637 laminin, alpha 1/2	MK0690/2e-08/---	PF00052/9.5E-12/Laminin B (Domain IV)	biological_process:GO:0031290//retinal ganglion cell axon guidance;GO:0043010//camera-type eye development;GO:0008045//motor neuron axon guidance;GO:0030903//notochord development;GO:0045995//regulation of embryonic development;GO:0030334//regulation of cell migration;GO:0001764//neuron migration;GO:0048514//blood vessel morphogenesis;GO:0007634//optokinetic behavior;GO:0030155//regulation of cel…
[2n]_812	gi|190340092|gb|AAI63923.1|/0/O-linked N-acetylglucosamine (GlcNAc) transferase (UDP-N-acetylglucosamine:polypeptide-N-acetylglucosaminyl transferase) [Danio rerio]	NA	sp|P81436|OGT1_RABIT/0.0/UDP-N-acetylglucosamine--peptide N-acetylglucosaminyltransferase 110 kDa subunit OS=Oryctolagus cuniculus GN=OGT PE=1 SV=2	tru:101076057/0.0/ogt; O-linked N-acetylglucosamine (GlcNAc) transferase; K09667 protein O-GlcNAc transferase [EC:2.4.1.255]	all0889/7e-34/---	PF13424/7.0E-11/Tetratricopeptide repeat	biological_process:GO:0006493//protein O-linked glycosylation;molecular_function:GO:0016262//protein N-acetylglucosaminyltransferase activity;
[2n]_813	gi|190340092|gb|AAI63923.1|/0/O-linked N-acetylglucosamine (GlcNAc) transferase (UDP-N-acetylglucosamine:polypeptide-N-acetylglucosaminyl transferase) [Danio rerio]	NA	sp|Q8CGY8|OGT1_MOUSE/0.0/UDP-N-acetylglucosamine--peptide N-acetylglucosaminyltransferase 110 kDa subunit OS=Mus musculus GN=Ogt PE=1 SV=2	dre:337685/0.0/ogt.1, fm81g08, ogt, wu:fc12b01, wu:fm81g08; O-linked N-acetylglucosamine (GlcNAc) transferase, tandem duplicate 1; K09667 protein O-GlcNAc transferase [EC:2.4.1.255]	all0889/7e-34/---	PS50005/10.473/TPR repeat profile.	biological_process:GO:0006493//protein O-linked glycosylation;molecular_function:GO:0016262//protein N-acetylglucosaminyltransferase activity;
[2n]_816	gi|688545093|ref|XP_009298091.1|/0/PREDICTED: E3 ubiquitin-protein ligase RNF213 isoform X1 [Danio rerio]	gi|688545092|ref|XM_009299816.1|/0.0/PREDICTED: Danio rerio ring finger protein 213a (rnf213a), transcript variant X1, mRNA	sp|Q63HN8|RN213_HUMAN/0.0/E3 ubiquitin-protein ligase RNF213 OS=Homo sapiens GN=RNF213 PE=1 SV=3	lve:103073397/1e-06/TRIM65; tripartite motif containing 65; K12031 tripartite motif-containing protein 65	NA	PTHR22605/0.0/--	NA
[2n]_817	gi|528517763|ref|XP_001922150.3|/0/PREDICTED: protein FAM208A [Danio rerio]	NA	sp|Q9UK61|F208A_HUMAN/2e-131/Protein FAM208A OS=Homo sapiens GN=FAM208A PE=1 SV=3	fab:101819277/1e-11/DNA-directed RNA polymerase II subunit RPB1-like; K03006 DNA-directed RNA polymerase II subunit RPB1 [EC:2.7.7.6]	Rv3876/1e-06/---	PTHR16207/0.0/--	NA
[2n]_819	gi|528495293|ref|XP_002663933.3|/0/PREDICTED: serine/threonine-protein kinase WNK4-like, partial [Danio rerio]	NA	sp|Q96J92|WNK4_HUMAN/0.0/Serine/threonine-protein kinase WNK4 OS=Homo sapiens GN=WNK4 PE=1 SV=1	dre:100330953/0.0/wnk4a; WNK lysine deficient protein kinase 4a; K08867 WNK lysine deficient protein kinase [EC:2.7.11.1]	ECU01g0630/7e-19/---	PTHR13902:SF52/2.9E-171/--	NA
[2n]_820	gi|966651819|gb|KTF86721.1|/0/hypothetical protein cypCar_00020869 [Cyprinus carpio]	NA	sp|Q8C547|HTR5B_MOUSE/0.0/HEAT repeat-containing protein 5B OS=Mus musculus GN=Heatr5b PE=2 SV=3	NA	NA	PTHR21663:SF2/0.0/--	NA
[2n]_822	gi|966648667|gb|KTF83577.1|/0/hypothetical protein cypCar_00023398, partial [Cyprinus carpio]	NA	sp|A2ASS6|TITIN_MOUSE/0.0/Titin OS=Mus musculus GN=Ttn PE=1 SV=1	dre:100001684/0.0/ttnb, TTN, hm:zeh1256r, im:6911926, si:dZ167C3.1, si:dz249n21.1, ttnl, wu:fc09a12; titin b; K12567 titin [EC:2.7.11.1]	NA	PS50853/20.434/Fibronectin type-III domain profile.	NA
[2n]_823	gi|528474458|ref|XP_005164123.1|/0/PREDICTED: proline-rich protein 12 isoform X2 [Danio rerio]	NA	sp|Q9ULL5|PRR12_HUMAN/1e-93/Proline-rich protein 12 OS=Homo sapiens GN=PRR12 PE=1 SV=2	mze:101475087/1e-120/gpatch1; G-patch domain containing 1; K13123 G patch domain-containing protein 1	slr0599/1e-14/---	PTHR14709:SF1/0.0/--	NA
[2n]_824	gi|527317382|ref|NP_001268397.1|/0/mediator of RNA polymerase II transcription subunit 13 [Danio rerio]	NA	sp|A2VCZ5|MD13L_DANRE/0.0/Mediator of RNA polymerase II transcription subunit 13-like OS=Danio rerio GN=zgc:153454 PE=2 SV=1	dre:100004024/0.0/med13a, im:7158513, med13, si:dkeyp-53h3.2, thrap1; mediator complex subunit 13a; K15164 mediator of RNA polymerase II transcription subunit 13	XF1267/1e-06/---	PF06333/4.0E-136/Mediator complex subunit 13 C-terminal	NA
[2n]_825	gi|966672672|gb|KTG06053.1|/0/hypothetical protein cypCar_00017010 [Cyprinus carpio]	gi|685044359|emb|LN592884.1|/0.0/Cyprinus carpio genome assembly common carp genome ,scaffold 000005912	sp|Q09JY9|SHRM2_XENTR/0.0/Protein Shroom2 OS=Xenopus tropicalis GN=shroom2 PE=2 SV=1	dre:386817/0.0/shroom2a, im:7141132, wu:fj08g11, wu:fl10b04; shroom family member 2a; K18625 protein Shroom	NA	PS51306/21.6/ASD1 domain profile.	NA
[2n]_829	gi|688592066|ref|XP_009290817.1|/3.98153e-114/PREDICTED: RNA-binding motif, single-stranded-interacting protein 3 isoform X3 [Danio rerio]	NA	sp|Q6XE24|RBMS3_HUMAN/5e-110/RNA-binding motif, single-stranded-interacting protein 3 OS=Homo sapiens GN=RBMS3 PE=1 SV=1	shr:100934042/2e-24/mucin-5AC-like; K13208 ELAV like protein 2/3/4	SPAC140.02/4e-07/---	PTHR24012/1.9E-122/--	NA
[2n]_834	gi|966708815|gb|KTG41053.1|/0/hypothetical protein cypCar_00006540 [Cyprinus carpio]	NA	sp|O15040|TCPR2_HUMAN/0.0/Tectonin beta-propeller repeat-containing protein 2 OS=Homo sapiens GN=TECPR2 PE=1 SV=4	mcf:102124864/2e-134/FMN2; formin 2; K02184 formin 2	XF0818/2e-57/---	SM00706/0.11/Beta propeller repeats in Physarum polycephalum tectonins, Limulus lectin L-6 and animal hypothetical proteins.	NA
[2n]_835	gi|688565064|ref|XP_009301662.1|/0/PREDICTED: protein scribble homolog isoform X5 [Danio rerio]	NA	sp|Q4H4B6|SCRIB_DANRE/0.0/Protein scribble homolog OS=Danio rerio GN=scrib PE=1 SV=1	dre:368473/0.0/scrib, scrb1, scribble, scribble1, si:ch211-12p8.1, si:zc12p8.1; scribbled planar cell polarity protein; K16175 protein scribble	alr0124_1/6e-52/---	PS51450/6.695/Leucine-rich repeat profile.	biological_process:GO:0000132//establishment of mitotic spindle orientation;GO:0060561//apoptotic process involved in morphogenesis;GO:0043065//positive regulation of apoptotic process;GO:0008283//cell proliferation;GO:0045930//negative regulation of mitotic cell cycle;GO:0016337//single organismal cell-cell adhesion;GO:0060027//convergent extension involved in gastrulation;GO:0001764//neuron mig…
[2n]_836	gi|528468573|ref|XP_001922898.3|/0/PREDICTED: storkhead-box protein 2 isoform X1 [Danio rerio]	NA	sp|Q499E5|STOX2_MOUSE/0.0/Storkhead-box protein 2 OS=Mus musculus GN=Stox2 PE=2 SV=2	amj:102567964/4e-08/SETD2; SET domain containing 2; K11423 histone-lysine N-methyltransferase SETD2 [EC:2.1.1.43]	NA	PF10264/9.5E-31/Winged helix Storkhead-box1 domain	NA
[2n]_837	gi|966707927|gb|KTG40167.1|/0/hypothetical protein cypCar_00012456, partial [Cyprinus carpio]	gi|688609611|ref|XM_005161770.2|/0.0/PREDICTED: Danio rerio CREB binding protein a (crebbpa), transcript variant X2, mRNA	sp|Q6JHU9|CBP_RAT/0.0/CREB-binding protein OS=Rattus norvegicus GN=Crebbp PE=2 SV=1	dre:566841/0.0/crebbpa, cbp-b, crebbp, si:dkey-206l1.6, si:dkey-44g23.1; CREB binding protein a; K04498 E1A/CREB-binding protein [EC:2.3.1.48]	SPAC631.02/5e-14/---	PF08214/2.8E-67/Histone acetylation protein	NA
[2n]_838	gi|528510881|ref|XP_005160385.1|/0/PREDICTED: centrosomal protein of 170 kDa protein B isoform X1 [Danio rerio]	gi|688601250|ref|XM_002665642.4|/0.0/PREDICTED: Danio rerio si:ch73-212j7.1 (si:ch73-212j7.1), transcript variant X2, mRNA	sp|A0JM08|C170B_XENTR/0.0/Centrosomal protein of 170 kDa protein B OS=Xenopus tropicalis GN=cep170b PE=2 SV=1	dre:100318353/0.0/si:ch73-212j7.1; K16463 centrosomal protein CEP170	NA	PF15308/2.0E-163/CEP170 C-terminus	NA
[2n]_840	gi|966671809|gb|KTG05190.1|/0/hypothetical protein cypCar_00011923 [Cyprinus carpio]	NA	sp|Q14667|K0100_HUMAN/0.0/UPF0378 protein KIAA0100 OS=Homo sapiens GN=KIAA0100 PE=1 SV=3	hgl:101700242/2e-22/Adgrv1, Gpr98; adhesion G protein-coupled receptor V1; K18263 G-protein coupled receptor 98	NA	PF10351/5.2E-108/Golgi-body localisation protein domain	NA
[2n]_845	gi|688603656|ref|XP_009299747.1|/0/PREDICTED: kinesin-like protein KIF13B isoform X1 [Danio rerio]	NA	sp|Q9NQT8|KI13B_HUMAN/0.0/Kinesin-like protein KIF13B OS=Homo sapiens GN=KIF13B PE=1 SV=2	dre:100317281/0.0/kif13bb; kinesin family member 13Bb; K17914 kinesin family member 13	SPAC1834.07/1e-63/---	PTHR24115:SF516/0.0/--	NA
[2n]_846	gi|688602980|ref|XP_009293137.1|/0/PREDICTED: uncharacterized protein si:dkey-30j22.2 isoform X50 [Danio rerio]	NA	sp|Q61554|FBN1_MOUSE/3e-146/Fibrillin-1 OS=Mus musculus GN=Fbn1 PE=1 SV=1	aqu:100641326/0.0/deleted in malignant brain tumors 1 protein-like; K17307 fibulin 1/2	YPO2725/2e-14/---	PS00010/-/Aspartic acid and asparagine hydroxylation site.	NA
[2n]_847	gi|966658922|gb|KTF93776.1|/0/hypothetical protein cypCar_00017572 [Cyprinus carpio]	NA	sp|Q5UIP0|RIF1_HUMAN/0.0/Telomere-associated protein RIF1 OS=Homo sapiens GN=RIF1 PE=1 SV=2	dre:567001/0.0/rif1, fc38c03, si:dkey-89p3.2, wu:fc38c03; replication timing regulatory factor 1; K11138 telomere-associated protein RIF1	SPAC140.02/5e-09/---	PF12231/9.6E-38/Rap1-interacting factor 1 N terminal	NA
[2n]_848	gi|966637008|gb|KTF72112.1|/0/hypothetical protein cypCar_00032171 [Cyprinus carpio]	NA	sp|Q6AHZ1|Z518A_HUMAN/1e-71/Zinc finger protein 518A OS=Homo sapiens GN=ZNF518A PE=2 SV=2	chx:102188030/3e-12/zinc finger protein 665; K09228 KRAB domain-containing zinc finger protein	NA	PTHR10032/2.8E-51/--	NA
[2n]_850	gi|966713432|gb|KTG45670.1|/0/hypothetical protein cypCar_00001796 [Cyprinus carpio]	NA	sp|P08775|RPB1_MOUSE/0.0/DNA-directed RNA polymerase II subunit RPB1 OS=Mus musculus GN=Polr2a PE=1 SV=3	dre:553347/0.0/polr2a, im:7136071; polymerase (RNA) II (DNA directed) polypeptide A; K03006 DNA-directed RNA polymerase II subunit RPB1 [EC:2.7.7.6]	SPBC28F2.12/0.0/---	PS00115/-/Eukaryotic RNA polymerase II heptapeptide repeat.	NA
[2n]_851	gi|688576445|ref|XP_009304139.1|/0/PREDICTED: lymphocyte antigen 75 [Danio rerio]	gi|688576444|ref|XM_009305864.1|/1e-103/PREDICTED: Danio rerio lymphocyte antigen 75 (ly75), mRNA	sp|O60449|LY75_HUMAN/0.0/Lymphocyte antigen 75 OS=Homo sapiens GN=LY75 PE=1 SV=3	dre:504036/0.0/ly75, im:7150926, si:dkey-78p20.2; lymphocyte antigen 75; K06559 lymphocyte antigen 75	NA	PS50041/14.298/C-type lectin domain profile.	NA
[2n]_852	gi|929061854|ref|XP_013998245.1|/0/PREDICTED: ral guanine nucleotide dissociation stimulator-like isoform X1 [Salmo salar]	NA	sp|Q03385|GNDS_MOUSE/0.0/Ral guanine nucleotide dissociation stimulator OS=Mus musculus GN=Ralgds PE=1 SV=2	sasa:106570436/0.0/ral guanine nucleotide dissociation stimulator-like; K08732 ral guanine nucleotide dissociation stimulator	NA	PTHR23113:SF35/5.7E-250/--	NA
[2n]_853	gi|966650424|gb|KTF85334.1|/0/hypothetical protein cypCar_00006443 [Cyprinus carpio]	NA	sp|P20929|NEBU_HUMAN/0.0/Nebulin OS=Homo sapiens GN=NEB PE=1 SV=5	mze:101486946/0.0/neb; nebulin; K18267 nebulin	NA	PS50002/17.167/Src homology 3 (SH3) domain profile.	NA
[2n]_854	gi|688574056|ref|XP_009303541.1|/0/PREDICTED: PERQ amino acid-rich with GYF domain-containing protein 1-like isoform X3 [Danio rerio]	NA	sp|Q99MR1|PERQ1_MOUSE/0.0/PERQ amino acid-rich with GYF domain-containing protein 1 OS=Mus musculus GN=Gigyf1 PE=1 SV=2	dre:100002679/0.0/gigyf1, si:ch73-360o10.1; GRB10 interacting GYF protein 1; K18730 PERQ amino acid-rich with GYF domain-containing protein	NA	PF02213/2.6E-19/GYF domain	NA
[2n]_855	gi|688564439|ref|XP_009301528.1|/0/PREDICTED: tight junction protein ZO-1 isoform X5 [Danio rerio]	gi|688564437|ref|XM_005168933.2|/0.0/PREDICTED: Danio rerio tight junction protein 1a (tjp1a), transcript variant X4, mRNA	sp|Q07157|ZO1_HUMAN/0.0/Tight junction protein ZO-1 OS=Homo sapiens GN=TJP1 PE=1 SV=3	oaa:100078517/0.0/TJP1; tight junction protein 1; K05701 tight junction protein 1	NA	SM00218/8.2E-51/Domain present in ZO-1 and Unc5-like netrin receptors	NA
[2n]_857	gi|528476373|ref|XP_005164763.1|/0/PREDICTED: ATP-binding cassette sub-family C member 9 isoform X4 [Danio rerio]	NA	sp|O60706|ABCC9_HUMAN/0.0/ATP-binding cassette sub-family C member 9 OS=Homo sapiens GN=ABCC9 PE=1 SV=2	dre:561160/0.0/abcc9, si:dkey-183c2.3, sur2; ATP-binding cassette, sub-family C (CFTR/MRP), member 9; K05033 ATP-binding cassette subfamily C (CFTR/MRP) member 9	YDR135c/0.0/---	PTHR24223:SF173/0.0/--	NA
[2n]_858	gi|688557408|ref|XP_009300161.1|/0/PREDICTED: rho guanine nucleotide exchange factor 12 isoform X2 [Danio rerio]	NA	sp|Q9NZN5|ARHGC_HUMAN/0.0/Rho guanine nucleotide exchange factor 12 OS=Homo sapiens GN=ARHGEF12 PE=1 SV=1	dre:571031/0.0/arhgef12b, arhgef12, si:ch211-142p3.1, si:dkey-70k11.3; Rho guanine nucleotide exchange factor (GEF) 12b; K07532 Rho guanine nucleotide exchange factor 12	SPAC1006.06/3e-21/---	PS50106/15.521/PDZ domain profile.	NA
[2n]_859	gi|929100059|ref|XP_014061071.1|/0/PREDICTED: utrophin-like isoform X5 [Salmo salar]	NA	sp|P46939|UTRO_HUMAN/0.0/Utrophin OS=Homo sapiens GN=UTRN PE=1 SV=2	cjc:100406331/0.0/DMD; dystrophin; K10366 dystrophin	BH3205/1e-08/---	PF09068/2.7E-39/EF hand	NA
[2n]_860	gi|966656125|gb|KTF90979.1|/0/hypothetical protein cypCar_00015488 [Cyprinus carpio]	NA	sp|Q92072|DNMT1_CHICK/0.0/DNA (cytosine-5)-methyltransferase 1 OS=Gallus gallus GN=DNMT1 PE=1 SV=1	dre:30430/0.0/dnmt1, cb1075, cb983, ddn, dmnt1, fb05h01, mta, wu:fb05h01; DNA (cytosine-5-)-methyltransferase 1; K00558 DNA (cytosine-5)-methyltransferase 1 [EC:2.1.1.37]	VC1649/9e-26/---	PTHR24256/2.7E-172/--	NA
[2n]_861	gi|688600464|ref|XP_009292615.1|/0/PREDICTED: microtubule-actin cross-linking factor 1 isoform X13 [Danio rerio]	NA	sp|Q9UPN3|MACF1_HUMAN/0.0/Microtubule-actin cross-linking factor 1, isoforms 1/2/3/5 OS=Homo sapiens GN=MACF1 PE=1 SV=4	dre:562190/0.0/macf1a, fc46g01, macf1, si:rp71-45k5.7, wu:fc46g01; microtubule-actin crosslinking factor 1a; K19827 microtuble-actin crosslinking factor 1	SPAC15A10.08/9e-48/---	SM00033/3.5E-21/Calponin homology domain	NA
[2n]_862	gi|688560896|ref|XP_009300771.1|/0/PREDICTED: microtubule-associated serine/threonine-protein kinase 2 isoform X5 [Danio rerio]	NA	sp|Q6P0Q8|MAST2_HUMAN/0.0/Microtubule-associated serine/threonine-protein kinase 2 OS=Homo sapiens GN=MAST2 PE=1 SV=2	dre:100001267/0.0/mast2, im:7150634; microtubule associated serine/threonine kinase 2; K08789 microtubule-associated serine/threonine kinase [EC:2.7.11.1]	YBL105c_2/2e-46/---	PS50106/14.496/PDZ domain profile.	NA
[2n]_863	gi|597779095|ref|XP_007253167.1|/0/PREDICTED: glutamate receptor ionotropic, kainate 5-like isoform X1 [Astyanax mexicanus]	NA	sp|Q63273|GRIK5_RAT/0.0/Glutamate receptor ionotropic, kainate 5 OS=Rattus norvegicus GN=Grik5 PE=1 SV=1	sasa:106588418/0.0/glutamate receptor ionotropic, kainate 5-like; K05205 glutamate receptor, ionotropic kainate 5	glnH/1e-07/---	PTHR18966:SF34/0.0/--	NA
[2n]_865	gi|528521633|ref|XP_002666892.3|/0/PREDICTED: serine/threonine-protein kinase WNK1 isoform X2 [Danio rerio]	NA	sp|P83741|WNK1_MOUSE/3e-153/Serine/threonine-protein kinase WNK1 OS=Mus musculus GN=Wnk1 PE=1 SV=2	dre:100318736/0.0/wnk1a, im:7165255; WNK lysine deficient protein kinase 1a; K08867 WNK lysine deficient protein kinase [EC:2.7.11.1]	SPAC14C4.03/6e-10/---	PTHR13902/5.4E-106/--	NA
[2n]_867	gi|966641548|gb|KTF76462.1|/0/hypothetical protein cypCar_00017218 [Cyprinus carpio]	gi|181331981|ref|NM_001123257.1|/0.0/Danio rerio small nuclear ribonucleoprotein 200 (U5) (snrnp200), mRNA	sp|F1LNJ2|U520_RAT/0.0/U5 small nuclear ribonucleoprotein 200 kDa helicase OS=Rattus norvegicus GN=Snrnp200 PE=1 SV=1	dre:799690/0.0/snrnp200, fb63a09, si:ch211-251j10.5, wu:fb63a09; small nuclear ribonucleoprotein 200 (U5); K12854 pre-mRNA-splicing helicase BRR2 [EC:3.6.4.13]	SPAC9.03c/0.0/---	SM00487/9.7E-32/DEAD-like helicases superfamily	NA
[2n]_868	gi|688532489|ref|XP_009289415.1|/0/PREDICTED: dynein heavy chain 6, axonemal [Danio rerio]	NA	sp|Q9C0G6|DYH6_HUMAN/0.0/Dynein heavy chain 6, axonemal OS=Homo sapiens GN=DNAH6 PE=1 SV=3	dre:100148193/0.0/dnah7l, dnah6, si:zc220f6.1; dynein, axonemal, heavy polypeptide 7 like; K10408 dynein heavy chain, axonemal	YKR054c/6e-123/---	PF12780/3.9E-83/P-loop containing dynein motor region D4	NA
[2n]_871	gi|238624120|ref|NP_001121770.2|/0/chromodomain-helicase-DNA-binding protein 1 [Danio rerio]	NA	sp|O14646|CHD1_HUMAN/0.0/Chromodomain-helicase-DNA-binding protein 1 OS=Homo sapiens GN=CHD1 PE=1 SV=2	dre:563236/0.0/chd1, si:dkey-106m21.4, wu:fc26h11, wu:fk85d05, zgc:173506; chromodomain helicase DNA binding protein 1; K11367 chromodomain-helicase-DNA-binding protein 1 [EC:3.6.4.12]	SPAC1783.05/0.0/---	PTHR10799:SF535/0.0/--	NA
[2n]_872	gi|688583513|ref|XP_009305767.1|/0/PREDICTED: proteasome activator complex subunit 4A isoform X2 [Danio rerio]	NA	sp|F1QFR9|PSM4A_DANRE/0.0/Proteasome activator complex subunit 4A OS=Danio rerio GN=psme4a PE=3 SV=2	dre:793897/0.0/psme4a, si:ch73-101f17.1; proteasome activator subunit 4a; K06699 proteasome activator subunit 4	NA	PTHR32170:SF3/8.7E-158/--	NA
[2n]_874	gi|688566086|ref|XP_009301877.1|/0/PREDICTED: myotubularin-related protein 13 isoform X2 [Danio rerio]	NA	sp|Q86WG5|MTMRD_HUMAN/0.0/Myotubularin-related protein 13 OS=Homo sapiens GN=SBF2 PE=1 SV=1	dre:378456/0.0/sbf2, cmt4b2; SET binding factor 2; K18061 myotubularin-related protein 5/13	NA	SM00799/8.0E-39/Domain found in a variety of signalling proteins, always encircled by uDENN and dDENN	NA
[2n]_875	gi|73611914|ref|NP_001027010.1|/0/rho guanine nucleotide exchange factor 11 [Danio rerio] &gt;gi|34304609|gb|AAQ63410.1| PDZ-RhoGEF [Danio rerio]	NA	sp|O15085|ARHGB_HUMAN/3e-166/Rho guanine nucleotide exchange factor 11 OS=Homo sapiens GN=ARHGEF11 PE=1 SV=1	dre:565268/0.0/arhgef11; Rho guanine nucleotide exchange factor (GEF) 11; K12331 Rho guanine nucleotide exchange factor 11	SPAC1006.06/1e-18/---	PTHR12673:SF111/1.9E-286/--	biological_process:GO:0007368//determination of left/right symmetry;GO:0035556//intracellular signal transduction;GO:0032956//regulation of actin cytoskeleton organization;GO:0001539//cilium or flagellum-dependent cell motility;GO:0048840//otolith development;GO:0009966//regulation of signal transduction;GO:0043149//stress fiber assembly;cellular_component:GO:0005622//intracellular;molecular_func…
[2n]_876	gi|688581884|ref|XP_009305370.1|/0/PREDICTED: LOW QUALITY PROTEIN: CUB and sushi domain-containing protein 1, partial [Danio rerio]	NA	sp|Q96PZ7|CSMD1_HUMAN/0.0/CUB and sushi domain-containing protein 1 OS=Homo sapiens GN=CSMD1 PE=1 SV=2	sasa:106612532/0.0/CUB and sushi domain-containing protein 1-like; K17495 CUB and sushi domain-containing protein	NA	PS50923/10.954/Sushi/CCP/SCR domain profile.	NA
[2n]_877	gi|597759254|ref|XP_007241309.1|/0/PREDICTED: phosphatidylinositol 4-kinase alpha isoform X2 [Astyanax mexicanus]	NA	sp|P42356|PI4KA_HUMAN/0.0/Phosphatidylinositol 4-kinase alpha OS=Homo sapiens GN=PI4KA PE=1 SV=3	mze:101469810/0.0/pi4ka; phosphatidylinositol 4-kinase alpha; K00888 phosphatidylinositol 4-kinase A [EC:2.7.1.67]	SPBC577.06c/2e-132/---	PTHR10048:SF58/0.0/--	NA
[2n]_878	gi|966651083|gb|KTF85985.1|/0/hypothetical protein cypCar_00023242 [Cyprinus carpio]	NA	sp|Q6P539|F222B_MOUSE/2e-170/Protein FAM222B OS=Mus musculus GN=Fam222b PE=2 SV=2	dre:30429/8e-89/mylpfa, cb46, mlc2f, mylz2, sb:cb46; myosin light chain, phosphorylatable, fast skeletal muscle a; K12758 fast skeletal myosin light chain 2	ECU03g1570/6e-17/---	PF15258/3.3E-148/Protein family of FAM222A	NA
[2n]_879	gi|41054033|ref|NP_956189.1|/0/nuclear factor of activated T-cells 5 [Danio rerio] &gt;gi|37589065|gb|AAH58868.1| Nuclear factor of activated T-cells 5, tonicity-responsive [Danio rerio]	NA	sp|O94916|NFAT5_HUMAN/0.0/Nuclear factor of activated T-cells 5 OS=Homo sapiens GN=NFAT5 PE=1 SV=1	dre:334390/0.0/nfat5a, nfat5, wu:fi46f11, zgc:63502; nuclear factor of activated T-cells 5, tonicity-responsive a; K17335 nuclear factor of activated T-cells 5	YBR112c/1e-08/---	PS50254/19.171/NF-kappa-B/Rel/dorsal domain profile.	biological_process:GO:0006355//regulation of transcription, DNA-templated;cellular_component:GO:0005634//nucleus;molecular_function:GO:0003700//transcription factor activity, sequence-specific DNA binding;
[2n]_883	gi|966662941|gb|KTF97221.1|/0/hypothetical protein cypCar_00022592 [Cyprinus carpio]	NA	sp|Q5U249|ELYS_XENLA/0.0/Protein ELYS OS=Xenopus laevis GN=ahctf1 PE=1 SV=1	adf:107339062/6e-23/mucin-5AC-like; K21125 mucin-5AC	NA	PTHR21583/2.6E-174/--	NA
[2n]_884	gi|528483214|ref|XP_005168819.1|/0/PREDICTED: polybromo 1, like isoform X1 [Danio rerio]	NA	sp|Q86U86|PB1_HUMAN/0.0/Protein polybromo-1 OS=Homo sapiens GN=PBRM1 PE=1 SV=1	dre:445141/0.0/pbrm1l, pb1, zgc:100857, zgc:113882; polybromo 1, like; K11757 protein polybromo-1	SPBC1734.15/2e-32/---	PF00505/1.4E-13/HMG (high mobility group) box	NA
[2n]_885	gi|688588465|ref|XP_009290044.1|/0/PREDICTED: neurofibromin isoform X8 [Danio rerio]	NA	sp|P97526|NF1_RAT/0.0/Neurofibromin OS=Rattus norvegicus GN=Nf1 PE=1 SV=1	dre:326708/0.0/nf1a, fe06d03, hm:zehn0874, nf1, wu:fe06d03, zehn0874; neurofibromin 1a; K08052 neurofibromin 1	NA	PTHR10194/3.2E-232/--	NA
[2n]_886	gi|528505563|ref|XP_003200351.2|/0/PREDICTED: tudor domain-containing protein 6-like isoform X2 [Danio rerio]	gi|95113932|gb|DQ501283.1|/1e-123/Hypophthalmichthys molitrix pi-class glutathione S-transferase mRNA, complete cds >gi|239509204|gb|GQ120531.1| Hypophthalmichthys nobilis glutathione S-transferase pi mRNA, complete cds	sp|P61407|TDRD6_MOUSE/1e-70/Tudor domain-containing protein 6 OS=Mus musculus GN=Tdrd6 PE=1 SV=1	dre:100536102/0.0/fj98d01, wu:fj98d01; si:ch211-189e2.3; K18405 tudor domain-containing protein 1/4/6/7	NA	PF00567/7.7E-16/Tudor domain	NA
[2n]_889	gi|929116283|ref|XP_014069620.1|/0/PREDICTED: latent-transforming growth factor beta-binding protein 4-like isoform X2 [Salmo salar]	NA	sp|Q8K4G1|LTBP4_MOUSE/0.0/Latent-transforming growth factor beta-binding protein 4 OS=Mus musculus GN=Ltbp4 PE=2 SV=2	dre:100333499/0.0/ltbp4; latent-transforming growth factor beta-binding protein 4; K08023 latent transforming growth factor beta binding protein 2/3/4	NA	PS01187/-/Calcium-binding EGF-like domain signature.	NA
[2n]_891	gi|688563983|ref|XP_009301409.1|/0/PREDICTED: sushi, von Willebrand factor type A, EGF and pentraxin domain-containing protein 1 isoform X2 [Danio rerio]	NA	sp|Q4LDE5|SVEP1_HUMAN/0.0/Sushi, von Willebrand factor type A, EGF and pentraxin domain-containing protein 1 OS=Homo sapiens GN=SVEP1 PE=1 SV=3	dre:567357/0.0/svep1; sushi, von Willebrand factor type A, EGF and pentraxin domain containing 1; K17495 CUB and sushi domain-containing protein	NA	PTHR19325:SF43/0.0/--	NA
[2n]_892	gi|688602696|ref|XP_009293043.1|/0/PREDICTED: serine/threonine-protein kinase MRCK alpha isoform X3 [Danio rerio]	NA	sp|Q5VT25|MRCKA_HUMAN/0.0/Serine/threonine-protein kinase MRCK alpha OS=Homo sapiens GN=CDC42BPA PE=1 SV=1	dre:566003/0.0/fb82d10, wu:fb82d10, zgc:174985; si:ch211-89p3.3; K16307 serine/threonine-protein kinase MRCK [EC:2.7.11.1]	ECU01g1320/6e-81/---	PTHR22988/0.0/--	NA
[2n]_894	gi|528314530|dbj|BAN66738.1|/0/pumilio1 [Danio rerio]	gi|723802096|ref|NM_001277119.2|/0.0/Danio rerio pumilio RNA-binding family member 1 (pum1), mRNA	sp|Q2VB19|PUM1_CHICK/0.0/Pumilio homolog 1 OS=Gallus gallus GN=PUM1 PE=2 SV=1	dre:394176/0.0/pum1, fb96a03, pumilio1, si:ch211-285e16.1, wu:fb96a03, wu:fb96a08, zgc:63671; pumilio RNA-binding family member 1; K17943 pumilio RNA-binding family	SPAC1687.22c/3e-89/---	PTHR12537/1.8E-267/--	NA
[2n]_896	gi|158517898|ref|NP_956570.2|/0/nuclear receptor corepressor 1 [Danio rerio] &gt;gi|118176016|gb|ABK76313.1| nuclear receptor co-repressor [Danio rerio]	NA	sp|Q4KKX4|NCOR1_XENTR/0.0/Nuclear receptor corepressor 1 OS=Xenopus tropicalis GN=ncor1 PE=2 SV=1	dre:393246/0.0/ncor1, ncor, zgc:56355; nuclear receptor corepressor 1; K04650 nuclear receptor co-repressor 1	NA	PS51293/19.739/SANT domain profile.	biological_process:GO:0009952//anterior/posterior pattern specification;cellular_component:GO:0005634//nucleus;molecular_function:GO:0003677//DNA binding;GO:0003682//chromatin binding;
[2n]_897	gi|966670909|gb|KTG04290.1|/0/hypothetical protein cypCar_00014226 [Cyprinus carpio]	NA	sp|Q9H2Y7|ZN106_HUMAN/0.0/Zinc finger protein 106 OS=Homo sapiens GN=ZNF106 PE=1 SV=1	cin:100178710/1e-29/uncharacterized LOC100178710; K18188 protein PET117	all0438_2/2e-17/---	SM00355/0.22/zinc finger	NA
[2n]_898	gi|915668473|gb|KOC70130.1|/2.83966e-104/Paternally-expressed gene 3 protein [Habropoda laboriosa]	NA	sp|P98088|MUC5A_HUMAN/2e-43/Mucin-5AC (Fragments) OS=Homo sapiens GN=MUC5AC PE=1 SV=3	myb:102241796/4e-71/MUC2; mucin 2, oligomeric mucus/gel-forming; K10955 intestinal mucin-2	YBR112c/2e-17/---	NA	NA
[2n]_899	gi|190339182|gb|AAI63550.1|/0/Robo1 protein [Danio rerio]	NA	sp|O89026|ROBO1_MOUSE/0.0/Roundabout homolog 1 OS=Mus musculus GN=Robo1 PE=1 SV=1	dre:30769/0.0/robo1, SAG4A; roundabout, axon guidance receptor, homolog 1 (Drosophila); K06753 roundabout, axon guidance receptor 1	NA	PS50835/12.84/Ig-like domain profile.	NA
[2n]_903	gi|528513704|ref|XP_005161298.1|/0/PREDICTED: rapamycin-insensitive companion of mTOR isoform X2 [Danio rerio]	NA	sp|Q6R327|RICTR_HUMAN/0.0/Rapamycin-insensitive companion of mTOR OS=Homo sapiens GN=RICTOR PE=1 SV=1	dre:561835/0.0/rictorb, rictor, si:dkey-120e24.2; RPTOR independent companion of MTOR, complex 2b; K08267 rapamycin-insensitive companion of mTOR	NA	PF14663/6.4E-37/Rapamycin-insensitive companion of mTOR RasGEF_N domain	NA
[2n]_904	gi|966648422|gb|KTF83332.1|/0/hypothetical protein cypCar_00009719 [Cyprinus carpio]	NA	sp|Q8WZ42|TITIN_HUMAN/0.0/Titin OS=Homo sapiens GN=TTN PE=1 SV=4	dre:100001684/0.0/ttnb, TTN, hm:zeh1256r, im:6911926, si:dZ167C3.1, si:dz249n21.1, ttnl, wu:fc09a12; titin b; K12567 titin [EC:2.7.11.1]	SPAC14C4.03/8e-22/---	PS50853/21.215/Fibronectin type-III domain profile.	NA
[2n]_906	gi|966639233|gb|KTF74337.1|/0/hypothetical protein cypCar_00032432 [Cyprinus carpio]	NA	sp|Q8JFV4|HTR5A_DANRE/0.0/HEAT repeat-containing protein 5A OS=Danio rerio GN=heatr5a PE=2 SV=1	NA	NA	PTHR21663/0.0/--	NA
[2n]_907	gi|688579070|ref|XP_009304741.1|/0/PREDICTED: ankyrin-3 isoform X21 [Danio rerio]	NA	sp|Q12955|ANK3_HUMAN/0.0/Ankyrin-3 OS=Homo sapiens GN=ANK3 PE=1 SV=3	dre:100126016/0.0/ank3b, ank3, zgc:171763; ankyrin 3b; K10380 ankyrin	all2748/3e-47/---	SM00218/4.8E-58/Domain present in ZO-1 and Unc5-like netrin receptors	NA
[2n]_908	gi|966669614|gb|KTG02995.1|/0/hypothetical protein cypCar_00021553 [Cyprinus carpio]	NA	sp|Q9JIH7|WNK1_RAT/0.0/Serine/threonine-protein kinase WNK1 OS=Rattus norvegicus GN=Wnk1 PE=1 SV=2	dre:100318736/0.0/wnk1a, im:7165255; WNK lysine deficient protein kinase 1a; K08867 WNK lysine deficient protein kinase [EC:2.7.11.1]	CAC1728_1/3e-19/---	PTHR13902:SF46/1.0E-177/--	NA
[2n]_909	gi|966704483|gb|KTG36724.1|/0/hypothetical protein cypCar_00009287 [Cyprinus carpio]	NA	sp|Q96L91|EP400_HUMAN/0.0/E1A-binding protein p400 OS=Homo sapiens GN=EP400 PE=1 SV=4	dre:562355/0.0/ep400, si:ch211-227i14.2; E1A binding protein p400; K11320 E1A-binding protein p400 [EC:3.6.4.-]	YDR334w/1e-49/---	PF00271/5.1E-7/Helicase conserved C-terminal domain	NA
[2n]_910	gi|597779095|ref|XP_007253167.1|/0/PREDICTED: glutamate receptor ionotropic, kainate 5-like isoform X1 [Astyanax mexicanus]	NA	sp|Q63273|GRIK5_RAT/0.0/Glutamate receptor ionotropic, kainate 5 OS=Rattus norvegicus GN=Grik5 PE=1 SV=1	sasa:106588418/0.0/glutamate receptor ionotropic, kainate 5-like; K05205 glutamate receptor, ionotropic kainate 5	NA	PTHR18966:SF34/5.6E-182/--	NA
[2n]_911	gi|528504893|ref|XP_005158460.1|/0/PREDICTED: rho GTPase-activating protein 33-like isoform X2 [Danio rerio]	NA	sp|Q6GPD0|RHG32_XENLA/0.0/Rho GTPase-activating protein 32 OS=Xenopus laevis GN=arhgap32 PE=2 SV=1	dre:569720/0.0/arhgap33, wu:fc76f02; Rho GTPase activating protein 33; K20647 Rho GTPase-activating protein 32	NA	PF14604/1.8E-8/Variant SH3 domain	NA
[2n]_912	gi|688560772|ref|XP_009300759.1|/0/PREDICTED: dedicator of cytokinesis protein 7 isoform X13 [Danio rerio]	NA	sp|Q96N67|DOCK7_HUMAN/0.0/Dedicator of cytokinesis protein 7 OS=Homo sapiens GN=DOCK7 PE=1 SV=4	obi:106881525/7e-13/dedicator of cytokinesis protein 1-like; K13708 dedicator of cytokinesis protein 1	NA	PF14429/2.9E-47/C2 domain in Dock180 and Zizimin proteins	NA
[2n]_913	gi|586963377|gb|AHK05976.1|/0/fatty acid synthase [Megalobrama amblycephala]	NA	sp|P12276|FAS_CHICK/0.0/Fatty acid synthase OS=Gallus gallus GN=FASN PE=1 SV=5	dre:559001/0.0/fasn, fj34h12, wu:fj34h12; fatty acid synthase; K00665 fatty acid synthase, animal type [EC:2.3.1.85]	ML2355/4e-39/---	SM00823/5.3E-8/Phosphopantetheine attachment site	NA
[2n]_914	gi|528491243|ref|XP_005155580.1|/0/PREDICTED: adenomatous polyposis coli protein isoform X1 [Danio rerio]	NA	sp|Q61315|APC_MOUSE/0.0/Adenomatous polyposis coli protein OS=Mus musculus GN=Apc PE=1 SV=1	dre:386762/0.0/apc, cb965, im:7150932, im:7152872; adenomatous polyposis coli; K02085 adenomatosis polyposis coli protein	NA	PTHR12607:SF11/0.0/--	NA
[2n]_916	gi|528499350|ref|XP_005157191.1|/0/PREDICTED: THO complex subunit 2 isoform X1 [Danio rerio]	NA	sp|Q8NI27|THOC2_HUMAN/0.0/THO complex subunit 2 OS=Homo sapiens GN=THOC2 PE=1 SV=2	dre:368417/0.0/thoc2, THO, Tho2, fb73e08, fd21d11, si:bz1o18.2, wu:fb73e08, wu:fd21d11; THO complex 2; K12879 THO complex subunit 2	YNL097c/1e-19/---	PF11732/1.5E-35/Transcription- and export-related complex subunit	NA
[2n]_918	gi|688578333|ref|XP_009304586.1|/0/PREDICTED: spectrin beta chain, non-erythrocytic 1 [Danio rerio]	NA	sp|Q62261|SPTB2_MOUSE/0.0/Spectrin beta chain, non-erythrocytic 1 OS=Mus musculus GN=Sptbn1 PE=1 SV=2	dre:553451/0.0/sptbn1; spectrin beta, non-erythrocytic 1; K06115 spectrin beta	NA	SM00150/2.3E-6/Spectrin repeats	NA
[2n]_919	gi|688583513|ref|XP_009305767.1|/0/PREDICTED: proteasome activator complex subunit 4A isoform X2 [Danio rerio]	NA	sp|F1QFR9|PSM4A_DANRE/0.0/Proteasome activator complex subunit 4A OS=Danio rerio GN=psme4a PE=3 SV=2	dre:793897/0.0/psme4a, si:ch73-101f17.1; proteasome activator subunit 4a; K06699 proteasome activator subunit 4	NA	PF11919/3.3E-35/Domain of unknown function (DUF3437)	NA
[2n]_920	gi|992201025|ref|XP_015460465.1|/0/PREDICTED: probable E3 ubiquitin-protein ligase HERC1 [Astyanax mexicanus]	NA	sp|Q15751|HERC1_HUMAN/0.0/Probable E3 ubiquitin-protein ligase HERC1 OS=Homo sapiens GN=HERC1 PE=1 SV=2	sasa:106568497/0.0/probable E3 ubiquitin-protein ligase HERC1; K10594 E3 ubiquitin-protein ligase HERC1 [EC:2.3.2.26]	SPAC11G7.02/8e-29/---	PS50294/12.605/Trp-Asp (WD) repeats circular profile.	NA
[2n]_922	gi|657542291|ref|XP_008276916.1|/0/PREDICTED: E3 ubiquitin-protein ligase UBR3 isoform X2 [Stegastes partitus]	NA	sp|Q6ZT12|UBR3_HUMAN/0.0/E3 ubiquitin-protein ligase UBR3 OS=Homo sapiens GN=UBR3 PE=2 SV=2	dre:553247/0.0/ubr3, fb72f06, wu:fb72f06; ubiquitin protein ligase E3 component n-recognin 3; K11978 E3 ubiquitin-protein ligase UBR3 [EC:2.3.2.27]	NA	PS50089/8.713/Zinc finger RING-type profile.	NA
[2n]_924	gi|295789013|ref|NP_001171405.1|/0/zinc finger transcription factor Trps1 [Danio rerio] &gt;gi|290759652|gb|ADD54453.1| transcription factor Trps1 [Danio rerio]	gi|685042154|emb|LN590679.1|/0.0/Cyprinus carpio genome assembly common carp genome, scaffold: LG24, chromosome: 24	sp|Q9UHF7|TRPS1_HUMAN/0.0/Zinc finger transcription factor Trps1 OS=Homo sapiens GN=TRPS1 PE=1 SV=2	oaa:100084508/5e-15/transcription factor GATA-4-like; K09183 GATA-binding protein 4	SPCC1393.08/1e-10/---	PTHR10071/0.0/--	NA
[2n]_926	gi|528518231|ref|XP_005162339.1|/0/PREDICTED: E3 ubiquitin-protein ligase HUWE1 isoform X5 [Danio rerio]	NA	sp|Q7Z6Z7|HUWE1_HUMAN/0.0/E3 ubiquitin-protein ligase HUWE1 OS=Homo sapiens GN=HUWE1 PE=1 SV=3	dre:559439/0.0/huwe1, sb:eu703, si:dkey-242a8.2; HECT, UBA and WWE domain containing 1; K10592 E3 ubiquitin-protein ligase HUWE1 [EC:2.3.2.26]	SPAC19D5.04/3e-121/---	PTHR11254/2.7E-116/--	NA
[2n]_927	gi|688594785|ref|XP_009291390.1|/0/PREDICTED: E3 ubiquitin-protein ligase HECTD1 isoform X5 [Danio rerio]	NA	sp|Q9ULT8|HECD1_HUMAN/0.0/E3 ubiquitin-protein ligase HECTD1 OS=Homo sapiens GN=HECTD1 PE=1 SV=3	dre:100002034/0.0/hectd1, si:dz142b24.4, wu:fc30d02, wu:fc49f09, wu:fd99d04, zgc:123053, zgc:92832; HECT domain containing 1; K12231 E3 ubiquitin-protein ligase HECTD1 [EC:2.3.2.26]	YKL010c/3e-36/---	PF00632/1.2E-72/HECT-domain (ubiquitin-transferase)	NA
[2n]_928	gi|688573727|ref|XP_009303491.1|/0/PREDICTED: protein unc-13 homolog B isoform X7 [Danio rerio]	gi|688573720|ref|XM_009305214.1|/0.0/PREDICTED: Danio rerio unc-13 homolog B (C. elegans) (unc13b), transcript variant X5, mRNA	sp|O14795|UN13B_HUMAN/0.0/Protein unc-13 homolog B OS=Homo sapiens GN=UNC13B PE=1 SV=2	tru:101076037/0.0/unc13b; unc-13 homolog B; K15293 protein unc-13 A/B/C	NA	PF06292/1.6E-32/Domain of Unknown Function (DUF1041)	NA
[2n]_929	gi|153792613|ref|NP_001093460.1|/0/death-associated protein kinase 1 [Danio rerio] &gt;gi|186970582|gb|ACC99357.1| death-associated protein kinase [Danio rerio]	NA	sp|P53355|DAPK1_HUMAN/0.0/Death-associated protein kinase 1 OS=Homo sapiens GN=DAPK1 PE=1 SV=6	dre:558314/0.0/dapk1, si:ch211-66i11.1, wu:fj09c03; death-associated protein kinase 1; K08803 death-associated protein kinase [EC:2.7.11.1]	all2748/3e-37/---	PF13857/3.2E-9/Ankyrin repeats (many copies)	biological_process:GO:0007165//signal transduction;GO:0006468//protein phosphorylation;molecular_function:GO:0004674//protein serine/threonine kinase activity;GO:0005524//ATP binding;
[2n]_930	gi|966701828|gb|KTG34069.1|/0/hypothetical protein cypCar_00027861 [Cyprinus carpio]	NA	sp|Q9NT68|TEN2_HUMAN/0.0/Teneurin-2 OS=Homo sapiens GN=TENM2 PE=1 SV=3	chx:102174827/2e-11/MUC5AC; mucin 5AC, oligomeric mucus/gel-forming; K21125 mucin-5AC	MA2045/4e-11/---	PF05593/5.1E-5/RHS Repeat	NA
[2n]_931	gi|884958339|ref|XP_012990951.1|/0/PREDICTED: A-kinase anchor protein 9 [Esox lucius]	NA	sp|Q99996|AKAP9_HUMAN/0.0/A-kinase anchor protein 9 OS=Homo sapiens GN=AKAP9 PE=1 SV=3	sasa:106570208/0.0/A-kinase anchor protein 9-like; K16551 A-kinase anchor protein 9	aq_1006/6e-20/---	PTHR18937/2.9E-55/--	NA
[2n]_932	gi|688577737|ref|XP_009304440.1|/0/PREDICTED: thrombospondin type-1 domain-containing protein 7B isoform X2 [Danio rerio]	NA	sp|Q69ZU6|THS7A_MOUSE/0.0/Thrombospondin type-1 domain-containing protein 7A OS=Mus musculus GN=Thsd7a PE=2 SV=2	asn:102380058/6e-37/ADAMTS20; ADAM metallopeptidase with thrombospondin type 1 motif 20; K09609 a disintegrin and metalloproteinase with thrombospondin motifs 20 [EC:3.4.24.-]	NA	PTHR11311:SF7/0.0/--	NA
[2n]_933	gi|966700933|gb|KTG33174.1|/0/hypothetical protein cypCar_00022609 [Cyprinus carpio]	NA	sp|Q9R1X5|MRP5_MOUSE/0.0/Multidrug resistance-associated protein 5 OS=Mus musculus GN=Abcc5 PE=1 SV=2	dre:336147/0.0/abcc5, fj51h02, si:ch1073-183g13.2, wu:fj51h02; ATP-binding cassette, sub-family C (CFTR/MRP), member 5; K05668 ATP-binding cassette, subfamily C (CFTR/MRP), member 5	YGR281w/5e-142/---	PS50929/19.103/ABC transporter integral membrane type-1 fused domain profile.	biological_process:GO:0055085//transmembrane transport;cellular_component:GO:0016021//integral component of membrane;molecular_function:GO:0005524//ATP binding;GO:0042626//ATPase activity, coupled to transmembrane movement of substances;
[2n]_934	gi|688563911|ref|XP_009301399.1|/0/PREDICTED: dynein heavy chain 2, axonemal [Danio rerio]	NA	sp|P0C6F1|DYH2_MOUSE/0.0/Dynein heavy chain 2, axonemal OS=Mus musculus GN=Dnah2 PE=2 SV=1	dre:556023/0.0/dnah2; dynein, axonemal, heavy chain 2; K10408 dynein heavy chain, axonemal	YKR054c/2e-116/---	PTHR10676/0.0/--	NA
[2n]_936	gi|992187016|ref|XP_015458978.1|/0/PREDICTED: kinesin-like protein KIF1C isoform X2 [Astyanax mexicanus]	NA	sp|O35071|KIF1C_MOUSE/0.0/Kinesin-like protein KIF1C OS=Mus musculus GN=Kif1c PE=2 SV=2	mze:101481352/0.0/kinesin-like protein KIF1C; K10392 kinesin family member 1	SPAC1834.07/2e-57/---	PTHR24115/4.9E-285/--	NA
[2n]_937	gi|347920999|ref|NP_991260.2|/0/plexin-D1 precursor [Danio rerio] &gt;gi|49339463|gb|AAT64905.1| plexin D1 [Danio rerio]	NA	sp|Q9Y4D7|PLXD1_HUMAN/0.0/Plexin-D1 OS=Homo sapiens GN=PLXND1 PE=1 SV=3	dre:402998/0.0/plxnd1, zgc:77379; plexin D1; K06822 plexin D	NA	PF01437/1.3E-8/Plexin repeat	biological_process:GO:0007165//signal transduction;GO:0035476//angioblast cell migration;GO:0048048//embryonic eye morphogenesis;GO:0001569//branching involved in blood vessel morphogenesis;GO:0002040//sprouting angiogenesis;cellular_component:GO:0005622//intracellular;GO:0016021//integral component of membrane;molecular_function:GO:0004872//receptor activity;
[2n]_940	gi|110005909|gb|ABG48500.1|/0/titin a [Danio rerio]	NA	sp|A2ASS6|TITIN_MOUSE/0.0/Titin OS=Mus musculus GN=Ttn PE=1 SV=1	dre:317731/0.0/ttn.2, fi20g08, si:busm1-258d18.1, si:dz258d18.1, ttn, ttna, wu:fi04b11, wu:fi20g08; titin, tandem duplicate 2; K12567 titin [EC:2.7.11.1]	SPAC14C4.03/2e-21/---	PS50835/7.086/Ig-like domain profile.	NA
[2n]_941	gi|966698383|gb|KTG30659.1|/0/hypothetical protein cypCar_00047124 [Cyprinus carpio]	NA	sp|Q9IBG7|KCP_XENLA/0.0/Kielin/chordin-like protein OS=Xenopus laevis GN=kcp PE=2 SV=1	ola:101160444/1e-52/alpha-tectorin-like; K18273 alpha-tectorin	NA	PS50184/10.917/VWFC domain profile.	NA
[2n]_942	gi|966709523|gb|KTG41761.1|/0/hypothetical protein cypCar_00003550 [Cyprinus carpio]	NA	sp|Q9EQ60|CAC1H_RAT/0.0/Voltage-dependent T-type calcium channel subunit alpha-1H OS=Rattus norvegicus GN=Cacna1h PE=2 SV=2	dre:560875/0.0/cacna1ha, sb:cb648; calcium channel, voltage-dependent, T type, alpha 1H subunit a; K04855 voltage-dependent calcium channel T type alpha-1H	BH1501/6e-25/---	PR01629/3.4E-6/T-type voltage-dependent calcium channel alpha-1 subunit signature	NA
[2n]_944	gi|929058496|ref|XP_013980907.1|/0/PREDICTED: RAB6A-GEF complex partner protein 1 [Salmo salar]	NA	sp|Q4ADV7|RIC1_HUMAN/0.0/Protein RIC1 homolog OS=Homo sapiens GN=KIAA1432 PE=1 SV=2	sasa:106561454/0.0/ric1; RIC1 homolog, RAB6A GEF complex partner 1; K20476 RAB6A-GEF complex partner protein 1	PM0926/6e-15/---	PTHR22746/0.0/--	NA
[2n]_945	gi|528490331|ref|XP_001921798.4|/0/PREDICTED: inactive phospholipase C-like protein 1 isoform X1 [Danio rerio]	NA	sp|Q15111|PLCL1_HUMAN/0.0/Inactive phospholipase C-like protein 1 OS=Homo sapiens GN=PLCL1 PE=1 SV=3	dre:563105/0.0/plcl1, si:dkey-15m21.1; phospholipase C-like 1; K15375 inactive phospholipase C-like protein 1	NA	PF00387/1.6E-25/Phosphatidylinositol-specific phospholipase C, Y domain	NA
[2n]_946	gi|326668450|ref|XP_002662342.2|/0/PREDICTED: alsin isoform X5 [Danio rerio]	NA	sp|Q96Q42|ALS2_HUMAN/0.0/Alsin OS=Homo sapiens GN=ALS2 PE=1 SV=2	dre:100318899/0.0/als2b, wu:fi21b09; amyotrophic lateral sclerosis 2b (juvenile); K04575 amyotrophic lateral sclerosis 2 protein	slr1485/3e-14/---	PF02493/2.5/MORN repeat	NA
[2n]_947	gi|189522549|ref|XP_699627.3|/0/PREDICTED: phosphatidylinositol 3,4,5-trisphosphate-dependent Rac exchanger 1 protein [Danio rerio]	gi|688568107|ref|XM_694535.7|/0.0/PREDICTED: Danio rerio phosphatidylinositol-3,4,5-trisphosphate-dependent Rac exchange factor 1 (prex1), mRNA	sp|Q8TCU6|PREX1_HUMAN/0.0/Phosphatidylinositol 3,4,5-trisphosphate-dependent Rac exchanger 1 protein OS=Homo sapiens GN=PREX1 PE=1 SV=3	dre:570984/0.0/prex1, b71c09, si:dkey-48j7.2, wu:fb71c09; phosphatidylinositol-3,4,5-trisphosphate-dependent Rac exchange factor 1; K12365 phosphatidylinositol-3,4,5-trisphosphate-dependent Rac exchanger 1 protein	SPAC1006.06/2e-12/---	PS50003/10.691/PH domain profile.	NA
[2n]_949	gi|326674057|ref|XP_002664603.2|/0/PREDICTED: serine-protein kinase ATM, partial [Danio rerio]	NA	sp|Q13315|ATM_HUMAN/0.0/Serine-protein kinase ATM OS=Homo sapiens GN=ATM PE=1 SV=4	dre:403064/0.0/atm; ATM serine/threonine kinase; K04728 ataxia telangiectasia mutated family protein [EC:2.7.11.1]	YBL088c/1e-67/---	PTHR11139:SF72/2.7E-136/--	NA
[2n]_952	gi|164523608|gb|ABY60839.1|/0/phosphatidylinositol phosphate 5-kinase type III isoform c [Danio rerio]	NA	sp|Q9Y2I7|FYV1_HUMAN/0.0/1-phosphatidylinositol 3-phosphate 5-kinase OS=Homo sapiens GN=PIKFYVE PE=1 SV=3	dre:337690/0.0/pikfyve, pip5k3, wu:fo93c03; phosphoinositide kinase, FYVE finger containing; K00921 1-phosphatidylinositol-3-phosphate 5-kinase [EC:2.7.1.150]	YFR019w_3/1e-78/---	PS50186/12.831/DEP domain profile.	biological_process:GO:0016310//phosphorylation;GO:0035556//intracellular signal transduction;GO:0044267//cellular protein metabolic process;GO:0046488//phosphatidylinositol metabolic process;cellular_component:GO:0016020//membrane;GO:0048471//perinuclear region of cytoplasm;molecular_function:GO:0016307//phosphatidylinositol phosphate kinase activity;GO:0005524//ATP binding;GO:0046872//metal ion …
[2n]_953	gi|688566383|ref|XP_009301949.1|/0/PREDICTED: multiple PDZ domain protein isoform X3 [Danio rerio]	NA	sp|Q8VBX6|MPDZ_MOUSE/0.0/Multiple PDZ domain protein OS=Mus musculus GN=Mpdz PE=1 SV=2	dre:101885491/0.0/mpdz; multiple PDZ domain crumbs cell polarity complex component; K06095 multiple PDZ domain protein	NA	SM00228/1.1E-17/Domain present in PSD-95, Dlg, and ZO-1/2.	NA
[2n]_955	gi|966712641|gb|KTG44879.1|/0/hypothetical protein cypCar_00006943 [Cyprinus carpio]	NA	sp|P22316|CAC1S_CYPCA/0.0/Dihydropyridine-sensitive L-type skeletal muscle calcium channel subunit alpha-1 OS=Cyprinus carpio PE=2 SV=1	dre:405791/0.0/cacna1sb, cacna1s; calcium channel, voltage-dependent, L type, alpha 1S subunit, b; K04857 voltage-dependent calcium channel L type alpha-1S	BH1501/1e-16/---	PTHR10037:SF190/1.4E-298/--	biological_process:GO:0070588//calcium ion transmembrane transport;GO:0034765//regulation of ion transmembrane transport;cellular_component:GO:0005891//voltage-gated calcium channel complex;molecular_function:GO:0005245//voltage-gated calcium channel activity;
[2n]_956	gi|688582169|ref|XP_009305454.1|/0/PREDICTED: uncharacterized protein KIAA1109 homolog isoform X10 [Danio rerio]	NA	sp|A2AAE1|K1109_MOUSE/0.0/Uncharacterized protein KIAA1109 OS=Mus musculus GN=Kiaa1109 PE=1 SV=4	NA	NA	PF10479/3.2E-125/Fragile site-associated protein C-terminus	NA
[2n]_958	gi|528491406|ref|XP_005155525.1|/0/PREDICTED: testis-expressed sequence 15 protein [Danio rerio] &gt;gi|528491408|ref|XP_002663332.3| PREDICTED: testis-expressed sequence 15 protein [Danio rerio] &gt;gi|688573258|ref|XP_009300623.1| PREDICTED: testis-expressed sequence 15 protein [Danio rerio]	NA	sp|Q9BXT5|TEX15_HUMAN/1e-49/Testis-expressed sequence 15 protein OS=Homo sapiens GN=TEX15 PE=2 SV=2	nvi:100120806/3e-10/serine-rich adhesin for platelets-like; K17582 antigen KI-67	NA	PTHR22380/6.2E-116/--	NA
[2n]_959	gi|966673762|gb|KTG07143.1|/0/hypothetical protein cypCar_00015285 [Cyprinus carpio]	NA	sp|Q91YM2|RHG35_MOUSE/0.0/Rho GTPase-activating protein 35 OS=Mus musculus GN=Arhgap35 PE=1 SV=3	dre:100004299/0.0/arhgap35; Rho GTPase activating protein 35; K05732 glucocorticoid receptor DNA-binding factor 1	NA	PS51676/9.046/FF domain profile.	NA
[2n]_962	gi|688563911|ref|XP_009301399.1|/0/PREDICTED: dynein heavy chain 2, axonemal [Danio rerio]	NA	sp|Q9P225|DYH2_HUMAN/0.0/Dynein heavy chain 2, axonemal OS=Homo sapiens GN=DNAH2 PE=2 SV=3	dre:556023/0.0/dnah2; dynein, axonemal, heavy chain 2; K10408 dynein heavy chain, axonemal	YKR054c/2e-100/---	PF08393/3.0E-142/Dynein heavy chain, N-terminal region 2	NA
[2n]_963	gi|498957192|ref|XP_004544733.1|/0/PREDICTED: CAP-Gly domain-containing linker protein 1 isoform X4 [Maylandia zebra]	gi|688557939|ref|XM_009301994.1|/0.0/PREDICTED: Danio rerio CAP-GLY domain containing linker protein 1a (clip1a), transcript variant X3, mRNA	sp|O42184|CLIP1_CHICK/0.0/CAP-Gly domain-containing linker protein 1 OS=Gallus gallus GN=CLIP1 PE=2 SV=1	mze:101463599/0.0/clip1; CAP-Gly domain containing linker protein 1; K10421 CAP-Gly domain-containing linker protein 1	MK0690/1e-19/---	PTHR18916/1.5E-102/--	NA
[2n]_964	gi|973137734|ref|XP_015212649.1|/0/PREDICTED: zinc finger protein 236 isoform X1 [Lepisosteus oculatus]	NA	sp|Q9UL36|ZN236_HUMAN/0.0/Zinc finger protein 236 OS=Homo sapiens GN=ZNF236 PE=2 SV=2	dre:103910897/6e-156/gastrula zinc finger protein XlCGF8.2DB-like; K09228 KRAB domain-containing zinc finger protein	SPAC144.09c/1e-22/---	PS00028/-/Zinc finger C2H2 type domain signature.	NA
[2n]_967	gi|688564446|ref|XP_009301530.1|/0/PREDICTED: tight junction protein ZO-1 isoform X8 [Danio rerio]	NA	sp|O97758|ZO1_CANFA/0.0/Tight junction protein ZO-1 OS=Canis familiaris GN=TJP1 PE=1 SV=1	xma:102224296/0.0/tight junction protein ZO-1-like; K05701 tight junction protein 1	NA	PS50106/17.049/PDZ domain profile.	NA
[2n]_968	gi|597765560|ref|XP_007246681.1|/0/PREDICTED: talin-2 [Astyanax mexicanus]	NA	sp|Q9Y4G6|TLN2_HUMAN/0.0/Talin-2 OS=Homo sapiens GN=TLN2 PE=1 SV=4	sasa:106561152/0.0/talin-2-like; K06271 talin	NA	PTHR19981/0.0/--	NA
[2n]_969	gi|528521633|ref|XP_002666892.3|/0/PREDICTED: serine/threonine-protein kinase WNK1 isoform X2 [Danio rerio]	NA	sp|Q9JIH7|WNK1_RAT/0.0/Serine/threonine-protein kinase WNK1 OS=Rattus norvegicus GN=Wnk1 PE=1 SV=2	dre:100318736/0.0/wnk1a, im:7165255; WNK lysine deficient protein kinase 1a; K08867 WNK lysine deficient protein kinase [EC:2.7.11.1]	CAC1728_1/6e-19/---	PF00069/5.0E-52/Protein kinase domain	NA
[2n]_970	gi|688561622|ref|XP_009300918.1|/0/PREDICTED: E3 ubiquitin-protein ligase HERC2, partial [Danio rerio]	NA	sp|O95714|HERC2_HUMAN/0.0/E3 ubiquitin-protein ligase HERC2 OS=Homo sapiens GN=HERC2 PE=1 SV=2	dre:558479/0.0/herc2, fd13h10, wu:fd13h10; HECT and RLD domain containing E3 ubiquitin protein ligase 2; K10595 E3 ubiquitin-protein ligase HERC2 [EC:2.3.2.26]	SPAC11G7.02/2e-30/---	PF00632/4.2E-58/HECT-domain (ubiquitin-transferase)	NA
[2n]_971	gi|966638008|gb|KTF73112.1|/0/hypothetical protein cypCar_00032009 [Cyprinus carpio]	NA	sp|Q5VU65|P210L_HUMAN/0.0/Nuclear pore membrane glycoprotein 210-like OS=Homo sapiens GN=NUP210L PE=2 SV=1	acs:100556083/0.0/nup210l; nucleoporin 210 like; K14314 nuclear pore complex protein Nup210	ECU03g1430/3e-31/---	PF02368/3.2E-7/Bacterial Ig-like domain (group 2)	NA
[2n]_973	gi|688572293|ref|XP_009303197.1|/0/PREDICTED: titin isoform X6 [Danio rerio]	NA	sp|A2ASS6|TITIN_MOUSE/0.0/Titin OS=Mus musculus GN=Ttn PE=1 SV=1	dre:100001684/0.0/ttnb, TTN, hm:zeh1256r, im:6911926, si:dZ167C3.1, si:dz249n21.1, ttnl, wu:fc09a12; titin b; K12567 titin [EC:2.7.11.1]	jhp0683/1e-06/---	SM00408/0.01/Immunoglobulin C-2 Type	NA
[2n]_975	gi|528471505|ref|XP_005171370.1|/0/PREDICTED: chromodomain-helicase-DNA-binding protein 8 isoform X2 [Danio rerio]	NA	sp|B0R0I6|CHD8_DANRE/0.0/Chromodomain-helicase-DNA-binding protein 8 OS=Danio rerio GN=chd8 PE=3 SV=2	dre:568214/0.0/chd8, CHD-8, si:ch211-10e2.6, wu:fi45h08; chromodomain helicase DNA binding protein 8; K04494 chromodomain helicase DNA binding protein 8 [EC:3.6.4.12]	ECU01g0350/0.0/---	SM00298/4.4E-10/Chromatin organization modifier domain	NA
[2n]_976	gi|966646770|gb|KTF81680.1|/0/hypothetical protein cypCar_00017835 [Cyprinus carpio]	NA	sp|Q5NCX5|NEUL4_MOUSE/0.0/Neuralized-like protein 4 OS=Mus musculus GN=Neurl4 PE=2 SV=1	dre:555331/0.0/neurl4, sb:eu380; neuralized E3 ubiquitin protein ligase 4; K16777 neuralized-like protein 4	XF0818/2e-09/---	PTHR12429/0.0/--	NA
[2n]_979	gi|528499350|ref|XP_005157191.1|/0/PREDICTED: THO complex subunit 2 isoform X1 [Danio rerio]	NA	sp|B0KWH8|THOC2_CALJA/0.0/THO complex subunit 2 OS=Callithrix jacchus GN=THOC2 PE=3 SV=1	dre:368417/0.0/thoc2, THO, Tho2, fb73e08, fd21d11, si:bz1o18.2, wu:fb73e08, wu:fd21d11; THO complex 2; K12879 THO complex subunit 2	SPAC140.02/2e-10/---	PF16134/1.7E-62/THO complex subunit 2 N-terminus	NA
[2n]_980	gi|597767142|ref|XP_007247432.1|/0/PREDICTED: cullin-9 isoform X3 [Astyanax mexicanus]	NA	sp|Q8IWT3|CUL9_HUMAN/0.0/Cullin-9 OS=Homo sapiens GN=CUL9 PE=1 SV=2	sasa:106605930/0.0/cullin-9-like; K11970 p53-associated parkin-like cytoplasmic protein	SPAC17G6.12/1e-10/---	PF03256/3.5E-10/Anaphase-promoting complex, subunit 10 (APC10)	NA
[2n]_981	gi|688612066|ref|XP_009295238.1|/0/PREDICTED: E3 ubiquitin-protein ligase HUWE1 isoform X6 [Danio rerio]	NA	sp|Q7Z6Z7|HUWE1_HUMAN/0.0/E3 ubiquitin-protein ligase HUWE1 OS=Homo sapiens GN=HUWE1 PE=1 SV=3	dre:559439/0.0/huwe1, sb:eu703, si:dkey-242a8.2; HECT, UBA and WWE domain containing 1; K10592 E3 ubiquitin-protein ligase HUWE1 [EC:2.3.2.26]	SPAC19D5.04/5e-34/---	PTHR11254/0.0/--	NA
[2n]_982	gi|829569653|ref|NP_998132.2|/0/protocadherin Fat 1 precursor [Danio rerio]	NA	sp|Q14517|FAT1_HUMAN/0.0/Protocadherin Fat 1 OS=Homo sapiens GN=FAT1 PE=1 SV=2	dre:406172/0.0/fat1a, fat, fat1; FAT atypical cadherin 1a; K16506 protocadherin Fat 1/2/3	NA	PR00205/2.8E-27/Cadherin signature	NA
[2n]_985	gi|966710020|gb|KTG42258.1|/0/hypothetical protein cypCar_00033201 [Cyprinus carpio]	gi|688601251|ref|XM_005160329.2|/0.0/PREDICTED: Danio rerio si:ch73-212j7.1 (si:ch73-212j7.1), transcript variant X3, mRNA	sp|A0JM08|C170B_XENTR/0.0/Centrosomal protein of 170 kDa protein B OS=Xenopus tropicalis GN=cep170b PE=2 SV=1	dre:100318353/0.0/si:ch73-212j7.1; K16463 centrosomal protein CEP170	NA	PTHR15715:SF18/2.4E-243/--	NA
[2n]_986	gi|688564361|ref|XP_009301517.1|/0/PREDICTED: probable E3 ubiquitin-protein ligase HERC1 isoform X5 [Danio rerio]	NA	sp|Q15751|HERC1_HUMAN/0.0/Probable E3 ubiquitin-protein ligase HERC1 OS=Homo sapiens GN=HERC1 PE=1 SV=2	dre:336598/0.0/herc1, wu:fb14f01; HECT and RLD domain containing E3 ubiquitin protein ligase family member 1; K10594 E3 ubiquitin-protein ligase HERC1 [EC:2.3.2.26]	SPAC19D5.04/4e-36/---	PTHR22870/1.7E-258/--	NA
[2n]_987	gi|734649014|ref|XP_010753765.1|/0/PREDICTED: misshapen-like kinase 1 [Larimichthys crocea]	NA	sp|Q8N4C8|MINK1_HUMAN/0.0/Misshapen-like kinase 1 OS=Homo sapiens GN=MINK1 PE=1 SV=2	tru:101066508/0.0/mink1; misshapen like kinase 1; K04413 misshapen/NIK-related kinase [EC:2.7.11.1]	YKL032c/1e-07/---	PS50219/22.918/Citron homology (CNH) domain profile.	NA
[2n]_989	gi|688555611|ref|XP_009299875.1|/0/PREDICTED: rho guanine nucleotide exchange factor 28 isoform X3 [Danio rerio]	NA	sp|P0C6P5|ARG28_RAT/0.0/Rho guanine nucleotide exchange factor 28 OS=Rattus norvegicus GN=Arhgef28 PE=1 SV=1	dre:559941/0.0/arhgef28, rgnef, si:ch211-1o14.5; Rho guanine nucleotide exchange factor (GEF) 28; K21072 A-kinase anchor protein 28	YLR371w/6e-09/---	SM00325/1.2E-55/Guanine nucleotide exchange factor for Rho/Rac/Cdc42-like GTPases	NA
[2n]_990	gi|348041363|ref|NP_001004584.2|/1.90522e-76/serum deprivation-response protein [Danio rerio]	NA	sp|O95810|SDPR_HUMAN/4e-41/Serum deprivation-response protein OS=Homo sapiens GN=SDPR PE=1 SV=3	cmk:103189174/2e-28/ptrf; polymerase I and transcript release factor; K19387 polymerase I and transcript release factor	NA	PTHR15240/2.0E-83/--	NA
[2n]_993	gi|688587046|ref|XP_009289749.1|/0/PREDICTED: Down syndrome cell adhesion molecule isoform X1 [Danio rerio]	NA	sp|Q8VHZ8|DSCAM_RAT/0.0/Down syndrome cell adhesion molecule homolog OS=Rattus norvegicus GN=Dscam PE=1 SV=1	dre:386937/0.0/dscamb, fm10g02, si:ch211-69g13.1, wu:fm10g02; Down syndrome cell adhesion molecule b; K06767 Down syndrome cell adhesion molecule	NA	PS50835/12.295/Ig-like domain profile.	NA
[2n]_995	gi|929118005|ref|XP_014070541.1|/0/PREDICTED: eukaryotic translation initiation factor 4 gamma 1-like isoform X12 [Salmo salar]	NA	sp|Q6NZJ6|IF4G1_MOUSE/0.0/Eukaryotic translation initiation factor 4 gamma 1 OS=Mus musculus GN=Eif4g1 PE=1 SV=1	sasa:106613115/0.0/eukaryotic translation initiation factor 4 gamma 1-like; K03260 translation initiation factor 4G	STM0960/2e-08/---	PTHR23253/0.0/--	NA
[2n]_999	gi|831271740|ref|XP_012670727.1|/0/PREDICTED: unconventional myosin-XVIIIb isoform X2 [Clupea harengus]	NA	sp|Q8IUG5|MY18B_HUMAN/0.0/Unconventional myosin-XVIIIb OS=Homo sapiens GN=MYO18B PE=1 SV=1	tru:101071504/0.0/myo18b; myosin XVIIIB; K10362 myosin XVIII	SPCC645.05c/1e-74/---	PF00063/7.6E-28/Myosin head (motor domain)	NA
[2n]_1000	gi|688582802|ref|XP_009305609.1|/0/PREDICTED: inactive ubiquitin carboxyl-terminal hydrolase 54 isoform X3 [Danio rerio]	NA	sp|Q8BL06|UBP54_MOUSE/0.0/Inactive ubiquitin carboxyl-terminal hydrolase 54 OS=Mus musculus GN=Usp54 PE=2 SV=2	dpe:Dper_GL26826/2e-12/GL26826 gene product from transcript GL26826-RA; K14206 solute carrier family 15 (oligopeptide transporter), member 1	NA	NA	NA
[2n]_1001	gi|528483398|ref|XP_699731.6|/0/PREDICTED: extended synaptotagmin-1 isoform X1 [Danio rerio]	NA	sp|Q5RAG2|ESYT1_PONAB/0.0/Extended synaptotagmin-1 OS=Pongo abelii GN=ESYT1 PE=2 SV=2	sasa:106603777/1e-15/ras GTPase-activating protein 4-like; K17630 Ras GTPase-activating protein 4	YNL087w/4e-21/---	PF00168/2.5E-19/C2 domain	NA
[2n]_1002	gi|831326035|ref|XP_012696119.1|/0/PREDICTED: fibronectin-like isoform X10 [Clupea harengus]	NA	sp|P02751|FINC_HUMAN/0.0/Fibronectin OS=Homo sapiens GN=FN1 PE=1 SV=4	sasa:100380696/0.0/finc; fibronectin; K05717 fibronectin 1	NA	PS51091/10.632/Fibronectin type-I domain profile.	biological_process:GO:0001756//somitogenesis;cellular_component:GO:0005576//extracellular region;
[2n]_1003	gi|688569467|ref|XP_009302584.1|/0/PREDICTED: vacuolar protein sorting-associated protein 13A isoform X2 [Danio rerio]	NA	sp|Q96RL7|VP13A_HUMAN/0.0/Vacuolar protein sorting-associated protein 13A OS=Homo sapiens GN=VPS13A PE=1 SV=2	dre:378837/0.0/vps13a, chac, wu:fc10c04; vacuolar protein sorting 13 homolog A (S. cerevisiae); K19525 vacuolar protein sorting-associated protein 13A/C	SPBC31F10.18c/7e-46/---	PF16909/1.1E-62/Vacuolar-sorting-associated 13 protein C-terminal	NA
[2n]_1004	gi|171222380|gb|ACB45514.1|/0/plasma membrane calcium ATPase 4 [Danio rerio]	NA	sp|Q16720|AT2B3_HUMAN/0.0/Plasma membrane calcium-transporting ATPase 3 OS=Homo sapiens GN=ATP2B3 PE=1 SV=3	mze:101473100/0.0/plasma membrane calcium-transporting ATPase 1-like; K05850 Ca2+ transporting ATPase, plasma membrane [EC:3.6.3.8]	MTH1001/6e-91/---	PR00119/9.3E-39/P-type cation-transporting ATPase superfamily signature	NA
[2n]_1012	gi|688574999|ref|XP_009303786.1|/0/PREDICTED: protein furry homolog [Danio rerio]	gi|688574998|ref|XM_009305511.1|/0.0/PREDICTED: Danio rerio furry homolog b (Drosophila) (fryb), mRNA	sp|Q5TBA9|FRY_HUMAN/0.0/Protein furry homolog OS=Homo sapiens GN=FRY PE=1 SV=1	NA	NA	PF14228/2.6E-8/Cell morphogenesis central region	NA
[2n]_1014	gi|597736824|ref|XP_007230663.1|/0/PREDICTED: RAB6A-GEF complex partner protein 1 [Astyanax mexicanus]	gi|688619498|ref|XM_009301626.1|/0.0/PREDICTED: Danio rerio RAB6A GEF complex partner 1 (ric1), partial mRNA	sp|Q4ADV7|RIC1_HUMAN/0.0/Protein RIC1 homolog OS=Homo sapiens GN=KIAA1432 PE=1 SV=2	sasa:106561454/0.0/ric1; RIC1 homolog, RAB6A GEF complex partner 1; K20476 RAB6A-GEF complex partner protein 1	NA	PTHR22746/0.0/--	NA
[truncated: 32,476 more rows]

## Sheet: NA annotation
Unigene	Nr	Nt	Swissprot	KEGG	COG	Interpro	GO
[truncated: 1,502 more rows]

[truncated: 2 more sheets: _xltb_storage_, Sheet1]
