# Supplementary material for: Full-length transcriptome of Misgurnus anguillicaudatus provides insights into evolution of genus Misgurnus
Source: Sci Rep. 2018 Aug 3;8:11699. doi: 10.1038/s41598-018-29991-6 (PMC6076316; doi:10.1038/s41598-018-29991-6)
Supplement: Supplementary file 1 — Supplementary Information [file 41598_2018_29991_MOESM1_ESM.zip › Supplementary Table S2.xlsx]

## Sheet: Sheet1
Full-length transcriptome of Misgurnus anguillicaudatus provides insights into evolution of genus Misgurnus Shaokui Yi1, 2, Xiaoyun Zhou1*, Jie Li1, Manman Zhang1 & Shuangshuang Luo1 1 College of Fisheries, Key Lab of Freshwater Animal Breeding, Ministry of Agriculture, Huazhong Agricultural University, Wuhan, 430070, P.R. China 2 Fish Genetics and Breeding Laboratory, the Ohio State University S…
Table S2 the ORF predicted with Transcoder and the homology searches with Pfam
Transcript ID	Gene ID	type	Length	Strand	Score	Pfam annotation
[2n]_0	GENE.[2n]_0~~[2n]_0.p1	complete	1136	(+)	score=266.08	RFX_DNA_binding|PF02257.14|1.2e-12	FOXP-CC|PF16159.4|58	FOXP-CC|PF16159.4|0.03
[2n]_1	GENE.[2n]_1~~[2n]_1.p1	complete	1881	(-)	score=379.58	Plexin_cytopl|PF08337.11|4.4e-259	Sema|PF01403.18|4.7e-70	TIG|PF01833.23|5.9e+03	TIG|PF01833.23|5.7e+03	TIG|PF01833.23|2.7e-10	TIG|PF01833.23|4.4e-11	TIG|PF01833.23|4.9e-09	TIG|PF01833.23|2.4e-09	PSI|PF01437.24|5.1e-10	PSI|PF01437.24|0.00021	PSI|PF01437.24|4e-05	PSI_integrin|PF17205.2|0.013	PSI_integrin|PF17205.2|1.7e+03	PSI_integrin|PF17205.2|39
[2n]_10	GENE.[2n]_10~~[2n]_10.p2	complete	544	(+)	score=130.53	Actin|PF00022.18|3.1e-112	MreB_Mbl|PF06723.12|12	MreB_Mbl|PF06723.12|15
[2n]_100	GENE.[2n]_100~~[2n]_100.p3	complete	301	(+)	score=123.79	MRP-S32|PF10210.8|33	MRP-S32|PF10210.8|38	Acetyltransf_13|PF13880.5|1.4e+03	Acetyltransf_13|PF13880.5|75	Acetyltransf_13|PF13880.5|49
[2n]_1000	GENE.[2n]_1000~~[2n]_1000.p3	complete	284	(+)	score=69.24	DUF1464|PF07318.11|0.2	Cluap1|PF10234.8|0.18
[2n]_10005	GENE.[2n]_10005~~[2n]_10005.p2	complete	492	(+)	score=103.73	53-BP1_Tudor|PF09038.9|8.7e-63	BRCT_2|PF16589.4|8.2e-06	RTT107_BRCT_5|PF16770.4|7.1e-05	DUF4537|PF15057.5|0.0017	DUF4537|PF15057.5|7.9e+02	DUF1325|PF07039.10|0.084	DUF4772|PF15997.4|0.71	DUF4772|PF15997.4|3.6e+03	DUF4772|PF15997.4|4.6e+03
[2n]_10007	GENE.[2n]_10007~~[2n]_10007.p1	complete	345	(+)	score=72.11	TTD|PF12148.7|1.4e-44	ubiquitin|PF00240.22|1.5e-15	Rad60-SLD|PF11976.7|0.0055	HicB-like_2|PF15970.4|0.0086	Agenet|PF05641.11|9.8e+03	Agenet|PF05641.11|2.8	Agenet|PF05641.11|2.3e+03	Agenet|PF05641.11|2.4e+02
[2n]_10008	GENE.[2n]_10008~~[2n]_10008.p1	complete	361	(+)	score=42.27	NACHT|PF05729.11|2.2e-11	AAA_16|PF13191.5|0.001	DUF815|PF05673.12|0.0026	AAA_25|PF13481.5|0.015	FtsK_SpoIIIE|PF01580.17|0.04	AAA_29|PF13555.5|0.071	AAA_22|PF13401.5|0.074	AAA_18|PF13238.5|1.3e+04	AAA_18|PF13238.5|0.11	AAA|PF00004.28|0.11	G-alpha|PF00503.19|0.18	AAA_24|PF13479.5|0.28
[2n]_1001	GENE.[2n]_1001~~[2n]_1001.p1	complete	960	(+)	score=191.51	SMP_LBD|PF17047.4|6.7e-76	C2|PF00168.29|2.8e-19	C2|PF00168.29|7.7e-15	C2|PF00168.29|8.1e-24	C2|PF00168.29|1.1e-08
[2n]_10011	GENE.[2n]_10011~~[2n]_10011.p1	complete	1031	(+)	score=284.14	BAH|PF01426.17|3.9e-27	BAH|PF01426.17|1.6e-20	Bromodomain|PF00439.24|2e-21	Bromodomain|PF00439.24|5.6e-16	Bromodomain|PF00439.24|3.6e-07	HMG_box|PF00505.18|2.8e-13	HMG_box_2|PF09011.9|6e-09	CHDNT|PF08073.11|0.22
[2n]_10015	GENE.[2n]_10015~~[2n]_10015.p3	complete	118	(-)	score=14.98	SlyX|PF04102.11|0.034
[2n]_10018	GENE.[2n]_10018~~[2n]_10018.p1	complete	713	(+)	score=197.08	Kinesin|PF00225.22|2.4e-112	Kinesin_assoc|PF16183.4|9.7e+02	Kinesin_assoc|PF16183.4|1e-75	Microtub_bd|PF16796.4|1.3e-23	Yop-YscD_cpl|PF16697.4|7.7e+03	Yop-YscD_cpl|PF16697.4|0.093
[2n]_10019	GENE.[2n]_10019~~[2n]_10019.p1	complete	618	(+)	score=111.50	ELYS|PF13934.5|9.1e-58	ELYS-bb|PF16687.4|4.5e-36	ELYS-bb|PF16687.4|23
[2n]_1002	GENE.[2n]_1002~~[2n]_1002.p1	complete	1721	(+)	score=347.72	fn3|PF00041.20|4.4e-11	fn3|PF00041.20|2e-12	fn3|PF00041.20|2.6e-17	fn3|PF00041.20|2.1e-14	fn3|PF00041.20|1e-11	fn3|PF00041.20|0.0008	fn3|PF00041.20|3e-12	fn3|PF00041.20|2.1e-16	fn3|PF00041.20|2.4e-18	fn3|PF00041.20|4.7e-20	fn3|PF00041.20|6.5e-10	fn3|PF00041.20|1.5e-14	fn3|PF00041.20|2.2e-14	fn3|PF00041.20|2e-12	fn3|PF00041.20|7.8e-14	fn3|PF00041.20|2e-16	fn1|PF00039.17|3.3e-13	fn1|PF00039.17|4e-13	fn1|PF00039.17|3e-12	Pur_ac_phosph_N|PF16656.4|2.9	Pur_ac_phosph_N|PF16656.4|1.2	Pur_ac_phosph_N|PF16656.4|16	Pur_ac_phosph_N|PF16656.4|0.96	Pur_ac_phosph_N|PF16656.4|7.6	Pur_ac_phosph_N|PF16656.4|4e+02	Pur_ac_phosph_N|PF16656.4|3.5e+02	Pur_ac_phosph_N|PF16656.4|0.00023	Pur_ac_phosph_N|PF16656.4|9.9	Pur_ac_phosph_N|PF16656.4|0.00019	Pur_ac_phosph_N|PF16656.4|2.1e+03	Pur_ac_phosph_N|PF16656.4|0.0029	Pur_ac_phosph_N|PF16656.4|0.0026	Pur_ac_phosph_N|PF16656.4|1.5e+03	Pur_ac_phosph_N|PF16656.4|39	Pur_ac_phosph_N|PF16656.4|0.067	DUF2369|PF10179.8|1.3e+03	DUF2369|PF10179.8|0.057	DUF2369|PF10179.8|1.3	DUF2369|PF10179.8|59	DUF2369|PF10179.8|4.7	DUF2369|PF10179.8|31	DUF2369|PF10179.8|6.6	DUF2369|PF10179.8|44	DUF2369|PF10179.8|0.73
[2n]_10026	GENE.[2n]_10026~~[2n]_10026.p1	complete	282	(+)	score=60.99	Myotub-related|PF06602.13|4.3e-57	FAM86|PF14904.5|0.69	FAM86|PF14904.5|9.1e+02
[2n]_10027	GENE.[2n]_10027~~[2n]_10027.p1	complete	1218	(+)	score=329.84	PI-PLC-X|PF00388.18|1.1e-63	PI-PLC-X|PF00388.18|3.1e+03	PI-PLC-Y|PF00387.18|1.1e+04	PI-PLC-Y|PF00387.18|5.3e-42	PI-PLC-Y|PF00387.18|2.6e+03	PI-PLC-Y|PF00387.18|1.7e+04	DUF1154|PF06631.10|4.9e+03	DUF1154|PF06631.10|1.2e-16	DUF1154|PF06631.10|1.5e+04	DUF1154|PF06631.10|2.5e+03	EF-hand_like|PF09279.10|3e-11	EF-hand_like|PF09279.10|6.5e+03	EF-hand_like|PF09279.10|1.7e+04	C2|PF00168.29|6.9e-07	Totivirus_coat|PF05518.10|0.0095	EF-hand_6|PF13405.5|5.3e+03	EF-hand_6|PF13405.5|0.27
[2n]_10029	GENE.[2n]_10029~~[2n]_10029.p1	complete	907	(+)	score=296.66	Bromodomain|PF00439.24|3e-20	WSD|PF15613.5|4.2e+03	WSD|PF15613.5|1.5e-18	WSD|PF15613.5|1.7e+03	WSD|PF15613.5|4.8e+03	PHD|PF00628.28|9.9e-13	Prok-RING_1|PF14446.5|0.0029	zf-HC5HC2H|PF13771.5|0.03	zf-RING_2|PF13639.5|0.025	zf-RING_9|PF13901.5|0.087	PHD_2|PF13831.5|0.21	zf-HC5HC2H_2|PF13832.5|0.26	zf-rbx1|PF12678.6|0.49	zf-ANAPC11|PF12861.6|0.79	zf-RING_4|PF14570.5|5.4e+02	zf-RING_4|PF14570.5|1.7	PHD_4|PF16866.4|5.6	Zn_ribbon_SprT|PF17283.1|3.3e+02	Zn_ribbon_SprT|PF17283.1|2.1	C1_2|PF03107.15|1.2	C1_2|PF03107.15|7.6e+03
[2n]_1003	GENE.[2n]_1003~~[2n]_1003.p1	complete	936	(+)	score=215.92	VPS13_C|PF16909.4|1.3e-62	VPS13_C|PF16909.4|0.08	SHR-BD|PF06650.11|2.1e-33	ATG_C|PF09333.10|3.4e+03	ATG_C|PF09333.10|0.0021	Apt1|PF10351.8|2.8e+03	Apt1|PF10351.8|0.15	DUF3482|PF11981.7|0.45
[2n]_10030	GENE.[2n]_10030~~[2n]_10030.p2	complete	284	(+)	score=98.34	zf-C2HC|PF01530.17|3.9e-15	Orf78|PF06024.11|0.15	Orf78|PF06024.11|1.7e+04
[2n]_10034	GENE.[2n]_10034~~[2n]_10034.p1	complete	351	(+)	score=92.04	VIT|PF08487.9|5.5e-32	VWA|PF00092.27|4.2e+03	VWA|PF00092.27|1.5e-07	VWA_3|PF13768.5|4.1e-07	VWA_2|PF13519.5|1.5e-06	VTC|PF09359.9|0.0078	DUF2201|PF09967.8|6.3e+03	DUF2201|PF09967.8|0.3
[2n]_10035	GENE.[2n]_10035~~[2n]_10035.p1	complete	893	(+)	score=218.86	Raptor_N|PF14538.5|2.6e-73	HEAT|PF02985.21|1e+04	HEAT|PF02985.21|2.5e+03	HEAT|PF02985.21|4.6e+03	HEAT|PF02985.21|0.0043	HEAT|PF02985.21|0.0057	HEAT|PF02985.21|44	HEAT|PF02985.21|1.1e+02	HEAT_2|PF13646.5|1.1e+03	HEAT_2|PF13646.5|1.4e-06	HEAT_2|PF13646.5|2.2e+02	Cnd1|PF12717.6|1.1e+02	Cnd1|PF12717.6|0.37	Cnd1|PF12717.6|0.89	Cnd1|PF12717.6|67	HEAT_EZ|PF13513.5|0.94	HEAT_EZ|PF13513.5|4.9	HEAT_EZ|PF13513.5|4.4e+02	Atx10homo_assoc|PF09759.8|3.9	Atx10homo_assoc|PF09759.8|1.7e+02
[2n]_10037	GENE.[2n]_10037~~[2n]_10037.p1	complete	356	(+)	score=96.52	ELM2|PF01448.23|3.7e-14	ELM2|PF01448.23|1.4e+04	Myb_DNA-binding|PF00249.30|0.00031	Myb_DNA-binding|PF00249.30|99	DivIC|PF04977.14|0.23
[2n]_1004	GENE.[2n]_1004~~[2n]_1004.p1	complete	937	(+)	score=196.70	Cation_ATPase_C|PF00689.20|98	Cation_ATPase_C|PF00689.20|3.6e-43	ATP_Ca_trans_C|PF12424.7|1.6e+04	ATP_Ca_trans_C|PF12424.7|6.2e-27	Cation_ATPase|PF13246.5|7.6e-17	Hydrolase|PF00702.25|4.2	Hydrolase|PF00702.25|3e-11	E1-E2_ATPase|PF00122.19|0.018	E1-E2_ATPase|PF00122.19|1.7e-09	E1-E2_ATPase|PF00122.19|2.2e+03	Hydrolase_3|PF08282.11|19	Hydrolase_3|PF08282.11|0.00012	Sec62|PF03839.15|0.23
[2n]_10041	GENE.[2n]_10041~~[2n]_10041.p1	complete	1398	(+)	score=303.43	FERM_M|PF00373.17|1.1e-11	PDZ|PF00595.23|1.9e-10	PDZ_2|PF13180.5|0.00056	FERM_f0|PF16511.4|0.0057
[2n]_10043	GENE.[2n]_10043~~[2n]_10043.p1	complete	498	(+)	score=120.97	RRM_1|PF00076.21|1.4e-13	RRM_1|PF00076.21|4e-14	RRM_1|PF00076.21|3.7e-17	RNA_bind|PF08675.10|0.39	RNA_bind|PF08675.10|0.73	RNA_bind|PF08675.10|0.86	RRM_7|PF16367.4|0.25	RRM_7|PF16367.4|14	RRM_7|PF16367.4|1.7e+02	PHM7_cyt|PF14703.5|1.2e+03	PHM7_cyt|PF14703.5|84	PHM7_cyt|PF14703.5|14	PHM7_cyt|PF14703.5|9.9e+03
[2n]_10045	GENE.[2n]_10045~~[2n]_10045.p1	complete	552	(+)	score=89.74	zf-C2H2|PF00096.25|0.007	zf-C2H2|PF00096.25|0.1	zf-C2H2|PF00096.25|0.29	zf-H2C2_5|PF13909.5|0.0074	zf-H2C2_5|PF13909.5|0.35	zf-C2H2_4|PF13894.5|0.17	zf-C2H2_4|PF13894.5|0.59	zf-C2H2_4|PF13894.5|13	CpXC|PF14353.5|90	CpXC|PF14353.5|6e+02	CpXC|PF14353.5|3.5	zf-C2H2_jaz|PF12171.7|7.5e+03	zf-C2H2_jaz|PF12171.7|0.07	zf-C2H2_jaz|PF12171.7|2.3e+03	zf-C2H2_jaz|PF12171.7|4.1e+03	zf-Di19|PF05605.11|8.5e+02	zf-Di19|PF05605.11|1.1e+02	zf-Di19|PF05605.11|0.26	zf-Mss51|PF13824.5|7.3e+02	zf-Mss51|PF13824.5|1.3e+03	zf-Mss51|PF13824.5|1.2	zf-C2H2_2|PF12756.6|7.4	zf-C2H2_2|PF12756.6|7e+02	zf-C2H2_2|PF12756.6|3.9e+02
[2n]_10050	GENE.[2n]_10050~~[2n]_10050.p1	complete	1207	(+)	score=217.93
[2n]_10051	GENE.[2n]_10051~~[2n]_10051.p1	complete	877	(+)	score=164.97	PSI|PF01437.24|0.35	PSI|PF01437.24|0.0045	PSI|PF01437.24|0.045	PSI|PF01437.24|0.00011	PSI|PF01437.24|7.4e-12	PSI|PF01437.24|1.7e+04	Lectin_C|PF00059.20|9.1e+02	Lectin_C|PF00059.20|1.7e+04	Lectin_C|PF00059.20|1.8e-18	Kelch_1|PF01344.24|2.1	Kelch_1|PF01344.24|0.012	PSI_integrin|PF17205.2|2.9	PSI_integrin|PF17205.2|21	PSI_integrin|PF17205.2|0.39	PSI_integrin|PF17205.2|0.00013	PSI_integrin|PF17205.2|1.7e+04	Laminin_EGF|PF00053.23|1.4e+04	Laminin_EGF|PF00053.23|1.7e+04	Laminin_EGF|PF00053.23|1.7e+04	Laminin_EGF|PF00053.23|1.7e+04	Laminin_EGF|PF00053.23|1.7e+04	Laminin_EGF|PF00053.23|1.7e+04	Laminin_EGF|PF00053.23|0.00048	Laminin_EGF|PF00053.23|0.083	Kelch_5|PF13854.5|0.0061	Kelch_5|PF13854.5|1e+04	Kelch_2|PF07646.14|8e+03	Kelch_2|PF07646.14|0.035	TMEM100|PF16311.4|0.023
[2n]_10053	GENE.[2n]_10053~~[2n]_10053.p1	complete	1136	(+)	score=214.55	TP_methylase|PF00590.19|1.2e+03	TP_methylase|PF00590.19|0.96	PWWP|PF00855.16|1.2
[2n]_10055	GENE.[2n]_10055~~[2n]_10055.p2	complete	374	(+)	score=147.16	APG6|PF04111.11|1.1e+03	APG6|PF04111.11|0.0001	APG6|PF04111.11|1.3	GAS|PF13851.5|1.1e+02	GAS|PF13851.5|0.0053	GAS|PF13851.5|0.038	EzrA|PF06160.11|7.6e+02	EzrA|PF06160.11|0.00054	EzrA|PF06160.11|1.3	Spc7|PF08317.10|2.8e+02	Spc7|PF08317.10|6.7	Spc7|PF08317.10|0.0012	Spc7|PF08317.10|0.1	ATG16|PF08614.10|9.7e+02	ATG16|PF08614.10|22	ATG16|PF08614.10|0.0024	ATG16|PF08614.10|1e+03	BRE1|PF08647.10|82	BRE1|PF08647.10|0.0031	BRE1|PF08647.10|44	Lectin_N|PF03954.13|5.8e+02	Lectin_N|PF03954.13|0.0093	Fib_alpha|PF08702.9|0.44	Fib_alpha|PF08702.9|86	Fib_alpha|PF08702.9|35	Fib_alpha|PF08702.9|0.1	SKA2|PF16740.4|1.5e+03	SKA2|PF16740.4|0.14	SKA2|PF16740.4|0.35	SKA2|PF16740.4|11	SKA2|PF16740.4|4.9e+02	DUF4472|PF14739.5|12	DUF4472|PF14739.5|0.02	Myosin_tail_1|PF01576.18|4.6	Myosin_tail_1|PF01576.18|0.081	DUF3584|PF12128.7|1.3e+02	DUF3584|PF12128.7|0.0035	Leu_zip|PF15294.5|4	Leu_zip|PF15294.5|1.3	Filament|PF00038.20|1.8e+03	Filament|PF00038.20|0.086	Filament|PF00038.20|0.35	Filament|PF00038.20|0.3	IncA|PF04156.13|0.72
[2n]_10056	GENE.[2n]_10056~~[2n]_10056.p1	complete	425	(+)	score=107.73	UCH|PF00443.28|1e-05	CAGE1|PF15066.5|0.83
[2n]_10057	GENE.[2n]_10057~~[2n]_10057.p1	complete	1417	(+)	score=416.62	RGS-like|PF09128.10|4.8e-67	RGS-like|PF09128.10|2.5e+03	RGS-like|PF09128.10|34	RhoGEF|PF00621.19|7.3e+03	RhoGEF|PF00621.19|1.6e-41	PDZ|PF00595.23|1.4e-10	PDZ_2|PF13180.5|3.1e-06	PH_13|PF16652.4|9.3e+02	PH_13|PF16652.4|1.6e-05
[2n]_10060	GENE.[2n]_10060~~[2n]_10060.p2	complete	271	(+)	score=55.03	CIMR|PF00878.17|1.1e-07	CIMR|PF00878.17|4.8e-14	CIMR|PF00878.17|0.54	ATG27|PF09451.9|0.0002	ATG27|PF09451.9|1.5	Phage_BR0599|PF09356.9|2.5	Phage_BR0599|PF09356.9|7.8e+03	Phage_BR0599|PF09356.9|3.4e+02
[2n]_10063	GENE.[2n]_10063~~[2n]_10063.p1	complete	323	(+)	score=68.41	Amino_oxidase|PF01593.23|1.9e-49
[2n]_10064	GENE.[2n]_10064~~[2n]_10064.p1	complete	1056	(+)	score=268.01	LRR_6|PF13516.5|0.0004	LRR_6|PF13516.5|1.2	LRR_6|PF13516.5|0.0055	LRR_6|PF13516.5|1.4	LRR_6|PF13516.5|0.0051	LRR_6|PF13516.5|1.6	LRR_6|PF13516.5|0.92	LRR_6|PF13516.5|3	LRR_6|PF13516.5|0.032	LRR_6|PF13516.5|17	LRR_6|PF13516.5|0.012	FISNA|PF14484.5|4.6e-32	FISNA|PF14484.5|52	NACHT|PF05729.11|1.2e-29	LRR_4|PF12799.6|1.7e+04	LRR_4|PF12799.6|4.2	LRR_4|PF12799.6|4.6	LRR_4|PF12799.6|17	LRR_4|PF12799.6|53	LRR_4|PF12799.6|35	LRR_4|PF12799.6|7.2	LRR_4|PF12799.6|12	LRR_1|PF00560.32|1.7e+04	LRR_1|PF00560.32|20	LRR_1|PF00560.32|4.1e+03	LRR_1|PF00560.32|88	LRR_1|PF00560.32|8.9e+02	LRR_1|PF00560.32|63	LRR_1|PF00560.32|9.8e+02	LRR_1|PF00560.32|7.2e+03	LRR_1|PF00560.32|9.1e+02	LRR_1|PF00560.32|1.7e+04	LRR_1|PF00560.32|2.3
[2n]_10066	GENE.[2n]_10066~~[2n]_10066.p1	complete	728	(+)	score=178.16	PI3K_P85_iSH2|PF16454.4|3e-62	SH2|PF00017.23|6.3e-18	SH2|PF00017.23|5.2e-19	RhoGAP|PF00620.26|1.2e-23	RhoGAP|PF00620.26|2.9e+03	RhoGAP|PF00620.26|6.9e+02	AAA_13|PF13166.5|5.5e-05	SH3_1|PF00018.27|0.00049	SH3_1|PF00018.27|8.9e+02	SH3_2|PF07653.16|0.005	Laminin_I|PF06008.13|0.013	SH3_9|PF14604.5|0.048	SH3_9|PF14604.5|4.7e+03	Mod_r|PF07200.12|0.71	Mod_r|PF07200.12|1.5	Transcrip_act|PF04949.12|9.1e+03	Transcrip_act|PF04949.12|9.2	Transcrip_act|PF04949.12|1.2	Transcrip_act|PF04949.12|1.2e+03	BRE1|PF08647.10|27	BRE1|PF08647.10|0.18	DUF4806|PF16064.4|3.7	DUF4806|PF16064.4|1.6e+03	DUF4806|PF16064.4|4.7e+02	DUF2203|PF09969.8|1.9e+02	DUF2203|PF09969.8|1.1	IncA|PF04156.13|9.1	Exonuc_VII_L|PF02601.14|7.3	Vir_act_alpha_C|PF10400.8|5.5e+03	Vir_act_alpha_C|PF10400.8|9.7e+03	Vir_act_alpha_C|PF10400.8|18	Vir_act_alpha_C|PF10400.8|58
[2n]_10067	GENE.[2n]_10067~~[2n]_10067.p1	complete	1210	(+)	score=425.97	FH2|PF02181.22|23	FH2|PF02181.22|40	FH2|PF02181.22|1e-109	Drf_FH3|PF06367.15|6.4e+03	Drf_FH3|PF06367.15|1.5e-52	Drf_FH3|PF06367.15|6.3e+03	Drf_FH3|PF06367.15|2.6e+03	Drf_GBD|PF06371.12|1.5e-47	Drf_GBD|PF06371.12|2.4e+03	Drf_DAD|PF06345.10|3e-05	Drf_FH1|PF06346.11|0.058	Bcr-Abl_Oligo|PF09036.9|28	Bcr-Abl_Oligo|PF09036.9|17	Acylphosphatase|PF00708.17|0.85	Acylphosphatase|PF00708.17|1.7e+04	LPP|PF04728.12|1.7	LPP|PF04728.12|5.2e+03	LPP|PF04728.12|2e+03	LPP|PF04728.12|2.2e+02	Phage_Gp19|PF09355.9|10	Phage_Gp19|PF09355.9|1.1e+04	Phage_Gp19|PF09355.9|5.4e+02	Phage_Gp19|PF09355.9|6e+02
[2n]_10068	GENE.[2n]_10068~~[2n]_10068.p1	complete	361	(+)	score=101.24	Filament|PF00038.20|2.3e-93	Laminin_II|PF06009.11|1.8	Laminin_II|PF06009.11|0.0032	Laminin_II|PF06009.11|2.4e+02	Laminin_II|PF06009.11|3.7e+02	DUF1664|PF07889.11|9.5e+02	DUF1664|PF07889.11|46	DUF1664|PF07889.11|0.0089	DUF1664|PF07889.11|1.6e+02	Pneumovirus_M2|PF06436.10|0.1	Baculo_PEP_C|PF04513.11|2.5e+02	Baculo_PEP_C|PF04513.11|2.9e+02	Baculo_PEP_C|PF04513.11|1.1	Baculo_PEP_C|PF04513.11|11	V_ATPase_I|PF01496.18|4.5	V_ATPase_I|PF01496.18|1.1	GIT_CC|PF16559.4|4.9e+02	GIT_CC|PF16559.4|4e+02	GIT_CC|PF16559.4|2.5e+03	GIT_CC|PF16559.4|8.5e+03	GIT_CC|PF16559.4|2.5	ACCA|PF03255.13|1.7e+02	ACCA|PF03255.13|34	ACCA|PF03255.13|3.3	TPR_MLP1_2|PF07926.11|7	TPR_MLP1_2|PF07926.11|8.1	TPR_MLP1_2|PF07926.11|4.1e+02	TPR_MLP1_2|PF07926.11|39	DUF4094|PF13334.5|3.2e+03	DUF4094|PF13334.5|0.36	DUF948|PF06103.10|6.1e+03	DUF948|PF06103.10|1.9e+03	DUF948|PF06103.10|2.6e+03	DUF948|PF06103.10|8.6e+02	DUF948|PF06103.10|7
[2n]_10070	GENE.[2n]_10070~~[2n]_10070.p1	complete	643	(+)	score=223.29	PCM1_C|PF15717.4|2.2e-227	PCM1_C|PF15717.4|1.1e-33
[2n]_10072	GENE.[2n]_10072~~[2n]_10072.p1	complete	1353	(+)	score=292.00	SNF2_N|PF00176.22|1.7e-60
[2n]_10077	GENE.[2n]_10077~~[2n]_10077.p1	complete	206	(-)	score=18.27
[2n]_10085	GENE.[2n]_10085~~[2n]_10085.p1	complete	509	(+)	score=66.19	Gaa1|PF04114.13|2
[2n]_10092	GENE.[2n]_10092~~[2n]_10092.p1	complete	1133	(+)	score=242.30	ABC_tran|PF00005.26|1.2e-29	ABC_tran|PF00005.26|2.1e-29	AAA_21|PF13304.5|17	AAA_21|PF13304.5|2.7e-05	AAA_21|PF13304.5|0.27	AAA_21|PF13304.5|13	ABC2_membrane_3|PF12698.6|0.85	ABC2_membrane_3|PF12698.6|1.7e-11	RsgA_GTPase|PF03193.15|0.00012	RsgA_GTPase|PF03193.15|0.16	AAA_29|PF13555.5|0.0013	AAA_29|PF13555.5|4.8e+03	AAA_29|PF13555.5|0.032	AAA_23|PF13476.5|0.00065	AAA_23|PF13476.5|0.17	SMC_N|PF02463.18|34	SMC_N|PF02463.18|1.5	SMC_N|PF02463.18|5.5	MMR_HSR1|PF01926.22|0.049	MMR_HSR1|PF01926.22|18	AAA_16|PF13191.5|0.2	AAA_16|PF13191.5|8.3	AAA_30|PF13604.5|0.43	AAA_30|PF13604.5|4.4	RNA_helicase|PF00910.21|6.1	RNA_helicase|PF00910.21|3.1e+03	RNA_helicase|PF00910.21|3.6	IstB_IS21|PF01695.16|2.9	IstB_IS21|PF01695.16|3.6e+02	IstB_IS21|PF01695.16|25	AAA_22|PF13401.5|2.1	AAA_22|PF13401.5|1.4e+03	AAA_22|PF13401.5|65	MukB|PF04310.11|3.7	MukB|PF04310.11|18	SbcCD_C|PF13558.5|0.28	SbcCD_C|PF13558.5|6.1e+03	AAA_33|PF13671.5|8.5	AAA_33|PF13671.5|16	AAA_25|PF13481.5|7.3	AAA_25|PF13481.5|16	cobW|PF02492.18|2.9	cobW|PF02492.18|59	Mg_chelatase|PF01078.20|5.6
[2n]_10096	GENE.[2n]_10096~~[2n]_10096.p1	complete	258	(+)	score=30.82	zf-H2C2_2|PF13465.5|3.7e-06	zf-H2C2_2|PF13465.5|2.5e-05	zf-H2C2_2|PF13465.5|0.081	zf-H2C2_2|PF13465.5|1.6e+03	zf-C2H2|PF00096.25|2.4e+03	zf-C2H2|PF00096.25|0.00025	zf-C2H2|PF00096.25|0.0038	zf-C2H2|PF00096.25|0.0039	zf-C2H2_4|PF13894.5|9.4e+03	zf-C2H2_4|PF13894.5|0.2	zf-C2H2_4|PF13894.5|0.31	zf-C2H2_4|PF13894.5|0.029	zf-C2H2_6|PF13912.5|0.00019	zf-C2H2_6|PF13912.5|2.1e+03	zf-C2H2_6|PF13912.5|3.2e+03	zf-C2H2_6|PF13912.5|5.4e+03	zf-met|PF12874.6|0.002	zf-met|PF12874.6|4.2e+02	zf-met|PF12874.6|15	zf-C2H2_jaz|PF12171.7|9.8e+02	zf-C2H2_jaz|PF12171.7|0.071	zf-C2H2_jaz|PF12171.7|5.9e+02	zf-C2H2_jaz|PF12171.7|3.1e+02	zf-C2H2_2|PF12756.6|1.9	zf-C2H2_2|PF12756.6|4.9	zf-C2H2_aberr|PF17017.4|3.6e+02	zf-C2H2_aberr|PF17017.4|36	zf-C2H2_aberr|PF17017.4|67	zf-C2H2_aberr|PF17017.4|18
[2n]_10098	GENE.[2n]_10098~~[2n]_10098.p1	complete	1378	(+)	score=239.61	RGS12_us1|PF16613.4|3.8e+03	RGS12_us1|PF16613.4|7e-41	RBD|PF02196.14|8.1e-19	RBD|PF02196.14|1.1e-07	RGS|PF00615.18|3.7e-27	RGS12_usC|PF16612.4|7.4e+02	RGS12_usC|PF16612.4|7e+03	RGS12_usC|PF16612.4|2.3e-15	PDZ|PF00595.23|4.2e-12	GoLoco|PF02188.16|1.1e-08	RGS12_us2|PF16611.4|1.1e+04	RGS12_us2|PF16611.4|3.6e-06	PDZ_2|PF13180.5|0.0029	PID|PF00640.22|0.0081	TUG-UBL1|PF11470.7|3.3e+02	TUG-UBL1|PF11470.7|0.4
[2n]_101	GENE.[2n]_101~~[2n]_101.p1	complete	884	(-)	score=167.65	Latrophilin|PF02354.15|1.8e-33	Latrophilin|PF02354.15|1.4e-81	7tm_2|PF00002.23|1.3e-66	GAIN|PF16489.4|3.4e-42	GPS|PF01825.20|3.5e-14
[2n]_10100	GENE.[2n]_10100~~[2n]_10100.p1	complete	551	(+)	score=134.43	Ldl_recept_a|PF00057.17|5.1e-12	Ldl_recept_a|PF00057.17|1.5e-10	Ldl_recept_a|PF00057.17|3.4e-12	Ldl_recept_a|PF00057.17|1.7e-10	Ldl_recept_a|PF00057.17|1.7e+04	Laminin_B|PF00052.17|1.6e+03	Laminin_B|PF00052.17|7.5e-38	Ig_3|PF13927.5|5.8e-18	I-set|PF07679.15|9.1e-17	ig|PF00047.24|3.9e-10	Ig_2|PF13895.5|8.2e-08	Ig_2|PF13895.5|1.3e+04	V-set|PF07686.16|0.0017	C2-set_2|PF08205.11|0.0049
[2n]_10104	GENE.[2n]_10104~~[2n]_10104.p1	complete	475	(+)	score=100.76	Amidohydro_1|PF01979.19|4.2e-45	Amidohydro_3|PF07969.10|0.00024	Amidohydro_3|PF07969.10|7.6e+02	Amidohydro_3|PF07969.10|8.8e-07	Amidohydro_2|PF04909.13|0.1
[2n]_10107	GENE.[2n]_10107~~[2n]_10107.p1	complete	780	(+)	score=180.17	PDZ|PF00595.23|5e-09	PDZ|PF00595.23|1.4e+04	PDZ_2|PF13180.5|9.1e-07	PDZ_2|PF13180.5|1.1e+03	Tricorn_PDZ|PF14685.5|0.031
[2n]_10108	GENE.[2n]_10108~~[2n]_10108.p1	complete	890	(+)	score=198.51	I-set|PF07679.15|0.003	I-set|PF07679.15|6.9e-15	I-set|PF07679.15|1.2e-16	I-set|PF07679.15|1.2e-13	I-set|PF07679.15|2.3e-12	I-set|PF07679.15|3.4e-16	Ig_3|PF13927.5|52	Ig_3|PF13927.5|6.5e-10	Ig_3|PF13927.5|2.3e-07	Ig_3|PF13927.5|1.9e-06	Ig_3|PF13927.5|0.00012	Ig_3|PF13927.5|3.4e-09	Ig_2|PF13895.5|3.1e+03	Ig_2|PF13895.5|6.8e-07	Ig_2|PF13895.5|16	Ig_2|PF13895.5|0.043	Ig_2|PF13895.5|0.061	Ig_2|PF13895.5|2.6e-05	ig|PF00047.24|2.3e+02	ig|PF00047.24|0.00021	ig|PF00047.24|2.2e-05	ig|PF00047.24|24	ig|PF00047.24|51	ig|PF00047.24|0.35	C2-set_2|PF08205.11|1.3	C2-set_2|PF08205.11|1.1e+03	C2-set_2|PF08205.11|2.1e+03	C2-set_2|PF08205.11|19	C2-set_2|PF08205.11|0.045	C2-set_2|PF08205.11|4e+03	V-set|PF07686.16|4.8e+03	V-set|PF07686.16|2.4	V-set|PF07686.16|7e+03	V-set|PF07686.16|5.6e+02	V-set|PF07686.16|1.4e+03	V-set|PF07686.16|8.4	BiPBP_C|PF06832.11|1.6e+03	BiPBP_C|PF06832.11|9.2e+02	BiPBP_C|PF06832.11|3e+02	BiPBP_C|PF06832.11|4	DUF2914|PF11141.7|0.13	DUF2914|PF11141.7|5.8e+03	DUF2914|PF11141.7|2.9e+03	DUF2914|PF11141.7|2.6e+03
[2n]_10109	GENE.[2n]_10109~~[2n]_10109.p1	complete	366	(+)	score=65.65	Transket_pyr|PF02779.23|1.1e-68	OxoGdeHyase_C|PF16870.4|2.1e-49
[2n]_10110	GENE.[2n]_10110~~[2n]_10110.p1	complete	431	(+)	score=80.19	DIL|PF01843.18|8.9e-25	DinB_2|PF12867.6|45	DinB_2|PF12867.6|3.6
[2n]_10111	GENE.[2n]_10111~~[2n]_10111.p1	complete	607	(+)	score=85.94	PH|PF00169.28|3.5e-22	PH_11|PF15413.5|2.5e-06	PH_8|PF15409.5|5.6e-06	PH_3|PF14593.5|1.2e-05	PH_9|PF15410.5|0.019	PH_13|PF16652.4|0.02	PH_13|PF16652.4|2.6e+03
[2n]_10113	GENE.[2n]_10113~~[2n]_10113.p1	complete	396	(+)	score=93.42	zf-C4|PF00105.17|2e-30	Hormone_recep|PF00104.29|9.5e-18
[2n]_10114	GENE.[2n]_10114~~[2n]_10114.p7	complete	106	(+)	score=6.15	BCAS3|PF12490.7|0.17
[2n]_10116	GENE.[2n]_10116~~[2n]_10116.p1	complete	462	(+)	score=127.06	V-set|PF07686.16|0.00016	V-set|PF07686.16|0.0078	V-set|PF07686.16|0.00046	V-set|PF07686.16|0.33	Ig_3|PF13927.5|0.0044	Ig_3|PF13927.5|0.46	Ig_3|PF13927.5|0.0079	Ig_3|PF13927.5|0.37	I-set|PF07679.15|0.039	I-set|PF07679.15|2.7	I-set|PF07679.15|0.0083	I-set|PF07679.15|0.5	Herpes_gE|PF02480.15|0.12	Herpes_gE|PF02480.15|43	Herpes_gE|PF02480.15|4.4	Herpes_gE|PF02480.15|3.1	Fucose_iso_C|PF02952.16|0.12	Fucose_iso_C|PF02952.16|2.1e+02	Fucose_iso_C|PF02952.16|2.3e+03	PKD_3|PF16820.4|50	PKD_3|PF16820.4|2.2e+02	PKD_3|PF16820.4|1	PKD_3|PF16820.4|1e+04	ig|PF00047.24|7.3e+02	ig|PF00047.24|0.28	ig|PF00047.24|2.3e+03	ig|PF00047.24|5.4e+02	DivIC|PF04977.14|0.097	DivIC|PF04977.14|8.1e+03	DivIC|PF04977.14|8.4e+02	DivIC|PF04977.14|1.1e+03
[2n]_1012	GENE.[2n]_1012~~[2n]_1012.p1	complete	663	(+)	score=156.94	MOR2-PAG1_C|PF14225.5|3.7	MOR2-PAG1_C|PF14225.5|6.4e-71	MOR2-PAG1_mid|PF14228.5|2.9e-08	Xpo1|PF08389.11|1.8e+03	Xpo1|PF08389.11|8.2e+02	Xpo1|PF08389.11|0.32
[2n]_10120	GENE.[2n]_10120~~[2n]_10120.p1	complete	725	(+)	score=155.90	Pacs-1|PF10254.8|8.4e-110	CSRNP_N|PF16019.4|0.17	CSRNP_N|PF16019.4|4.1e+03
[2n]_10122	GENE.[2n]_10122~~[2n]_10122.p1	complete	457	(-)	score=106.92	TTD|PF12148.7|7.6e-65	ubiquitin|PF00240.22|3.9e-15	PHD|PF00628.28|7.3e+02	PHD|PF00628.28|4.2e-10	SAD_SRA|PF02182.16|9.5e+03	SAD_SRA|PF02182.16|6.8e+03	SAD_SRA|PF02182.16|3e-05	PHD_2|PF13831.5|1.7e+04	PHD_2|PF13831.5|0.016	Rad60-SLD|PF11976.7|0.033	DUF3592|PF12158.7|4.7e+03	DUF3592|PF12158.7|0.092	C1_2|PF03107.15|33
[2n]_10125	GENE.[2n]_10125~~[2n]_10125.p1	complete	483	(+)	score=70.64	JmjC|PF02373.21|8.9e-32	JmjC|PF02373.21|8.2e+03	zf-C5HC2|PF02928.15|5.5e+03	zf-C5HC2|PF02928.15|3.5e-08	Vps39_2|PF10367.8|3.4e+03	Vps39_2|PF10367.8|1.3e+04	Vps39_2|PF10367.8|0.43
[2n]_10128	GENE.[2n]_10128~~[2n]_10128.p1	complete	1007	(+)	score=190.43	RasGEF|PF00617.18|1.1e-49	PDZ|PF00595.23|2.4e-10	RA|PF00788.22|3.8e-09	PDZ_2|PF13180.5|0.00087	PDZ_2|PF13180.5|9.9e+03
[2n]_10130	GENE.[2n]_10130~~[2n]_10130.p2	complete	255	(+)	score=75.10	COX_ARM|PF06481.13|8.4	COX_ARM|PF06481.13|11	COX_ARM|PF06481.13|1.3e+03	COX_ARM|PF06481.13|2.2e+02	COX_ARM|PF06481.13|2.1e+03	COX_ARM|PF06481.13|1.9e+02	COX_ARM|PF06481.13|0.26	COX_ARM|PF06481.13|9.8e+02	FANCI_S4|PF14678.5|1.5	FANCI_S4|PF14678.5|91	B2-adapt-app_C|PF09066.9|3e+03	B2-adapt-app_C|PF09066.9|0.28
[2n]_10132	GENE.[2n]_10132~~[2n]_10132.p1	complete	312	(+)	score=60.50	TANGO2|PF05742.11|1.1e-51
[2n]_10139	GENE.[2n]_10139~~[2n]_10139.p1	complete	547	(+)	score=96.27	Ig_3|PF13927.5|2.1	Ig_3|PF13927.5|2.9e-09	I-set|PF07679.15|38	I-set|PF07679.15|5.4e-10	Ig_2|PF13895.5|2.5e+02	Ig_2|PF13895.5|1.2e-05	TSP_1|PF00090.18|5.9e-07	TSP_1|PF00090.18|6.5	TSP_1|PF00090.18|1.7e+04	ig|PF00047.24|1e+03	ig|PF00047.24|0.0056	C2-set_2|PF08205.11|53	C2-set_2|PF08205.11|1.2	V-set|PF07686.16|5.3e+03	V-set|PF07686.16|1.3e+02	V-set|PF07686.16|2.6
[2n]_1014	GENE.[2n]_1014~~[2n]_1014.p1	complete	1420	(+)	score=338.21	RIC1|PF07064.12|8.7e-81	ANAPC4_WD40|PF12894.6|0.62	ANAPC4_WD40|PF12894.6|6e+03	ANAPC4_WD40|PF12894.6|7.6	ANAPC4_WD40|PF12894.6|2.6e+03
[2n]_10140	GENE.[2n]_10140~~[2n]_10140.p1	complete	422	(+)	score=84.25	AAA_22|PF13401.5|3.3e-05	AAA|PF00004.28|6.8e-06	AAA_16|PF13191.5|0.012	AAA_16|PF13191.5|16	AAA_14|PF13173.5|0.00016	AAA_25|PF13481.5|0.0035	AAA_25|PF13481.5|3.1e+02	IstB_IS21|PF01695.16|0.00045	PhoH|PF02562.15|0.0016	RNA_helicase|PF00910.21|0.0037	Torsin|PF06309.10|0.0037	AAA_5|PF07728.13|0.017	AAA_5|PF07728.13|6.1e+02	ResIII|PF04851.14|0.03	ResIII|PF04851.14|1.2e+02	Mg_chelatase|PF01078.20|0.0086	NACHT|PF05729.11|0.016	AAA_33|PF13671.5|0.016	ABC_tran|PF00005.26|0.029	AAA_2|PF07724.13|0.026	AAA_18|PF13238.5|0.082	T2SSE|PF00437.19|0.043	AAA_28|PF13521.5|0.048	RsgA_GTPase|PF03193.15|0.057	AAA_10|PF12846.6|0.052	Lon_2|PF13337.5|0.078	AAA_19|PF13245.5|0.12
[2n]_10143	GENE.[2n]_10143~~[2n]_10143.p1	complete	550	(+)	score=125.25	Raptor_N|PF14538.5|1.1e-73
[2n]_10144	GENE.[2n]_10144~~[2n]_10144.p1	complete	316	(+)	score=63.41	PDZ|PF00595.23|2.6e-16	PDZ_2|PF13180.5|0.00098	KAsynt_C_assoc|PF16197.4|0.49	KAsynt_C_assoc|PF16197.4|2.1e+03
[2n]_1015	GENE.[2n]_1015~~[2n]_1015.p1	complete	1409	(+)	score=427.41	RasGEF|PF00617.18|8.4e-51	RasGEF_N|PF00618.19|3.6e-12	PDZ|PF00595.23|5.3e-13	RA|PF00788.22|1.4e+04	RA|PF00788.22|7.2e-10	RA|PF00788.22|1.6e+04	PDZ_2|PF13180.5|0.00047	cNMP_binding|PF00027.28|0.00072
[2n]_10150	GENE.[2n]_10150~~[2n]_10150.p4	complete	105	(+)	score=-4.03	DUF4081|PF13312.5|0.061
[2n]_10161	GENE.[2n]_10161~~[2n]_10161.p1	complete	557	(+)	score=86.98	fn3|PF00041.20|1.7e+04	fn3|PF00041.20|1.6e-06	Pur_ac_phosph_N|PF16656.4|3.9e+02	Pur_ac_phosph_N|PF16656.4|0.098	SSP160|PF06933.10|0.23	AJAP1_PANP_C|PF15298.5|1.1	DUF2369|PF10179.8|2.5e+03	DUF2369|PF10179.8|1.1
[2n]_10162	GENE.[2n]_10162~~[2n]_10162.p1	complete	765	(+)	score=182.55	BRK|PF07533.15|7.9e+03	BRK|PF07533.15|5e-16	BRK|PF07533.15|4.2e-14	BRK|PF07533.15|7.9e+03	SPX|PF03105.18|0.0053	SPX|PF03105.18|1.7e+04
[2n]_10164	GENE.[2n]_10164~~[2n]_10164.p1	complete	1075	(+)	score=377.87	Myosin_head|PF00063.20|1e-25	Myosin_head|PF00063.20|1.1e+04	Myosin_head|PF00063.20|1.9e+03	Myosin_head|PF00063.20|1.7e+04	Myosin_tail_1|PF01576.18|9.9e-12	IQ|PF00612.26|1.7e+04	IQ|PF00612.26|0.0017	ATG16|PF08614.10|0.12	ATG16|PF08614.10|1e+02	ATG16|PF08614.10|0.06	ATG16|PF08614.10|1.7e+03	ATG16|PF08614.10|48	ATG16|PF08614.10|54	ATG16|PF08614.10|76	Reo_sigmaC|PF04582.11|26	Reo_sigmaC|PF04582.11|0.75	Reo_sigmaC|PF04582.11|0.34	Reo_sigmaC|PF04582.11|1.9e+02	Reo_sigmaC|PF04582.11|40	Reo_sigmaC|PF04582.11|0.47
[2n]_10165	GENE.[2n]_10165~~[2n]_10165.p1	complete	1262	(+)	score=254.21	VWA_3|PF13768.5|6.6e-30	VIT_2|PF13757.5|3.6e-28	VWA_2|PF13519.5|2.5e-09	VIT|PF08487.9|4.8e-09	VWA|PF00092.27|8.2e-09
[2n]_10168	GENE.[2n]_10168~~[2n]_10168.p1	complete	1660	(+)	score=422.84	Myb_DNA-bind_7|PF15963.4|1.1e-29	Myb_DNA-binding|PF00249.30|0.0094	Involucrin2|PF06994.10|1.4
[2n]_1017	GENE.[2n]_1017~~[2n]_1017.p1	complete	810	(+)	score=186.33	BRO1|PF03097.17|5.8e-126	BRO1|PF03097.17|2.6e+03	ALIX_LYPXL_bnd|PF13949.5|9.8e+02	ALIX_LYPXL_bnd|PF13949.5|6.1e-61	DUF1694|PF07997.10|0.043	DUF1694|PF07997.10|4.9e+03	Reo_sigmaC|PF04582.11|4.7e+03	Reo_sigmaC|PF04582.11|4.1	Reo_sigmaC|PF04582.11|1e+02	Peptidase_C98|PF15499.5|3.5e+03	Peptidase_C98|PF15499.5|1.2e+03	Peptidase_C98|PF15499.5|1.2e+03	Peptidase_C98|PF15499.5|0.23
[2n]_10170	GENE.[2n]_10170~~[2n]_10170.p1	complete	468	(+)	score=120.83	CENP-F_N|PF10481.8|3.5e-123	DUF5339|PF17274.1|1.1e+04	DUF5339|PF17274.1|0.011	DUF5339|PF17274.1|3.3e+03	DUF5339|PF17274.1|1.4e+03	DUF5339|PF17274.1|1.3e+03	DUF5339|PF17274.1|1.3e+04	Tropomyosin_1|PF12718.6|14	Tropomyosin_1|PF12718.6|0.012	Tropomyosin_1|PF12718.6|4.4e+02	Tropomyosin_1|PF12718.6|13	Reo_sigmaC|PF04582.11|0.018	Reo_sigmaC|PF04582.11|4	Reo_sigmaC|PF04582.11|1.4e+02	bZIP_2|PF07716.14|5e+02	bZIP_2|PF07716.14|0.03	bZIP_2|PF07716.14|1e+02	bZIP_2|PF07716.14|8.5e+02	bZIP_2|PF07716.14|5.5e+02	bZIP_2|PF07716.14|2.4e+03	bZIP_2|PF07716.14|8.6e+02	bZIP_2|PF07716.14|7.3e+03	Filament|PF00038.20|1.9	Filament|PF00038.20|13	Filament|PF00038.20|3.3	Filament|PF00038.20|0.14	Filament|PF00038.20|1.3e+02	DUF3584|PF12128.7|6.5	DUF3584|PF12128.7|0.092	Spc7|PF08317.10|1.3	Spc7|PF08317.10|9.8e+02	Spc7|PF08317.10|0.0094	Spc7|PF08317.10|1.9e+02	TPR_MLP1_2|PF07926.11|0.7	TPR_MLP1_2|PF07926.11|2.7	TPR_MLP1_2|PF07926.11|36	TPR_MLP1_2|PF07926.11|0.82	TPR_MLP1_2|PF07926.11|62	TPR_MLP1_2|PF07926.11|1.5e+03	DUF4201|PF13870.5|0.49	DUF4201|PF13870.5|28	DUF4201|PF13870.5|2.7e+02	DUF4201|PF13870.5|1.1	DUF4201|PF13870.5|21
[2n]_10177	GENE.[2n]_10177~~[2n]_10177.p1	complete	718	(+)	score=188.92	Nebulin|PF00880.17|0.29	Nebulin|PF00880.17|0.57	Nebulin|PF00880.17|0.0046	Nebulin|PF00880.17|0.41	Nebulin|PF00880.17|1e-06	Nebulin|PF00880.17|3.9e-06	Nebulin|PF00880.17|6.5e-05	Nebulin|PF00880.17|7e-05	Nebulin|PF00880.17|0.38	Nebulin|PF00880.17|0.013	Nebulin|PF00880.17|5.9e-06	Nebulin|PF00880.17|1.3	Nebulin|PF00880.17|1.4e-07	Nebulin|PF00880.17|0.00033	Nebulin|PF00880.17|2.6e-05	Nebulin|PF00880.17|6.1e-06	Nebulin|PF00880.17|3.6e-07	Nebulin|PF00880.17|0.18	TMEM252|PF15664.4|0.5	TMEM252|PF15664.4|2e+03
[2n]_10179	GENE.[2n]_10179~~[2n]_10179.p2	complete	107	(+)	score=37.95	I_LWEQ|PF01608.16|6.6e-29	TMP_2|PF06791.12|0.011	DUF711|PF05167.11|0.028	DUF3025|PF11227.7|0.077
[2n]_1018	GENE.[2n]_1018~~[2n]_1018.p1	complete	1255	(+)	score=324.12	Nucleoporin2|PF04096.13|1.8e-41	Nucleoporin_FG|PF13634.5|32	Nucleoporin_FG|PF13634.5|0.0021	Nucleoporin_FG|PF13634.5|0.079	Nucleoporin_FG|PF13634.5|9.9e-06	Nucleoporin_FG|PF13634.5|1.4e+03	Nucleoporin_FG|PF13634.5|1.7e+04
[2n]_10180	GENE.[2n]_10180~~[2n]_10180.p1	complete	782	(+)	score=162.81	SMC_hinge|PF06470.12|0.00042	3HCDH_N|PF02737.17|0.73
[2n]_10182	GENE.[2n]_10182~~[2n]_10182.p1	complete	597	(+)	score=161.57	ZU5|PF00791.19|9.1e-27	ZU5|PF00791.19|0.0032
[2n]_10183	GENE.[2n]_10183~~[2n]_10183.p1	complete	339	(+)	score=75.26	Malic_M|PF03949.14|2.1e-105	malic|PF00390.18|0.00056	TLC|PF03219.13|0.036
[2n]_10188	GENE.[2n]_10188~~[2n]_10188.p1	complete	757	(+)	score=184.87	TORC_M|PF12885.6|1.2e-60	TORC_M|PF12885.6|1.7e+04	TORC_M|PF12885.6|2.3e+03	TORC_C|PF12886.6|7.2e+02	TORC_C|PF12886.6|5.7e-26	TORC_N|PF12884.6|1.2e-17	TORC_N|PF12884.6|1.3e+04	TORC_N|PF12884.6|1.3e+04	DUF2461|PF09365.9|0.13
[2n]_1019	GENE.[2n]_1019~~[2n]_1019.p1	complete	1234	(+)	score=270.71	zf-C2H2_4|PF13894.5|0.047	zf-C2H2_4|PF13894.5|0.017	zf-C2H2_4|PF13894.5|0.00043	zf-C2H2_4|PF13894.5|0.0081	zf-C2H2_4|PF13894.5|1.3	zf-C2H2_4|PF13894.5|5.2	zf-C2H2_4|PF13894.5|0.015	zf-C2H2_4|PF13894.5|0.16	zf-C2H2_4|PF13894.5|25	zf-C2H2_4|PF13894.5|0.072	zf-C2H2_4|PF13894.5|33	zf-C2H2|PF00096.25|0.00093	zf-C2H2|PF00096.25|0.003	zf-C2H2|PF00096.25|5.1e-05	zf-C2H2|PF00096.25|0.38	zf-C2H2|PF00096.25|2.4e+02	zf-C2H2|PF00096.25|1.2	zf-C2H2|PF00096.25|0.0029	zf-C2H2|PF00096.25|0.0041	zf-C2H2|PF00096.25|1.4	zf-C2H2|PF00096.25|0.036	zf-H2C2_2|PF13465.5|26	zf-H2C2_2|PF13465.5|5.8	zf-H2C2_2|PF13465.5|5.2e-07	zf-H2C2_2|PF13465.5|1e+03	zf-H2C2_2|PF13465.5|6.2e+03	zf-H2C2_2|PF13465.5|36	zf-H2C2_2|PF13465.5|14	zf-H2C2_2|PF13465.5|32	zf-H2C2_2|PF13465.5|0.0013	zf-H2C2_2|PF13465.5|5.7e-05	zf-H2C2_2|PF13465.5|79	zf-H2C2_2|PF13465.5|0.34	zf-H2C2_5|PF13909.5|1.3e+03	zf-H2C2_5|PF13909.5|0.81	zf-H2C2_5|PF13909.5|0.39	zf-H2C2_5|PF13909.5|74	zf-H2C2_5|PF13909.5|1.5e+02	zf-H2C2_5|PF13909.5|2.3e-06	zf-H2C2_5|PF13909.5|33	zf-H2C2_5|PF13909.5|1.5e+02	zf-H2C2_5|PF13909.5|9.6e+03	zf-C2H2_jaz|PF12171.7|0.00054	zf-C2H2_jaz|PF12171.7|4
[2n]_10190	GENE.[2n]_10190~~[2n]_10190.p1	complete	848	(+)	score=215.62	PAS_3|PF08447.11|1.1e-13	PAS_11|PF14598.5|1.4e+04	PAS_11|PF14598.5|8.8e-08	PAS|PF00989.24|24	PAS|PF00989.24|3.7e-05	SR-25|PF10500.8|0.15	SR-25|PF10500.8|16	ALMT|PF11744.7|3.7	ALMT|PF11744.7|3.8e+02
[2n]_10191	GENE.[2n]_10191~~[2n]_10191.p1	complete	136	(+)	score=30.59	Fucokinase|PF07959.11|0.018
[2n]_10193	GENE.[2n]_10193~~[2n]_10193.p6	complete	118	(-)	score=11.97	Prokineticin|PF06607.10|7.9e+02	Prokineticin|PF06607.10|0.16	Rhabdo_ncap|PF00945.17|0.26
[2n]_10195	GENE.[2n]_10195~~[2n]_10195.p1	complete	1705	(+)	score=371.48	Clathrin|PF00637.19|80	Clathrin|PF00637.19|0.28	Clathrin|PF00637.19|89	Clathrin|PF00637.19|21	Clathrin|PF00637.19|1.1	Clathrin|PF00637.19|0.17	Clathrin|PF00637.19|1.1e+03	Clathrin|PF00637.19|5.3	Clathrin|PF00637.19|97	Clathrin|PF00637.19|0.09	Clathrin|PF00637.19|3.1e+03	ANAPC4_WD40|PF12894.6|0.099	ANAPC4_WD40|PF12894.6|80	ANAPC4_WD40|PF12894.6|3.4e+02	ANAPC4_WD40|PF12894.6|0.8	ANAPC4_WD40|PF12894.6|1.6e+03	WD40|PF00400.31|2.4e+03	WD40|PF00400.31|42	WD40|PF00400.31|39	WD40|PF00400.31|5.1e+02	WD40|PF00400.31|1.1e+03	WD40|PF00400.31|1.2e+03	Coatomer_WDAD|PF04053.13|1.4e+03	Coatomer_WDAD|PF04053.13|4.1e+02	Coatomer_WDAD|PF04053.13|0.0058	Coatomer_WDAD|PF04053.13|8.8e+02	Coatomer_WDAD|PF04053.13|14	Coatomer_WDAD|PF04053.13|1.5e+02	Coatomer_WDAD|PF04053.13|5.6e+03	ANAPC3|PF12895.6|2.2e+02	ANAPC3|PF12895.6|75	ANAPC3|PF12895.6|1.5e+03	ANAPC3|PF12895.6|2.3e+02	ANAPC3|PF12895.6|35	ANAPC3|PF12895.6|9.2e+03	ANAPC3|PF12895.6|1.1	ANAPC3|PF12895.6|2.9e+02	ANAPC3|PF12895.6|2e+02	ANAPC3|PF12895.6|6e+02	TPR_16|PF13432.5|4.3e+02	TPR_16|PF13432.5|2.5e+02	TPR_16|PF13432.5|3.4e+02	TPR_16|PF13432.5|4.1e+02	TPR_16|PF13432.5|12
[2n]_10196	GENE.[2n]_10196~~[2n]_10196.p1	complete	679	(+)	score=164.46	Auts2|PF15336.5|5.1e+03	Auts2|PF15336.5|0.0025	Auts2|PF15336.5|2.9e+03	Auts2|PF15336.5|2.8e+03	MIP-T3|PF10243.8|3.3e+02	MIP-T3|PF10243.8|0.0038	PRP38_assoc|PF12871.6|1.6e+03	PRP38_assoc|PF12871.6|0.0048	PRP38_assoc|PF12871.6|8.5e+03	DUF1777|PF08648.11|2.9e+02	DUF1777|PF08648.11|0.0048	DUF1777|PF08648.11|3.5e+03
[2n]_10197	GENE.[2n]_10197~~[2n]_10197.p1	complete	803	(+)	score=203.96	DUF3694|PF12473.7|8.3e-12	KIF1B|PF12423.7|1.1e+04	KIF1B|PF12423.7|3.3e-11	FHA|PF00498.25|6.7e-08	Kinesin_assoc|PF16183.4|0.039	Tox-ODYAM1|PF15642.5|0.11	DUF3584|PF12128.7|0.12	Uso1_p115_C|PF04871.12|0.32	Uso1_p115_C|PF04871.12|1.2e+04	IncA|PF04156.13|0.6	IncA|PF04156.13|1.1e+04	LCD1|PF09798.8|10
[2n]_102	GENE.[2n]_102~~[2n]_102.p4	complete	178	(-)	score=64.20	DUF572|PF04502.12|2.6
[2n]_1020	GENE.[2n]_1020~~[2n]_1020.p1	complete	439	(+)	score=60.72	Pkinase|PF00069.24|2.6e-30	Pkinase_Tyr|PF07714.16|2.4e-27	Activin_recp|PF01064.22|1.1e-06	APH|PF01636.22|6.8e+03	APH|PF01636.22|0.022	FTA2|PF13095.5|0.23
[2n]_10201	GENE.[2n]_10201~~[2n]_10201.p1	complete	617	(+)	score=100.23	JmjC|PF02373.21|4.2e-32	ARID|PF01388.20|3.7e-13	ARID|PF01388.20|1.7e+04	zf-C5HC2|PF02928.15|9.6e+03	zf-C5HC2|PF02928.15|4.9e-08	Vps39_2|PF10367.8|4.7e+03	Vps39_2|PF10367.8|0.62
[2n]_10202	GENE.[2n]_10202~~[2n]_10202.p1	complete	1085	(+)	score=195.49	Lipase_3|PF01764.24|2.6e-10
[2n]_10204	GENE.[2n]_10204~~[2n]_10204.p1	complete	736	(+)	score=148.43	Collagen|PF01391.17|3e-09	Collagen|PF01391.17|1.1e-05	Collagen|PF01391.17|3.8e-08	Lectin_C|PF00059.20|2.4e-16	UL45|PF05473.11|0.0012	MscS_porin|PF12795.6|0.45	MscS_porin|PF12795.6|40	MscS_porin|PF12795.6|0.45	Snapin_Pallidin|PF14712.5|38	Snapin_Pallidin|PF14712.5|47	Snapin_Pallidin|PF14712.5|2.8e+02	Snapin_Pallidin|PF14712.5|0.36	Ly49|PF08391.9|0.027	Ly49|PF08391.9|1.7e+03	Reo_sigmaC|PF04582.11|0.055	Reo_sigmaC|PF04582.11|10	Reo_sigmaC|PF04582.11|4.6	NPV_P10|PF05531.11|3.6	NPV_P10|PF05531.11|3.6e+03	NPV_P10|PF05531.11|1.1	NPV_P10|PF05531.11|18	NPV_P10|PF05531.11|1.3e+02	Tup_N|PF08581.9|12	Tup_N|PF08581.9|1.2e+02	Tup_N|PF08581.9|1.8e+03	Tup_N|PF08581.9|4.8e+03	Tup_N|PF08581.9|8.3	COG5|PF10392.8|3.8	COG5|PF10392.8|2.2	COG5|PF10392.8|97	COG5|PF10392.8|0.59	COG5|PF10392.8|2.8e+03	Wbp11|PF09429.9|1.1	Wbp11|PF09429.9|4.5e+03	BRCA-2_OB3|PF09104.9|0.4	Sec8_exocyst|PF04048.13|1.1	Sec8_exocyst|PF04048.13|1.4e+03	Sec8_exocyst|PF04048.13|22	XhlA|PF10779.8|39	XhlA|PF10779.8|3.7e+03	XhlA|PF10779.8|3.5e+02	XhlA|PF10779.8|9.5	XhlA|PF10779.8|4.2e+03	Fib_alpha|PF08702.9|3.5
[2n]_10207	GENE.[2n]_10207~~[2n]_10207.p2	complete	143	(+)	score=19.10	Sushi_2|PF09014.9|54	Sushi_2|PF09014.9|2.1	Sushi_2|PF09014.9|2.7e+02
[2n]_10208	GENE.[2n]_10208~~[2n]_10208.p1	complete	260	(+)	score=44.76	IQ|PF00612.26|0.026	IQ|PF00612.26|0.00053	IQ|PF00612.26|3e+02	Myosin_TH1|PF06017.12|0.001	Myosin_head|PF00063.20|0.017	Myosin_head|PF00063.20|2.9e+03
[2n]_10213	GENE.[2n]_10213~~[2n]_10213.p1	complete	300	(+)	score=63.15	IQ|PF00612.26|0.00081
[2n]_10218	GENE.[2n]_10218~~[2n]_10218.p1	complete	1698	(+)	score=401.08	ASXH|PF13919.5|3.1e-35	PHD_3|PF13922.5|6e-22	HARE-HTH|PF05066.12|2.7e-16	HARE-HTH|PF05066.12|1.7e+04	PHD|PF00628.28|9
[2n]_1022	GENE.[2n]_1022~~[2n]_1022.p1	complete	1555	(+)	score=264.62	C2|PF00168.29|6.2e-15	RBD-FIP|PF09457.9|7.5e-10	DUF3552|PF12072.7|0.04	DUF4635|PF15466.5|3e+03	DUF4635|PF15466.5|0.2
[2n]_10222	GENE.[2n]_10222~~[2n]_10222.p1	complete	325	(+)	score=55.37	FYVE|PF01363.20|5.5e-18	SlyX|PF04102.11|0.62
[2n]_10223	GENE.[2n]_10223~~[2n]_10223.p1	complete	747	(+)	score=132.81	Auts2|PF15336.5|5.3e-75	Auts2|PF15336.5|1.9e+02	Auts2|PF15336.5|2.1e+03	Auts2|PF15336.5|1.7e+04	Auts2|PF15336.5|2e+03	Auts2|PF15336.5|1.5e+04
[2n]_10228	GENE.[2n]_10228~~[2n]_10228.p1	complete	429	(+)	score=130.73	ERM|PF00769.18|8.7e+02	ERM|PF00769.18|3.4e-05	Macoilin|PF09726.8|0.0013	IncA|PF04156.13|0.0023	Mod_r|PF07200.12|0.0038	RasGAP_C|PF03836.14|0.017	DUF812|PF05667.10|0.11	TMPIT|PF07851.12|0.15	DUF3104|PF11302.7|0.24	Cortex-I_coil|PF09304.9|1.3e+03	Cortex-I_coil|PF09304.9|0.15	TBCC_N|PF16752.4|2.9e+03	TBCC_N|PF16752.4|0.11	DUF4140|PF13600.5|0.13	DUF4140|PF13600.5|1.7e+03	APG6|PF04111.11|2.1e+03	APG6|PF04111.11|1.4e+03	APG6|PF04111.11|0.13	XhlA|PF10779.8|2.9e+02	XhlA|PF10779.8|5.1	TUTF7_u4|PF16631.4|1.5	TUTF7_u4|PF16631.4|4.9e+02
[2n]_10230	GENE.[2n]_10230~~[2n]_10230.p1	complete	218	(+)	score=11.58	Tetraspannin|PF00335.19|1e-40
[2n]_10235	GENE.[2n]_10235~~[2n]_10235.p1	complete	1091	(+)	score=274.79	PTEN_C2|PF10409.8|3.7e-33	C1_1|PF00130.21|1.2e-05	C1_2|PF03107.15|0.0034	C1_2|PF03107.15|5e+03	Y_phosphatase|PF00102.26|0.014	Zf_RING|PF16744.4|0.59	Zf_RING|PF16744.4|8.9e+02
[2n]_10237	GENE.[2n]_10237~~[2n]_10237.p1	complete	1024	(+)	score=275.25	SNF2_N|PF00176.22|2.5e-72	Helicase_C|PF00271.30|1.8e-18
[2n]_10239	GENE.[2n]_10239~~[2n]_10239.p1	complete	1009	(+)	score=275.23	DHR-2|PF06920.12|2.3e-211	DUF4725|PF15854.4|1.2e+04	DUF4725|PF15854.4|1.7e+04	DUF4725|PF15854.4|0.38
[2n]_1024	GENE.[2n]_1024~~[2n]_1024.p1	complete	1203	(+)	score=281.78	fn3|PF00041.20|1e-05	fn3|PF00041.20|1.6e-11	fn3|PF00041.20|6.4e-07	fn3|PF00041.20|1e-09	fn3|PF00041.20|2.7e-07	fn3|PF00041.20|1.4e-10	fn3|PF00041.20|7.9e-07	fn3|PF00041.20|1.2e-05	fn3|PF00041.20|0.00092	Pur_ac_phosph_N|PF16656.4|0.0017	Pur_ac_phosph_N|PF16656.4|0.66	Pur_ac_phosph_N|PF16656.4|0.22	Pur_ac_phosph_N|PF16656.4|3.4	Pur_ac_phosph_N|PF16656.4|2.6	Pur_ac_phosph_N|PF16656.4|13	Pur_ac_phosph_N|PF16656.4|91	Pur_ac_phosph_N|PF16656.4|0.91	Pur_ac_phosph_N|PF16656.4|12	DUF2369|PF10179.8|2.4e+02	DUF2369|PF10179.8|9.4e+02	DUF2369|PF10179.8|39	DUF2369|PF10179.8|1.3e+03	DUF2369|PF10179.8|8.1e+02	DUF2369|PF10179.8|2.4e+03	DUF2369|PF10179.8|25	DUF2369|PF10179.8|3.6e+03	DUF2369|PF10179.8|1.7	Interfer-bind|PF09294.9|14	Interfer-bind|PF09294.9|7.4e+03	Interfer-bind|PF09294.9|92	Interfer-bind|PF09294.9|8.6e+02	Interfer-bind|PF09294.9|4.5e+03	Interfer-bind|PF09294.9|7.7e+02	Interfer-bind|PF09294.9|1.7e+02	Interfer-bind|PF09294.9|5.2	Interfer-bind|PF09294.9|14	Reeler|PF02014.15|0.041	Reeler|PF02014.15|1.2e+04	Reeler|PF02014.15|7.1e+03	Reeler|PF02014.15|4.3e+03	PhoD_N|PF16655.4|7.7	PhoD_N|PF16655.4|7.6e+03	PhoD_N|PF16655.4|8.2e+02	PhoD_N|PF16655.4|9.2e+03
[2n]_10240	GENE.[2n]_10240~~[2n]_10240.p1	complete	1287	(+)	score=293.37	fn3|PF00041.20|1.8e+03	fn3|PF00041.20|7.6e-12	fn3|PF00041.20|1.8e-13	fn3|PF00041.20|2.7e-07	fn3|PF00041.20|1.4e-13	fn3|PF00041.20|1.6e-10	fn3|PF00041.20|8.9e-16	fn3|PF00041.20|0.0019	Ig_3|PF13927.5|1.7e-06	Ig_3|PF13927.5|0.00094	Ig_3|PF13927.5|3.6e-09	Ig_3|PF13927.5|1.2e-10	Ig_3|PF13927.5|1.1e-14	Ig_3|PF13927.5|4.5e-10	I-set|PF07679.15|0.0039	I-set|PF07679.15|5.4e-08	I-set|PF07679.15|0.0094	I-set|PF07679.15|7.8e-12	I-set|PF07679.15|9.4e-15	I-set|PF07679.15|6.5e-10	Ig_2|PF13895.5|4.2e-06	Ig_2|PF13895.5|0.085	Ig_2|PF13895.5|3.1e-05	Ig_2|PF13895.5|4e-06	Ig_2|PF13895.5|5.8e-11	Ig_2|PF13895.5|1.2e-05	ig|PF00047.24|0.007	ig|PF00047.24|2.7	ig|PF00047.24|0.4	ig|PF00047.24|0.022	ig|PF00047.24|1.2e-10	ig|PF00047.24|1e-07	V-set|PF07686.16|61	V-set|PF07686.16|1.2e+02	V-set|PF07686.16|3.1e+02	V-set|PF07686.16|23	V-set|PF07686.16|32	V-set|PF07686.16|8.8e-05	V-set|PF07686.16|0.13	Pur_ac_phosph_N|PF16656.4|0.53	Pur_ac_phosph_N|PF16656.4|2.3e+02	Pur_ac_phosph_N|PF16656.4|29	Pur_ac_phosph_N|PF16656.4|0.018	Pur_ac_phosph_N|PF16656.4|99
[2n]_10241	GENE.[2n]_10241~~[2n]_10241.p2	complete	138	(-)	score=37.44	CiPC|PF15800.4|9	DUF1777|PF08648.11|13
[2n]_10243	GENE.[2n]_10243~~[2n]_10243.p2	complete	255	(-)	score=5.91	rve|PF00665.25|1.5e-05	zf-H2C2|PF09337.9|7.5e+03	zf-H2C2|PF09337.9|0.00087
[2n]_10244	GENE.[2n]_10244~~[2n]_10244.p1	complete	407	(+)	score=100.17	Nup188|PF10487.8|8.4e-72
[2n]_10249	GENE.[2n]_10249~~[2n]_10249.p1	complete	312	(+)	score=128.26	BRK|PF07533.15|9.1e-17	HSA|PF07529.12|1.7e+04	HSA|PF07529.12|3e-06	HSA|PF07529.12|5.8e+02	HSA|PF07529.12|1.2e+04	HSA|PF07529.12|1.7e+04
[2n]_1025	GENE.[2n]_1025~~[2n]_1025.p1	complete	2177	(+)	score=415.59	AAA_11|PF13086.5|1.2e-60	AAA_12|PF13087.5|5.5e+03	AAA_12|PF13087.5|5.1e-53	AAA_19|PF13245.5|5.9e-08	AAA_30|PF13604.5|0.0059	AAA_30|PF13604.5|0.011	SEN1_N|PF12726.6|4.5e-05	Viral_helicase1|PF01443.17|16	Viral_helicase1|PF01443.17|0.16	Viral_helicase1|PF01443.17|37	AAA_22|PF13401.5|0.0057	AAA_22|PF13401.5|6.7e+02	AAA_16|PF13191.5|0.0089	ResIII|PF04851.14|0.046	GLF|PF03275.12|0.0096	Helicase_RecD|PF05127.13|3.3e+03	Helicase_RecD|PF05127.13|0.11	Helicase_RecD|PF05127.13|6.3e+03	AAA_10|PF12846.6|7.1e+02	AAA_10|PF12846.6|0.051	UvrD_C_2|PF13538.5|0.061
[2n]_10252	GENE.[2n]_10252~~[2n]_10252.p2	complete	632	(+)	score=149.81	SWIM|PF04434.16|0.0021
[2n]_10257	GENE.[2n]_10257~~[2n]_10257.p1	complete	834	(-)	score=190.64	UCH|PF00443.28|2.6e-46	UBA|PF00627.30|2.8e-10	UBA|PF00627.30|1.3e-11	zf-UBP|PF02148.18|8.3e-18	zf-UBP|PF02148.18|1.6e+03	UCH_1|PF13423.5|0.027	UCH_1|PF13423.5|7.5e-08	UBA_4|PF14555.5|0.21	Pox_RNA_pol|PF03293.13|0.25
[2n]_1026	GENE.[2n]_1026~~[2n]_1026.p1	complete	662	(+)	score=146.63	zf-C3Hc3H|PF13891.5|3.4e-16
[2n]_10262	GENE.[2n]_10262~~[2n]_10262.p1	complete	1218	(+)	score=335.19	Hamartin|PF04388.11|3.6e-287	Hamartin|PF04388.11|1.7e+04	Reo_sigmaC|PF04582.11|0.5	DUF1664|PF07889.11|0.076	DUF1664|PF07889.11|1.1e+03	Sec8_exocyst|PF04048.13|0.096	Sec8_exocyst|PF04048.13|4.9e+02	DUF641|PF04859.11|2.1e+03	DUF641|PF04859.11|4.5	DUF641|PF04859.11|1.3	DUF641|PF04859.11|2.1e+02
[2n]_10263	GENE.[2n]_10263~~[2n]_10263.p1	complete	412	(+)	score=84.93	RRM_1|PF00076.21|0.0039	RRM_1|PF00076.21|7.8e+02	RRM_1|PF00076.21|2.5e-09	RRM_1|PF00076.21|6.9e+03	RRM_5|PF13893.5|0.77	RRM_5|PF13893.5|7.4e-06	RRM_5|PF13893.5|22	RRM_occluded|PF16842.4|2.2	RRM_occluded|PF16842.4|0.87
[2n]_10268	GENE.[2n]_10268~~[2n]_10268.p1	complete	238	(+)	score=44.71	RAWUL|PF16207.4|8.6e-14	zf-C3HC4_2|PF13923.5|2.9e-10	zf-C3HC4_2|PF13923.5|7.3e+02	zf-C3HC4|PF00097.24|1.1e-08	zf-C3HC4|PF00097.24|2.6e+02	zf-RING_UBOX|PF13445.5|3.8e-06	zf-RING_UBOX|PF13445.5|79	zf-RING_5|PF14634.5|1.9e-06	zf-RING_5|PF14634.5|7e+02	zf-RING_2|PF13639.5|7.7e-06	zf-RING_2|PF13639.5|3.3e+03	zf-C3HC4_4|PF15227.5|1.6e-05	zf-C3HC4_4|PF15227.5|1.3e+03	zf-C3HC4_3|PF13920.5|0.00034	zf-C3HC4_3|PF13920.5|1.2e+03	zf-Nse|PF11789.7|0.0032	zf-RING_6|PF14835.5|0.0023	zf-RING_6|PF14835.5|2.4e+03	zf-RING_10|PF16685.4|0.0044	zf-RING_10|PF16685.4|1.8e+03	DZR|PF12773.6|0.031	DZR|PF12773.6|3.8e+03	zf-rbx1|PF12678.6|0.21	zf-C3HC4_5|PF17121.4|0.12	DUF3337|PF11816.7|4.6e+02	DUF3337|PF11816.7|0.59	Actin_micro|PF17003.4|0.42	Actin_micro|PF17003.4|5.1e+02	Prok-RING_4|PF14447.5|1.5e+03	Prok-RING_4|PF14447.5|0.14	Prok-RING_4|PF14447.5|4.7e+02	Etmic-2|PF06670.10|0.14	E3_UbLigase_R4|PF13764.5|0.5	E3_UbLigase_R4|PF13764.5|1.5e+02	DUF1272|PF06906.10|0.49	zinc-ribbons_6|PF07191.11|0.19	zf-RING_4|PF14570.5|10	zf-RING_4|PF14570.5|3.5e+02
[2n]_1027	GENE.[2n]_1027~~[2n]_1027.p1	complete	1189	(+)	score=207.82	AMP-binding|PF00501.27|7.3e-26	AMP-binding|PF00501.27|6.6e-54
[2n]_10271	GENE.[2n]_10271~~[2n]_10271.p1	complete	906	(+)	score=192.24	Syja_N|PF02383.17|4.4e-65	hSac2|PF12456.7|3e+03	hSac2|PF12456.7|6.6e-20	PBP_GOBP|PF01395.21|0.43	PBP_GOBP|PF01395.21|7e+03
[2n]_10274	GENE.[2n]_10274~~[2n]_10274.p1	complete	472	(+)	score=67.54	Pkinase|PF00069.24|1e-45	Pkinase_Tyr|PF07714.16|2.6e-24	Kdo|PF06293.13|2e-06	APH|PF01636.22|0.0017	FTA2|PF13095.5|7.8	FTA2|PF13095.5|3.3	RIO1|PF01163.21|0.086	Kinase-like|PF14531.5|1.3e+03	Kinase-like|PF14531.5|0.35	Pox_ser-thr_kin|PF05445.10|0.15
[2n]_10275	GENE.[2n]_10275~~[2n]_10275.p1	complete	1045	(+)	score=251.34	TPR_1|PF00515.27|0.01	TPR_1|PF00515.27|4.1e+02	TPR_1|PF00515.27|0.0063	TPR_1|PF00515.27|0.072	TPR_1|PF00515.27|55	TPR_1|PF00515.27|2.7e-05	TPR_1|PF00515.27|0.56	TPR_1|PF00515.27|2.2e+02	TPR_1|PF00515.27|0.00099	TPR_1|PF00515.27|1.8e+02	TPR_1|PF00515.27|9.8	TPR_1|PF00515.27|0.18	TPR_1|PF00515.27|2.9e+02	TPR_1|PF00515.27|39	TPR_1|PF00515.27|7.2	TPR_1|PF00515.27|0.00044	TPR_1|PF00515.27|0.0016	TPR_1|PF00515.27|1.1e-05	TPR_1|PF00515.27|0.00031	TPR_1|PF00515.27|0.00015	TPR_1|PF00515.27|9e+02	TPR_1|PF00515.27|3.4e+03	TPR_1|PF00515.27|16	TPR_1|PF00515.27|0.00087	TPR_1|PF00515.27|0.00016	TPR_1|PF00515.27|0.0031	TPR_1|PF00515.27|0.00049	TPR_1|PF00515.27|19	TPR_11|PF13414.5|0.0054	TPR_11|PF13414.5|3.1e-08	TPR_11|PF13414.5|4.7	TPR_11|PF13414.5|6.6e-05	TPR_11|PF13414.5|73	TPR_11|PF13414.5|0.00046	TPR_11|PF13414.5|0.09	TPR_11|PF13414.5|38	TPR_11|PF13414.5|73	TPR_11|PF13414.5|1.6e+03	TPR_11|PF13414.5|0.0029	TPR_11|PF13414.5|0.3	TPR_11|PF13414.5|0.067	TPR_11|PF13414.5|5.2	TPR_11|PF13414.5|1.1e-06	TPR_11|PF13414.5|4.1e-05
[2n]_10278	GENE.[2n]_10278~~[2n]_10278.p1	complete	838	(+)	score=138.77	Laminin_EGF|PF00053.23|3.5e-11	Laminin_EGF|PF00053.23|5.9e-08	Laminin_EGF|PF00053.23|3.4e-08	Laminin_EGF|PF00053.23|9.1e-08	Laminin_EGF|PF00053.23|3.8e-08	fn3|PF00041.20|0.005	fn3|PF00041.20|3.7e-06	fn3|PF00041.20|3e-10	fn3|PF00041.20|1.4e-10	fn3|PF00041.20|2.1	Pur_ac_phosph_N|PF16656.4|51	Pur_ac_phosph_N|PF16656.4|13	Pur_ac_phosph_N|PF16656.4|0.025	Pur_ac_phosph_N|PF16656.4|0.3	Pur_ac_phosph_N|PF16656.4|2.3e+02	SusE|PF14292.5|12	SusE|PF14292.5|2.5e+02	SusE|PF14292.5|2.2e+02	SusE|PF14292.5|11	ChitinaseA_N|PF08329.9|44	ChitinaseA_N|PF08329.9|0.86	DUF2369|PF10179.8|2.3e+03	DUF2369|PF10179.8|1.3e+04	DUF2369|PF10179.8|1.6	DUF2369|PF10179.8|2.1e+02
[2n]_10279	GENE.[2n]_10279~~[2n]_10279.p1	complete	1539	(+)	score=331.69
[2n]_10283	GENE.[2n]_10283~~[2n]_10283.p3	complete	101	(+)	score=4.62	DUF3522|PF12036.7|0.0069	Myelin_PLP|PF01275.18|0.032
[2n]_10285	GENE.[2n]_10285~~[2n]_10285.p1	complete	452	(+)	score=108.41	MOR2-PAG1_C|PF14225.5|15	MOR2-PAG1_C|PF14225.5|9.3e-12	MOR2-PAG1_mid|PF14228.5|2.6e+02	MOR2-PAG1_mid|PF14228.5|0.00013	RabGAP-TBC|PF00566.17|0.37	RabGAP-TBC|PF00566.17|3.2e+02	DUF1690|PF07956.10|0.36	DUF1690|PF07956.10|1e+03	DUF1690|PF07956.10|8.2e+03
[2n]_10286	GENE.[2n]_10286~~[2n]_10286.p1	complete	410	(+)	score=83.58	BACK|PF07707.14|1e+04	BACK|PF07707.14|8.1e+02	BACK|PF07707.14|4.7e-25	Kelch_1|PF01344.24|8.1e-07	Kelch_1|PF01344.24|5.8e-05	BTB|PF00651.30|8.6e-14	Kelch_6|PF13964.5|6.1e+03	Kelch_6|PF13964.5|7.7e-05	Kelch_6|PF13964.5|0.036	Kelch_4|PF13418.5|0.43	Kelch_4|PF13418.5|0.018	Kelch_5|PF13854.5|0.65	Kelch_5|PF13854.5|0.55	Kelch_3|PF13415.5|0.0018	Kelch_3|PF13415.5|1.2e+03	PQQ_3|PF13570.5|1.1	PQQ_3|PF13570.5|1.5e+02	Kelch_2|PF07646.14|4e+03	Kelch_2|PF07646.14|77	Kelch_2|PF07646.14|11
[2n]_10290	GENE.[2n]_10290~~[2n]_10290.p1	complete	449	(+)	score=113.85	2-Hacid_dh_C|PF02826.18|2.5e-57	2-Hacid_dh|PF00389.29|4.1e-29	NAD_binding_2|PF03446.14|1.2e+04	NAD_binding_2|PF03446.14|0.00018	Cellsynth_D|PF03500.12|0.2
[2n]_10292	GENE.[2n]_10292~~[2n]_10292.p1	complete	1633	(+)	score=420.80	Slx4|PF09494.9|5.4e-13	BTB|PF00651.30|2e-11	PSRT|PF07636.10|2.6	PSRT|PF07636.10|73	zf-met|PF12874.6|2.5e+02	zf-met|PF12874.6|5.7	zf-C2H2|PF00096.25|1.7e+04	zf-C2H2|PF00096.25|0.35
[2n]_10293	GENE.[2n]_10293~~[2n]_10293.p2	complete	205	(+)	score=53.15	La|PF05383.16|6.6e-18
[2n]_10294	GENE.[2n]_10294~~[2n]_10294.p1	complete	540	(+)	score=113.98	Myb_DNA-bind_7|PF15963.4|1e-27	Myb_DNA-bind_7|PF15963.4|1.3e+04	Myb_DNA-bind_7|PF15963.4|6.3e+03	Myb_DNA-binding|PF00249.30|0.0035
[2n]_10295	GENE.[2n]_10295~~[2n]_10295.p1	complete	170	(-)	score=28.77	DUF29|PF01724.15|0.0068	V-ATPase_G|PF03179.14|0.0097	V-ATPase_G|PF03179.14|3.4e+03	Apolipoprotein|PF01442.17|0.014	DUF3150|PF11348.7|0.025	COMPASS-Shg1|PF05205.11|0.038	FliD_C|PF07195.11|0.036	MCPsignal|PF00015.20|6	MCPsignal|PF00015.20|0.53	DUF3418|PF11898.7|0.14	Dak2|PF02734.16|0.21	ParB|PF08775.9|29	ParB|PF08775.9|2.2
[2n]_10299	GENE.[2n]_10299~~[2n]_10299.p1	complete	1016	(+)	score=289.57	zf-C2H2_assoc|PF16606.4|4.2e-37	zf-C2H2|PF00096.25|0.0013	zf-C2H2|PF00096.25|1.6e-05	zf-C2H2|PF00096.25|0.028	zf-C2H2|PF00096.25|4.3e+03	zf-C2H2|PF00096.25|6e+03	zf-C2H2|PF00096.25|0.085	zf-H2C2_2|PF13465.5|5.6	zf-H2C2_2|PF13465.5|6.7e+03	zf-H2C2_2|PF13465.5|2.8	zf-H2C2_2|PF13465.5|1.1e-07	zf-H2C2_2|PF13465.5|1.9e+03	zf-H2C2_2|PF13465.5|0.12	zf-H2C2_5|PF13909.5|4.2e+03	zf-H2C2_5|PF13909.5|1.6e+02	zf-H2C2_5|PF13909.5|6e-06	zf-H2C2_5|PF13909.5|0.84	zf-H2C2_5|PF13909.5|9.1e+03	zf-H2C2_5|PF13909.5|1.5e-06	zf-C2H2_4|PF13894.5|0.021	zf-C2H2_4|PF13894.5|0.0016	zf-C2H2_4|PF13894.5|0.16	zf-C2H2_4|PF13894.5|1.6e+03	zf-C2H2_4|PF13894.5|5.5	CpXC|PF14353.5|8.2	CpXC|PF14353.5|8.8	GAGA|PF09237.10|2.6e+02	GAGA|PF09237.10|7.8	GAGA|PF09237.10|0.65	DZR|PF12773.6|1.4e+02	DZR|PF12773.6|0.048	DZR|PF12773.6|2.9e+03	Zn-ribbon_8|PF09723.9|15	Zn-ribbon_8|PF09723.9|2.3	DUF3268|PF11672.7|8.9e+03	DUF3268|PF11672.7|0.011	zf-RING_7|PF02591.14|41	zf-RING_7|PF02591.14|5.5e+02	zf-RING_7|PF02591.14|36	zinc_ribbon_9|PF14369.5|6.3e+02	zinc_ribbon_9|PF14369.5|78	zinc_ribbon_9|PF14369.5|45	zf-C2H2_jaz|PF12171.7|9.2e+02	zf-C2H2_jaz|PF12171.7|0.19
[2n]_103	GENE.[2n]_103~~[2n]_103.p4	complete	1470	(+)	score=315.64	CEP170_C|PF15308.5|1.1e+04	CEP170_C|PF15308.5|2.8e-170	CEP170_C|PF15308.5|6e-52	Mvb12|PF09452.9|0.21	Mvb12|PF09452.9|6.9e+03
[2n]_10305	GENE.[2n]_10305~~[2n]_10305.p1	complete	449	(+)	score=113.45	2-Hacid_dh_C|PF02826.18|2.5e-57	2-Hacid_dh|PF00389.29|4.1e-29	NAD_binding_2|PF03446.14|1.2e+04	NAD_binding_2|PF03446.14|0.00018	Cellsynth_D|PF03500.12|0.2
[2n]_10306	GENE.[2n]_10306~~[2n]_10306.p2	complete	374	(+)	score=103.19	COX_ARM|PF06481.13|13	COX_ARM|PF06481.13|17	COX_ARM|PF06481.13|2e+03	COX_ARM|PF06481.13|3.4e+02	COX_ARM|PF06481.13|3.1e+02	COX_ARM|PF06481.13|0.43	COX_ARM|PF06481.13|1.5e+03	B2-adapt-app_C|PF09066.9|2.2e+03	B2-adapt-app_C|PF09066.9|5.2e+03	B2-adapt-app_C|PF09066.9|0.47
[2n]_10310	GENE.[2n]_10310~~[2n]_10310.p1	complete	486	(+)	score=102.46	Gelsolin|PF00626.21|1.1e-05	Gelsolin|PF00626.21|0.011
[2n]_10312	GENE.[2n]_10312~~[2n]_10312.p3	complete	374	(+)	score=104.49	COX_ARM|PF06481.13|13	COX_ARM|PF06481.13|17	COX_ARM|PF06481.13|2e+03	COX_ARM|PF06481.13|3.4e+02	COX_ARM|PF06481.13|3.1e+02	COX_ARM|PF06481.13|0.43	COX_ARM|PF06481.13|1.5e+03	B2-adapt-app_C|PF09066.9|2.2e+03	B2-adapt-app_C|PF09066.9|5.2e+03	B2-adapt-app_C|PF09066.9|0.47
[2n]_10314	GENE.[2n]_10314~~[2n]_10314.p2	complete	633	(+)	score=168.73	Muted|PF14942.5|7.1e+02	Muted|PF14942.5|73	Muted|PF14942.5|0.0044
[2n]_10316	GENE.[2n]_10316~~[2n]_10316.p2	complete	374	(+)	score=103.19	COX_ARM|PF06481.13|13	COX_ARM|PF06481.13|17	COX_ARM|PF06481.13|2e+03	COX_ARM|PF06481.13|3.4e+02	COX_ARM|PF06481.13|3.1e+02	COX_ARM|PF06481.13|0.43	COX_ARM|PF06481.13|1.5e+03	B2-adapt-app_C|PF09066.9|2.2e+03	B2-adapt-app_C|PF09066.9|5.2e+03	B2-adapt-app_C|PF09066.9|0.47
[2n]_1032	GENE.[2n]_1032~~[2n]_1032.p1	complete	374	(+)	score=53.11	ASD1|PF08688.9|2.4e-34
[2n]_10322	GENE.[2n]_10322~~[2n]_10322.p1	complete	732	(+)	score=161.99	PI3K_P85_iSH2|PF16454.4|7.9e+03	PI3K_P85_iSH2|PF16454.4|1.5e-62	SH2|PF00017.23|1.6e-18	SH2|PF00017.23|2.5e-20	RhoGAP|PF00620.26|1.3e-19	RhoGAP|PF00620.26|1.1e+03	SH3_9|PF14604.5|9.1e-06	SH3_9|PF14604.5|3.1e+03	SH3_2|PF07653.16|1.6e-05	SH3_1|PF00018.27|0.0019	SH3_1|PF00018.27|50	SH3_1|PF00018.27|7.6e+03	Transcrip_act|PF04949.12|1.9e+03	Transcrip_act|PF04949.12|9	Transcrip_act|PF04949.12|0.88	Transcrip_act|PF04949.12|3.4e+02	IncA|PF04156.13|0.19	Laminin_II|PF06009.11|7.7e+03	Laminin_II|PF06009.11|33	Laminin_II|PF06009.11|6.1	Exonuc_VII_L|PF02601.14|5.1	CC2-LZ|PF16516.4|3.6	CC2-LZ|PF16516.4|1.6e+03	HIP1_clath_bdg|PF16515.4|5.2	HIP1_clath_bdg|PF16515.4|1.2e+02
[2n]_10329	GENE.[2n]_10329~~[2n]_10329.p1	complete	295	(+)	score=46.21	Metal_resist|PF13801.5|0.44	Metal_resist|PF13801.5|2.2	Metal_resist|PF13801.5|4.9e+03
[2n]_10331	GENE.[2n]_10331~~[2n]_10331.p2	complete	499	(+)	score=135.58	JmjC|PF02373.21|9.2e-45	PLU-1|PF08429.10|9.4e-32	zf-C5HC2|PF02928.15|7.5e+03	zf-C5HC2|PF02928.15|1.2e-15
[2n]_10332	GENE.[2n]_10332~~[2n]_10332.p1	complete	503	(+)	score=99.39	PHD_4|PF16866.4|5.1e+03	PHD_4|PF16866.4|1.7e+04	PHD_4|PF16866.4|4.6e-26	zf-CXXC|PF02008.19|4.9e-14	zf-CXXC|PF02008.19|5.5e+03	zf-CXXC|PF02008.19|4.2e+02	PHD|PF00628.28|1.7e+04	PHD|PF00628.28|0.0028	C1_1|PF00130.21|1.9e+03	C1_1|PF00130.21|0.0083	C1_1|PF00130.21|4.7e+03	RbpA|PF13397.5|4.3e+02	RbpA|PF13397.5|1.9	RbpA|PF13397.5|1.4e+03	RbpA|PF13397.5|3.7e+03
[2n]_10336	GENE.[2n]_10336~~[2n]_10336.p2	complete	218	(-)	score=6.50	SCAN|PF02023.16|1.9e-14
[2n]_1034	GENE.[2n]_1034~~[2n]_1034.p1	complete	544	(+)	score=110.39	zf-met|PF12874.6|4e+03	zf-met|PF12874.6|0.041	zf-met|PF12874.6|0.0021	zf-C2H2_2|PF12756.6|46	zf-C2H2_2|PF12756.6|1.2e+04	zf-C2H2_2|PF12756.6|2.1	zf-C2H2_2|PF12756.6|2	zf-C2H2_4|PF13894.5|5.6e+02	zf-C2H2_4|PF13894.5|0.34	zf-C2H2_4|PF13894.5|2.2	zf-C2H2_jaz|PF12171.7|1.7e+04	zf-C2H2_jaz|PF12171.7|12	zf-C2H2_jaz|PF12171.7|0.04	zf-C2H2|PF00096.25|1.7e+04	zf-C2H2|PF00096.25|0.11	zf-C2H2|PF00096.25|0.09	zf-C2HE|PF16278.4|3.8	zf-C2HE|PF16278.4|12	zf-C2HE|PF16278.4|2.5e+03	zf-C2H2_6|PF13912.5|0.55	zf-C2H2_6|PF13912.5|34	zf-C2H2_8|PF15909.4|2.6	zf-C2H2_8|PF15909.4|1.5e+02	zf-C2H2_8|PF15909.4|1e+04
[2n]_10341	GENE.[2n]_10341~~[2n]_10341.p3	complete	312	(+)	score=149.52	Myosin_tail_1|PF01576.18|9.8e-123	ATG16|PF08614.10|0.012	ATG16|PF08614.10|14	DUF1664|PF07889.11|3.1e+02	DUF1664|PF07889.11|0.65	DUF1664|PF07889.11|0.62	DUF1664|PF07889.11|0.0062	EzrA|PF06160.11|5.3	EzrA|PF06160.11|1.1e+03	EzrA|PF06160.11|0.0024	LPP|PF04728.12|6.8e+02	LPP|PF04728.12|1.7e+03	LPP|PF04728.12|9.5e+02	LPP|PF04728.12|2.1e+02	LPP|PF04728.12|0.0035	LPP|PF04728.12|5e+02	Tropomyosin_1|PF12718.6|0.14	Tropomyosin_1|PF12718.6|3.3	Tropomyosin_1|PF12718.6|8	Cnn_1N|PF07989.10|0.0091	Cnn_1N|PF07989.10|1.2e+03	AAA_13|PF13166.5|32	AAA_13|PF13166.5|0.026	MscS_porin|PF12795.6|0.046	MscS_porin|PF12795.6|23	DUF724|PF05266.13|0.64	DUF724|PF05266.13|0.13	BRE1|PF08647.10|1.7	BRE1|PF08647.10|3e+03	BRE1|PF08647.10|5.8	BRE1|PF08647.10|0.48	APG6|PF04111.11|3.8	APG6|PF04111.11|82	APG6|PF04111.11|0.19	DUF4407|PF14362.5|68	DUF4407|PF14362.5|0.24	DUF3584|PF12128.7|4.2e+02	DUF3584|PF12128.7|0.0048	Filament|PF00038.20|16	Filament|PF00038.20|24	HlyE|PF06109.12|9.3e+02	HlyE|PF06109.12|0.019	Golgin_A5|PF09787.8|4.8	Golgin_A5|PF09787.8|55
[2n]_10345	GENE.[2n]_10345~~[2n]_10345.p1	complete	766	(+)	score=266.52	HMG_box|PF00505.18|6.5e-22	HMG_box_2|PF09011.9|5.7e+03	HMG_box_2|PF09011.9|7.9e+03	HMG_box_2|PF09011.9|4.8e+02	HMG_box_2|PF09011.9|9.7e-09	UreF|PF01730.15|0.044	MPS2|PF17060.4|0.08	DUF3347|PF11827.7|1.9	DUF3347|PF11827.7|58	DUF3347|PF11827.7|7e+02	LMBR1|PF04791.15|11	DUF4061|PF13270.5|3.4e+03	DUF4061|PF13270.5|26	DUF4061|PF13270.5|2.9	DUF4061|PF13270.5|1.7e+04
[2n]_1035	GENE.[2n]_1035~~[2n]_1035.p1	complete	1507	(+)	score=353.53	NMDAR2_C|PF10565.8|6.9e-208	Lig_chan|PF00060.25|1.1e-32	Lig_chan-Glu_bd|PF10613.8|2.3e-29	SBP_bac_3|PF00497.19|4e-23	ANF_receptor|PF01094.27|4.3e-11
[2n]_10350	GENE.[2n]_10350~~[2n]_10350.p3	complete	176	(+)	score=51.54	ABC_tran|PF00005.26|2.1e-12
[2n]_10351	GENE.[2n]_10351~~[2n]_10351.p3	complete	294	(+)	score=104.11	CH|PF00307.30|4.3e-15	CH|PF00307.30|4.1e-27	CH|PF00307.30|3.4e+03	CAMSAP_CH|PF11971.7|5.2e+02	CAMSAP_CH|PF11971.7|8.2e-08	Spectrin|PF00435.20|4.6e-06
[2n]_10355	GENE.[2n]_10355~~[2n]_10355.p2	complete	326	(+)	score=67.06	AIM3|PF17096.4|1.1e+04	AIM3|PF17096.4|0.03
[2n]_10359	GENE.[2n]_10359~~[2n]_10359.p1	complete	832	(+)	score=190.17	RUN|PF02759.18|3e-35	RUN|PF02759.18|1.3e+04	RGCC|PF15151.5|0.09
[2n]_1036	GENE.[2n]_1036~~[2n]_1036.p1	complete	1309	(+)	score=188.14	EGF|PF00008.26|4.2e-09	EGF|PF00008.26|9.2e-08	EGF|PF00008.26|3.1e-05	EGF|PF00008.26|2.1e-05	EGF|PF00008.26|0.00011	EGF|PF00008.26|3.7e-09	EGF|PF00008.26|0.0012	EGF|PF00008.26|2.4e-05	EGF|PF00008.26|3.9e-07	EGF|PF00008.26|8.9e-07	EGF|PF00008.26|4.2e-06	EGF|PF00008.26|6.4e-08	EGF|PF00008.26|0.0075	EGF|PF00008.26|1.4e-05	EGF|PF00008.26|8.3e-08	EGF|PF00008.26|5.4e-07	EGF|PF00008.26|1.9e-05	EGF|PF00008.26|9.5e-09	EGF|PF00008.26|3.1e-08	EGF|PF00008.26|5.9e-06	EGF|PF00008.26|0.0012	EGF|PF00008.26|5e-07	EGF|PF00008.26|0.00075	EGF|PF00008.26|2.9e-05	EGF|PF00008.26|1.1e+04	EGF|PF00008.26|6.6e+03	EGF|PF00008.26|1.4e+04	hEGF|PF12661.6|0.00013	hEGF|PF12661.6|0.0016	hEGF|PF12661.6|0.017	hEGF|PF12661.6|0.0013	hEGF|PF12661.6|0.00061	hEGF|PF12661.6|1.1e-06	hEGF|PF12661.6|0.0016	hEGF|PF12661.6|0.00037	hEGF|PF12661.6|0.041	hEGF|PF12661.6|0.098	hEGF|PF12661.6|0.00029	hEGF|PF12661.6|2.2e-06	hEGF|PF12661.6|0.052	hEGF|PF12661.6|1.2e-06	hEGF|PF12661.6|0.0012	hEGF|PF12661.6|0.0032	hEGF|PF12661.6|0.023
[2n]_10360	GENE.[2n]_10360~~[2n]_10360.p1	complete	1335	(+)	score=377.05	Kinesin|PF00225.22|8.3e-111	Kinesin|PF00225.22|1.7e+04	Microtub_bd|PF16796.4|4.8e-23	Microtub_bd|PF16796.4|3.5e+03	PX|PF00787.23|1.1e+04	PX|PF00787.23|1.8e-16	FHA|PF00498.25|3e+03	FHA|PF00498.25|5.7e-06	Yop-YscD_cpl|PF16697.4|6e-06	Yop-YscD_cpl|PF16697.4|1e+04	Kinesin_assoc|PF16183.4|0.00016	Kinesin_assoc|PF16183.4|0.0026	Kinesin_assoc|PF16183.4|79	Kinesin_assoc|PF16183.4|1.7e+04	Kinesin_assoc|PF16183.4|2.9e+03	Kinesin_assoc|PF16183.4|8.5e+03
[2n]_10364	GENE.[2n]_10364~~[2n]_10364.p1	complete	107	(-)	score=8.81
[2n]_10366	GENE.[2n]_10366~~[2n]_10366.p1	complete	687	(+)	score=165.89	Not1|PF04054.14|4.7e-155
[2n]_10368	GENE.[2n]_10368~~[2n]_10368.p1	complete	360	(+)	score=95.64	ANTH|PF07651.15|2e-74	ENTH|PF01417.19|9.2e-13
[2n]_10369	GENE.[2n]_10369~~[2n]_10369.p1	complete	605	(+)	score=115.57	BPS|PF08947.9|6.5e-26	SH2|PF00017.23|2.6e-14	RA|PF00788.22|1e-13	RA|PF00788.22|1.3e+04	PH|PF00169.28|1.7e-10	PH_9|PF15410.5|0.83	PH_9|PF15410.5|1.9e+03
[2n]_1037	GENE.[2n]_1037~~[2n]_1037.p1	complete	709	(+)	score=198.79	VBS|PF08913.9|1.7e+03	VBS|PF08913.9|7.8e+02	VBS|PF08913.9|0.0049	VBS|PF08913.9|0.0018	I_LWEQ|PF01608.16|0.016	I_LWEQ|PF01608.16|3.2	I_LWEQ|PF01608.16|19	I_LWEQ|PF01608.16|8.2e+02	I_LWEQ|PF01608.16|4.1e+02	I_LWEQ|PF01608.16|50	I_LWEQ|PF01608.16|0.98	I_LWEQ|PF01608.16|22	DUF2605|PF10792.8|3.7e+02	DUF2605|PF10792.8|0.21	DUF2605|PF10792.8|5.3e+02	DUF2935|PF11155.7|6.9e+03	DUF2935|PF11155.7|2.2e+02	DUF2935|PF11155.7|6.8e+02	DUF2935|PF11155.7|13	Abi_C|PF14355.5|2e+03	Abi_C|PF14355.5|4.2e+03	Abi_C|PF14355.5|2.4	Abi_C|PF14355.5|1.1e+04	Abi_C|PF14355.5|7.7e+02	Abi_C|PF14355.5|1.1e+04
[2n]_10372	GENE.[2n]_10372~~[2n]_10372.p1	complete	1345	(+)	score=297.82	RGS-like|PF09128.10|7.6e-45	RhoGEF|PF00621.19|1.8e-38	RhoGEF|PF00621.19|1.3e+03	PDZ|PF00595.23|3.4e-10	PDZ_2|PF13180.5|2.6e-05	RGS|PF00615.18|1e+04	RGS|PF00615.18|7.2e-05	RGS|PF00615.18|7.7e+03	TMF_DNA_bd|PF12329.7|1.1e+03	TMF_DNA_bd|PF12329.7|6.5e+03	TMF_DNA_bd|PF12329.7|0.14	TFIIE_beta|PF02186.14|1.6e+04	TFIIE_beta|PF02186.14|1.3e+03	TFIIE_beta|PF02186.14|3.3
[2n]_10373	GENE.[2n]_10373~~[2n]_10373.p2	complete	112	(-)	score=-16.50	Prion_bPrPp|PF11587.7|0.18
[2n]_10374	GENE.[2n]_10374~~[2n]_10374.p1	complete	1639	(+)	score=446.12	Sushi|PF00084.19|6.2e+03	Sushi|PF00084.19|8.8e-10	Sushi|PF00084.19|6.4e-08	Sushi|PF00084.19|3.3e-07	Sushi|PF00084.19|1e-08	Sushi|PF00084.19|4.3e-07	Sushi|PF00084.19|6.1e-12	Sushi|PF00084.19|2e-06	Sushi|PF00084.19|7.5e-08	Sushi|PF00084.19|1.9e-07	Sushi|PF00084.19|1.6e-08	Sushi|PF00084.19|4e-06	Sushi|PF00084.19|3.4e-11	Sushi|PF00084.19|4.4e-07	Sushi|PF00084.19|3.6e-09	Sushi|PF00084.19|1e-06	Sushi|PF00084.19|7.2e-08	Sushi|PF00084.19|2.7e-10	Sushi|PF00084.19|3.5e-06	Sushi|PF00084.19|6.8e-07	Sushi|PF00084.19|9.2e-08	Sushi|PF00084.19|1.6e-10	Sushi|PF00084.19|5.2e-05	Lectin_C|PF00059.20|6.3e-20	Lectin_C|PF00059.20|1.2e+04	Lectin_C|PF00059.20|3.1e+03	Lectin_C|PF00059.20|7.5e+03	Lectin_C|PF00059.20|1.3e+04	Lectin_C|PF00059.20|9.5e+03	Lectin_C|PF00059.20|1.5e+04	Lectin_C|PF00059.20|5.1e+03	Lectin_C|PF00059.20|1.1e+04	DUF5012|PF16404.4|53	DUF5012|PF16404.4|1.4e+03	DUF5012|PF16404.4|79	DUF5012|PF16404.4|59	DUF5012|PF16404.4|5.1e+02	DUF5012|PF16404.4|16	DUF5012|PF16404.4|95	DUF5012|PF16404.4|9.3e+03	DUF5012|PF16404.4|45	DUF4952|PF16310.4|1.7e+04	DUF4952|PF16310.4|54	DUF4952|PF16310.4|27
[2n]_10376	GENE.[2n]_10376~~[2n]_10376.p1	complete	1688	(+)	score=403.00	Nup96|PF12110.7|1.5e-96	Nucleoporin2|PF04096.13|2.7e-41	Nucleoporin_FG|PF13634.5|76	Nucleoporin_FG|PF13634.5|0.0017	Nucleoporin_FG|PF13634.5|0.028	Nucleoporin_FG|PF13634.5|1.1e-05	Nucleoporin_FG|PF13634.5|1.7e+04	Nucleoporin_FG|PF13634.5|1.7e+04
[2n]_10377	GENE.[2n]_10377~~[2n]_10377.p1	complete	533	(+)	score=102.91	PLDc_2|PF13091.5|1.1e-09	PLDc|PF00614.21|5.6e-05
[2n]_10380	GENE.[2n]_10380~~[2n]_10380.p1	complete	1069	(+)	score=178.67	Ion_trans|PF00520.30|1.2e-31	Ion_trans|PF00520.30|3.8e-63	Ion_trans|PF00520.30|1.5e-54	Na_trans_assoc|PF06512.12|7.9e-36	PKD_channel|PF08016.11|0.0051	PKD_channel|PF08016.11|0.33	PKD_channel|PF08016.11|3.7e+03	PKD_channel|PF08016.11|0.14	PKD_channel|PF08016.11|0.0015	GPHH|PF16905.4|0.00038
[2n]_10384	GENE.[2n]_10384~~[2n]_10384.p1	complete	268	(+)	score=35.78	Peptidase_C1|PF00112.22|2.1e+02	Peptidase_C1|PF00112.22|4.3e-23	Pacifastin_I|PF05375.12|7.3e+03	Pacifastin_I|PF05375.12|1.3e-06	Somatomedin_B|PF01033.16|0.001	Somatomedin_B|PF01033.16|1.7e+04	Propeptide_C1|PF08127.12|0.0021
[2n]_10385	GENE.[2n]_10385~~[2n]_10385.p2	complete	374	(+)	score=104.49	COX_ARM|PF06481.13|13	COX_ARM|PF06481.13|17	COX_ARM|PF06481.13|2e+03	COX_ARM|PF06481.13|3.4e+02	COX_ARM|PF06481.13|3.1e+02	COX_ARM|PF06481.13|0.43	COX_ARM|PF06481.13|1.5e+03	B2-adapt-app_C|PF09066.9|2.2e+03	B2-adapt-app_C|PF09066.9|5.2e+03	B2-adapt-app_C|PF09066.9|0.47
[2n]_10387	GENE.[2n]_10387~~[2n]_10387.p2	complete	205	(+)	score=53.15	La|PF05383.16|6.6e-18
[2n]_10388	GENE.[2n]_10388~~[2n]_10388.p1	complete	812	(+)	score=128.99	ELYS-bb|PF16687.4|1.2e-286
[2n]_10389	GENE.[2n]_10389~~[2n]_10389.p1	complete	947	(+)	score=210.61	Kelch_5|PF13854.5|0.00022	Kelch_5|PF13854.5|0.00067	Kelch_5|PF13854.5|0.0075	Kelch_5|PF13854.5|0.003	Kelch_5|PF13854.5|1.1	Kelch_5|PF13854.5|4.7e-05	Kelch_3|PF13415.5|80	Kelch_3|PF13415.5|0.1	Kelch_3|PF13415.5|0.00059	Kelch_3|PF13415.5|0.0015	Kelch_3|PF13415.5|0.00011	Kelch_3|PF13415.5|3e-05	Kelch_3|PF13415.5|1e+04	Kelch_3|PF13415.5|3.8e+03	Kelch_3|PF13415.5|4.6e+03	Kelch_4|PF13418.5|0.00025	Kelch_4|PF13418.5|0.0021	Kelch_4|PF13418.5|0.013	Kelch_4|PF13418.5|0.33	Kelch_4|PF13418.5|19	Kelch_4|PF13418.5|0.5	Kelch_1|PF01344.24|1.3e-05	Kelch_1|PF01344.24|0.059	Kelch_1|PF01344.24|0.27	Kelch_1|PF01344.24|4.3	Kelch_1|PF01344.24|0.0023	Kelch_1|PF01344.24|0.51	Kelch_6|PF13964.5|0.065	Kelch_6|PF13964.5|0.082	Kelch_6|PF13964.5|0.8	Kelch_6|PF13964.5|33	Kelch_6|PF13964.5|0.086	Kelch_6|PF13964.5|0.0062	Kelch_2|PF07646.14|0.61	Kelch_2|PF07646.14|7.1	Kelch_2|PF07646.14|0.25	Kelch_2|PF07646.14|0.29	Kelch_2|PF07646.14|0.014	Kelch_2|PF07646.14|1
[2n]_10390	GENE.[2n]_10390~~[2n]_10390.p1	complete	333	(+)	score=75.43	PID|PF00640.22|9.8e-26
[2n]_10391	GENE.[2n]_10391~~[2n]_10391.p1	complete	115	(+)	score=20.28
[2n]_10392	GENE.[2n]_10392~~[2n]_10392.p2	complete	221	(+)	score=44.53	BK_channel_a|PF03493.17|5.4e-34	zinc_ribbon_15|PF17032.4|34	zinc_ribbon_15|PF17032.4|1.2e+04	zinc_ribbon_15|PF17032.4|8.4
[2n]_10394	GENE.[2n]_10394~~[2n]_10394.p2	complete	859	(+)	score=256.79	GTP_EFTU|PF00009.26|2e-64	EFG_IV|PF03764.17|3.2e+03	EFG_IV|PF03764.17|1.1e-33	EFG_C|PF00679.23|5.8e-22	EFG_II|PF14492.5|3.8e-13	GTP_EFTU_D2|PF03144.24|2.3e+03	GTP_EFTU_D2|PF03144.24|1.2e-11	MMR_HSR1|PF01926.22|1e-05	DUF4347|PF14252.5|0.56	DUF4347|PF14252.5|1.9e+03
[2n]_10396	GENE.[2n]_10396~~[2n]_10396.p1	complete	605	(+)	score=108.01	zf-H2C2_2|PF13465.5|7.1e+03	zf-H2C2_2|PF13465.5|1.2e+02	zf-H2C2_2|PF13465.5|3.7e-05	zf-H2C2_2|PF13465.5|0.00085	zf-H2C2_2|PF13465.5|1.2e+04	zf-C2H2|PF00096.25|0.079	zf-C2H2|PF00096.25|0.0014	zf-C2H2|PF00096.25|16	zf-C2H2|PF00096.25|59	zf-C2H2_4|PF13894.5|4.6	zf-C2H2_4|PF13894.5|0.0028	zf-C2H2_4|PF13894.5|1.6	zf-C2H2_4|PF13894.5|1.2e+02	zf-met|PF12874.6|0.41	zf-met|PF12874.6|0.95	zf-met|PF12874.6|2.3	Desmo_N|PF06771.10|0.011	zf-C2H2_9|PF16293.4|41	zf-C2H2_9|PF16293.4|0.39	zf-C2H2_jaz|PF12171.7|1.1e+02	zf-C2H2_jaz|PF12171.7|5.2	zf-C2H2_jaz|PF12171.7|3.1e+02	Fer4_8|PF13183.5|1.9e+02	Fer4_8|PF13183.5|16	zf-C2H2_2|PF12756.6|41	zf-C2H2_2|PF12756.6|40	zf-C2H2_2|PF12756.6|8.3
[2n]_10397	GENE.[2n]_10397~~[2n]_10397.p1	complete	223	(+)	score=44.02	Nucleoporin_FG|PF13634.5|62	Nucleoporin_FG|PF13634.5|1.1e+02	Nucleoporin_FG|PF13634.5|0.83
[2n]_104	GENE.[2n]_104~~[2n]_104.p1	complete	1058	(-)	score=251.04	HCO3_cotransp|PF00955.20|3.6e-137	Band_3_cyto|PF07565.12|6.8e+03	Band_3_cyto|PF07565.12|4.2e-103	PTS_EIIA_2|PF00359.21|0.067	Pox_Ag35|PF03286.13|1.1
[2n]_1040	GENE.[2n]_1040~~[2n]_1040.p1	complete	1409	(+)	score=309.11	Kelch_5|PF13854.5|0.00035	Kelch_5|PF13854.5|0.0011	Kelch_5|PF13854.5|0.012	Kelch_5|PF13854.5|0.0047	Kelch_5|PF13854.5|1.7	Kelch_5|PF13854.5|7.3e-05	Kelch_3|PF13415.5|1.2e+02	Kelch_3|PF13415.5|0.16	Kelch_3|PF13415.5|0.00095	Kelch_3|PF13415.5|0.0025	Kelch_3|PF13415.5|0.00017	Kelch_3|PF13415.5|4.9e-05	Kelch_3|PF13415.5|6.2e+03	Kelch_4|PF13418.5|0.00039	Kelch_4|PF13418.5|0.0033	Kelch_4|PF13418.5|0.02	Kelch_4|PF13418.5|0.53	Kelch_4|PF13418.5|29	Kelch_4|PF13418.5|0.79	Kelch_1|PF01344.24|2e-05	Kelch_1|PF01344.24|0.094	Kelch_1|PF01344.24|0.42	Kelch_1|PF01344.24|6.6	Kelch_1|PF01344.24|0.0037	Kelch_1|PF01344.24|0.79	Kelch_6|PF13964.5|0.1	Kelch_6|PF13964.5|0.13	Kelch_6|PF13964.5|1.3	Kelch_6|PF13964.5|53	Kelch_6|PF13964.5|0.14	Kelch_6|PF13964.5|0.0099	Kelch_2|PF07646.14|0.97	Kelch_2|PF07646.14|11	Kelch_2|PF07646.14|0.39	Kelch_2|PF07646.14|0.46	Kelch_2|PF07646.14|0.023	Kelch_2|PF07646.14|1.6
[2n]_10401	GENE.[2n]_10401~~[2n]_10401.p3	complete	106	(-)	score=1.17
[2n]_10405	GENE.[2n]_10405~~[2n]_10405.p1	complete	970	(+)	score=273.54	Carboxyl_trans|PF01039.21|8.2e-184	ACC_central|PF08326.11|1.3e-78
[2n]_10408	GENE.[2n]_10408~~[2n]_10408.p1	complete	691	(+)	score=137.95	Cadherin|PF00028.16|0.041	Cadherin|PF00028.16|9.8e-10	Cadherin|PF00028.16|0.012	Laminin_G_2|PF02210.23|4.4e+03	Laminin_G_2|PF02210.23|7.1e-17	Laminin_G_1|PF00054.22|1.4e-12	EGF|PF00008.26|1.1e+04	EGF|PF00008.26|1.7e+04	EGF|PF00008.26|0.0023	EGF|PF00008.26|0.0021	Cadherin_3|PF16184.4|0.27	Cadherin_3|PF16184.4|1.8e+02
[2n]_1041	GENE.[2n]_1041~~[2n]_1041.p4	complete	254	(+)	score=51.05	Spatacsin_C|PF14649.5|1.4e-64
[2n]_10410	GENE.[2n]_10410~~[2n]_10410.p1	complete	469	(+)	score=105.78	Spc97_Spc98|PF04130.12|2.7e-76	DUF3632|PF12311.7|10	DUF3632|PF12311.7|1e+02	DUF3632|PF12311.7|2.9e+03
[2n]_10414	GENE.[2n]_10414~~[2n]_10414.p5	complete	142	(+)	score=41.16	DUF1777|PF08648.11|0.00066	MIP-T3|PF10243.8|0.26
[2n]_10415	GENE.[2n]_10415~~[2n]_10415.p2	complete	285	(+)	score=57.73	PH|PF00169.28|2.1e-13	PH|PF00169.28|4.3e+03	PH|PF00169.28|6.6e+03	PH_13|PF16652.4|0.044	PH_13|PF16652.4|71	PH_9|PF15410.5|0.027	PH_9|PF15410.5|6.2e+03	PH_2|PF08458.9|0.019	PH_11|PF15413.5|0.25	Phage_TAC_5|PF08890.10|0.12
[2n]_10419	GENE.[2n]_10419~~[2n]_10419.p1	complete	1641	(+)	score=412.91	Spectrin|PF00435.20|0.00015	Spectrin|PF00435.20|41	Spectrin|PF00435.20|4.1e-05	Spectrin|PF00435.20|37	Spectrin|PF00435.20|3.5e-06	Spectrin|PF00435.20|1.6e-05	Spectrin|PF00435.20|7.5e-05	Spectrin|PF00435.20|6e-06	Spectrin|PF00435.20|1.4e-07	Spectrin|PF00435.20|2.8e-05	Spectrin|PF00435.20|0.00012	EF-hand_3|PF09069.10|1.8e-37	EF-hand_2|PF09068.10|3.1e+03	EF-hand_2|PF09068.10|2.2e+03	EF-hand_2|PF09068.10|1.3e-37	ZZ|PF00569.16|4e-18	WW|PF00397.25|4.5e-07	HSBP1|PF06825.11|22	HSBP1|PF06825.11|2.6	HSBP1|PF06825.11|2.4e+02	HSBP1|PF06825.11|2.4e+02	Spc7|PF08317.10|7.7e+02	Spc7|PF08317.10|1.7e+03	Spc7|PF08317.10|8	Spc7|PF08317.10|0.55	Spc7|PF08317.10|0.0044	Spc7|PF08317.10|34	Spc7|PF08317.10|1.1e+02	Spc7|PF08317.10|18	TPR_MLP1_2|PF07926.11|3.1e+03	TPR_MLP1_2|PF07926.11|1.4e+03	TPR_MLP1_2|PF07926.11|9.6e+02	TPR_MLP1_2|PF07926.11|0.033	TPR_MLP1_2|PF07926.11|1.1e+03	TPR_MLP1_2|PF07926.11|5.6e+02	TPR_MLP1_2|PF07926.11|3.9e+03	TPR_MLP1_2|PF07926.11|24	TPR_MLP1_2|PF07926.11|3.8e+02	TPR_MLP1_2|PF07926.11|5.6e+03	TRPM_tetra|PF16519.4|3.9e+02	TRPM_tetra|PF16519.4|4.6	TRPM_tetra|PF16519.4|2.9e+03	TRPM_tetra|PF16519.4|1.1e+04	Ead_Ea22|PF13935.5|7.9e+02
[2n]_10420	GENE.[2n]_10420~~[2n]_10420.p1	complete	458	(+)	score=103.14	RGS-like|PF09128.10|2e-33	PDZ|PF00595.23|8.1e-11	PDZ_2|PF13180.5|5.8e-06	RGS|PF00615.18|1.7e+03	RGS|PF00615.18|1.5e-05
[2n]_10422	GENE.[2n]_10422~~[2n]_10422.p1	complete	340	(+)	score=84.87	TORC_C|PF12886.6|2.5e+02	TORC_C|PF12886.6|5.9e+03	TORC_C|PF12886.6|1.7e-26
[2n]_10428	GENE.[2n]_10428~~[2n]_10428.p1	complete	337	(+)	score=66.93	EF-hand_6|PF13405.5|0.0018	EF-hand_7|PF13499.5|0.0017	EF-hand_1|PF00036.31|0.0054	Totivirus_coat|PF05518.10|0.028
[2n]_10429	GENE.[2n]_10429~~[2n]_10429.p1	complete	517	(+)	score=59.86	EGF_CA|PF07645.14|0.37	EGF_CA|PF07645.14|2.1e-08	EGF_CA|PF07645.14|1.6e-05	EGF_CA|PF07645.14|7.1e-07	EGF_CA|PF07645.14|1.7e-05	EGF_CA|PF07645.14|3.9e-07	EGF_CA|PF07645.14|3.6e+02	EGF_CA|PF07645.14|2.7e-09	TB|PF00683.16|1.3e-15	TB|PF00683.16|6.6e+03	TB|PF00683.16|1.4e-13	TB|PF00683.16|1.7e+04	EGF|PF00008.26|3.9	EGF|PF00008.26|0.085	EGF|PF00008.26|1.2e+04	EGF|PF00008.26|0.0037	EGF|PF00008.26|1.5	EGF|PF00008.26|3.3e-05	EGF|PF00008.26|0.0026	EGF|PF00008.26|0.27	EGF|PF00008.26|0.0011	cEGF|PF12662.6|9.6e-09	cEGF|PF12662.6|0.00035	cEGF|PF12662.6|3e+03	cEGF|PF12662.6|0.074	cEGF|PF12662.6|3.8e+02	cEGF|PF12662.6|5.9e+03	cEGF|PF12662.6|1.2e+03	cEGF|PF12662.6|1.3e+04	cEGF|PF12662.6|5.9e+02	cEGF|PF12662.6|1.6e+03	cEGF|PF12662.6|1.6e-06	cEGF|PF12662.6|1.3	hEGF|PF12661.6|15	hEGF|PF12661.6|0.0012	hEGF|PF12661.6|15	hEGF|PF12661.6|5.1	hEGF|PF12661.6|0.22	hEGF|PF12661.6|0.12	hEGF|PF12661.6|0.026	hEGF|PF12661.6|0.0026	FXa_inhibition|PF14670.5|1	FXa_inhibition|PF14670.5|1.8e-06	FXa_inhibition|PF14670.5|0.67
[2n]_10431	GENE.[2n]_10431~~[2n]_10431.p4	complete	111	(+)	score=0.51	A2M_N|PF01835.18|0.0083
[2n]_10435	GENE.[2n]_10435~~[2n]_10435.p2	complete	268	(-)	score=107.81	ERM|PF00769.18|1.1e+03	ERM|PF00769.18|1.1e-72
[2n]_10436	GENE.[2n]_10436~~[2n]_10436.p5	complete	157	(+)	score=39.22	UCH|PF00443.28|1.9e-12	UCH_1|PF13423.5|0.00068
[2n]_10437	GENE.[2n]_10437~~[2n]_10437.p1	complete	1632	(+)	score=359.82	I-set|PF07679.15|4.1e-15	I-set|PF07679.15|2e-17	I-set|PF07679.15|1.2e-17	I-set|PF07679.15|4.4e-19	I-set|PF07679.15|2.2e-17	I-set|PF07679.15|3.5e-21	I-set|PF07679.15|3.8e-21	I-set|PF07679.15|1.6e-16	I-set|PF07679.15|9.1e-18	I-set|PF07679.15|6e-22	I-set|PF07679.15|1.3e-22	I-set|PF07679.15|8e-22	I-set|PF07679.15|1.9e-20	I-set|PF07679.15|3.3e-21	I-set|PF07679.15|2.1e-17	Ig_3|PF13927.5|0.00031	Ig_3|PF13927.5|9.8e-09	Ig_3|PF13927.5|7e-11	Ig_3|PF13927.5|7.4e-13	Ig_3|PF13927.5|3.5e-08	Ig_3|PF13927.5|1.6e-10	Ig_3|PF13927.5|1.4e-10	Ig_3|PF13927.5|2e-09	Ig_3|PF13927.5|5.3e-09	Ig_3|PF13927.5|8.6e-11	Ig_3|PF13927.5|1.2e-13	Ig_3|PF13927.5|9.7e-12	Ig_3|PF13927.5|2.8e-12	Ig_3|PF13927.5|1.8e-15	Ig_3|PF13927.5|1.2e-11	Ig_2|PF13895.5|2.7	Ig_2|PF13895.5|2.3e-08	Ig_2|PF13895.5|6.2e-08	Ig_2|PF13895.5|6.5e-05	Ig_2|PF13895.5|0.04	Ig_2|PF13895.5|1.9e-06	Ig_2|PF13895.5|1.4e-07	Ig_2|PF13895.5|0.004	Ig_2|PF13895.5|1.1e-08	Ig_2|PF13895.5|3.1e-08	Ig_2|PF13895.5|2.4e-07	Ig_2|PF13895.5|8.1e-13	Ig_2|PF13895.5|3.3e-07	Ig_2|PF13895.5|6.2e-11
[2n]_1044	GENE.[2n]_1044~~[2n]_1044.p1	complete	818	(+)	score=379.87	Myosin_tail_1|PF01576.18|0	ADIP|PF11559.7|4e+02	ADIP|PF11559.7|0.95	ADIP|PF11559.7|1.1e+02	ADIP|PF11559.7|5.3e+03	ADIP|PF11559.7|17	ADIP|PF11559.7|5.4	ADIP|PF11559.7|61	ADIP|PF11559.7|0.0035	ADIP|PF11559.7|1.7e+04	ADIP|PF11559.7|4.9e+02	Sec34|PF04136.14|1.1e+03	Sec34|PF04136.14|8.2e+02	Sec34|PF04136.14|1.4e+02	Sec34|PF04136.14|2.1e+02	Sec34|PF04136.14|5.3e+02	Sec34|PF04136.14|2.5e+03	Sec34|PF04136.14|7.9e+03	Sec34|PF04136.14|0.74	Sec34|PF04136.14|0.0039	Sec34|PF04136.14|74	Sec34|PF04136.14|1.1e+03	Sec34|PF04136.14|2.6e+02	PAS_9|PF13426.6|2.3e+03	PAS_9|PF13426.6|0.55	Reo_sigmaC|PF04582.11|16	Reo_sigmaC|PF04582.11|22	Reo_sigmaC|PF04582.11|1.1e+03	Reo_sigmaC|PF04582.11|2.2	Reo_sigmaC|PF04582.11|0.33	Reo_sigmaC|PF04582.11|2.7	Reo_sigmaC|PF04582.11|4.9
[2n]_10440	GENE.[2n]_10440~~[2n]_10440.p1	complete	1057	(+)	score=392.32	DNA_topoisoIV|PF00521.19|4.2e+02	DNA_topoisoIV|PF00521.19|1.4e-130	TOPRIM_C|PF16898.4|8.4e-49	TOPRIM_C|PF16898.4|3.8e+03	TOPRIM_C|PF16898.4|5.2e+03	DTHCT|PF08070.10|1e+04	DTHCT|PF08070.10|9.5e+03	DTHCT|PF08070.10|1.1e+02	DTHCT|PF08070.10|54	DTHCT|PF08070.10|5.5e+03	DTHCT|PF08070.10|1.7e+04	DTHCT|PF08070.10|3.1e-11
[2n]_10441	GENE.[2n]_10441~~[2n]_10441.p1	complete	653	(+)	score=98.91	EGF|PF00008.26|0.00021	EGF|PF00008.26|1.9e-07	EGF|PF00008.26|9.3e-06	EGF|PF00008.26|4.9e-08	EGF|PF00008.26|1.9e-05	EGF|PF00008.26|0.00081	EGF|PF00008.26|8.8e-05	hEGF|PF12661.6|7.1e-05	hEGF|PF12661.6|0.015	hEGF|PF12661.6|1.9	hEGF|PF12661.6|1.5e-05	hEGF|PF12661.6|0.00016	hEGF|PF12661.6|0.84	hEGF|PF12661.6|0.029	Laminin_G_2|PF02210.23|7.9e-12	Laminin_G_2|PF02210.23|0.028	Laminin_G_1|PF00054.22|2.1e-08	Laminin_G_1|PF00054.22|4.4	EGF_CA|PF07645.14|1.7	EGF_CA|PF07645.14|0.13	EGF_CA|PF07645.14|6.4e+02	EGF_CA|PF07645.14|0.01	EGF_CA|PF07645.14|0.034	EGF_CA|PF07645.14|1.7e+03	EGF_CA|PF07645.14|2.2	EGF_2|PF07974.12|0.088	EGF_2|PF07974.12|3.1	EGF_2|PF07974.12|0.017	EGF_2|PF07974.12|0.88	EGF_2|PF07974.12|4.8	EGF_2|PF07974.12|4.4e+03	EGF_2|PF07974.12|0.27	cEGF|PF12662.6|14	cEGF|PF12662.6|0.0092	cEGF|PF12662.6|9.4	cEGF|PF12662.6|70	cEGF|PF12662.6|3.2e+02	cEGF|PF12662.6|3.9e+02	cEGF|PF12662.6|6.4e+03	EGF_3|PF12947.6|2.6	EGF_3|PF12947.6|0.11	EGF_3|PF12947.6|67	EGF_3|PF12947.6|0.63	EGF_3|PF12947.6|7.5e+02
[2n]_10444	GENE.[2n]_10444~~[2n]_10444.p5	complete	136	(+)	score=59.79	MIP-T3|PF10243.8|0.093	Presenilin|PF01080.16|7.8	DUF4614|PF15391.5|9.8
[2n]_10449	GENE.[2n]_10449~~[2n]_10449.p1	complete	188	(+)	score=49.55	Abi_HHR|PF07815.13|6e-36	OCD_Mu_crystall|PF02423.14|0.08	Zein-binding|PF04576.14|6.9	Zein-binding|PF04576.14|11
[2n]_1045	GENE.[2n]_1045~~[2n]_1045.p1	complete	572	(+)	score=128.08	HATPase_c_3|PF13589.5|1.2e-11	HATPase_c|PF02518.25|0.00032
[2n]_10455	GENE.[2n]_10455~~[2n]_10455.p1	complete	700	(+)	score=161.78	C2|PF00168.29|9.9e-07	C2|PF00168.29|2.4e-24	C2|PF00168.29|3.6e-07	C2|PF00168.29|7.4e-11	DOCK-C2|PF14429.5|3.3e+03	DOCK-C2|PF14429.5|7.3	DOCK-C2|PF14429.5|2.6e+02	DOCK-C2|PF14429.5|2.1
[2n]_10459	GENE.[2n]_10459~~[2n]_10459.p3	complete	226	(+)	score=46.76	Kinesin|PF00225.22|1.2e-35
[2n]_1046	GENE.[2n]_1046~~[2n]_1046.p2	complete	475	(+)	score=131.55	ZU5|PF00791.19|2.3e-25	ZU5|PF00791.19|0.0023	ZU5|PF00791.19|1.4e+04
[2n]_10461	GENE.[2n]_10461~~[2n]_10461.p1	complete	1089	(+)	score=140.59	Cadherin|PF00028.16|1.3e+02	Cadherin|PF00028.16|5.6e-14	Cadherin|PF00028.16|5.2e-17	Cadherin|PF00028.16|8.4e-13	Cadherin|PF00028.16|1.9e-13	Cadherin|PF00028.16|4.4e-15	Cadherin_2|PF08266.11|1e-12	Cadherin_2|PF08266.11|1.3e+03	Cadherin_2|PF08266.11|0.1	Cadherin_2|PF08266.11|5e+02	Cadherin_2|PF08266.11|8.2e+03	Cadherin_3|PF16184.4|0.39	Cadherin_3|PF16184.4|0.62	Cadherin_3|PF16184.4|47	Cadherin_3|PF16184.4|2.9e+02	Cadherin_3|PF16184.4|3.2	Cadherin_C_2|PF16492.4|0.00029
[2n]_10463	GENE.[2n]_10463~~[2n]_10463.p1	complete	908	(+)	score=167.21	KCNQ_channel|PF03520.13|3e-89	Ion_trans|PF00520.30|9.9e-26	Ion_trans_2|PF07885.15|5.3e+03	Ion_trans_2|PF07885.15|4e-14	DUF1600|PF07667.10|1.6	DUF1600|PF07667.10|1.8e+02
[2n]_10466	GENE.[2n]_10466~~[2n]_10466.p1	complete	539	(+)	score=91.73	SCA7|PF08313.11|5.8e-26
[2n]_10468	GENE.[2n]_10468~~[2n]_10468.p1	complete	447	(+)	score=107.33	Pkinase|PF00069.24|3.8e-31	Pkinase_Tyr|PF07714.16|3e-30
[2n]_1047	GENE.[2n]_1047~~[2n]_1047.p1	complete	1119	(+)	score=254.60	Beach|PF02138.17|3.8e-120	DUF1088|PF06469.10|4.8e-84	PH_BEACH|PF14844.5|4.4e-29	WD40|PF00400.31|35	WD40|PF00400.31|0.38	WD40|PF00400.31|3.9e+02	WD40|PF00400.31|2	WD40|PF00400.31|1.4e+02
[2n]_10471	GENE.[2n]_10471~~[2n]_10471.p1	complete	1243	(+)	score=309.91	Sec23_trunk|PF04811.14|1.4e-90	Sec23_helical|PF04815.14|7.8e-27	Sec23_BS|PF08033.11|6.7e-18	Sec23_BS|PF08033.11|7.4e+02	zf-Sec23_Sec24|PF04810.14|2.2e-14	Gelsolin|PF00626.21|5.3e-10	Transp_Tc5_C|PF04236.14|0.068	Transp_Tc5_C|PF04236.14|1.2e+04	Transp_Tc5_C|PF04236.14|2.7e+03
[2n]_10472	GENE.[2n]_10472~~[2n]_10472.p1	complete	899	(+)	score=202.22	PHD|PF00628.28|4.2e-10	SET|PF00856.27|5.9e-09	PHD_2|PF13831.5|0.00053
[2n]_10474	GENE.[2n]_10474~~[2n]_10474.p1	complete	240	(+)	score=54.11	zf-C2H2|PF00096.25|1.9e+03	zf-C2H2|PF00096.25|1.1	zf-C2H2|PF00096.25|0.18	zf-C2H2|PF00096.25|53	zf-C2H2_4|PF13894.5|7.2e+03	zf-C2H2_4|PF13894.5|1.6	zf-C2H2_4|PF13894.5|0.88	zf-C2H2_4|PF13894.5|58	DUF4834|PF16118.4|0.54	DUF4834|PF16118.4|3.2e+03	PAT1|PF09770.8|0.9	Pex14_N|PF04695.12|0.28	Pex14_N|PF04695.12|4.8e+02
[2n]_10476	GENE.[2n]_10476~~[2n]_10476.p1	complete	1504	(+)	score=332.06	CG-1|PF03859.15|1.5e-41	Ank_2|PF12796.6|8.1e-05	Ank_2|PF12796.6|2.6e-05	TIG|PF01833.23|7.9e-09	IQ|PF00612.26|3.7	IQ|PF00612.26|2.5	IQ|PF00612.26|0.72	IQ|PF00612.26|0.97	Ank_3|PF13606.5|0.63	Ank_3|PF13606.5|80	Ank|PF00023.29|0.69	Ank|PF00023.29|34	Ank_5|PF13857.5|8.3	Ank_5|PF13857.5|3.4	Ank_4|PF13637.5|5.8	Ank_4|PF13637.5|0.72	Ank_4|PF13637.5|2.8e+02
[2n]_10477	GENE.[2n]_10477~~[2n]_10477.p1	complete	1205	(+)	score=272.65	I-set|PF07679.15|4.6e+02	I-set|PF07679.15|0.00032	I-set|PF07679.15|2.6e-08	I-set|PF07679.15|1.8e-07	I-set|PF07679.15|1.4e-08	I-set|PF07679.15|3.6e-06	I-set|PF07679.15|1.1e-10	I-set|PF07679.15|4.5e-09	I-set|PF07679.15|7.1e-08	I-set|PF07679.15|0.0042	I-set|PF07679.15|4.3e-11	I-set|PF07679.15|1.3e-06	I-set|PF07679.15|2.2e-11	I-set|PF07679.15|0.0034	Ig_3|PF13927.5|4.8e+02	Ig_3|PF13927.5|3.3e-05	Ig_3|PF13927.5|2.1e-07	Ig_3|PF13927.5|0.00047	Ig_3|PF13927.5|5.1e-07	Ig_3|PF13927.5|1.2e-05	Ig_3|PF13927.5|6.1e-07	Ig_3|PF13927.5|0.00082	Ig_3|PF13927.5|2.4e-05	Ig_3|PF13927.5|31	Ig_3|PF13927.5|6.5e-08	Ig_3|PF13927.5|0.027	Ig_3|PF13927.5|1.3e-07	Ig_3|PF13927.5|22	ig|PF00047.24|29	ig|PF00047.24|0.018	ig|PF00047.24|0.087	ig|PF00047.24|0.013	ig|PF00047.24|0.00011	ig|PF00047.24|1.3e-05	ig|PF00047.24|1.5e-05	ig|PF00047.24|0.0078	ig|PF00047.24|0.00013	ig|PF00047.24|99	ig|PF00047.24|3.6e-06	ig|PF00047.24|1.8	ig|PF00047.24|5.2e-05	ig|PF00047.24|3.8	Ig_2|PF13895.5|0.0077	Ig_2|PF13895.5|0.00019
[2n]_10479	GENE.[2n]_10479~~[2n]_10479.p1	complete	769	(+)	score=121.29	Ank_2|PF12796.6|5.4e-10	Ank_2|PF12796.6|8.3e-12	Ank_2|PF12796.6|4.2e-13	Ank_2|PF12796.6|1.9e-18	Ank_2|PF12796.6|6.2e-12	Ank_2|PF12796.6|4.6e-10	Ank_2|PF12796.6|1.8e-05	Ank_4|PF13637.5|3.7e-06	Ank_4|PF13637.5|6.6e-05	Ank_4|PF13637.5|1.6e-09	Ank_4|PF13637.5|3.4e-09	Ank_4|PF13637.5|8.1e-07	Ank_4|PF13637.5|6.2e-09	Ank_4|PF13637.5|5.4e-06	Ank_4|PF13637.5|4.9e-09	Ank_4|PF13637.5|6.5e-10	Ank_4|PF13637.5|5.4e+02	Ank|PF00023.29|17	Ank|PF00023.29|0.0043	Ank|PF00023.29|0.2	Ank|PF00023.29|0.00023	Ank|PF00023.29|9.3e-08	Ank|PF00023.29|0.012	Ank|PF00023.29|0.00016	Ank|PF00023.29|33	Ank|PF00023.29|3.4e-08	Ank|PF00023.29|0.0002	Ank|PF00023.29|0.1	Ank|PF00023.29|2.2e+02	Ank_3|PF13606.5|3.5e+03	Ank_3|PF13606.5|0.03	Ank_3|PF13606.5|0.015	Ank_3|PF13606.5|13	Ank_3|PF13606.5|0.00099	Ank_3|PF13606.5|2.1e-06	Ank_3|PF13606.5|0.73	Ank_3|PF13606.5|0.0093	Ank_3|PF13606.5|0.2	Ank_3|PF13606.5|2.2e-06	Ank_3|PF13606.5|0.0017	Ank_3|PF13606.5|0.026	Ank_3|PF13606.5|1.2e+03	Ank_5|PF13857.5|0.0045	Ank_5|PF13857.5|8.1e-08
[2n]_10482	GENE.[2n]_10482~~[2n]_10482.p1	complete	1293	(+)	score=335.20	PHD|PF00628.28|8.2e-09	WHIM1|PF15612.5|2.5e-08	DDT|PF02791.16|0.15	Zf_RING|PF16744.4|0.26	Prok-RING_1|PF14446.5|1.7
[2n]_10489	GENE.[2n]_10489~~[2n]_10489.p1	complete	616	(-)	score=173.69	Lac_bphage_repr|PF06543.11|5.2e+02	Lac_bphage_repr|PF06543.11|5e+02	Lac_bphage_repr|PF06543.11|5e+02	Lac_bphage_repr|PF06543.11|5.4e+02	Lac_bphage_repr|PF06543.11|5.5e+02	Lac_bphage_repr|PF06543.11|5.1e+02	HTH_Tnp_Tc3_1|PF11427.7|1.2e+03	HTH_Tnp_Tc3_1|PF11427.7|2.5e+03	HTH_Tnp_Tc3_1|PF11427.7|2.5e+03	HTH_Tnp_Tc3_1|PF11427.7|39	HTH_Tnp_Tc3_1|PF11427.7|3.3e+03	HTH_Tnp_Tc3_1|PF11427.7|39
[2n]_10493	GENE.[2n]_10493~~[2n]_10493.p1	complete	793	(+)	score=114.30	Ldl_recept_b|PF00058.16|5.7	Ldl_recept_b|PF00058.16|3.2e+02	Ldl_recept_b|PF00058.16|2.1e-12	Ldl_recept_b|PF00058.16|5.1e-14	Ldl_recept_b|PF00058.16|1.3e-07	Ldl_recept_b|PF00058.16|0.12	Ldl_recept_b|PF00058.16|2.6e-09	Ldl_recept_b|PF00058.16|7.1e-12	Ldl_recept_b|PF00058.16|1.4e-12	Ldl_recept_b|PF00058.16|4.1e-05	Ldl_recept_b|PF00058.16|0.53	Ldl_recept_b|PF00058.16|1.2e-07	Ldl_recept_b|PF00058.16|0.16	FXa_inhibition|PF14670.5|1e-12	FXa_inhibition|PF14670.5|2.6e-10	SGL|PF08450.11|0.087	SGL|PF08450.11|1.4e+02	SGL|PF08450.11|0.55	SGL|PF08450.11|4.8	SGL|PF08450.11|0.1	SGL|PF08450.11|0.015	SGL|PF08450.11|51	SGL|PF08450.11|0.1	DUF5050|PF16472.4|0.002	DUF5050|PF16472.4|3.9e-05	DUF5050|PF16472.4|1.4e+02	Arylesterase|PF01731.19|23	Arylesterase|PF01731.19|2.9e+03	Arylesterase|PF01731.19|40	Arylesterase|PF01731.19|2.2e+03	Arylesterase|PF01731.19|1.3e+03	Arylesterase|PF01731.19|1.4e+02	Arylesterase|PF01731.19|1.1e+04	Arylesterase|PF01731.19|6.7e+02	Arylesterase|PF01731.19|2.5e+02	EGF|PF00008.26|0.026	EGF|PF00008.26|0.041	cEGF|PF12662.6|0.014	cEGF|PF12662.6|4.6	NHL|PF01436.20|1.7e+03	NHL|PF01436.20|1.1e+04	NHL|PF01436.20|9.9e+03	NHL|PF01436.20|5.5e+02	NHL|PF01436.20|1.3e+02
[2n]_10499	GENE.[2n]_10499~~[2n]_10499.p1	complete	1193	(+)	score=340.51	Spectrin|PF00435.20|1.2e+03	Spectrin|PF00435.20|1.1e-15	Spectrin|PF00435.20|2.5e-16	Spectrin|PF00435.20|1e-21	Spectrin|PF00435.20|6.1e-10	Spectrin|PF00435.20|6.9e-08	Spectrin|PF00435.20|4.8e-10	Spectrin|PF00435.20|2.4e+03	PH|PF00169.28|3.2e-14	PH_9|PF15410.5|4.8e-14	Snapin_Pallidin|PF14712.5|6.1e+03	Snapin_Pallidin|PF14712.5|2.1e+03	Snapin_Pallidin|PF14712.5|3.5e+03	Snapin_Pallidin|PF14712.5|1.1e+03	Snapin_Pallidin|PF14712.5|0.014
[2n]_105	GENE.[2n]_105~~[2n]_105.p1	complete	1053	(-)	score=288.22	MamL-1|PF09596.9|6.2e-26	MamL-1|PF09596.9|1.4e+04	MamL-1|PF09596.9|1.7e+04	MamL-1|PF09596.9|1.7e+04	MamL-1|PF09596.9|1.7e+04	MamL-1|PF09596.9|1.7e+04
[2n]_1050	GENE.[2n]_1050~~[2n]_1050.p1	complete	702	(+)	score=78.83	IQ|PF00612.26|0.32	IQ|PF00612.26|0.32	IQ|PF00612.26|13	IQ|PF00612.26|4.8e-05	IQ|PF00612.26|7.1	IQ|PF00612.26|0.018	IQ|PF00612.26|2.9e-06	IQ|PF00612.26|1.7e+04	IQ|PF00612.26|0.011	IQ|PF00612.26|0.0003	IQ|PF00612.26|0.95	IQ|PF00612.26|9.5e-06	IQ|PF00612.26|0.76	IQ|PF00612.26|0.53	IQ|PF00612.26|1.1	IQ|PF00612.26|1.1e+02	IQ|PF00612.26|0.0045	Formyl_trans_C|PF02911.17|2.9e+03	Formyl_trans_C|PF02911.17|1.2	Formyl_trans_C|PF02911.17|6.3e+02
[2n]_10500	GENE.[2n]_10500~~[2n]_10500.p1	complete	626	(+)	score=113.59	ABC_membrane|PF00664.22|3.9e-36	ABC_tran|PF00005.26|2.8e-20	SMC_N|PF02463.18|0.3	SMC_N|PF02463.18|0.35	AAA_16|PF13191.5|0.0056	RsgA_GTPase|PF03193.15|0.0081	AAA_21|PF13304.5|0.48	AAA_21|PF13304.5|97	MMR_HSR1|PF01926.22|0.051	AAA_29|PF13555.5|0.045	Dynamin_N|PF00350.22|0.17	Zeta_toxin|PF06414.11|0.16	AAA_23|PF13476.5|0.23	AAA_23|PF13476.5|1.2e+04	NACHT|PF05729.11|0.32	ATPase_2|PF01637.17|3.8	ATPase_2|PF01637.17|2.2e+02
[2n]_10502	GENE.[2n]_10502~~[2n]_10502.p1	complete	1437	(+)	score=290.80	CRAL_TRIO_2|PF13716.5|5.8e-22	RasGAP|PF00616.18|3.6e-05	MOR2-PAG1_C|PF14225.5|5.5e+03	MOR2-PAG1_C|PF14225.5|6.9e+03	MOR2-PAG1_C|PF14225.5|0.00043	CRAL_TRIO|PF00650.19|0.0038	CRAL_TRIO|PF00650.19|4.3e+03
[2n]_10504	GENE.[2n]_10504~~[2n]_10504.p1	complete	405	(-)	score=40.17	rve|PF00665.25|6.7e-15	zf-H2C2|PF09337.9|7e-06	rve_3|PF13683.5|0.0084
[2n]_10505	GENE.[2n]_10505~~[2n]_10505.p1	complete	1684	(+)	score=338.49	DUF3504|PF12012.7|3.4e-13	DUF3504|PF12012.7|1.5e-60	zf-FCS|PF06467.13|0.0025	zf-FCS|PF06467.13|3.8e-05	zf-FCS|PF06467.13|0.44	zf-FCS|PF06467.13|2.1	zf-FCS|PF06467.13|73	zf-FCS|PF06467.13|0.43	zf-FCS|PF06467.13|0.14	zf-FCS|PF06467.13|0.00088	zf-FCS|PF06467.13|7.2e+02	zf-FCS|PF06467.13|0.00054	PSK_trans_fac|PF07704.10|9.5e+03	PSK_trans_fac|PF07704.10|0.83
[2n]_10506	GENE.[2n]_10506~~[2n]_10506.p2	complete	348	(+)	score=46.17	RPAP3_C|PF13877.5|1.3
[2n]_10509	GENE.[2n]_10509~~[2n]_10509.p1	complete	361	(+)	score=72.82	Alpha_kinase|PF02816.17|1e-39
[2n]_1051	GENE.[2n]_1051~~[2n]_1051.p1	complete	513	(+)	score=130.55	zf-C2H2_aberr|PF17017.4|0.22
[2n]_10512	GENE.[2n]_10512~~[2n]_10512.p2	complete	307	(+)	score=30.97	Caskin-Pro-rich|PF16907.4|0.3	Caskin-Pro-rich|PF16907.4|1.1e+03
[2n]_10513	GENE.[2n]_10513~~[2n]_10513.p1	complete	986	(+)	score=224.96	TRAPPC-Trs85|PF12739.6|2.3e-59	SNAP|PF14938.5|0.45	SNAP|PF14938.5|6.8e+03
[2n]_10514	GENE.[2n]_10514~~[2n]_10514.p1	complete	612	(+)	score=151.38	PK|PF00224.20|3.3e-167	PK_C|PF02887.15|1.3e-33	HpcH_HpaI|PF03328.13|0.0011
[2n]_10517	GENE.[2n]_10517~~[2n]_10517.p1	complete	522	(+)	score=86.95	UPF0560|PF10577.8|1.5e-128
[2n]_10519	GENE.[2n]_10519~~[2n]_10519.p1	complete	755	(+)	score=149.24	Pkinase|PF00069.24|6.8e-50	Pkinase_Tyr|PF07714.16|8.4e-22
[2n]_1052	GENE.[2n]_1052~~[2n]_1052.p2	complete	210	(+)	score=49.15	EphA2_TM|PF14575.5|1.3e-22	fn3|PF00041.20|1.1e-16	Pur_ac_phosph_N|PF16656.4|1e-05	DUF2207|PF09972.8|0.0051	Lamp|PF01299.16|0.0091	Lamp|PF01299.16|8.8e+03	Syndecan|PF01034.19|0.044	Interfer-bind|PF09294.9|0.064	DAG1|PF05454.10|0.061	DAG1|PF05454.10|1.8e+03	Protocadherin|PF08374.10|0.042	TraL|PF07178.10|0.064	DAP10|PF07213.10|0.095	Shisa|PF13908.5|0.1	Herpes_gE|PF02480.15|0.099	Cadherin_C_2|PF16492.4|0.18	DUF2062|PF09835.8|0.13	DUF1191|PF06697.11|0.15	SdrD_B|PF17210.2|0.18	DUF4389|PF14333.5|0.48	DUF4389|PF14333.5|1.7e+03
[2n]_10522	GENE.[2n]_10522~~[2n]_10522.p1	complete	894	(+)	score=217.56	Spectrin|PF00435.20|0.0003	Spectrin|PF00435.20|1.5e-09	Spectrin|PF00435.20|3.2e-06	Spectrin|PF00435.20|0.0045	Spectrin|PF00435.20|1.2e+03	Spectrin|PF00435.20|2.7e-06	Spectrin|PF00435.20|0.00018	KASH|PF10541.8|3.2e-26	Herpes_BLRF2|PF05812.11|0.013	Herpes_BLRF2|PF05812.11|2.7e+03	Herpes_BLRF2|PF05812.11|4.3e+02	DUF948|PF06103.10|2.6	DUF948|PF06103.10|1.6e+02	DUF948|PF06103.10|1.9e+02	DUF948|PF06103.10|2.4e+03	DUF948|PF06103.10|1.2e+02	DUF2270|PF10028.8|0.47	Choline_kinase|PF01633.19|0.4	Choline_kinase|PF01633.19|1e+03	FRB_dom|PF08771.10|1.9e+02	FRB_dom|PF08771.10|1.5e+03	FRB_dom|PF08771.10|8.1e+03	FRB_dom|PF08771.10|0.6	Baculo_PEP_C|PF04513.11|0.067	Baculo_PEP_C|PF04513.11|8.6e+03	Baculo_PEP_C|PF04513.11|5.1e+02	Baculo_PEP_C|PF04513.11|1.1e+04	Baculo_PEP_C|PF04513.11|5.5e+02	Baculo_PEP_C|PF04513.11|4.5e+02	DUF4298|PF14131.5|1.9	DUF4298|PF14131.5|5.8e+02	DUF4298|PF14131.5|1.6e+03	DUF4298|PF14131.5|1.8e+03	BLOC1_2|PF10046.8|8.6	BLOC1_2|PF10046.8|15	BLOC1_2|PF10046.8|1.1e+04	BLOC1_2|PF10046.8|5.2e+03	BLOC1_2|PF10046.8|6.4e+02	BLOC1_2|PF10046.8|4.3e+02	BLOC1_2|PF10046.8|3.9e+02	BLOC1_2|PF10046.8|1.5e+03
[2n]_10525	GENE.[2n]_10525~~[2n]_10525.p1	complete	427	(+)	score=111.72	Axin_b-cat_bind|PF08833.9|6.2e-11
[2n]_10529	GENE.[2n]_10529~~[2n]_10529.p1	complete	428	(+)	score=96.02	Collagen|PF01391.17|1.5e-07	Collagen|PF01391.17|2.3e-09	Collagen|PF01391.17|2.3	Collagen|PF01391.17|1.6e-09	Collagen|PF01391.17|1.5e-07
[2n]_1053	GENE.[2n]_1053~~[2n]_1053.p1	complete	2132	(+)	score=385.43	ALMS_motif|PF15309.5|1.2e-32
[2n]_10530	GENE.[2n]_10530~~[2n]_10530.p1	complete	487	(+)	score=78.18	Ank_2|PF12796.6|1.5e-06	Ank_2|PF12796.6|2.4e-11	Ank_2|PF12796.6|1.2e-14	Ank_2|PF12796.6|3.1e-11	Ank_2|PF12796.6|2.7e-09	Ank_2|PF12796.6|9.9e-13	Ank_2|PF12796.6|1.9e-09	Ank_4|PF13637.5|0.00049	Ank_4|PF13637.5|2.6e-09	Ank_4|PF13637.5|2.2e-05	Ank_4|PF13637.5|1.6e-06	Ank_4|PF13637.5|0.00089	Ank_4|PF13637.5|0.0021	Ank_4|PF13637.5|0.00011	Ank_4|PF13637.5|9.8e-10	Ank_4|PF13637.5|4e-13	Ank_4|PF13637.5|0.011	Ank_4|PF13637.5|0.00067	Ank|PF00023.29|2.6e+02	Ank|PF00023.29|0.02	Ank|PF00023.29|0.012	Ank|PF00023.29|1.2e-05	Ank|PF00023.29|5.1e-05	Ank|PF00023.29|2.7	Ank|PF00023.29|0.12	Ank|PF00023.29|0.0027	Ank|PF00023.29|0.031	Ank|PF00023.29|2.7e-06	Ank|PF00023.29|0.05	Ank|PF00023.29|0.29	Ank|PF00023.29|4	Ank_5|PF13857.5|76	Ank_5|PF13857.5|1.1e-07	Ank_5|PF13857.5|0.0026	Ank_5|PF13857.5|0.0026	Ank_5|PF13857.5|6.1e-07	Ank_5|PF13857.5|0.0045	Ank_5|PF13857.5|5.5e-05	Ank_5|PF13857.5|1.6e+03	Ank_5|PF13857.5|0.00014	Ank_5|PF13857.5|0.00046	Ank_5|PF13857.5|6.2e-06	Ank_3|PF13606.5|6.5e+03	Ank_3|PF13606.5|0.015
[2n]_10536	GENE.[2n]_10536~~[2n]_10536.p1	complete	703	(+)	score=194.25	zf-CCCH|PF00642.23|2.3e-07
[2n]_1054	GENE.[2n]_1054~~[2n]_1054.p1	complete	798	(+)	score=213.89	Kinesin|PF00225.22|8.5e-110	Kinesin_assoc|PF16183.4|1.3e+03	Kinesin_assoc|PF16183.4|8.4e-76	Microtub_bd|PF16796.4|2.5e-22
[2n]_10544	GENE.[2n]_10544~~[2n]_10544.p1	complete	478	(+)	score=87.16
[2n]_10548	GENE.[2n]_10548~~[2n]_10548.p1	complete	880	(+)	score=193.84	Piwi|PF02171.16|3.5e-104	ArgoMid|PF16487.4|2.9e+03	ArgoMid|PF16487.4|1.1e-32	ArgoN|PF16486.4|1.4e-29	PAZ|PF02170.21|1.1e-28	ArgoL1|PF08699.9|1.3e-22	ArgoL2|PF16488.4|7.3e-16
[2n]_1055	GENE.[2n]_1055~~[2n]_1055.p1	complete	779	(+)	score=202.98	Ran_BP1|PF00638.17|3.1e-23	Ran_BP1|PF00638.17|7.5e-48	IR1-M|PF12185.7|1.6e-21	IR1-M|PF12185.7|1.8e-21	Pro_isomerase|PF00160.20|3.2e+03	Pro_isomerase|PF00160.20|1.6e-43	WH1|PF00568.22|0.035
[2n]_10552	GENE.[2n]_10552~~[2n]_10552.p1	complete	1062	(+)	score=207.44	Ion_trans|PF00520.30|3.6e-61	Ion_trans|PF00520.30|6.6e-66	GPHH|PF16905.4|3.2e-36	GPHH|PF16905.4|1.3e+04	Ca_chan_IQ|PF08763.10|3.3e-28	PKD_channel|PF08016.11|5.6e+02	PKD_channel|PF08016.11|3.6e+02	PKD_channel|PF08016.11|3.3e-12	CAC1F_C|PF16885.4|2.1e+03	CAC1F_C|PF16885.4|4.1e-05	DUF1518|PF07469.11|4e+03	DUF1518|PF07469.11|0.031	DUF2670|PF10875.7|1.9	DUF2670|PF10875.7|2.2e+02	DUF2207|PF09972.8|5.7	DUF2207|PF09972.8|6.7
[2n]_10554	GENE.[2n]_10554~~[2n]_10554.p1	complete	655	(+)	score=109.81	Xan_ur_permease|PF00860.19|2.5e-91
[2n]_10557	GENE.[2n]_10557~~[2n]_10557.p2	complete	580	(+)	score=96.14	ORC4_C|PF14629.5|3.1e+02	ORC4_C|PF14629.5|0.88	Cu2_monooxygen|PF01082.19|1	Cu2_monooxygen|PF01082.19|2.7e+03
[2n]_10558	GENE.[2n]_10558~~[2n]_10558.p1	complete	311	(+)	score=50.82	zf-H2C2_2|PF13465.5|4.5e+03	zf-H2C2_2|PF13465.5|0.036	zf-H2C2_2|PF13465.5|0.04	zf-H2C2_2|PF13465.5|0.05	zf-H2C2_2|PF13465.5|0.0022	zf-H2C2_2|PF13465.5|8.5e-07	zf-H2C2_2|PF13465.5|3.6e-07	zf-H2C2_2|PF13465.5|1.7e-06	zf-H2C2_2|PF13465.5|0.0033	zf-H2C2_2|PF13465.5|35	zf-C2H2_4|PF13894.5|1.1e+02	zf-C2H2_4|PF13894.5|0.0051	zf-C2H2_4|PF13894.5|0.012	zf-C2H2_4|PF13894.5|0.00092	zf-C2H2_4|PF13894.5|0.00015	zf-C2H2_4|PF13894.5|0.077	zf-C2H2_4|PF13894.5|0.044	zf-C2H2_4|PF13894.5|0.026	zf-C2H2_4|PF13894.5|0.0055	zf-C2H2|PF00096.25|4.2	zf-C2H2|PF00096.25|9.1	zf-C2H2|PF00096.25|0.012	zf-C2H2|PF00096.25|0.0033	zf-C2H2|PF00096.25|2.1e-05	zf-C2H2|PF00096.25|0.095	zf-C2H2|PF00096.25|9e-05	zf-C2H2|PF00096.25|0.09	zf-C2H2|PF00096.25|0.016	zf-C2H2_jaz|PF12171.7|8.7	zf-C2H2_jaz|PF12171.7|0.31	zf-C2H2_jaz|PF12171.7|0.26	zf-C2H2_jaz|PF12171.7|0.00062	zf-C2H2_jaz|PF12171.7|9.1e-05	zf-C2H2_jaz|PF12171.7|7.2	zf-C2H2_jaz|PF12171.7|63	zf-C2H2_jaz|PF12171.7|6.1e+02	zf-C2H2_jaz|PF12171.7|0.027	zf-met|PF12874.6|2.5	zf-met|PF12874.6|22	zf-met|PF12874.6|12	zf-met|PF12874.6|0.045	zf-met|PF12874.6|2.8e-05	zf-met|PF12874.6|7.1	zf-met|PF12874.6|7.3
[2n]_10564	GENE.[2n]_10564~~[2n]_10564.p2	complete	681	(+)	score=162.97	Laminin_G_1|PF00054.22|1.1e+04	Laminin_G_1|PF00054.22|1.8e-33	Laminin_G_1|PF00054.22|1.2e-19	Laminin_G_2|PF02210.23|4.7e-27	Laminin_G_2|PF02210.23|2e-13	SEA|PF01390.19|2.7e-16	EGF|PF00008.26|7.5e-07	EGF|PF00008.26|2.1e-06	EGF|PF00008.26|0.016	Laminin_G_3|PF13385.5|8.5e-05	Laminin_G_3|PF13385.5|1.3	hEGF|PF12661.6|0.0015	hEGF|PF12661.6|1.9	hEGF|PF12661.6|0.13	EGF_3|PF12947.6|5.1e+02	EGF_3|PF12947.6|3.6	EGF_3|PF12947.6|0.93
[2n]_10565	GENE.[2n]_10565~~[2n]_10565.p1	complete	1147	(+)	score=295.57	Collagen|PF01391.17|1.7e+04	Collagen|PF01391.17|53	Collagen|PF01391.17|6.6e-09	Collagen|PF01391.17|2.2e-09	Collagen|PF01391.17|6.9e-08	Collagen|PF01391.17|3e-07	Collagen|PF01391.17|1.8e-07	Collagen|PF01391.17|3e-10	Laminin_G_2|PF02210.23|3.3e-05	Laminin_G_1|PF00054.22|0.01	DUF4667|PF15700.4|0.046	DUF4667|PF15700.4|2.5e+03	SPX|PF03105.18|0.06	SPX|PF03105.18|7.8e+03
[2n]_10569	GENE.[2n]_10569~~[2n]_10569.p1	complete	567	(+)	score=130.21	DUF3657|PF12394.7|3.4e-17	DUF3657|PF12394.7|4.5e+03
[2n]_1057	GENE.[2n]_1057~~[2n]_1057.p4	complete	306	(+)	score=82.31	RhoGEF|PF00621.19|3.3e-31	DNA_PPF|PF02916.14|0.09
[2n]_10572	GENE.[2n]_10572~~[2n]_10572.p1	complete	568	(+)	score=100.62	Cation_ATPase|PF13246.5|2.2e-13	Cation_ATPase|PF13246.5|3.9e+02	Hydrolase|PF00702.25|30	Hydrolase|PF00702.25|0.00035	DUF1218|PF06749.11|0.04	DUF4260|PF14079.5|7.3e+02	DUF4260|PF14079.5|0.49
[2n]_10573	GENE.[2n]_10573~~[2n]_10573.p1	complete	524	(+)	score=119.43	RUN|PF02759.18|1.4e-19	RUN|PF02759.18|4.1e-17	PLAT|PF01477.22|2.4e-14
[2n]_10575	GENE.[2n]_10575~~[2n]_10575.p1	complete	102	(+)	score=23.21
[2n]_10576	GENE.[2n]_10576~~[2n]_10576.p1	complete	429	(+)	score=68.06	HSP70|PF00012.19|0.26	HSP70|PF00012.19|1.6e+02	HSP70|PF00012.19|14	SPATA19|PF15212.5|4.3e+02	SPATA19|PF15212.5|4.7e+03	SPATA19|PF15212.5|0.31
[2n]_10579	GENE.[2n]_10579~~[2n]_10579.p1	complete	1067	(+)	score=177.60	ANF_receptor|PF01094.27|3.3e-50	Lig_chan|PF00060.25|7.6e-48	Lig_chan-Glu_bd|PF10613.8|2e-43	SBP_bac_3|PF00497.19|1.2e-17	Penaeidin|PF05927.10|0.95
[2n]_10581	GENE.[2n]_10581~~[2n]_10581.p2	complete	173	(-)	score=28.88	HTH_Tnp_Tc3_2|PF01498.17|8.6e+02	HTH_Tnp_Tc3_2|PF01498.17|3.7e-24	HTH_23|PF13384.5|1.8e-06	HTH_23|PF13384.5|2.2e+03	HTH_23|PF13384.5|1.3e+02	HTH_28|PF13518.5|2.7e-06	HTH_28|PF13518.5|4.6e+02	HTH_28|PF13518.5|1.4e+03	HTH_29|PF13551.5|1.7e-05	HTH_29|PF13551.5|3.2e+02	HTH_32|PF13565.5|4.4e+02	HTH_32|PF13565.5|3.7e-06	HTH_32|PF13565.5|1.3e+03	TrmB|PF01978.18|0.00068	MarR_2|PF12802.6|0.0069	MarR_2|PF12802.6|7.1e+02	HTH_21|PF13276.5|1e+02	HTH_21|PF13276.5|0.054	HTH_7|PF02796.14|0.0068	HTH_7|PF02796.14|5.6e+03	HTH_7|PF02796.14|4.2e+03	HTH_Crp_2|PF13545.5|0.031	HTH_Crp_2|PF13545.5|9e+02	Rrf2|PF02082.19|0.033	Rrf2|PF02082.19|8.8e+02	HTH_11|PF08279.11|4.3	HTH_11|PF08279.11|7.4	NaeI|PF09126.9|0.019	CENP-B_N|PF04218.12|0.073	CENP-B_N|PF04218.12|7.7e+03	Sigma70_r4_2|PF08281.11|0.88	Sigma70_r4_2|PF08281.11|4.6e+02	Sigma70_r4_2|PF08281.11|9e+02	Sigma70_r4_2|PF08281.11|4.4e+03	HTH_40|PF14493.5|0.11	Sigma70_r4|PF04545.15|0.12	Sigma70_r4|PF04545.15|8.2e+03	HTH_38|PF13936.5|0.068	HTH_38|PF13936.5|5.6e+03	HTH_38|PF13936.5|8.1e+02	HTH_12|PF08461.9|2.7e+03	HTH_12|PF08461.9|2.1e+03	HTH_12|PF08461.9|0.41	PAX|PF00292.17|0.17
[2n]_10585	GENE.[2n]_10585~~[2n]_10585.p2	complete	229	(+)	score=10.03	CBM_21|PF03370.12|1.6e-07
[2n]_10586	GENE.[2n]_10586~~[2n]_10586.p1	complete	223	(+)	score=52.57	Kinesin|PF00225.22|2.9e-69	Microtub_bd|PF16796.4|0.11
[2n]_10587	GENE.[2n]_10587~~[2n]_10587.p1	complete	618	(+)	score=141.87	AAA|PF00004.28|2e+03	AAA|PF00004.28|2.8e-06	AAA_14|PF13173.5|3.8e-06	AAA_16|PF13191.5|3.5e+03	AAA_16|PF13191.5|0.006	AAA_16|PF13191.5|16	AAA_25|PF13481.5|0.00056	AAA_25|PF13481.5|5.5e+02	IstB_IS21|PF01695.16|0.00024	PhoH|PF02562.15|0.0013	AAA_28|PF13521.5|0.0014	AAA_22|PF13401.5|5.7e+03	AAA_22|PF13401.5|0.0024	AAA_18|PF13238.5|5.3e+03	AAA_18|PF13238.5|4.8e+02	AAA_18|PF13238.5|0.029	AAA_5|PF07728.13|5.4e+03	AAA_5|PF07728.13|0.011	AAA_5|PF07728.13|1.1e+03	AAA_24|PF13479.5|0.0025	ResIII|PF04851.14|0.29	ResIII|PF04851.14|45	RNA_helicase|PF00910.21|0.0067	T2SSE|PF00437.19|0.017	KTI12|PF08433.9|0.024	NACHT|PF05729.11|0.032	Sigma54_activat|PF00158.25|0.056	Mg_chelatase|PF01078.20|0.065	ABC_tran|PF00005.26|3.4e+03	ABC_tran|PF00005.26|0.13	KAP_NTPase|PF07693.13|9e+02	KAP_NTPase|PF07693.13|0.15	Guanylate_kin|PF00625.20|0.078	Lon_2|PF13337.5|0.12	AAA_33|PF13671.5|0.18	P33MONOX|PF15302.5|0.12	DAP3|PF10236.8|1.2	DAP3|PF10236.8|1.4e+02	AAA_19|PF13245.5|5e+03	AAA_19|PF13245.5|0.23	AAA_30|PF13604.5|0.2	GIT_CC|PF16559.4|1.2	Fez1|PF06818.14|0.23
[2n]_10589	GENE.[2n]_10589~~[2n]_10589.p1	complete	922	(+)	score=177.69	Pkinase_Tyr|PF07714.16|5.5e-46	KSR1-SAM|PF13543.5|8.6e-44	Pkinase|PF00069.24|9e-38	RIO1|PF01163.21|0.0013	C1_1|PF00130.21|0.0046	C1_1|PF00130.21|6.4e+03	Kinase-like|PF14531.5|0.0082	zf-RING-like|PF08746.10|0.019	zf-RING-like|PF08746.10|9.9e+03	zf-RING-like|PF08746.10|1.1e+04	C1_2|PF03107.15|0.14	APH|PF01636.22|0.23
[2n]_10590	GENE.[2n]_10590~~[2n]_10590.p1	complete	638	(+)	score=99.47	DUF1899|PF08953.10|4.1e-31	WD40|PF00400.31|4.8e+03	WD40|PF00400.31|2.5e-05	WD40|PF00400.31|0.34	WD40|PF00400.31|0.013	WD40|PF00400.31|9.1e+03	WD40|PF00400.31|2.9e+03	ANAPC4_WD40|PF12894.6|1e+04	ANAPC4_WD40|PF12894.6|6.5	ANAPC4_WD40|PF12894.6|0.001	eIF2A|PF08662.10|0.042	eIF2A|PF08662.10|3.4e+03
[2n]_10592	GENE.[2n]_10592~~[2n]_10592.p1	complete	1169	(+)	score=283.98	FYVE|PF01363.20|9.6e-17	FYVE_2|PF02318.15|0.0056	FYVE_2|PF02318.15|2.9e+02	Mic1|PF07035.11|3.1e+03	Mic1|PF07035.11|0.26	zf-SNAP50_C|PF12251.7|0.26	UNC-79|PF14776.5|4.4
[2n]_10593	GENE.[2n]_10593~~[2n]_10593.p1	complete	269	(+)	score=58.52	Pkinase|PF00069.24|2.9e-06	Pkinase_Tyr|PF07714.16|0.12
[2n]_10596	GENE.[2n]_10596~~[2n]_10596.p1	complete	918	(+)	score=259.34	FH2|PF02181.22|8.9e-86
[2n]_10597	GENE.[2n]_10597~~[2n]_10597.p3	complete	243	(+)	score=60.68	SNAP|PF14938.5|0.017	SNAP|PF14938.5|0.0019	Clathrin|PF00637.19|7.9e+02	Clathrin|PF00637.19|0.02	Clathrin|PF00637.19|6	RPN7|PF10602.8|6.5	ERp29|PF07749.11|1.2e+03	ERp29|PF07749.11|1.2e+04	ERp29|PF07749.11|0.042	NSF|PF02071.19|8.1e+03	NSF|PF02071.19|2.6e+03	NSF|PF02071.19|75	NSF|PF02071.19|1.7e+04	NSF|PF02071.19|1.7e+04	NSF|PF02071.19|1.5e+02	NSF|PF02071.19|1.8e+02	TPR_11|PF13414.5|3e+03	TPR_11|PF13414.5|1.2e+02	TPR_11|PF13414.5|1.2e+03	TPR_11|PF13414.5|0.73	TPR_11|PF13414.5|1.6e+03	DUF1690|PF07956.10|3.4e+03	DUF1690|PF07956.10|0.098	DUF1690|PF07956.10|2.5e+03	TPR_2|PF07719.16|8.6e+03	TPR_2|PF07719.16|6.3e+02	TPR_2|PF07719.16|4.4	TPR_2|PF07719.16|4.1e+03	TPR_2|PF07719.16|66	TPR_2|PF07719.16|1.8e+03	TPR_2|PF07719.16|3.8e+02	TPR_8|PF13181.5|5.1e+03	TPR_8|PF13181.5|2.3e+03	TPR_8|PF13181.5|19	TPR_8|PF13181.5|1.8e+03	TPR_8|PF13181.5|1.1e+02	TPR_8|PF13181.5|7.1e+02	TPR_8|PF13181.5|3.3e+03	TPR_8|PF13181.5|5.2e+03	TPR_1|PF00515.27|3.1e+03	TPR_1|PF00515.27|11	TPR_1|PF00515.27|3.1e+03	TPR_1|PF00515.27|20	TPR_1|PF00515.27|9.4e+03
[2n]_10599	GENE.[2n]_10599~~[2n]_10599.p1	complete	680	(+)	score=145.98	RRM_1|PF00076.21|3.3e-11	RRM_5|PF13893.5|7.6e-09	Macoilin|PF09726.8|0.26
[2n]_106	GENE.[2n]_106~~[2n]_106.p1	complete	1004	(+)	score=308.42	Pkinase|PF00069.24|1.7e-61	Pkinase_Tyr|PF07714.16|2.8e-45	CNH|PF00780.21|1.7e-27	Kinase-like|PF14531.5|7.5e+02	Kinase-like|PF14531.5|0.0042	Kinase-like|PF14531.5|1.7e+04	Borrelia_P83|PF05262.10|2
[2n]_10600	GENE.[2n]_10600~~[2n]_10600.p1	complete	1632	(+)	score=417.97	Myb_DNA-bind_7|PF15963.4|1.1e-29	Myb_DNA-binding|PF00249.30|0.0092	Involucrin2|PF06994.10|1.3
[2n]_10605	GENE.[2n]_10605~~[2n]_10605.p1	complete	642	(+)	score=234.14	DEAD|PF00270.28|1.7e-50	Helicase_C|PF00271.30|9.2e+03	Helicase_C|PF00271.30|6.5e+02	Helicase_C|PF00271.30|5e-26	ResIII|PF04851.14|6.5e+03	ResIII|PF04851.14|5.2e+03	ResIII|PF04851.14|0.00038	CdAMP_rec|PF06153.10|0.24	DUF3530|PF12048.7|45	DUF3530|PF12048.7|2.1
[2n]_10607	GENE.[2n]_10607~~[2n]_10607.p1	complete	332	(+)	score=51.72	RRM_1|PF00076.21|8.3e-16	RRM_1|PF00076.21|5.3e-07	RRM_1|PF00076.21|2.8e-08	RRM_7|PF16367.4|0.016	RRM_7|PF16367.4|0.93	RRM_7|PF16367.4|1.5e+02	PHM7_cyt|PF14703.5|1	PHM7_cyt|PF14703.5|9.7	Nup35_RRM_2|PF14605.5|0.51	Nup35_RRM_2|PF14605.5|33	Nup35_RRM_2|PF14605.5|1.7e+02	ERp29|PF07749.11|0.037	Spo7_2_N|PF15407.5|29	Spo7_2_N|PF15407.5|12	DUF2129|PF09902.8|36	DUF2129|PF09902.8|4.6e+03	DUF2129|PF09902.8|37
[2n]_10613	GENE.[2n]_10613~~[2n]_10613.p1	complete	680	(+)	score=207.80	CLASP_N|PF12348.7|0.026	CLASP_N|PF12348.7|0.035	CLASP_N|PF12348.7|2e-07	HEAT|PF02985.21|2.5e+03	HEAT|PF02985.21|0.003	HEAT|PF02985.21|1e+02	HEAT|PF02985.21|5.9	HEAT|PF02985.21|5e+02	HEAT|PF02985.21|3.5e+03	HEAT|PF02985.21|16	HEAT|PF02985.21|2.1	Cnd1|PF12717.6|17	Cnd1|PF12717.6|92	Cnd1|PF12717.6|0.0097	Cnd1|PF12717.6|2e+02	Cnd1|PF12717.6|2.9	HEAT_2|PF13646.5|8e+03	HEAT_2|PF13646.5|3.2	HEAT_2|PF13646.5|1e+04	HEAT_2|PF13646.5|20	HEAT_2|PF13646.5|8.5e+03	HEAT_2|PF13646.5|77	HEAT_2|PF13646.5|2.6	Vac14_Fab1_bd|PF12755.6|12	Vac14_Fab1_bd|PF12755.6|9.5	Vac14_Fab1_bd|PF12755.6|7.1e+03	ParcG|PF10274.8|2.2e+03	ParcG|PF10274.8|0.038	HEAT_EZ|PF13513.5|7.5	HEAT_EZ|PF13513.5|2.8e+03	HEAT_EZ|PF13513.5|4.6e+03	HEAT_EZ|PF13513.5|1.7e+02	HEAT_EZ|PF13513.5|2.1e+02	SnoaL_4|PF13577.5|1.7e+04	SnoaL_4|PF13577.5|0.089	Cohesin_HEAT|PF12765.6|7.5	Cohesin_HEAT|PF12765.6|8.2e+02	Cohesin_HEAT|PF12765.6|5.9e+03	Cohesin_HEAT|PF12765.6|5e+02	Tti2|PF10521.8|37	Tti2|PF10521.8|15	Tti2|PF10521.8|1.3e+03
[2n]_10615	GENE.[2n]_10615~~[2n]_10615.p1	complete	765	(+)	score=194.41	MBT|PF02820.17|5.2e-29	MBT|PF02820.17|4.5e-33	MBT|PF02820.17|1.2e-30	SAM_1|PF00536.29|1.7e-14	zf-C2HC|PF01530.17|6e-12	SAM_2|PF07647.16|0.0016	PBP1_TM|PF14812.5|0.82	DUF4882|PF16223.4|0.18	DUF4882|PF16223.4|1.9e+03	Tudor-knot|PF11717.7|5.9	Tudor-knot|PF11717.7|61	Tudor-knot|PF11717.7|8.1e+03
[2n]_10616	GENE.[2n]_10616~~[2n]_10616.p1	complete	355	(+)	score=59.23	PhoLip_ATPase_C|PF16212.4|6.6e-84
[2n]_10621	GENE.[2n]_10621~~[2n]_10621.p2	complete	229	(+)	score=55.46	C2|PF00168.29|1.5e-15	DUF4107|PF13389.5|0.27
[2n]_10622	GENE.[2n]_10622~~[2n]_10622.p1	complete	1246	(+)	score=378.32	Sec63|PF02889.15|1.7e-77	DEAD|PF00270.28|1.7e-25	ResIII|PF04851.14|3.4e+03	ResIII|PF04851.14|1.3e-12	Helicase_C|PF00271.30|1.7e+03	Helicase_C|PF00271.30|8.7e-07	AAA_22|PF13401.5|0.00088	AAA_22|PF13401.5|1e+04	T2SSE|PF00437.19|0.12
[2n]_10624	GENE.[2n]_10624~~[2n]_10624.p1	complete	381	(+)	score=77.35	I-set|PF07679.15|0.00045	I-set|PF07679.15|1.8e-22	I-set|PF07679.15|1.1e-18	Ig_3|PF13927.5|0.00049	Ig_3|PF13927.5|3.5e-14	Ig_3|PF13927.5|6e-15	Ig_2|PF13895.5|0.0026	Ig_2|PF13895.5|5.1e-11	Ig_2|PF13895.5|3.1e-12	ig|PF00047.24|0.0015	ig|PF00047.24|5.3e-09	ig|
[2n]_10628	GENE.[2n]_10628~~[2n]_10628.p6	complete	100	(+)	score=2.92
[2n]_10629	GENE.[2n]_10629~~[2n]_10629.p1	complete	404	(+)	score=90.18	A2M|PF00207.21|4.2e-31	Thiol-ester_cl|PF10569.8|2.6e-14	SVA|PF05326.10|4.3e-06	Keratin_2_head|PF16208.4|0.67
[2n]_10632	GENE.[2n]_10632~~[2n]_10632.p1	complete	178	(+)	score=31.83	IRS|PF02174.16|1.2e-36	Spore_GerQ|PF09671.9|0.18	Spore_GerQ|PF09671.9|4.5e+03
[2n]_10633	GENE.[2n]_10633~~[2n]_10633.p1	complete	163	(+)	score=20.09	DUF4218|PF13960.5|0.0005	DUF4218|PF13960.5|3.7e+03	DUF4218|PF13960.5|2.8e+03	DUF2408|PF10303.8|0.089
[2n]_10639	GENE.[2n]_10639~~[2n]_10639.p1	complete	694	(+)	score=106.06	zf-H2C2_2|PF13465.5|0.00049	zf-H2C2_2|PF13465.5|2.9e+02	zf-H2C2_2|PF13465.5|50	zf-H2C2_2|PF13465.5|0.13	zf-H2C2_2|PF13465.5|1.7e+03	zf-H2C2_2|PF13465.5|0.039	zf-H2C2_2|PF13465.5|5.2e-10	zf-H2C2_2|PF13465.5|4e-05	zf-H2C2_2|PF13465.5|3.2e-08	zf-H2C2_2|PF13465.5|3.3e-05	zf-H2C2_2|PF13465.5|2.1e-07	zf-H2C2_2|PF13465.5|0.0018	zf-H2C2_2|PF13465.5|2.9	zf-C2H2|PF00096.25|7.2e-05	zf-C2H2|PF00096.25|0.0011	zf-C2H2|PF00096.25|0.00039	zf-C2H2|PF00096.25|0.089	zf-C2H2|PF00096.25|1.2e-05	zf-C2H2|PF00096.25|7.6e-07	zf-C2H2|PF00096.25|0.23	zf-C2H2|PF00096.25|0.00021	zf-C2H2|PF00096.25|3.7e-05	zf-C2H2|PF00096.25|1.5e-05	zf-C2H2|PF00096.25|0.00011	zf-C2H2_4|PF13894.5|0.26	zf-C2H2_4|PF13894.5|0.074	zf-C2H2_4|PF13894.5|0.0036	zf-C2H2_4|PF13894.5|1.1	zf-C2H2_4|PF13894.5|0.00036	zf-C2H2_4|PF13894.5|0.012	zf-C2H2_4|PF13894.5|1.8	zf-C2H2_4|PF13894.5|0.026	zf-C2H2_4|PF13894.5|0.0018	zf-C2H2_4|PF13894.5|0.02	zf-C2H2_4|PF13894.5|0.0024	zf-C2H2_jaz|PF12171.7|15	zf-C2H2_jaz|PF12171.7|0.32	zf-C2H2_jaz|PF12171.7|0.038	zf-C2H2_jaz|PF12171.7|3.2	zf-C2H2_jaz|PF12171.7|1.4	zf-C2H2_jaz|PF12171.7|1.4	zf-C2H2_jaz|PF12171.7|26	zf-C2H2_jaz|PF12171.7|7.7	zf-C2H2_jaz|PF12171.7|0.15
[2n]_10642	GENE.[2n]_10642~~[2n]_10642.p1	complete	1154	(+)	score=272.21	ZU5|PF00791.19|6e-27	ZU5|PF00791.19|0.014	Death|PF00531.21|1e-20
[2n]_10644	GENE.[2n]_10644~~[2n]_10644.p2	complete	296	(+)	score=27.63	ATG16|PF08614.10|0.0079	ADIP|PF11559.7|0.023	Ax_dynein_light|PF10211.8|0.057	Tnp_22_dsRBD|PF17490.1|0.076	Nsp1_C|PF05064.12|1.5e+03	Nsp1_C|PF05064.12|0.22	Tropomyosin_1|PF12718.6|0.1	Reo_sigmaC|PF04582.11|0.083	Phage_GP20|PF06810.10|0.23	Bacillus_HBL|PF05791.10|1.9	Bacillus_HBL|PF05791.10|28	SlyX|PF04102.11|0.73	SlyX|PF04102.11|2.4e+03	Prefoldin|PF02996.16|0.39	Spc24|PF08286.10|54	Spc24|PF08286.10|6.9
[2n]_10646	GENE.[2n]_10646~~[2n]_10646.p1	complete	816	(+)	score=208.54	zf-CCCH|PF00642.23|0.00032
[2n]_1065	GENE.[2n]_1065~~[2n]_1065.p1	complete	910	(+)	score=226.70	DHR-2|PF06920.12|1.8e-211	DUF4725|PF15854.4|1.4e+04	DUF4725|PF15854.4|0.33	DUF4725|PF15854.4|5.4e+03
[2n]_10651	GENE.[2n]_10651~~[2n]_10651.p1	complete	515	(+)	score=84.90	Latrophilin|PF02354.15|1.8e-151	7tm_2|PF00002.23|1.1e-10
[2n]_10655	GENE.[2n]_10655~~[2n]_10655.p1	complete	771	(+)	score=136.86	Sec23_trunk|PF04811.14|2.7e-63	zf-Sec23_Sec24|PF04810.14|1.4e-14	zf-Sec23_Sec24|PF04810.14|1.1e+03	Sen15|PF09631.9|0.3
[2n]_1066	GENE.[2n]_1066~~[2n]_1066.p1	complete	822	(+)	score=128.58	TSP_1|PF00090.18|2	TSP_1|PF00090.18|0.00084	TSP_1|PF00090.18|1.4e+04	TSP_1|PF00090.18|13	TSP_1|PF00090.18|1.5	TSP_1|PF00090.18|6.2e+03	TSP_1|PF00090.18|1.4e+03	TSP_1|PF00090.18|8.5e-08	TSP_1|PF00090.18|3.9	TSP_1|PF00090.18|0.0042	TSP_1|PF00090.18|2.7e+02	TSP_1|PF00090.18|4.4e-10	TSP_1|PF00090.18|2.2	TSP_1|PF00090.18|0.00085
[2n]_10665	GENE.[2n]_10665~~[2n]_10665.p2	complete	220	(+)	score=54.12	Pkinase|PF00069.24|9.2e-53	Pkinase_Tyr|PF07714.16|4.6e-30	Kinase-like|PF14531.5|84	Kinase-like|PF14531.5|0.0012	Kdo|PF06293.13|0.00052
[2n]_10668	GENE.[2n]_10668~~[2n]_10668.p4	complete	139	(+)	score=35.36	BRCT_2|PF16589.4|0.021	BRCT_2|PF16589.4|0.55
[2n]_1067	GENE.[2n]_1067~~[2n]_1067.p1	complete	1087	(+)	score=299.48	Clathrin|PF00637.19|6.8e+02	Clathrin|PF00637.19|8.5e-26	Clathrin|PF00637.19|3.1e-24	Clathrin|PF00637.19|3.8e-27	Clathrin|PF00637.19|1.1e-18	Clathrin_propel|PF01394.19|1.7e-06	Clathrin_propel|PF01394.19|0.16	Clathrin_propel|PF01394.19|3.3e-09	Clathrin_propel|PF01394.19|1.7e-08	Clathrin_propel|PF01394.19|5.2e-05	Clathrin_propel|PF01394.19|6.9e-07	Clathrin_H_link|PF13838.5|4.4e-32	Clathrin-link|PF09268.9|2.3e-14
[2n]_10672	GENE.[2n]_10672~~[2n]_10672.p2	complete	229	(+)	score=23.58	LRR_8|PF13855.5|8.2e-10	LRR_8|PF13855.5|2.3e-08	Shisa|PF13908.5|0.0023	LRRCT|PF01463.23|7.3e+03	LRRCT|PF01463.23|0.0064	LRR_4|PF12799.6|0.3	LRR_4|PF12799.6|0.74	LRR_4|PF12799.6|9.1e+03	Protocadherin|PF08374.10|0.021	LRR_6|PF13516.5|2.2	LRR_6|PF13516.5|1.4	DUF1180|PF06679.11|0.031	LRR_5|PF13306.5|0.099	GAPT|PF11770.7|0.11	LRR_1|PF00560.32|6	LRR_1|PF00560.32|7.2	Vpu|PF00558.18|0.14	EphA2_TM|PF14575.5|0.26
[2n]_10675	GENE.[2n]_10675~~[2n]_10675.p2	complete	393	(+)	score=89.68	BCMA-Tall_bind|PF09257.9|6.1e+03	BCMA-Tall_bind|PF09257.9|0.45	DUF3552|PF12072.7|2.4	DUF1090|PF06476.11|41
[2n]_10676	GENE.[2n]_10676~~[2n]_10676.p1	complete	925	(+)	score=208.37	Pkinase|PF00069.24|4.9e-24	Pkinase_Tyr|PF07714.16|7.6e-16	Pkinase_Tyr|PF07714.16|1.9e+03	CENP-B_N|PF04218.12|0.16
[2n]_10681	GENE.[2n]_10681~~[2n]_10681.p3	complete	167	(+)	score=41.53	Reticulon|PF02453.16|1.9e-22
[2n]_10682	GENE.[2n]_10682~~[2n]_10682.p1	complete	383	(+)	score=84.48	fn3|PF00041.20|1.8e-11	fn3|PF00041.20|2.6e-12	fn3|PF00041.20|5.4e-07	EGF_2|PF07974.12|0.00028	EGF_2|PF07974.12|0.001	EB|PF01683.17|0.061	EB|PF01683.17|0.088	Pur_ac_phosph_N|PF16656.4|32	Pur_ac_phosph_N|PF16656.4|1.2e+02	Pur_ac_phosph_N|PF16656.4|5.7	hEGF|PF12661.6|0.74	hEGF|PF12661.6|1.6	DUF2369|PF10179.8|0.31	DUF2369|PF10179.8|1.7e+03	EGF|PF00008.26|2.4	EGF|PF00008.26|0.76	Interfer-bind|PF09294.9|0.67	Interfer-bind|PF09294.9|1.6e+03	fn3_2|PF16893.4|3	fn3_2|PF16893.4|3.3e+02	Tme5_EGF_like|PF09064.9|4.2	Tme5_EGF_like|PF09064.9|2
[2n]_10685	GENE.[2n]_10685~~[2n]_10685.p1	complete	446	(+)	score=138.22	FH2|PF02181.22|2.4e-85	FH2|PF02181.22|5.9e+03	Drf_DAD|PF06345.10|6.5e-07	DUF3915|PF13054.5|2e+03	DUF3915|PF13054.5|0.017	PFEMP|PF03011.14|0.24	PFEMP|PF03011.14|6.2e+03	Rxt3|PF08642.9|1.5e+02	Rxt3|PF08642.9|8.5	DNA_pack_N|PF02500.14|0.75	DNA_pack_N|PF02500.14|5.4e+02
[2n]_10686	GENE.[2n]_10686~~[2n]_10686.p1	complete	308	(+)	score=61.18	Calpain_III|PF01067.21|8.3e-32	EF-hand_6|PF13405.5|19	EF-hand_6|PF13405.5|0.2	EF-hand_6|PF13405.5|0.0018	EF-hand_6|PF13405.5|1e+04	EF-hand_6|PF13405.5|29	EF-hand_1|PF00036.31|0.00068	EF-hand_1|PF00036.31|0.002	EF-hand_1|PF00036.31|7.8e+02	EF-hand_1|PF00036.31|1.5e+02	EF-hand_8|PF13833.5|7.5e-05	EF-hand_8|PF13833.5|1.5e+02	EF-hand_8|PF13833.5|3.3e+02	EF-hand_7|PF13499.5|0.037	EF-hand_7|PF13499.5|3.2	EF-hand_7|PF13499.5|2.4e+03	EF-hand_5|PF13202.5|2.7	EF-hand_5|PF13202.5|1.5e+02	EF-hand_5|PF13202.5|34
[2n]_10688	GENE.[2n]_10688~~[2n]_10688.p1	complete	1345	(+)	score=284.03	WD40_3|PF15911.4|2.6e-27	ANAPC4_WD40|PF12894.6|7.1	ANAPC4_WD40|PF12894.6|0.14	ANAPC4_WD40|PF12894.6|0.00025	ANAPC4_WD40|PF12894.6|3e+02	ANAPC4_WD40|PF12894.6|0.2	Clathrin|PF00637.19|27	Clathrin|PF00637.19|0.22	Clathrin|PF00637.19|0.0022	Clathrin|PF00637.19|8.3	Coatomer_WDAD|PF04053.13|0.92	Coatomer_WDAD|PF04053.13|1.8e+03	Coatomer_WDAD|PF04053.13|0.052	Coatomer_WDAD|PF04053.13|31	WD40|PF00400.31|17	WD40|PF00400.31|1.8e+02	WD40|PF00400.31|1.7e+02	WD40|PF00400.31|1.9	WD40|PF00400.31|88	TPR_7|PF13176.5|1.9e+03	TPR_7|PF13176.5|29	TPR_7|PF13176.5|3.9	TPR_7|PF13176.5|1.7e+02	TPR_7|PF13176.5|36	IKI3|PF04762.11|0.69	IKI3|PF04762.11|7.7	eIF2A|PF08662.10|0.017	TPR_19|PF14559.5|79	TPR_19|PF14559.5|6.2e+02	TPR_19|PF14559.5|2e+02	TPR_19|PF14559.5|62	ANAPC3|PF12895.6|2.8e+02	ANAPC3|PF12895.6|5.7	ANAPC3|PF12895.6|2.1e+02	ANAPC3|PF12895.6|9.7e+02	ANAPC3|PF12895.6|1.8e+03	SNAP|PF14938.5|0.17	SNAP|PF14938.5|32	SNAP|PF14938.5|6.5e+03	TPR_1|PF00515.27|1.2e+03	TPR_1|PF00515.27|10	TPR_1|PF00515.27|6	TPR_1|PF00515.27|1.1e+03	TPR_1|PF00515.27|21
[2n]_10689	GENE.[2n]_10689~~[2n]_10689.p1	complete	936	(+)	score=161.74	Pkinase_Tyr|PF07714.16|2.3e-90	Pkinase|PF00069.24|3.2e-38	Kringle|PF00051.17|5.1e-23	I-set|PF07679.15|2.2e-18	Ig_3|PF13927.5|7.4e-15	Fz|PF01392.21|1.9e-10	Ig_2|PF13895.5|1.7e-09	Ig_2|PF13895.5|4e+03	ig|PF00047.24|6.2e-07	V-set|PF07686.16|0.00057	Haspin_kinase|PF12330.7|0.1
[2n]_10690	GENE.[2n]_10690~~[2n]_10690.p1	complete	783	(+)	score=168.89	WW|PF00397.25|4.4e+03	WW|PF00397.25|2.1e-11	WW|PF00397.25|8.2e-13	WW|PF00397.25|1.7e+04
[2n]_10691	GENE.[2n]_10691~~[2n]_10691.p1	complete	241	(+)	score=53.16	Pkinase|PF00069.24|0.012
[2n]_10693	GENE.[2n]_10693~~[2n]_10693.p1	complete	821	(+)	score=223.83	JmjC|PF02373.21|8.8e-44	PLU-1|PF08429.10|9.5e-30	zf-C5HC2|PF02928.15|1.7e+04	zf-C5HC2|PF02928.15|2.3e+03	zf-C5HC2|PF02928.15|5.6e-17	PHD|PF00628.28|6.8e-13	PHD|PF00628.28|1.7e+04	DUF3079|PF11278.7|0.081	FYVE_2|PF02318.15|1.1	FYVE_2|PF02318.15|1.3e+03
[2n]_107	GENE.[2n]_107~~[2n]_107.p1	complete	544	(+)	score=83.31	UK|PF02512.13|7.6e+02	UK|PF02512.13|6.5	UK|PF02512.13|1.5e+02
[2n]_1070	GENE.[2n]_1070~~[2n]_1070.p1	complete	1184	(+)	score=220.83	MAM|PF00629.22|2.7e-23	MAM|PF00629.22|5.9e-29	MAM|PF00629.22|7e-11	MAM|PF00629.22|3.6e-24	MAM|PF00629.22|2.1e-30	MAM|PF00629.22|4.7e-28	Ldl_recept_a|PF00057.17|17	Ldl_recept_a|PF00057.17|1e-06	Ldl_recept_a|PF00057.17|0.31
[2n]_10701	GENE.[2n]_10701~~[2n]_10701.p1	complete	694	(+)	score=163.81	PRF|PF06875.10|0.56	PRF|PF06875.10|5.4e+03	Ribosomal_60s|PF00428.18|0.29	Ribosomal_60s|PF00428.18|1.4e+04
[2n]_10707	GENE.[2n]_10707~~[2n]_10707.p1	complete	397	(+)	score=93.62	PDEase_I|PF00233.18|0.039	PDEase_I|PF00233.18|4.1e-41
[2n]_10708	GENE.[2n]_10708~~[2n]_10708.p1	complete	680	(+)	score=218.20	CENP-F_leu_zip|PF10473.8|3e+03	CENP-F_leu_zip|PF10473.8|3.3e+03	CENP-F_leu_zip|PF10473.8|2.6	CENP-F_leu_zip|PF10473.8|1.7e-05	CENP-F_leu_zip|PF10473.8|4.4e+03	CENP-F_leu_zip|PF10473.8|2.4e+03	Taxilin|PF09728.8|2.5e+03	Taxilin|PF09728.8|4.7e-05	Taxilin|PF09728.8|6.8e+03	ATG16|PF08614.10|1.3e+03	ATG16|PF08614.10|9.3e+03	ATG16|PF08614.10|0.00012	ATG16|PF08614.10|27	HrpB7|PF09486.9|7.4e+03	HrpB7|PF09486.9|0.012	HrpB7|PF09486.9|1.6e+03	HrpB7|PF09486.9|1.5e+03	UPF0227|PF05728.11|2.9e+03	UPF0227|PF05728.11|0.066	Reo_sigmaC|PF04582.11|3e+03	Reo_sigmaC|PF04582.11|0.011	Reo_sigmaC|PF04582.11|0.68	Reo_sigmaC|PF04582.11|44	Surfac_D-trimer|PF09006.10|1.4e+03	Surfac_D-trimer|PF09006.10|3.9e+03	Surfac_D-trimer|PF09006.10|8.9	Leu_zip|PF15294.5|1.5e+03	Leu_zip|PF15294.5|0.0079	Leu_zip|PF15294.5|2.4e+02	Leu_zip|PF15294.5|7.6e+02	IncA|PF04156.13|3.5e+03	IncA|PF04156.13|2e+03	IncA|PF04156.13|0.018	IncA|PF04156.13|8.5	IncA|PF04156.13|1.7e+03	NPV_P10|PF05531.11|8.7e+03	NPV_P10|PF05531.11|2.8e+02	NPV_P10|PF05531.11|4.7	NPV_P10|PF05531.11|5	NPV_P10|PF05531.11|40	APG6|PF04111.11|8.9e+02	APG6|PF04111.11|0.13	APG6|PF04111.11|0.0097
[2n]_10709	GENE.[2n]_10709~~[2n]_10709.p1	complete	518	(+)	score=115.09	BAR|PF03114.17|3.1e-63	RhoGAP|PF00620.26|4.1e+02	RhoGAP|PF00620.26|8.5e-42	BAR_3|PF16746.4|0.038	BAR_3|PF16746.4|7.2e+02	PhaP_Bmeg|PF09602.9|2.7e+03	PhaP_Bmeg|PF09602.9|0.1
[2n]_1072	GENE.[2n]_1072~~[2n]_1072.p1	complete	907	(+)	score=176.67	Med13_N|PF11597.7|0.00046
[2n]_10720	GENE.[2n]_10720~~[2n]_10720.p1	complete	685	(+)	score=153.83	I-set|PF07679.15|2.6e-07	I-set|PF07679.15|4.3e-16	I-set|PF07679.15|8.4e-09	I-set|PF07679.15|6.5e-20	Ig_3|PF13927.5|1.5e-06	Ig_3|PF13927.5|2.8e-15	Ig_3|PF13927.5|2.1e-12	Ig_3|PF13927.5|1.4e-14	Ig_2|PF13895.5|0.0029	Ig_2|PF13895.5|1.6e-08	Ig_2|PF13895.5|5.4e-05	Ig_2|PF13895.5|4.3e-08	ig|PF00047.24|0.9	ig|PF00047.24|7.8e-07	ig|PF00047.24|1.8e-09	ig|PF00047.24|1.6e-07	fn3|PF00041.20|6.2e+03	fn3|PF00041.20|7e-13	fn3|PF00041.20|2.3e-07	V-set|PF07686.16|96	V-set|PF07686.16|5.2e-05	V-set|PF07686.16|12	V-set|PF07686.16|0.18	V-set|PF07686.16|1.5e+02	V-set|PF07686.16|0.068	C2-set_2|PF08205.11|28	C2-set_2|PF08205.11|0.75	C2-set_2|PF08205.11|6.4	C2-set_2|PF08205.11|0.0023	Ig_5|PF16681.4|68	Ig_5|PF16681.4|0.28	Ig_5|PF16681.4|1.3e+02	Ig_5|PF16681.4|16	Ig_4|PF16680.4|2.8	Ig_4|PF16680.4|7.5e+02	Ig_4|PF16680.4|1.4	Izumo-Ig|PF16706.4|1.8e+03	Izumo-Ig|PF16706.4|1.2	Izumo-Ig|PF16706.4|4.9e+03	Izumo-Ig|PF16706.4|70	Adeno_E3_CR1|PF02440.14|5.5e+02	Adeno_E3_CR1|PF02440.14|26	Adeno_E3_CR1|PF02440.14|9.6	C2-set|PF05790.14|6.5e+02
[2n]_10722	GENE.[2n]_10722~~[2n]_10722.p1	complete	860	(+)	score=196.32	MCM|PF00493.22|2.5e-133	MCM_OB|PF17207.2|9.5e-39	MCM_N|PF14551.5|4.6e-18	MCM_N|PF14551.5|2.7e+03	AAA_5|PF07728.13|2.2e-07	AAA_5|PF07728.13|6.3e+03	Mg_chelatase|PF01078.20|6.6	Mg_chelatase|PF01078.20|1.8e-05	AAA_3|PF07726.10|3.4e-05	Sigma54_activat|PF00158.25|20	Sigma54_activat|PF00158.25|2.6	DnaG_DnaB_bind|PF08278.10|1.4e+04	DnaG_DnaB_bind|PF08278.10|2.1e+02	DnaG_DnaB_bind|PF08278.10|0.3	CDT1_C|PF16679.4|0.11	AAA|PF00004.28|0.073	Elf1|PF05129.12|1e+04	Elf1|PF05129.12|0.89	Elf1|PF05129.12|1.4e+04
[2n]_10723	GENE.[2n]_10723~~[2n]_10723.p1	complete	203	(+)	score=-3.11	RVT_1|PF00078.26|8.3e-11
[2n]_1073	GENE.[2n]_1073~~[2n]_1073.p1	complete	1617	(+)	score=282.79	Homeobox|PF00046.28|0.49	Homeobox|PF00046.28|1.2e-15	Homeobox|PF00046.28|2.1e-14	zf-met|PF12874.6|1.3e+04	zf-met|PF12874.6|0.14	zf-met|PF12874.6|0.0073	zf-met|PF12874.6|0.12	zf-C2H2_2|PF12756.6|1.9e+02	zf-C2H2_2|PF12756.6|8.3	zf-C2H2_2|PF12756.6|7.3	zf-C2H2_2|PF12756.6|5.7	zf-C2H2_jaz|PF12171.7|41	zf-C2H2_jaz|PF12171.7|0.14	zf-C2H2_jaz|PF12171.7|33	Homeobox_KN|PF05920.10|65	Homeobox_KN|PF05920.10|0.95	Homeobox_KN|PF05920.10|1.6e+02	THAP|PF05485.11|0.008	THAP|PF05485.11|6.2e+03	zf-C2H2|PF00096.25|0.38	zf-C2H2|PF00096.25|0.31	zf-C2H2|PF00096.25|5.7e+03	zf-C2H2_4|PF13894.5|2e+03	zf-C2H2_4|PF13894.5|1.2	zf-C2H2_4|PF13894.5|7.5	zf-C2H2_4|PF13894.5|4.7e+02	zf-C2H2_6|PF13912.5|1.8	zf-C2H2_6|PF13912.5|1.1e+02	zf-C2H2_6|PF13912.5|2.2e+02
[2n]_10733	GENE.[2n]_10733~~[2n]_10733.p1	complete	639	(+)	score=135.01	Cwf_Cwc_15|PF04889.11|0.57
[2n]_10736	GENE.[2n]_10736~~[2n]_10736.p1	complete	250	(+)	score=35.23	RINGv|PF12906.6|6.3e+02	RINGv|PF12906.6|7.6e-14	RINGv|PF12906.6|7.4e+03	RINGv|PF12906.6|8.3e+03	Vpu|PF00558.18|0.021	FANCL_C|PF11793.7|2.1	FANCL_C|PF11793.7|2.3e+03	FANCL_C|PF11793.7|1.3e+03
[2n]_10737	GENE.[2n]_10737~~[2n]_10737.p1	complete	812	(+)	score=183.06	CENP-F_leu_zip|PF10473.8|6.4e+02	CENP-F_leu_zip|PF10473.8|3.5e+02	CENP-F_leu_zip|PF10473.8|1.7e+04	CENP-F_leu_zip|PF10473.8|38	CENP-F_leu_zip|PF10473.8|1.7e+04	CENP-F_leu_zip|PF10473.8|8.5e+02	CENP-F_leu_zip|PF10473.8|7.6	CENP-F_leu_zip|PF10473.8|9.8e-13	DMPK_coil|PF08826.9|2.1e+03	DMPK_coil|PF08826.9|1.6e+03	DMPK_coil|PF08826.9|3.4e+03	DMPK_coil|PF08826.9|5.5e+03	DMPK_coil|PF08826.9|1.7e+04	DMPK_coil|PF08826.9|0.0059	DMPK_coil|PF08826.9|3.8e+03	DMPK_coil|PF08826.9|3.2e+03	DMPK_coil|PF08826.9|3.8e+02	DMPK_coil|PF08826.9|1.4e+03	DMPK_coil|PF08826.9|1.7e+04	DMPK_coil|PF08826.9|2.1e+03	DMPK_coil|PF08826.9|1.4e+03	DMPK_coil|PF08826.9|2.4e+02	DMPK_coil|PF08826.9|5.2	DMPK_coil|PF08826.9|1.6e+04	GIT_CC|PF16559.4|5.8e+02	GIT_CC|PF16559.4|1.9e+03	GIT_CC|PF16559.4|5.9e+03	GIT_CC|PF16559.4|61	GIT_CC|PF16559.4|0.012	GIT_CC|PF16559.4|1.3e+03	GIT_CC|PF16559.4|1.9e+03	GIT_CC|PF16559.4|8.9e+02	GIT_CC|PF16559.4|3.4e+02	GIT_CC|PF16559.4|4.9e+02	GIT_CC|PF16559.4|88	GIT_CC|PF16559.4|4e+02
[2n]_10738	GENE.[2n]_10738~~[2n]_10738.p1	complete	681	(+)	score=160.56	DBC1|PF14443.5|1.6e+04	DBC1|PF14443.5|3.6e-39	S1-like|PF14444.5|2.5e-32	Tautomerase_2|PF14552.5|0.054	DUF3839|PF12943.6|0.26	Cytochrom_B558a|PF05038.12|0.71
[2n]_10739	GENE.[2n]_10739~~[2n]_10739.p1	complete	294	(+)	score=53.18	IBR|PF01485.20|1.4e+02	IBR|PF01485.20|1.4e+03	IBR|PF01485.20|7.7e-15	IBR|PF01485.20|2.5e-08	IBR|PF01485.20|1.5e+04	zf-RING_UBOX|PF13445.5|0.023	zf-RING_UBOX|PF13445.5|1.1e+02	zf-RING_UBOX|PF13445.5|12	zf-RING_2|PF13639.5|0.026	zf-RING_2|PF13639.5|55	zf-RING_2|PF13639.5|1.1e+03	zf-RING_2|PF13639.5|98	zf-RING_2|PF13639.5|1.4e+04	zf-C3HC4_2|PF13923.5|0.1	zf-C3HC4_2|PF13923.5|64	zf-C3HC4_2|PF13923.5|1.4e+03	zf-C3HC4_2|PF13923.5|0.49
[2n]_10742	GENE.[2n]_10742~~[2n]_10742.p1	complete	1097	(+)	score=287.91	RhoGAP|PF00620.26|4.1e+03	RhoGAP|PF00620.26|1.2e+03	RhoGAP|PF00620.26|1.6e-45	FCH|PF00611.22|2.1e-17	SH3_1|PF00018.27|4.3e-10	SH3_9|PF14604.5|7.8e-09	SH3_2|PF07653.16|2e-08	GIT_CC|PF16559.4|7.5e+03	GIT_CC|PF16559.4|0.18
[2n]_10745	GENE.[2n]_10745~~[2n]_10745.p1	complete	598	(+)	score=132.84	PHD|PF00628.28|2.5e-10	SET|PF00856.27|2.9e-09	PHD_2|PF13831.5|0.00033
[2n]_10746	GENE.[2n]_10746~~[2n]_10746.p1	complete	567	(+)	score=142.97	TORC_M|PF12885.6|3.8e-61	TORC_M|PF12885.6|1.7e+04	TORC_M|PF12885.6|1.8e+03	TORC_C|PF12886.6|5.1e+02	TORC_C|PF12886.6|1.6e+04	TORC_C|PF12886.6|3.8e-26
[2n]_1075	GENE.[2n]_1075~~[2n]_1075.p1	complete	804	(+)	score=311.29	Spectrin|PF00435.20|2.5e-25	Spectrin|PF00435.20|2.6e-26	Spectrin|PF00435.20|1e-28	Spectrin|PF00435.20|2.5e-29	Spectrin|PF00435.20|1.4e-17	Spectrin|PF00435.20|1e+02	Spectrin|PF00435.20|2.6e-16	Spectrin|PF00435.20|0.2	Spectrin|PF00435.20|1.7e-12	SH3_1|PF00018.27|2.5e-15	SH3_9|PF14604.5|3.4e-11	SH3_2|PF07653.16|4.7e-07	SH3_3|PF08239.10|0.00036	MerB|PF03243.14|5.9e+02	MerB|PF03243.14|4.3e+02	MerB|PF03243.14|9.6e+03	MerB|PF03243.14|1.2e+02	MerB|PF03243.14|12	MerB|PF03243.14|8.6e+02
[2n]_10751	GENE.[2n]_10751~~[2n]_10751.p1	complete	797	(+)	score=211.19	Vps35|PF03635.16|1e-300	CENP-O|PF09496.9|0.033	FerA|PF08165.10|1.6e+04	FerA|PF08165.10|0.36
[2n]_10752	GENE.[2n]_10752~~[2n]_10752.p1	complete	132	(+)	score=14.74	ORMDL|PF04061.13|1.6e-31	ECF_trnsprt|PF12822.6|0.05
[2n]_10754	GENE.[2n]_10754~~[2n]_10754.p1	complete	1199	(+)	score=339.05	Dynein_heavy|PF03028.14|8.2e+02	Dynein_heavy|PF03028.14|2.8e+02	Dynein_heavy|PF03028.14|34	Dynein_heavy|PF03028.14|4.1e-82	AAA_9|PF12781.6|5.4e+03	AAA_9|PF12781.6|1.5e+03	AAA_9|PF12781.6|1.6e-72	AAA_9|PF12781.6|2.4e+03	MT|PF12777.6|5.6e-28	MT|PF12777.6|2.2e+03	AAA_8|PF12780.6|1.6e-11	ERM|PF00769.18|0.0075	ERM|PF00769.18|0.0011	ERM|PF00769.18|1.6e+02	APG6|PF04111.11|17	APG6|PF04111.11|0.00049	APG6|PF04111.11|2.8e+02	IncA|PF04156.13|6.8e+02	IncA|PF04156.13|0.001	IncA|PF04156.13|4.2e+02	ACI44|PF15270.5|0.16	Trans_reg_C|PF00486.27|0.32	Spc7|PF08317.10|0.27	Spc7|PF08317.10|0.0095	Spc7|PF08317.10|2e+03	DUF3584|PF12128.7|1.3	DUF3584|PF12128.7|0.15	DUF3584|PF12128.7|8.7	DUF4019|PF13211.5|3.2e+03	DUF4019|PF13211.5|1.3	AAA_13|PF13166.5|0.032	AAA_13|PF13166.5|0.68	AAA_13|PF13166.5|1.5e+03	DUF812|PF05667.10|5.6	DUF812|PF05667.10|0.01	DUF812|PF05667.10|1.4e+03	DUF4259|PF14078.5|3.6	DUF4259|PF14078.5|5.6	DUF4259|PF14078.5|76	Laminin_I|PF06008.13|57	Laminin_I|PF06008.13|0.013	Laminin_I|PF06008.13|1.1e+03
[2n]_10755	GENE.[2n]_10755~~[2n]_10755.p2	complete	448	(+)	score=99.58	PHD|PF00628.28|1.7e-10	SET|PF00856.27|2.9e-05	PHD_2|PF13831.5|0.00023	zf-CW|PF07496.14|0.81
[2n]_10759	GENE.[2n]_10759~~[2n]_10759.p1	complete	1357	(+)	score=302.11	Kinesin|PF00225.22|4.2e-109	Kinesin|PF00225.22|9.8e+03	Microtub_bd|PF16796.4|2.1e-23	Kinesin_assoc|PF16183.4|2.4e+03	Kinesin_assoc|PF16183.4|3.9e-05	Kinesin_assoc|PF16183.4|2.3e-11	Kinesin_assoc|PF16183.4|1.7e+04	Kinesin_assoc|PF16183.4|3e+03	FHA|PF00498.25|3.5e-05	ERM|PF00769.18|4.6e+03	ERM|PF00769.18|0.0005	ERM|PF00769.18|1.3e+04	Yop-YscD_cpl|PF16697.4|0.33	Yop-YscD_cpl|PF16697.4|7.6e+03
[2n]_1076	GENE.[2n]_1076~~[2n]_1076.p1	complete	885	(+)	score=240.20	Sin3a_C|PF16879.4|3.4e+03	Sin3a_C|PF16879.4|4.3e+03	Sin3a_C|PF16879.4|2.1e-91	Sin3_corepress|PF08295.11|2e-42	PAH|PF02671.20|2.5e-08	PAH|PF02671.20|8e+03	EnY2|PF10163.8|1.1e+03	EnY2|PF10163.8|2.5e+02	EnY2|PF10163.8|2.7
[2n]_10761	GENE.[2n]_10761~~[2n]_10761.p1	complete	861	(+)	score=259.36	Myosin_head|PF00063.20|2.7e-282	Myosin_N|PF02736.18|4.8e-13	Myosin_N|PF02736.18|5.6e+03	IQ|PF00612.26|0.038	IQ|PF00612.26|1.9e+03	AAA_22|PF13401.5|0.077	AAA_16|PF13191.5|0.18	Sigma54_activat|PF00158.25|0.19	AAA_29|PF13555.5|5.7e+03	AAA_29|PF13555.5|0.65
[2n]_10762	GENE.[2n]_10762~~[2n]_10762.p1	complete	1015	(+)	score=197.40	Sema|PF01403.18|7.5e-45	TIG|PF01833.23|1.4e-06	TIG|PF01833.23|6.7e-15	TIG|PF01833.23|1.5e-05	TIG|PF01833.23|2.8e+03	PSI|PF01437.24|1.6e+04	PSI|PF01437.24|2.1e-06
[2n]_10763	GENE.[2n]_10763~~[2n]_10763.p1	complete	607	(+)	score=120.83	ABC_membrane|PF00664.22|2.1e-36	ABC_membrane|PF00664.22|6.9e+02	ABC_tran|PF00005.26|1.1e-25	SMC_N|PF02463.18|3.3e+03	SMC_N|PF02463.18|20	SMC_N|PF02463.18|0.5	DEAD|PF00270.28|8	DEAD|PF00270.28|3.8	IstB_IS21|PF01695.16|1.7e+03	IstB_IS21|PF01695.16|3.5e+03	IstB_IS21|PF01695.16|2	IstB_IS21|PF01695.16|1e+02	UL41A|PF17591.1|0.12
[2n]_10766	GENE.[2n]_10766~~[2n]_10766.p1	complete	712	(+)	score=230.60	Spectrin|PF00435.20|0.034	Spectrin|PF00435.20|1.6e-19	Spectrin|PF00435.20|2.4e-19	Spectrin|PF00435.20|4e-21	Spectrin|PF00435.20|7.3e-19	Spectrin|PF00435.20|4.9e-20	Spectrin|PF00435.20|0.00017	Osmo_CC|PF08946.9|7e+03	Osmo_CC|PF08946.9|5.9	Osmo_CC|PF08946.9|72	Osmo_CC|PF08946.9|3.6e+03	Osmo_CC|PF08946.9|1.4e+02
[2n]_10771	GENE.[2n]_10771~~[2n]_10771.p1	complete	594	(+)	score=134.93	SH2|PF00017.23|2e-08
[2n]_10772	GENE.[2n]_10772~~[2n]_10772.p1	complete	976	(+)	score=246.00	fn3|PF00041.20|7.9e-13	fn3|PF00041.20|1.7e-05	fn3|PF00041.20|2e-16	fn3|PF00041.20|1.3e-16	I-set|PF07679.15|6.3e+02	I-set|PF07679.15|0.0004	I-set|PF07679.15|0.082	I-set|PF07679.15|5.1e-06	I-set|PF07679.15|0.00012	I-set|PF07679.15|2.2e-17	Ig_3|PF13927.5|0.012	Ig_3|PF13927.5|24	Ig_3|PF13927.5|6.5e-06	Ig_3|PF13927.5|8.5	Ig_3|PF13927.5|2.5e-07	Ig_2|PF13895.5|0.0017	Ig_2|PF13895.5|4.2e+03	Ig_2|PF13895.5|0.013	Ig_2|PF13895.5|7.7e+03	Ig_2|PF13895.5|0.0012	ig|PF00047.24|0.001	ig|PF00047.24|40	ig|PF00047.24|1.9	ig|PF00047.24|8.2e+03	ig|PF00047.24|0.0057	V-set|PF07686.16|4.7	V-set|PF07686.16|0.025	V-set|PF07686.16|37	V-set|PF07686.16|5e+02	V-set|PF07686.16|0.04	Tissue_fac|PF01108.16|0.11	Tissue_fac|PF01108.16|9.7	Tissue_fac|PF01108.16|1.9e+02	Tissue_fac|PF01108.16|5.3	Pur_ac_phosph_N|PF16656.4|0.55	Pur_ac_phosph_N|PF16656.4|1.8e+03	Pur_ac_phosph_N|PF16656.4|0.11	Pur_ac_phosph_N|PF16656.4|1.7e+02	fn3_2|PF16893.4|4.2e+03	fn3_2|PF16893.4|9.5e+02	fn3_2|PF16893.4|47	fn3_2|PF16893.4|36	C2-set_2|PF08205.11|3.5	C2-set_2|PF08205.11|48
[2n]_10777	GENE.[2n]_10777~~[2n]_10777.p1	complete	116	(+)	score=40.82	Myc-LZ|PF02344.14|0.00033
[2n]_10778	GENE.[2n]_10778~~[2n]_10778.p1	complete	1525	(+)	score=409.68	JmjC|PF02373.21|9.2e-43	zf-HC5HC2H_2|PF13832.5|1.3e+03	zf-HC5HC2H_2|PF13832.5|1.8e-30	zf-HC5HC2H_2|PF13832.5|1.7e+03	zf-HC5HC2H|PF13771.5|1.7e+04	zf-HC5HC2H|PF13771.5|78	zf-HC5HC2H|PF13771.5|4.8e-14	zf-HC5HC2H|PF13771.5|1.2e+03	JmjN|PF02375.16|4.8e-13	PHD_2|PF13831.5|1.9e+03	PHD_2|PF13831.5|1.1e-12	PHD_2|PF13831.5|8e+03	PHD_2|PF13831.5|8.5e+03	PHD|PF00628.28|3.1e-05	PHD|PF00628.28|1.6e+03	PHD|PF00628.28|3.7	LBR_tudor|PF09465.9|1.7	LBR_tudor|PF09465.9|0.061	DUF4537|PF15057.5|0.0066	53-BP1_Tudor|PF09038.9|0.2	MAJIN|PF15077.5|5.1
[2n]_10779	GENE.[2n]_10779~~[2n]_10779.p1	complete	1385	(+)	score=446.84	CAP-ZIP_m|PF15255.5|7.9e+03	CAP-ZIP_m|PF15255.5|1.1e-42	CAP-ZIP_m|PF15255.5|1.3e+04	GPW_gp25|PF04965.13|0.22
[2n]_10780	GENE.[2n]_10780~~[2n]_10780.p1	complete	356	(+)	score=66.48	zf-C4|PF00105.17|1.3e-32	Hormone_recep|PF00104.29|4.9e-09
[2n]_10784	GENE.[2n]_10784~~[2n]_10784.p1	complete	317	(+)	score=80.03	DUF3506|PF12014.7|0.00063	DUF3506|PF12014.7|6.9e+02
[2n]_10785	GENE.[2n]_10785~~[2n]_10785.p1	complete	1005	(+)	score=271.34	HECT|PF00632.24|2.1e+03	HECT|PF00632.24|5.7e-88
[2n]_10788	GENE.[2n]_10788~~[2n]_10788.p1	complete	238	(+)	score=46.32	zf-H2C2_2|PF13465.5|0.00039	zf-H2C2_2|PF13465.5|0.16	zf-H2C2_2|PF13465.5|0.14	zf-H2C2_2|PF13465.5|1.4e+03	zf-C2H2_4|PF13894.5|9e+03	zf-C2H2_4|PF13894.5|0.0036	zf-C2H2_4|PF13894.5|0.02	zf-C2H2_4|PF13894.5|2.6	zf-C2H2|PF00096.25|1.3e+04	zf-C2H2|PF00096.25|0.01	zf-C2H2|PF00096.25|0.059	zf-C2H2|PF00096.25|1.1	zf-BED|PF02892.14|22	zf-BED|PF02892.14|0.0015	zf-met|PF12874.6|0.018	zf-met|PF12874.6|3.3e+02	zf-met|PF12874.6|2.9e+03	zf-Di19|PF05605.11|32	zf-Di19|PF05605.11|28	zf-Di19|PF05605.11|0.9	zf-C2H2_6|PF13912.5|0.68	zf-C2H2_6|PF13912.5|8.3	zf-C2H2_6|PF13912.5|2.2e+02	zf-C2H2_6|PF13912.5|2.5e+03
[2n]_1079	GENE.[2n]_1079~~[2n]_1079.p1	complete	942	(+)	score=228.04
[2n]_10790	GENE.[2n]_10790~~[2n]_10790.p1	complete	998	(+)	score=222.98	CNH|PF00780.21|1.7e-60
[2n]_10791	GENE.[2n]_10791~~[2n]_10791.p1	complete	819	(+)	score=158.64	Ion_trans|PF00520.30|1.1e-19	Ion_trans|PF00520.30|8.7e-66	GPHH|PF16905.4|1.1e+04	GPHH|PF16905.4|6.7e-39	Ca_chan_IQ|PF08763.10|4.2e-31	PKD_channel|PF08016.11|4.1e+02	PKD_channel|PF08016.11|0.19	PKD_channel|PF08016.11|2.1e-06
[2n]_10792	GENE.[2n]_10792~~[2n]_10792.p1	complete	785	(+)	score=202.48	I-set|PF07679.15|1.1e+04	I-set|PF07679.15|4.2e-06	I-set|PF07679.15|0.21	I-set|PF07679.15|0.14	I-set|PF07679.15|0.014	I-set|PF07679.15|5.1e-21	fn3|PF00041.20|2.7e-11	fn3|PF00041.20|1.7e-14	Ig_3|PF13927.5|0.0021	Ig_3|PF13927.5|4.9	Ig_3|PF13927.5|0.79	Ig_3|PF13927.5|4.2	Ig_3|PF13927.5|2e-12	ig|PF00047.24|0.00068	ig|PF00047.24|1.5	ig|PF00047.24|0.26	ig|PF00047.24|1.4e-09	Ig_2|PF13895.5|1.5	Ig_2|PF13895.5|1.2e+03	Ig_2|PF13895.5|0.88	Ig_2|PF13895.5|79	Ig_2|PF13895.5|3.5e-10	V-set|PF07686.16|0.19	V-set|PF07686.16|0.017	V-set|PF07686.16|63	V-set|PF07686.16|1.9e+02	V-set|PF07686.16|0.00018	Izumo-Ig|PF16706.4|27	Izumo-Ig|PF16706.4|1.4e+04	Izumo-Ig|PF16706.4|85	Izumo-Ig|PF16706.4|2.7e+03	Izumo-Ig|PF16706.4|14	C1-set|PF07654.14|2.7e+03	C1-set|PF07654.14|1.5e+02	C1-set|PF07654.14|1.2	Receptor_2B4|PF11465.7|1.6e+03	Receptor_2B4|PF11465.7|0.13	A2M_N|PF01835.18|1.3e+02	A2M_N|PF01835.18|36	A2M_N|PF01835.18|1.3e+03	A2M_N|PF01835.18|4e+02	A2M_N|PF01835.18|2.1e+03
[2n]_10794	GENE.[2n]_10794~~[2n]_10794.p1	complete	570	(+)	score=88.40	Pkinase|PF00069.24|0.0021	Pkinase_Tyr|PF07714.16|5.8e+02	Pkinase_Tyr|PF07714.16|0.013	APH|PF01636.22|0.051
[2n]_10795	GENE.[2n]_10795~~[2n]_10795.p3	complete	140	(+)	score=33.94	SNAP|PF14938.5|6.4e+03	SNAP|PF14938.5|0.034
[2n]_108	GENE.[2n]_108~~[2n]_108.p1	complete	724	(-)	score=185.48	Sec7|PF01369.19|5.6e-69	Sec7_N|PF12783.6|1.2e-18
[2n]_10803	GENE.[2n]_10803~~[2n]_10803.p1	complete	1258	(+)	score=334.05	DHC_N2|PF08393.12|6.3e+02	DHC_N2|PF08393.12|2.2e-141	AAA_6|PF12774.6|1.3e+03	AAA_6|PF12774.6|5.2e-84	AAA_5|PF07728.13|6.3e+03	AAA_5|PF07728.13|0.041	AAA|PF00004.28|1e+04	AAA|PF00004.28|0.017	AAA_18|PF13238.5|0.46	Apolipoprotein|PF01442.17|7.6e+03	Apolipoprotein|PF01442.17|1.3e+02	Apolipoprotein|PF01442.17|3
[2n]_1081	GENE.[2n]_1081~~[2n]_1081.p1	complete	1805	(+)	score=585.28	THOC7|PF05615.12|0.0078	THOC7|PF05615.12|4.6e+03	THOC7|PF05615.12|1.7e+04	THOC7|PF05615.12|1.7e+04	THOC7|PF05615.12|1.7e+04	THOC7|PF05615.12|1.7e+04	THOC7|PF05615.12|1.2e+02	THOC7|PF05615.12|1.7e+04	THOC7|PF05615.12|1.7e+04	THOC7|PF05615.12|1.4e+04	THOC7|PF05615.12|57
[2n]_10810	GENE.[2n]_10810~~[2n]_10810.p1	complete	722	(+)	score=256.94	Spectrin|PF00435.20|1.6e-29	Spectrin|PF00435.20|2.4e-23	Spectrin|PF00435.20|4.9e-25	Spectrin|PF00435.20|2.6e-19	Spectrin|PF00435.20|1.3e-17	Spectrin|PF00435.20|5e+03	EFhand_Ca_insen|PF08726.9|8.8e+03	EFhand_Ca_insen|PF08726.9|1.8e+03	EFhand_Ca_insen|PF08726.9|4.4e+03	EFhand_Ca_insen|PF08726.9|1.1e-26	EF-hand_1|PF00036.31|2.2e-06	EF-hand_1|PF00036.31|0.0022	EF-hand_7|PF13499.5|5.9e+03	EF-hand_7|PF13499.5|5.4e+03	EF-hand_7|PF13499.5|4.6e-09	EF-hand_7|PF13499.5|3.7e+02	EF-hand_6|PF13405.5|7.8e+03	EF-hand_6|PF13405.5|1.8e+03	EF-hand_6|PF13405.5|0.00014	EF-hand_6|PF13405.5|9.8	EF-hand_6|PF13405.5|20	EF-hand_8|PF13833.5|0.011	EF-hand_8|PF13833.5|0.021	EF-hand_8|PF13833.5|2.5e+02	EF-hand_5|PF13202.5|1.3	EF-hand_5|PF13202.5|0.7	EF-hand_5|PF13202.5|1.6e+03	Peroxidase_2|PF01328.16|0.11	EF-hand_10|PF14788.5|0.17	EF-hand_10|PF14788.5|7.1e+03	Pox_H7|PF04787.11|0.3	Pox_H7|PF04787.11|7.4e+03	RecG_N|PF17190.3|0.12	RecG_N|PF17190.3|1e+04	RecG_N|PF17190.3|3.2e+03	RecG_N|PF17190.3|2.4e+03	RecG_N|PF17190.3|8.4e+03	RecG_N|PF17190.3|1.3e+04	EF-hand_9|PF14658.5|0.33	IL2|PF00715.16|5.4e+02	IL2|PF00715.16|3.3	IL2|PF00715.16|1.7e+03
[2n]_1082	GENE.[2n]_1082~~[2n]_1082.p3	complete	416	(+)	score=79.45	RhoGAP|PF00620.26|2e-45	RPEL|PF02755.14|0.026
[2n]_10821	GENE.[2n]_10821~~[2n]_10821.p1	complete	607	(+)	score=158.21	EST1_DNA_bind|PF10373.8|1.6e+02	EST1_DNA_bind|PF10373.8|7.7e-51	EST1|PF10374.8|2.4e-28	EST1|PF10374.8|4.4e+03	EST1|PF10374.8|5.4e+03	zf-AD|PF07776.14|0.01	TPR_2|PF07719.16|0.082	TPR_17|PF13431.5|5.1e+03	TPR_17|PF13431.5|0.3	TPR_7|PF13176.5|1.5e+04	TPR_7|PF13176.5|5.8e+03	TPR_7|PF13176.5|0.14	TPR_7|PF13176.5|7.7e+03	TPR_8|PF13181.5|3.7	TPR_8|PF13181.5|6.7e+02
[2n]_10823	GENE.[2n]_10823~~[2n]_10823.p1	complete	724	(+)	score=128.03	Lipase_3|PF01764.24|1.4e-10
[2n]_10828	GENE.[2n]_10828~~[2n]_10828.p1	complete	403	(+)	score=111.43	PTB|PF08416.12|2.4e-51	PID|PF00640.22|2.6e-06	PID|PF00640.22|2.1e+03	Med2|PF11214.7|8e+03	Med2|PF11214.7|0.042	NdhM|PF10664.8|1.7	NdhM|PF10664.8|1.3e+02	VHP|PF02209.18|1.9e+02	VHP|PF02209.18|7	EspF|PF04806.11|10
[2n]_10829	GENE.[2n]_10829~~[2n]_10829.p2	complete	146	(+)	score=30.19	adh_short|PF00106.24|3.4e-11	adh_short_C2|PF13561.5|2.8e-09
[2n]_1083	GENE.[2n]_1083~~[2n]_1083.p1	complete	1056	(+)	score=115.02	zf-C2H2|PF00096.25|0.39	zf-C2H2|PF00096.25|0.00028	zf-C2H2|PF00096.25|0.0029	zf-C2H2|PF00096.25|0.11	zf-C2H2|PF00096.25|0.0064	zf-C2H2|PF00096.25|2.9	zf-C2H2|PF00096.25|11	zf-C2H2|PF00096.25|0.00037	zf-C2H2|PF00096.25|8.8	zf-C2H2|PF00096.25|0.032	zf-C2H2|PF00096.25|0.0024	zf-C2H2|PF00096.25|0.24	zf-C2H2|PF00096.25|0.68	zf-C2H2|PF00096.25|0.078	zf-C2H2|PF00096.25|0.00032	zf-C2H2|PF00096.25|0.0059	zf-C2H2|PF00096.25|1.6	zf-C2H2|PF00096.25|0.0011	zf-C2H2_4|PF13894.5|0.38	zf-C2H2_4|PF13894.5|0.048	zf-C2H2_4|PF13894.5|0.0073	zf-C2H2_4|PF13894.5|0.39	zf-C2H2_4|PF13894.5|0.012	zf-C2H2_4|PF13894.5|10	zf-C2H2_4|PF13894.5|4	zf-C2H2_4|PF13894.5|0.16	zf-C2H2_4|PF13894.5|0.87	zf-C2H2_4|PF13894.5|0.0042	zf-C2H2_4|PF13894.5|0.033	zf-C2H2_4|PF13894.5|25	zf-C2H2_4|PF13894.5|0.51	zf-C2H2_4|PF13894.5|0.43	zf-C2H2_4|PF13894.5|0.023	zf-C2H2_4|PF13894.5|0.43	zf-C2H2_4|PF13894.5|0.26	zf-C2H2_4|PF13894.5|0.39	zf-C2H2_jaz|PF12171.7|77	zf-C2H2_jaz|PF12171.7|0.064	zf-C2H2_jaz|PF12171.7|2.7	zf-C2H2_jaz|PF12171.7|0.013	zf-C2H2_jaz|PF12171.7|1.2	zf-C2H2_jaz|PF12171.7|1.5	zf-C2H2_jaz|PF12171.7|1.3e+04	zf-C2H2_jaz|PF12171.7|0.03
[2n]_10830	GENE.[2n]_10830~~[2n]_10830.p1	complete	910	(+)	score=241.34	JIP_LZII|PF16471.4|2.4e-28	JIP_LZII|PF16471.4|1.5e+03	RILP|PF11461.7|6.3e+02	RILP|PF11461.7|0.03	Adenine_glyco|PF03352.12|0.25	Reg_prop|PF07494.10|2e+03	Reg_prop|PF07494.10|4.3e+03	Reg_prop|PF07494.10|5.2	RasGAP_C|PF03836.14|1.9	zf-C4H2|PF10146.8|0.071	zf-C4H2|PF10146.8|3.3e+03	zf-C4H2|PF10146.8|8.6e+03	Atg14|PF10186.8|0.081	Atg14|PF10186.8|5e+03
[2n]_10831	GENE.[2n]_10831~~[2n]_10831.p1	complete	189	(+)	score=37.80	PKK|PF12474.7|0.16
[2n]_10833	GENE.[2n]_10833~~[2n]_10833.p2	complete	592	(+)	score=183.79	Ribosomal_60s|PF00428.18|1.2e+04	Ribosomal_60s|PF00428.18|0.13	Ribosomal_60s|PF00428.18|7.5
[2n]_10835	GENE.[2n]_10835~~[2n]_10835.p1	complete	659	(+)	score=107.30	T-box_assoc|PF16176.4|1.4e+03	T-box_assoc|PF16176.4|1.3e-104	T-box|PF00907.21|2e-74
[2n]_10836	GENE.[2n]_10836~~[2n]_10836.p1	complete	1228	(+)	score=169.95	zf-C2H2_11|PF16622.4|4.3e+03	zf-C2H2_11|PF16622.4|2.2e+02	zf-C2H2_11|PF16622.4|1.5e+03	zf-C2H2_11|PF16622.4|1.1e+03	zf-C2H2_11|PF16622.4|7.9e+03	zf-C2H2_11|PF16622.4|3.9e+03	zf-C2H2_11|PF16622.4|0.0056	zf-C2H2_11|PF16622.4|4.7e+02	zf-C2H2_11|PF16622.4|8.4e+02	zf-C2H2_11|PF16622.4|9.9e-15	zf-C2H2_4|PF13894.5|5.3e+03	zf-C2H2_4|PF13894.5|1e+04	zf-C2H2_4|PF13894.5|1.5e+02	zf-C2H2_4|PF13894.5|9	zf-C2H2_4|PF13894.5|34	zf-C2H2_4|PF13894.5|52	zf-C2H2_4|PF13894.5|29	zf-C2H2_4|PF13894.5|4.6	zf-C2H2_4|PF13894.5|0.018	zf-C2H2_4|PF13894.5|2.9e+03	zf-C2H2_4|PF13894.5|4.6	zf-C2H2_4|PF13894.5|17	zf-C2H2_4|PF13894.5|0.0025	zf-C2H2_4|PF13894.5|4e+02	zf-C2H2_4|PF13894.5|1.2e+02	zf-C2H2_4|PF13894.5|0.011	zf-C2H2|PF00096.25|1.5e+04	zf-C2H2|PF00096.25|2.8e+03	zf-C2H2|PF00096.25|2.8e+02	zf-C2H2|PF00096.25|41	zf-C2H2|PF00096.25|9.6	zf-C2H2|PF00096.25|9.6e+02	zf-C2H2|PF00096.25|1.5	zf-C2H2|PF00096.25|2.4	zf-C2H2|PF00096.25|82	zf-C2H2|PF00096.25|3	zf-C2H2|PF00096.25|6.4e+02	zf-C2H2|PF00096.25|0.011	zf-C2H2|PF00096.25|0.033	zf-C2H2|PF00096.25|2.5	zf-C2H2|PF00096.25|0.016	zf-H2C2_2|PF13465.5|1.3e+02	zf-H2C2_2|PF13465.5|2e+03	zf-H2C2_2|PF13465.5|2.9e+03
[2n]_10840	GENE.[2n]_10840~~[2n]_10840.p1	complete	1097	(+)	score=209.08	Auts2|PF15336.5|1.7e+04	Auts2|PF15336.5|1e-74	Auts2|PF15336.5|3.1e+02	Auts2|PF15336.5|3e+03	Auts2|PF15336.5|1.7e+04	Auts2|PF15336.5|9.9e+03
[2n]_10842	GENE.[2n]_10842~~[2n]_10842.p1	complete	717	(+)	score=209.09	bZIP_1|PF00170.20|0.0036	bZIP_2|PF07716.14|0.0078	SDA1|PF05285.11|0.035	BUD22|PF09073.9|2.6	Mpp10|PF04006.11|3.7	DUF1510|PF07423.10|7.7
[2n]_10847	GENE.[2n]_10847~~[2n]_10847.p1	complete	347	(+)	score=90.91	Ank_5|PF13857.5|0.13	Ank_5|PF13857.5|2.9e-06	Ank_5|PF13857.5|5.9e-11	Ank_4|PF13637.5|0.022	Ank_4|PF13637.5|3.7e-05	Ank_4|PF13637.5|4.3e-05	Ank_4|PF13637.5|6.3e-06	Ank_2|PF12796.6|0.29	Ank_2|PF12796.6|8.3e-16	Ank_2|PF12796.6|1.1e+04	Ank_3|PF13606.5|3.6	Ank_3|PF13606.5|7.6e-08	Ank_3|PF13606.5|0.00012	Ank_3|PF13606.5|5.6e+03	Ank|PF00023.29|5.7	Ank|PF00023.29|6.3e-08	Ank|PF00023.29|0.00074	Ank|PF00023.29|1.4e+04	Caskin1-CID|PF16600.4|9.2e+03	Caskin1-CID|PF16600.4|3.5e+03	Caskin1-CID|PF16600.4|4e-14	SH3_2|PF07653.16|4.7e-07	SH3_9|PF14604.5|3.6e-05	SH3_1|PF00018.27|0.00026
[2n]_10849	GENE.[2n]_10849~~[2n]_10849.p2	complete	250	(+)	score=35.05	rve|PF00665.25|7.2e-16	rve|PF00665.25|1.5e+04	rve_3|PF13683.5|0.0017	rve_3|PF13683.5|3.4e+03
[2n]_1085	GENE.[2n]_1085~~[2n]_1085.p1	complete	613	(+)	score=106.98	fn3|PF00041.20|4.6	fn3|PF00041.20|0.0038	fn3|PF00041.20|0.00018	fn3|PF00041.20|3.6e-05	fn3|PF00041.20|4.8e+02	zf-ANAPC11|PF12861.6|0.16	fn3_4|PF16794.4|61	fn3_4|PF16794.4|6.3	PROL5-SMR|PF15621.5|1.7e+04	PROL5-SMR|PF15621.5|0.26	Pur_ac_phosph_N|PF16656.4|0.74	Pur_ac_phosph_N|PF16656.4|3.7e+02	Pur_ac_phosph_N|PF16656.4|8.6e+03	Pur_ac_phosph_N|PF16656.4|6.6e+03
[2n]_10850	GENE.[2n]_10850~~[2n]_10850.p1	complete	913	(+)	score=160.95	PH|PF00169.28|1.2e-08	PH|PF00169.28|1.5e-13	PH_8|PF15409.5|0.038	PH_8|PF15409.5|1.7e+02	PH_11|PF15413.5|36	PH_11|PF15413.5|0.095
[2n]_10854	GENE.[2n]_10854~~[2n]_10854.p2	complete	691	(+)	score=207.11	HECT|PF00632.24|6.4e-64	PABP|PF00658.17|1.2e-20
[2n]_10855	GENE.[2n]_10855~~[2n]_10855.p1	complete	896	(+)	score=215.85	NT-C2|PF10358.8|1.9e-25	CH|PF00307.30|2e-23	CAMSAP_CH|PF11971.7|0.00037	ILEI|PF15711.4|0.39	Phage_r1t_holin|PF16945.4|26	Phage_r1t_holin|PF16945.4|47
[2n]_10858	GENE.[2n]_10858~~[2n]_10858.p2	complete	181	(+)	score=41.60	zf-H2C2_2|PF13465.5|2.1e-05	zf-H2C2_2|PF13465.5|0.00072	zf-H2C2_2|PF13465.5|6e-07	zf-H2C2_2|PF13465.5|1	zf-C2H2|PF00096.25|4.4e-06	zf-C2H2|PF00096.25|1.8e-06	zf-C2H2|PF00096.25|7.9e-06	zf-C2H2_4|PF13894.5|9.6e+02	zf-C2H2_4|PF13894.5|0.00037	zf-C2H2_4|PF13894.5|4.1e-05	zf-C2H2_4|PF13894.5|0.00042	zf-C2H2_6|PF13912.5|2e+02	zf-C2H2_6|PF13912.5|0.004	zf-C2H2_6|PF13912.5|3.4e-06	zf-C2H2_6|PF13912.5|0.0022	zf-C2H2_jaz|PF12171.7|0.073	zf-C2H2_jaz|PF12171.7|0.0018	zf-C2H2_jaz|PF12171.7|0.89	zf-C2HE|PF16278.4|1.7	zf-C2HE|PF16278.4|0.062	zf-C2HE|PF16278.4|0.65	zf-LYAR|PF08790.10|7.9e+02	zf-LYAR|PF08790.10|0.22	zf-LYAR|PF08790.10|0.36	zf-LYAR|PF08790.10|0.62	zf-trcl|PF13451.5|1.3	zf-trcl|PF13451.5|5.5	zf-trcl|PF13451.5|1.5	HypA|PF01155.18|0.036	HypA|PF01155.18|8.9	zf-met|PF12874.6|0.19	zf-met|PF12874.6|0.64	zf-met|PF12874.6|19	LIM|PF00412.21|0.82	LIM|PF00412.21|9.7	LIM|PF00412.21|0.21	zf-C2H2_11|PF16622.4|52	zf-C2H2_11|PF16622.4|59	zf-C2H2_11|PF16622.4|0.027	ADK_lid|PF05191.13|0.16	ADK_lid|PF05191.13|9	zf-AN1|PF01428.15|1.2	zf-AN1|PF01428.15|9.3	zf-AN1|PF01428.15|0.73
[2n]_1086	GENE.[2n]_1086~~[2n]_1086.p1	complete	1774	(+)	score=476.15	Gelsolin|PF00626.21|1.3e-06	Gelsolin|PF00626.21|0.35	Gelsolin|PF00626.21|0.04	Gelsolin|PF00626.21|1.2e+02	Gelsolin|PF00626.21|65	DUF4695|PF15766.4|36	DUF4695|PF15766.4|0.28
[2n]_10861	GENE.[2n]_10861~~[2n]_10861.p1	complete	460	(+)	score=117.43	RasGEF_N_2|PF14663.5|6.2e-37	RICTOR_V|PF14668.5|8e+02	RICTOR_V|PF14668.5|4.3e-29	RICTOR_phospho|PF14665.5|1.1e+02	RICTOR_phospho|PF14665.5|2.7e-25	HEAT_PBS|PF03130.15|2.4e+03	HEAT_PBS|PF03130.15|2
[2n]_10868	GENE.[2n]_10868~~[2n]_10868.p1	complete	1237	(+)	score=354.51	FH2|PF02181.22|1.6e-85	Drf_FH3|PF06367.15|2.7e+03	Drf_FH3|PF06367.15|0.14
[2n]_10869	GENE.[2n]_10869~~[2n]_10869.p1	complete	726	(+)	score=169.21	DOCK_N|PF16172.4|3.2e-111	DOCK-C2|PF14429.5|3.6e+03	DOCK-C2|PF14429.5|3.2e-60	SH3_9|PF14604.5|8.3e-12	SH3_1|PF00018.27|1.5e-11	SH3_2|PF07653.16|1.6e-07
[2n]_1087	GENE.[2n]_1087~~[2n]_1087.p1	complete	830	(+)	score=160.49	TPR_2|PF07719.16|0.49	TPR_2|PF07719.16|0.12	TPR_2|PF07719.16|0.00055	TPR_1|PF00515.27|3.9e+02	TPR_1|PF00515.27|0.11	TPR_1|PF00515.27|0.0028	TPR_11|PF13414.5|0.14	TPR_11|PF13414.5|13	TPR_11|PF13414.5|0.053	TPR_8|PF13181.5|0.021	TPR_8|PF13181.5|0.25	TPR_9|PF13371.5|3.2e+03	TPR_9|PF13371.5|2.1e-05	TPR_19|PF14559.5|65	TPR_19|PF14559.5|0.00036	TPR_14|PF13428.5|9e+03	TPR_14|PF13428.5|4.4e+02	TPR_14|PF13428.5|5.9e-05	TPR_16|PF13432.5|0.35	TPR_16|PF13432.5|1.3	TPR_12|PF13424.5|3.6e+03	TPR_12|PF13424.5|0.14	TPR_12|PF13424.5|1.5e+02	TPR_17|PF13431.5|2e+03	TPR_17|PF13431.5|0.41	TPR_17|PF13431.5|7.9e+03	TPR_7|PF13176.5|2.2e+03	TPR_7|PF13176.5|1.3	TPR_7|PF13176.5|3e+02	ANAPC3|PF12895.6|0.15	TPR_6|PF13174.5|91	TPR_6|PF13174.5|2.2e+03	TPR_6|PF13174.5|1.8
[2n]_10871	GENE.[2n]_10871~~[2n]_10871.p1	complete	663	(+)	score=158.12	DEAD|PF00270.28|8.4e-52	DEAD|PF00270.28|7.1e+02	Helicase_C|PF00271.30|7.7e-31	ResIII|PF04851.14|0.015	UTP25|PF06862.11|5.3e+03	UTP25|PF06862.11|0.075
[2n]_10877	GENE.[2n]_10877~~[2n]_10877.p1	complete	1149	(+)	score=298.52	Jnk-SapK_ap_N|PF09744.8|1.8e-56	Jnk-SapK_ap_N|PF09744.8|1.7e+04	Jnk-SapK_ap_N|PF09744.8|6.1e+02	JIP_LZII|PF16471.4|2.7e+03	JIP_LZII|PF16471.4|4.1e+02	JIP_LZII|PF16471.4|8.8e-29	JIP_LZII|PF16471.4|1.9e+03	Adenine_glyco|PF03352.12|0.33	RILP|PF11461.7|8.3e+02	RILP|PF11461.7|0.04	Reg_prop|PF07494.10|2.6e+03	Reg_prop|PF07494.10|5.6e+03	Reg_prop|PF07494.10|6.8	RasGAP_C|PF03836.14|33	RasGAP_C|PF03836.14|2.4
[2n]_10883	GENE.[2n]_10883~~[2n]_10883.p1	complete	1703	(+)	score=400.96	PTEN_C2|PF10409.8|6.7e-33	SH2|PF00017.23|8.2e-08	C1_1|PF00130.21|1.9e-05	C1_2|PF03107.15|0.0057	C1_2|PF03107.15|9.2e+03	Y_phosphatase|PF00102.26|0.022	Zf_RING|PF16744.4|0.97	Zf_RING|PF16744.4|1.5e+03	Prok-RING_1|PF14446.5|11
[2n]_10884	GENE.[2n]_10884~~[2n]_10884.p1	complete	178	(+)	score=52.20	SH3_9|PF14604.5|4.5e-17	SH3_1|PF00018.27|4.7e-15	SH3_2|PF07653.16|1.1e-11
[2n]_10885	GENE.[2n]_10885~~[2n]_10885.p1	complete	930	(+)	score=209.71	ABC_membrane|PF00664.22|5.8e-24	ABC_membrane|PF00664.22|0.0031	ABC_membrane|PF00664.22|4.4e-48	ABC_tran|PF00005.26|5.5e-21	RsgA_GTPase|PF03193.15|0.00052	MMR_HSR1|PF01926.22|0.015	MMR_HSR1|PF01926.22|4.2e+03	AAA_16|PF13191.5|0.0072	Zeta_toxin|PF06414.11|0.0057	Dynamin_N|PF00350.22|0.0073	AAA_25|PF13481.5|0.0073	SMC_N|PF02463.18|0.19	SMC_N|PF02463.18|82	AAA_29|PF13555.5|0.1	GTP_EFTU|PF00009.26|0.25	T2SSE|PF00437.19|0.29	cobW|PF02492.18|0.29	DUF5321|PF17254.1|5	DUF5321|PF17254.1|2.1e+02
[2n]_10888	GENE.[2n]_10888~~[2n]_10888.p1	complete	625	(+)	score=112.44	SCAB-ABD|PF16711.4|4.2e+03	SCAB-ABD|PF16711.4|0.059	PP2C_C|PF07830.12|0.48
[2n]_10889	GENE.[2n]_10889~~[2n]_10889.p1	complete	823	(+)	score=156.68	zf-C2H2_2|PF12756.6|0.0025	zf-C2H2_2|PF12756.6|0.098	zf-C2H2_2|PF12756.6|0.0041	zf-C2H2_4|PF13894.5|0.055	zf-C2H2_4|PF13894.5|37	zf-C2H2_4|PF13894.5|0.71	zf-C2H2_4|PF13894.5|0.062	zf-C2H2|PF00096.25|0.026	zf-C2H2|PF00096.25|44	zf-C2H2|PF00096.25|0.45	zf-C2H2|PF00096.25|0.048	zf-C2H2_jaz|PF12171.7|3.8e+02	zf-C2H2_jaz|PF12171.7|8.1	zf-C2H2_jaz|PF12171.7|0.066	zf-met|PF12874.6|71	zf-met|PF12874.6|0.11	DUF760|PF05542.10|0.32	DUF760|PF05542.10|8e+03	DUF760|PF05542.10|4.2e+03	Zn-ribbon_8|PF09723.9|4.5	Zn-ribbon_8|PF09723.9|68	Zn-ribbon_8|PF09723.9|2.4e+03	Zn-ribbon_8|PF09723.9|2.9e+02	PyrI_C|PF02748.14|2.8	PyrI_C|PF02748.14|2.4e+03	PyrI_C|PF02748.14|1.1e+02	zf-C2H2_6|PF13912.5|0.036	zf-C2H2_6|PF13912.5|1e+02	zf-C2H2_6|PF13912.5|8.8e+03	zf-C2H2_6|PF13912.5|2	Desulfoferrod_N|PF06397.11|59	Desulfoferrod_N|PF06397.11|35	Desulfoferrod_N|PF06397.11|5.1e+02	DUF678|PF05077.11|74	DUF678|PF05077.11|28	DUF678|PF05077.11|1.6e+03	zf-C2HE|PF16278.4|9	zf-C2HE|PF16278.4|1.4	zf-C2HE|PF16278.4|1.2e+03	zf-C2H2_9|PF16293.4|3.2	zf-C2H2_9|PF16293.4|4.2e+02	zf-C2H2_9|PF16293.4|6.2e+02	DUF629|PF04780.11|1.6e+02	DUF629|PF04780.11|35
[2n]_10894	GENE.[2n]_10894~~[2n]_10894.p2	complete	128	(+)	score=29.34	zf-A20|PF01754.15|1.9e-13	DUF740|PF05340.11|0.15
[2n]_10895	GENE.[2n]_10895~~[2n]_10895.p1	complete	377	(+)	score=108.35	zf-CCCH|PF00642.23|0.00046	zf-CCCH|PF00642.23|0.82	zf-CCCH|PF00642.23|0.00018	zf-CCCH|PF00642.23|0.82	zf-CCCH_3|PF15663.4|0.035	zf-CCCH_3|PF15663.4|9e-05	zf-CCCH_2|PF14608.5|0.37	zf-CCCH_2|PF14608.5|0.38	zf-CCCH_2|PF14608.5|0.95	zf-CCCH_2|PF14608.5|0.23	Torus|PF16131.4|9.3	Torus|PF16131.4|17	Torus|PF16131.4|0.025	Torus|PF16131.4|1.6
[2n]_10897	GENE.[2n]_10897~~[2n]_10897.p1	complete	384	(+)	score=95.34	JmjC|PF02373.21|1.4e+03	JmjC|PF02373.21|2.1e-13	MAS20|PF02064.14|0.14
[2n]_109	GENE.[2n]_109~~[2n]_109.p1	complete	514	(+)	score=104.09	hSac2|PF12456.7|1.4e-18	PBP_GOBP|PF01395.21|0.2	PBP_GOBP|PF01395.21|2.9e+03
[2n]_1090	GENE.[2n]_1090~~[2n]_1090.p1	complete	589	(+)	score=117.60	MOR2-PAG1_C|PF14225.5|0.00054	MOR2-PAG1_C|PF14225.5|3.8e+03
[2n]_10900	GENE.[2n]_10900~~[2n]_10900.p1	complete	498	(+)	score=116.53	Pkinase|PF00069.24|7.6e-31	Pkinase_Tyr|PF07714.16|8.7e-20	PB1|PF00564.23|1.6e-12	CcdB|PF01845.16|0.13
[2n]_10901	GENE.[2n]_10901~~[2n]_10901.p2	complete	128	(+)	score=7.87	FYVE|PF01363.20|7.4e+02	FYVE|PF01363.20|7.1e-21	FYVE_2|PF02318.15|2.7e+03	FYVE_2|PF02318.15|0.0067	GATA|PF00320.26|4.7e+03	GATA|PF00320.26|8.7e+02	GATA|PF00320.26|4.1e+02	GATA|PF00320.26|0.44	DUF4668|PF15701.4|2.6	LIM|PF00412.21|3.3	LIM|PF00412.21|9.2e+03	IBR|PF01485.20|2.2	IBR|PF01485.20|4.1e+03
[2n]_10903	GENE.[2n]_10903~~[2n]_10903.p1	complete	1212	(+)	score=275.96	Pkinase|PF00069.24|3e-12	Pkinase_Tyr|PF07714.16|2.6e-06
[2n]_10909	GENE.[2n]_10909~~[2n]_10909.p1	complete	920	(+)	score=246.10	BAR|PF03114.17|5e+03	BAR|PF03114.17|5.1e-40	RhoGEF|PF00621.19|1.7e-15	RhoGEF|PF00621.19|3.9e+03	RhoGEF|PF00621.19|8e+03	SH3_2|PF07653.16|0.025	SH3_2|PF07653.16|1.1e-06	SH3_9|PF14604.5|35	SH3_9|PF14604.5|1.3e-09	SH3_1|PF00018.27|2.9	SH3_1|PF00018.27|4.7e-07	DUF489|PF04356.11|0.3	DUF489|PF04356.11|7.6e+03	DUF1220|PF06758.12|1.3e+04	DUF1220|PF06758.12|7.3e+03	DUF1220|PF06758.12|0.041
[2n]_10912	GENE.[2n]_10912~~[2n]_10912.p1	complete	1088	(+)	score=241.93	SNF2_N|PF00176.22|9.3e-61	PHD|PF00628.28|0.057
[2n]_10915	GENE.[2n]_10915~~[2n]_10915.p2	complete	412	(+)	score=161.28	INTS5_C|PF14838.5|0.19	I_LWEQ|PF01608.16|0.12	I_LWEQ|PF01608.16|7.3e+03
[2n]_1092	GENE.[2n]_1092~~[2n]_1092.p1	complete	1762	(+)	score=458.63	RhoGEF|PF00621.19|1.8e-32	RhoGEF|PF00621.19|9.9e+03	C1_1|PF00130.21|3.6e-06	PHD|PF00628.28|0.0026	C1_2|PF03107.15|0.01	Prok-RING_1|PF14446.5|0.0092	PH|PF00169.28|0.04	DUF5082|PF16888.4|1.6e+03	DUF5082|PF16888.4|0.02	PilJ|PF13675.5|6.8e+03	PilJ|PF13675.5|5.2e+03	PilJ|PF13675.5|6.6e+03	PilJ|PF13675.5|1.4e+04	PilJ|PF13675.5|0.08	DUF2205|PF10224.8|2.4e+03	DUF2205|PF10224.8|0.75	DUF4407|PF14362.5|15	PHD_2|PF13831.5|5.7e+03	PHD_2|PF13831.5|0.57	PHD_2|PF13831.5|7.8e+03
[2n]_10920	GENE.[2n]_10920~~[2n]_10920.p1	complete	837	(+)	score=239.95	Lac_bphage_repr|PF06543.11|7e+02	Lac_bphage_repr|PF06543.11|7.2e+02	Lac_bphage_repr|PF06543.11|7.2e+02	Lac_bphage_repr|PF06543.11|7.2e+02	Lac_bphage_repr|PF06543.11|7e+02	Lac_bphage_repr|PF06543.11|7.2e+02	Lac_bphage_repr|PF06543.11|7.2e+02	Lac_bphage_repr|PF06543.11|7.7e+02	Lac_bphage_repr|PF06543.11|7.2e+02	PP1_bind|PF15276.5|3.3e+02	PP1_bind|PF15276.5|3.3e+02	PP1_bind|PF15276.5|3.3e+02	PP1_bind|PF15276.5|4.3e+02	PP1_bind|PF15276.5|4.4
[2n]_10922	GENE.[2n]_10922~~[2n]_10922.p1	complete	1307	(+)	score=306.35	Hydrolase|PF00702.25|8.9e-59	HMA|PF00403.25|1.5e+02	HMA|PF00403.25|7e-10	HMA|PF00403.25|1.9e-13	HMA|PF00403.25|2.2e-11	HMA|PF00403.25|2.2e-15	E1-E2_ATPase|PF00122.19|1.9e+03	E1-E2_ATPase|PF00122.19|1.6e-47	Hydrolase_3|PF08282.11|1.3e+02	Hydrolase_3|PF08282.11|7.9e-05	Hydrolase_6|PF13344.5|5.5e+03	Hydrolase_6|PF13344.5|1e+04	Hydrolase_6|PF13344.5|0.093	HAD|PF12710.6|0.033	HAD_2|PF13419.5|0.36	Fer2_BFD|PF04324.14|4.7e+02	Fer2_BFD|PF04324.14|1.9e+02	Fer2_BFD|PF04324.14|1.3e+02	Fer2_BFD|PF04324.14|2.2e+02
[2n]_10930	GENE.[2n]_10930~~[2n]_10930.p1	complete	1093	(+)	score=257.42
[2n]_10932	GENE.[2n]_10932~~[2n]_10932.p1	complete	826	(+)	score=166.87	PHD_4|PF16866.4|1.7e+04	PHD_4|PF16866.4|9e-26	zf-CXXC|PF02008.19|9.2e-14	zf-CXXC|PF02008.19|1.4e+04	zf-CXXC|PF02008.19|7.4e+02	F-box|PF00646.32|5.4e-10	F-box|PF00646.32|3.6e+03	F-box-like|PF12937.6|2.1e-08	LRR_4|PF12799.6|2.1e+02	LRR_4|PF12799.6|49	LRR_4|PF12799.6|0.061	LRR_4|PF12799.6|23	PHD|PF00628.28|1.7e+04	PHD|PF00628.28|0.0053	PHD|PF00628.28|1.7e+04	LRR_6|PF13516.5|7.2e+03	LRR_6|PF13516.5|1.2e+04	LRR_6|PF13516.5|1.4e+03	LRR_6|PF13516.5|2.5e+03	LRR_6|PF13516.5|1.3e+03	LRR_6|PF13516.5|0.13	LRR_6|PF13516.5|1.5e+02	LRR_6|PF13516.5|2.8e+02	Chordopox_RPO7|PF05864.11|0.16	RbpA|PF13397.5|8.1e+02	RbpA|PF13397.5|3.2	RbpA|PF13397.5|2.5e+03	RbpA|PF13397.5|6.9e+03	LRR_1|PF00560.32|2.7e+03	LRR_1|PF00560.32|32	LRR_1|PF00560.32|2.4e+03	LRR_1|PF00560.32|1.5e+03
[2n]_10933	GENE.[2n]_10933~~[2n]_10933.p1	complete	803	(+)	score=185.21	AAA|PF00004.28|5.8e+03	AAA|PF00004.28|8.9e-41	IstB_IS21|PF01695.16|2.8e-05	IstB_IS21|PF01695.16|2.8e+03	AAA_16|PF13191.5|0.00059	AAA_16|PF13191.5|1.1e+03	AAA_2|PF07724.13|0.00037	AAA_22|PF13401.5|1.6e+03	AAA_22|PF13401.5|0.04	AAA_5|PF07728.13|0.07	AAA_18|PF13238.5|3.2e+03	AAA_18|PF13238.5|0.016	RuvB_N|PF05496.11|0.06	RuvB_N|PF05496.11|1.9e+03	RNA_helicase|PF00910.21|0.055	AAA_33|PF13671.5|2.1e+03	AAA_33|PF13671.5|0.34	Mg_chelatase|PF01078.20|0.19	ResIII|PF04851.14|0.24	AAA_25|PF13481.5|0.26	Sigma54_activat|PF00158.25|0.81	Sigma54_activat|PF00158.25|8.1e+02	TIP49|PF06068.12|0.18	Sigma54_activ_2|PF14532.5|1.4	Sigma54_activ_2|PF14532.5|5.3e+02	DUF4746|PF15928.4|0.4	AAA_11|PF13086.5|0.33	DNA_pol_phi|PF04931.12|1.9	DUF1510|PF07423.10|5.3	NOA36|PF06524.11|6.1	Astro_capsid_p|PF12226.7|5.5
[2n]_10937	GENE.[2n]_10937~~[2n]_10937.p1	complete	604	(+)	score=128.10	Surp|PF01805.19|1.1e-14	cwf21|PF08312.11|1.6e+03	cwf21|PF08312.11|3.8e-10	CTK3|PF12243.7|3e-05	CTD_bind|PF04818.12|0.0031	DASH_Dad2|PF08654.9|7.6e+02	DASH_Dad2|PF08654.9|0.43
[2n]_1094	GENE.[2n]_1094~~[2n]_1094.p1	complete	1267	(+)	score=308.96	ABC_tran|PF00005.26|2.4e-26	ABC_tran|PF00005.26|1.1e-21	ABC2_membrane_3|PF12698.6|1.2e-34	AAA_21|PF13304.5|0.21	AAA_21|PF13304.5|4.7e-07	AAA_21|PF13304.5|63	AAA_21|PF13304.5|8.6e-07	AAA_15|PF13175.5|0.075	AAA_15|PF13175.5|3.6e+03	AAA_15|PF13175.5|5.1	RsgA_GTPase|PF03193.15|0.0028	RsgA_GTPase|PF03193.15|4.2e+03	RsgA_GTPase|PF03193.15|2.4e+02	AAA_23|PF13476.5|0.0031	AAA_23|PF13476.5|41	AAA_29|PF13555.5|0.016	AAA_29|PF13555.5|50	SMC_N|PF02463.18|2.9	SMC_N|PF02463.18|2.2e+03	SMC_N|PF02463.18|25	SRP54|PF00448.21|0.75	SRP54|PF00448.21|12	AAA_22|PF13401.5|0.95	AAA_22|PF13401.5|3.2e+03	AAA_22|PF13401.5|93	SbcCD_C|PF13558.5|3.9	SbcCD_C|PF13558.5|3e+03	SbcCD_C|PF13558.5|2.9e+02	Arf|PF00025.20|19	Arf|PF00025.20|5.7	AAA_30|PF13604.5|1.3	AAA_30|PF13604.5|1e+02	AAA_16|PF13191.5|2.7	AAA_16|PF13191.5|6.1e+02	MukB|PF04310.11|1.2	MukB|PF04310.11|5.5e+02	cobW|PF02492.18|16	cobW|PF02492.18|38	AAA_24|PF13479.5|16	AAA_24|PF13479.5|1.4e+02	AAA_24|PF13479.5|6.6e+02
[2n]_10940	GENE.[2n]_10940~~[2n]_10940.p1	complete	259	(+)	score=35.85	SNF|PF00209.17|5e-100
[2n]_10941	GENE.[2n]_10941~~[2n]_10941.p1	complete	628	(+)	score=85.39	RhoGEF|PF00621.19|8.3e-15
[2n]_10943	GENE.[2n]_10943~~[2n]_10943.p1	complete	767	(+)	score=173.25	MAGI_u5|PF16666.4|6.2e+03	MAGI_u5|PF16666.4|8.7e-44	MAGI_u1|PF16663.4|9.9e-30	PDZ|PF00595.23|2.1e-09	PDZ|PF00595.23|3.2e-10	WW|PF00397.25|4.7e-10	WW|PF00397.25|2.1e-06	Guanylate_kin|PF00625.20|6.1e-12	PDZ_2|PF13180.5|0.02	PDZ_2|PF13180.5|0.0021	OB_RNB|PF08206.10|8.6	OB_RNB|PF08206.10|1.3e+02	OB_RNB|PF08206.10|1.3e+03
[2n]_1095	GENE.[2n]_1095~~[2n]_1095.p1	complete	1539	(+)	score=345.82	Beach|PF02138.17|1.9e-120	DUF1088|PF06469.10|2.3e-88	PH_BEACH|PF14844.5|7.3e-29	WD40|PF00400.31|27	WD40|PF00400.31|0.53	WD40|PF00400.31|1.6e+02	DUF4800|PF16057.4|0.0035	DUF1906|PF08924.10|0.32
[2n]_10950	GENE.[2n]_10950~~[2n]_10950.p1	complete	863	(+)	score=178.53	Myosin_head|PF00063.20|1.6e-167	Myosin_TH1|PF06017.12|1.3e-28	IQ|PF00612.26|0.029	IQ|PF00612.26|0.0012	IQ|PF00612.26|5e+03
[2n]_10951	GENE.[2n]_10951~~[2n]_10951.p1	complete	393	(+)	score=90.52	C2|PF00168.29|5.1e-17
[2n]_10952	GENE.[2n]_10952~~[2n]_10952.p3	complete	235	(+)	score=53.53	Herpes_DNAp_acc|PF04929.11|1.2	Herpes_DNAp_acc|PF04929.11|1.1e+03
[2n]_10956	GENE.[2n]_10956~~[2n]_10956.p1	complete	471	(+)	score=44.99	Frizzled|PF01534.16|2.3e+03	Frizzled|PF01534.16|1.9e-80	Fz|PF01392.21|2.5e-13	Dicty_CAR|PF05462.10|3.4e+03	Dicty_CAR|PF05462.10|1.8e-06
[2n]_10957	GENE.[2n]_10957~~[2n]_10957.p1	complete	681	(+)	score=109.64	Pkinase|PF00069.24|7.5	Pkinase|PF00069.24|57	Pkinase|PF00069.24|1.1e-47	Pkinase_Tyr|PF07714.16|3.5e+03	Pkinase_Tyr|PF07714.16|7.3e-22	Kinase-like|PF14531.5|2.8e-05	Kdo|PF06293.13|0.011	APH|PF01636.22|0.021	Choline_kinase|PF01633.19|3.2e+02	Choline_kinase|PF01633.19|0.28	Haspin_kinase|PF12330.7|6.4e+02	Haspin_kinase|PF12330.7|0.56
[2n]_1096	GENE.[2n]_1096~~[2n]_1096.p1	complete	927	(+)	score=233.62	UCH|PF00443.28|4.1e+03	UCH|PF00443.28|4.1e-11	UCH_1|PF13423.5|0.0082	Vps23_core|PF09454.9|8.4e+03	Vps23_core|PF09454.9|0.49
[2n]_10961	GENE.[2n]_10961~~[2n]_10961.p1	complete	701	(+)	score=129.42	SET|PF00856.27|1.1e+03	SET|PF00856.27|6e-22	FYRC|PF05965.13|5.4e-20
[2n]_10962	GENE.[2n]_10962~~[2n]_10962.p1	complete	1515	(+)	score=289.66	RFX_DNA_binding|PF02257.14|1.1e-29	Pox_D5|PF03288.15|0.0012	Cdc6_C|PF09079.10|0.14
[2n]_10964	GENE.[2n]_10964~~[2n]_10964.p1	complete	763	(+)	score=168.05	UME|PF08064.12|16	UME|PF08064.12|69	UME|PF08064.12|3.6e+03	UME|PF08064.12|5.5e+03
[2n]_10966	GENE.[2n]_10966~~[2n]_10966.p1	complete	727	(+)	score=143.45	7tm_3|PF00003.21|5.9e-58	ANF_receptor|PF01094.27|1.5e-18	NCD3G|PF07562.13|1.3e-14	GluR_Homer-bdg|PF10606.8|2.9e+03	GluR_Homer-bdg|PF10606.8|2.6e-07	DUF5438|PF17506.1|0.043	DUF872|PF05915.11|0.29	DUF2318|PF10080.8|0.22
[2n]_10967	GENE.[2n]_10967~~[2n]_10967.p1	complete	637	(+)	score=154.56	Y_phosphatase|PF00102.26|2.9e-83	Y_phosphatase|PF00102.26|6.8e-66	DSPc|PF00782.19|0.081	DSPc|PF00782.19|0.00079	Y_phosphatase3|PF13350.5|0.14	Y_phosphatase3|PF13350.5|0.0021	Y_phosphatase2|PF03162.12|17	Y_phosphatase2|PF03162.12|3.4	PTPlike_phytase|PF14566.5|7e+03	PTPlike_phytase|PF14566.5|4.3e+02	PTPlike_phytase|PF14566.5|0.6	PTPlike_phytase|PF14566.5|2.4e+03	PTPlike_phytase|PF14566.5|3.3	PTPlike_phytase|PF14566.5|8.2e+03	Anti-adapt_IraP|PF10796.8|0.11	Integrin_B_tail|PF07965.11|6.9	Integrin_B_tail|PF07965.11|9.7	Lipase_GDSL_2|PF13472.5|0.23
[2n]_1097	GENE.[2n]_1097~~[2n]_1097.p1	complete	1763	(+)	score=488.95	VWA|PF00092.27|6.2e-52	VWA|PF00092.27|1.7e-50	fn3|PF00041.20|7.8e-12	fn3|PF00041.20|6e-09	fn3|PF00041.20|9.8e-13	fn3|PF00041.20|2.6e-10	fn3|PF00041.20|5.6e-10	fn3|PF00041.20|1.1e-09	fn3|PF00041.20|1.4e-08	Collagen|PF01391.17|3.7e-06	Collagen|PF01391.17|3.6e-07	Collagen|PF01391.17|2.5e-07	Collagen|PF01391.17|6.2e-08	Collagen|PF01391.17|1.2e-05	VWA_2|PF13519.5|1.2e-10	VWA_2|PF13519.5|1.4e-15	Interfer-bind|PF09294.9|23	Interfer-bind|PF09294.9|6.9	Interfer-bind|PF09294.9|1.7e+02	Interfer-bind|PF09294.9|61	Interfer-bind|PF09294.9|2.1e+02	Interfer-bind|PF09294.9|1.5e+03	Interfer-bind|PF09294.9|2.6	Pur_ac_phosph_N|PF16656.4|28	Pur_ac_phosph_N|PF16656.4|0.00056	Pur_ac_phosph_N|PF16656.4|19	Pur_ac_phosph_N|PF16656.4|3e+02	Pur_ac_phosph_N|PF16656.4|46	DUF2369|PF10179.8|60	DUF2369|PF10179.8|8.1	DUF2369|PF10179.8|26	DUF2369|PF10179.8|0.86	DUF2369|PF10179.8|2.5e+03	DUF2369|PF10179.8|2.7e+02	DUF2369|PF10179.8|1.4e+02	DUF4992|PF16383.4|0.0018	Glyco_hydro_36C|PF16874.4|3.3	Glyco_hydro_36C|PF16874.4|8.6e+02	Glyco_hydro_36C|PF16874.4|4.1e+03	DUF5044|PF16447.4|0.55	DUF5044|PF16447.4|2e+03	DUF4959|PF16323.4|3e+03	DUF4959|PF16323.4|99	DUF4959|PF16323.4|8.6e+03
[2n]_1098	GENE.[2n]_1098~~[2n]_1098.p1	complete	748	(+)	score=243.40	HDAC4_Gln|PF12203.7|2e-33	HDAC4_Gln|PF12203.7|1.7e+04	HDAC4_Gln|PF12203.7|1.7e+04	HDAC4_Gln|PF12203.7|1e+04	Hist_deacetyl|PF00850.18|2.3e+03	Hist_deacetyl|PF00850.18|0.0028	TFIIA|PF03153.12|2	TFIIA|PF03153.12|1.2
[2n]_10981	GENE.[2n]_10981~~[2n]_10981.p1	complete	744	(+)	score=110.19	Glyco_transf_64|PF09258.9|3.9e-104	Exostosin|PF03016.14|1.3e-65
[2n]_10982	GENE.[2n]_10982~~[2n]_10982.p4	complete	238	(+)	score=55.00	C1-set|PF07654.14|5.6e+03	C1-set|PF07654.14|1.6e-19	MHC_I|PF00129.17|2.5e-19	C2-set_2|PF08205.11|3.7e-05	MHC_I_2|PF14586.5|0.00044	DUF4448|PF14610.5|0.00044	Ig_3|PF13927.5|0.0006	ig|PF00047.24|0.0025	SAS4|PF15460.5|0.072	SAS4|PF15460.5|3.2e+03	ETRAMP|PF09716.9|0.046	Cyd_oper_YbgE|PF09600.9|3.3e+02	Cyd_oper_YbgE|PF09600.9|0.71	FAM165|PF14981.5|0.14
[2n]_10983	GENE.[2n]_10983~~[2n]_10983.p1	complete	1382	(+)	score=289.11	Pkinase_Tyr|PF07714.16|4.8e-92	Sema|PF01403.18|1.5e-44	Pkinase|PF00069.24|4.1e-40	TIG|PF01833.23|2.1e-06	TIG|PF01833.23|9.9e-15	TIG|PF01833.23|2.2e-05	TIG|PF01833.23|4.3e+03	PSI|PF01437.24|3e-06	Kinase-like|PF14531.5|0.0058
[2n]_10984	GENE.[2n]_10984~~[2n]_10984.p1	complete	273	(+)	score=82.85	Collagen|PF01391.17|1.6e-06	Collagen|PF01391.17|9.2e-08	Collagen|PF01391.17|2.9	Collagen|PF01391.17|5e-08
[2n]_10987	GENE.[2n]_10987~~[2n]_10987.p1	complete	363	(+)	score=64.96	Pkinase|PF00069.24|1.9e-67	Pkinase_Tyr|PF07714.16|9.4e-29	APH|PF01636.22|6.5e+03	APH|PF01636.22|0.0067	Haspin_kinase|PF12330.7|0.052	Kdo|PF06293.13|0.073
[2n]_10992	GENE.[2n]_10992~~[2n]_10992.p1	complete	516	(+)	score=101.21	Pkinase|PF00069.24|5.6e-65	Pkinase_Tyr|PF07714.16|6.5e-41	Kinase-like|PF14531.5|0.0015	Haspin_kinase|PF12330.7|0.8
[2n]_10998	GENE.[2n]_10998~~[2n]_10998.p1	complete	1453	(+)	score=351.44
[2n]_10999	GENE.[2n]_10999~~[2n]_10999.p1	complete	765	(+)	score=153.25	Ecm29|PF13001.6|2.3e-54	Ecm29|PF13001.6|11	HEAT_2|PF13646.5|1.4	HEAT_2|PF13646.5|27	HEAT_2|PF13646.5|8.5	HEAT_2|PF13646.5|6.6	HEAT_2|PF13646.5|4.2e+02	HEAT_2|PF13646.5|0.0049	HEAT|PF02985.21|4.5e+03	HEAT|PF02985.21|19	HEAT|PF02985.21|1.4e+03	HEAT|PF02985.21|1.5e+03	HEAT|PF02985.21|0.024	HEAT|PF02985.21|1.6e+03	Adaptin_N|PF01602.19|3.6	Adaptin_N|PF01602.19|8.5	Adaptin_N|PF01602.19|48	Adaptin_N|PF01602.19|0.0052	RTP1_C1|PF10363.8|21	RTP1_C1|PF10363.8|5.9e+03	RTP1_C1|PF10363.8|3.1e+02	RTP1_C1|PF10363.8|0.031	CLASP_N|PF12348.7|0.00043	IFRD|PF05004.12|73	IFRD|PF05004.12|17	IFRD|PF05004.12|5e+02	IFRD|PF05004.12|0.52	Vitellogenin_N|PF01347.21|0.0054	Vitellogenin_N|PF01347.21|2.6e+03	HEAT_EZ|PF13513.5|1.5e+03	HEAT_EZ|PF13513.5|53	HEAT_EZ|PF13513.5|1.7e+03	HEAT_EZ|PF13513.5|33	HEAT_EZ|PF13513.5|6.1e+02	HEAT_EZ|PF13513.5|2.1e+03
[2n]_11	GENE.[2n]_11~~[2n]_11.p1	complete	796	(+)	score=228.91	DUF1518|PF07469.11|5.7e+03	DUF1518|PF07469.11|5.3e+03	DUF1518|PF07469.11|1.7e+04	DUF1518|PF07469.11|1.7e+04	DUF1518|PF07469.11|1.1e-18	DUF1518|PF07469.11|2.5e-19	DUF1518|PF07469.11|1.7e+04	Nuc_rec_co-act|PF08815.9|1e-22	DUF4927|PF16279.4|5e-15
[2n]_110	GENE.[2n]_110~~[2n]_110.p1	complete	524	(-)	score=140.22	Ets|PF00178.21|4.9e-35	HSF_DNA-bind|PF00447.16|0.17
[2n]_1100	GENE.[2n]_1100~~[2n]_1100.p1	complete	660	(+)	score=136.08	CRIC_ras_sig|PF10534.8|1e-36	CRIC_ras_sig|PF10534.8|1.5e+03	SAM_1|PF00536.29|2.4e-17	DUF1170|PF06663.12|8.8e-16	SAM_2|PF07647.16|1.9e-11	PH|PF00169.28|1.3e-09	PDZ|PF00595.23|3.2e-08	PH_11|PF15413.5|0.00051	SAM_PNT|PF02198.15|0.011	PDZ_2|PF13180.5|0.028	ATG11|PF10377.8|0.035
[2n]_11001	GENE.[2n]_11001~~[2n]_11001.p1	complete	144	(+)	score=17.86	TGF_beta|PF00019.19|3.8e-12
[2n]_11004	GENE.[2n]_11004~~[2n]_11004.p1	complete	816	(+)	score=111.22	Furin-like|PF00757.19|7e+02	Furin-like|PF00757.19|2e+02	Furin-like|PF00757.19|1.1e+02	Furin-like|PF00757.19|78
[2n]_11007	GENE.[2n]_11007~~[2n]_11007.p1	complete	807	(+)	score=213.93	Filamin|PF00630.18|6e+02	Filamin|PF00630.18|2e-15	Filamin|PF00630.18|9.9e-11	Filamin|PF00630.18|2.7e-17	Filamin|PF00630.18|2.4e-16	Filamin|PF00630.18|3.1e-17	Filamin|PF00630.18|2.2e-18	Filamin|PF00630.18|9.5e-19	Filamin|PF00630.18|1.7e-18	Big_3_5|PF16640.4|1.4e+02	Big_3_5|PF16640.4|28	Big_3_5|PF16640.4|5.1e+03	Big_3_5|PF16640.4|0.081	Big_3_5|PF16640.4|3.7	Big_3_5|PF16640.4|15	Big_3_5|PF16640.4|5.5e+02	Big_3_5|PF16640.4|19	Big_3_5|PF16640.4|0.026	Y_Y_Y|PF07495.12|2.5e+03	Y_Y_Y|PF07495.12|4.2e+03	Y_Y_Y|PF07495.12|0.066	Y_Y_Y|PF07495.12|5.3e+03	Y_Y_Y|PF07495.12|74	Y_Y_Y|PF07495.12|6.5	Y_Y_Y|PF07495.12|1.5e+02	Y_Y_Y|PF07495.12|30	DUF5060|PF16586.4|1.3e+03	DUF5060|PF16586.4|1.5e+03	DUF5060|PF16586.4|16	DUF5060|PF16586.4|24	DUF5060|PF16586.4|1.9e+03	DUF5060|PF16586.4|3.5e+02	DUF5060|PF16586.4|40	DUF5060|PF16586.4|4.8e+03	YtkA|PF13115.5|9.2e+03	YtkA|PF13115.5|66	YtkA|PF13115.5|4.8e+02	YtkA|PF13115.5|1.2e+03	YtkA|PF13115.5|5.4	YtkA|PF13115.5|38	Invasin_D3|PF09134.9|35	Invasin_D3|PF09134.9|78	Invasin_D3|PF09134.9|2.7e+02	Invasin_D3|PF09134.9|5.9e+03
[2n]_1101	GENE.[2n]_1101~~[2n]_1101.p1	complete	970	(+)	score=244.04	Beach|PF02138.17|4.5e+03	Beach|PF02138.17|1.2e-124	DUF4800|PF16057.4|4.7e-115	PH_BEACH|PF14844.5|1.9e-19	WD40|PF00400.31|2.7	WD40|PF00400.31|0.0062	WD40|PF00400.31|3.1	GRAM|PF02893.19|0.018
[2n]_11010	GENE.[2n]_11010~~[2n]_11010.p1	complete	519	(+)	score=134.80	Drf_FH3|PF06367.15|7.1e+02	Drf_FH3|PF06367.15|0.044
[2n]_11011	GENE.[2n]_11011~~[2n]_11011.p3	complete	153	(-)	score=32.79	Retrotrans_gag|PF03732.16|1.3e-08
[2n]_11016	GENE.[2n]_11016~~[2n]_11016.p1	complete	724	(+)	score=168.17	IBR|PF01485.20|1e+02	IBR|PF01485.20|1.1e+03	IBR|PF01485.20|7.1e-14	IBR|PF01485.20|8.1e-10	zf-C3HC4_4|PF15227.5|4.2e-05	zf-C3HC4_4|PF15227.5|2.4e+02	zf-C3HC4_4|PF15227.5|1.2e+03	zf-C3HC4_4|PF15227.5|14	zf-C3HC4_2|PF13923.5|0.00046	zf-C3HC4_2|PF13923.5|2.6e+03	zf-C3HC4_2|PF13923.5|2.7e+03	zf-RING_UBOX|PF13445.5|0.001	zf-RING_UBOX|PF13445.5|6.5	zf-RING_UBOX|PF13445.5|9.8e+03	zf-C3HC4|PF00097.24|0.0017	zf-C3HC4|PF00097.24|2e+03	zf-C3HC4|PF00097.24|3.5e+02	Prok-RING_4|PF14447.5|0.047	Prok-RING_4|PF14447.5|1.2e+03	Prok-RING_4|PF14447.5|3e+03	UIM|PF02809.19|0.23
[2n]_1102	GENE.[2n]_1102~~[2n]_1102.p1	complete	472	(+)	score=104.26	ASD2|PF08687.10|2.1e+03	ASD2|PF08687.10|2.5e-78
[2n]_11020	GENE.[2n]_11020~~[2n]_11020.p2	complete	383	(+)	score=74.03	Sec23_trunk|PF04811.14|4e-90	zf-Sec23_Sec24|PF04810.14|5.3e-15	VWA|PF00092.27|0.24
[2n]_11022	GENE.[2n]_11022~~[2n]_11022.p1	complete	338	(+)	score=102.12	MCC-bdg_PDZ|PF10506.8|1.4e-08	MCC-bdg_PDZ|PF10506.8|1.2e+03	MCC-bdg_PDZ|PF10506.8|8.3e+03	MCC-bdg_PDZ|PF10506.8|4.5e+03	MCC-bdg_PDZ|PF10506.8|2e+02	GvpG|PF05120.11|6	GvpG|PF05120.11|5.3e+02	GvpG|PF05120.11|2.9e+02	GvpG|PF05120.11|6.2e+02
[2n]_1103	GENE.[2n]_1103~~[2n]_1103.p1	complete	1745	(+)	score=478.55	Nup188|PF10487.8|8.7e-204
[2n]_11030	GENE.[2n]_11030~~[2n]_11030.p1	complete	599	(+)	score=145.17	Nucleoporin_N|PF08801.10|1.7e-11	TipAS|PF07739.12|0.14
[2n]_11038	GENE.[2n]_11038~~[2n]_11038.p1	complete	665	(+)	score=181.96	WWE|PF02825.19|1.3e-19	UNC45-central|PF11701.7|1.8e+03	UNC45-central|PF11701.7|0.092	Arm|PF00514.22|4.8	Arm|PF00514.22|1.2e+02	Arm|PF00514.22|4.2e+03	Arm|PF00514.22|4.3e+03	Arm|PF00514.22|1e+04
[2n]_11041	GENE.[2n]_11041~~[2n]_11041.p1	complete	1581	(+)	score=370.35	Kinesin|PF00225.22|8e-97	Kinesin|PF00225.22|5.2e+03	Microtub_bd|PF16796.4|1.2e-12	Microtub_bd|PF16796.4|5.7	Microtub_bd|PF16796.4|1.2e+04	Microtub_bd|PF16796.4|6.9e+03	HIP1_clath_bdg|PF16515.4|1.7e+04	HIP1_clath_bdg|PF16515.4|1.1e+04	HIP1_clath_bdg|PF16515.4|1.7e+04	HIP1_clath_bdg|PF16515.4|6.1e+03	HIP1_clath_bdg|PF16515.4|1.2e+03	HIP1_clath_bdg|PF16515.4|1.5e+03	HIP1_clath_bdg|PF16515.4|8.3e+03	HIP1_clath_bdg|PF16515.4|2.2e+03	HIP1_clath_bdg|PF16515.4|17	HIP1_clath_bdg|PF16515.4|2e+02	HIP1_clath_bdg|PF16515.4|1.7e+04	HIP1_clath_bdg|PF16515.4|0.012	HIP1_clath_bdg|PF16515.4|2.7e+03	HIP1_clath_bdg|PF16515.4|1.7e+04	HIP1_clath_bdg|PF16515.4|1.1e+04	Reo_sigmaC|PF04582.11|1.5e+02	Reo_sigmaC|PF04582.11|0.95	Reo_sigmaC|PF04582.11|96	Reo_sigmaC|PF04582.11|1.7e+02	Reo_sigmaC|PF04582.11|0.42
[2n]_11048	GENE.[2n]_11048~~[2n]_11048.p3	complete	319	(+)	score=115.66	PyocinActivator|PF11112.7|6.1e+02	PyocinActivator|PF11112.7|8	PyocinActivator|PF11112.7|3.6e+03	PyocinActivator|PF11112.7|2.8e+03	PyocinActivator|PF11112.7|4.1e+03
[2n]_11049	GENE.[2n]_11049~~[2n]_11049.p1	complete	614	(+)	score=135.64	PAS_3|PF08447.11|5.1e-12	PAS_3|PF08447.11|1.3e+04	PAS_11|PF14598.5|3.1e-08	PAS|PF00989.24|0.00041
[2n]_11055	GENE.[2n]_11055~~[2n]_11055.p1	complete	914	(+)	score=198.04	KIND|PF16474.4|7.2e+03	KIND|PF16474.4|5.6e-06	KIND|PF16474.4|0.00053
[2n]_11058	GENE.[2n]_11058~~[2n]_11058.p1	complete	1152	(+)	score=239.79	Y_phosphatase|PF00102.26|1.5e-84	Carb_anhydrase|PF00194.20|2.5e-76	fn3|PF00041.20|2.1e-07	Y_phosphatase3|PF13350.5|0.0013	DSPc|PF00782.19|1.6e+03	DSPc|PF00782.19|0.0022	PTPlike_phytase|PF14566.5|5.1e+02	PTPlike_phytase|PF14566.5|0.023	Med19|PF10278.8|0.087	UBZ_FAAP20|PF15750.4|0.24	RR_TM4-6|PF06459.11|11
[2n]_11062	GENE.[2n]_11062~~[2n]_11062.p1	complete	225	(+)	score=71.75	PDZ|PF00595.23|9.7e-11	PDZ_2|PF13180.5|9.2e-08
[2n]_11069	GENE.[2n]_11069~~[2n]_11069.p1	complete	495	(+)	score=106.76	NAD_binding_4|PF07993.11|1.3e-72	Sterile|PF03015.18|1.8e-35	RmlD_sub_bind|PF04321.16|1.1	RmlD_sub_bind|PF04321.16|1.3e+02
[2n]_11071	GENE.[2n]_11071~~[2n]_11071.p1	complete	669	(+)	score=142.20	Piwi|PF02171.16|1.9e-104	ArgoMid|PF16487.4|7.6e-33	ArgoMid|PF16487.4|1.3e+04	PAZ|PF02170.21|7.2e-29	ArgoL2|PF16488.4|5.2e-16
[2n]_11075	GENE.[2n]_11075~~[2n]_11075.p1	complete	605	(+)	score=128.11	YTH|PF04146.14|1e-40
[2n]_11078	GENE.[2n]_11078~~[2n]_11078.p1	complete	911	(+)	score=271.25	DUF3498|PF12004.7|4.5e-194	RasGAP|PF00616.18|1.3e-10	RasGAP|PF00616.18|8.3e-17	RasGAP|PF00616.18|1.7e+04	Exonuc_VII_L|PF02601.14|0.028	Bacillus_HBL|PF05791.10|3.9e+02	Bacillus_HBL|PF05791.10|0.027	XLF|PF09302.10|7.8e+03	XLF|PF09302.10|0.028	FliD_C|PF07195.11|0.32	FliD_C|PF07195.11|6.4	GAS|PF13851.5|2	GAS|PF13851.5|30	V_ATPase_I|PF01496.18|3.1	Golgin_A5|PF09787.8|5.3
[2n]_1108	GENE.[2n]_1108~~[2n]_1108.p1	complete	699	(+)	score=245.10	I_LWEQ|PF01608.16|0.00044	I_LWEQ|PF01608.16|0.037	I_LWEQ|PF01608.16|1.5	I_LWEQ|PF01608.16|1.5e+02	I_LWEQ|PF01608.16|0.046	I_LWEQ|PF01608.16|0.0043	I_LWEQ|PF01608.16|3e+03	VBS|PF08913.9|3.2e+03	VBS|PF08913.9|1.6e+03	VBS|PF08913.9|2.5e+03	VBS|PF08913.9|0.17	VBS|PF08913.9|2.5e-05	Vinculin|PF01044.18|22	Vinculin|PF01044.18|5.6e+03	Vinculin|PF01044.18|0.00083	DUF2935|PF11155.7|6.5e+02	DUF2935|PF11155.7|7.8e+02	DUF2935|PF11155.7|2.3	TAN|PF11640.7|1.7	TAN|PF11640.7|5.8e+03	TAN|PF11640.7|4.6e+02	TAN|PF11640.7|24	TAN|PF11640.7|4.2e+03	LOH1CR12|PF10158.8|1.6	LOH1CR12|PF10158.8|1.3e+04	LOH1CR12|PF10158.8|75	LOH1CR12|PF10158.8|1.1e+04	LOH1CR12|PF10158.8|1.7e+03	LOH1CR12|PF10158.8|4.3e+03	DUF3829|PF12889.6|2.9	DUF3829|PF12889.6|14	DUF3829|PF12889.6|28	Syntaxin-6_N|PF09177.10|3.2e+03	Syntaxin-6_N|PF09177.10|60	Syntaxin-6_N|PF09177.10|1.6e+03	Syntaxin-6_N|PF09177.10|1.7e+03	Syntaxin-6_N|PF09177.10|2.6e+03	Syntaxin-6_N|PF09177.10|15
[2n]_11082	GENE.[2n]_11082~~[2n]_11082.p1	complete	574	(+)	score=121.38	Amidohydro_1|PF01979.19|3.7e-45	Amidohydro_3|PF07969.10|0.00031	Amidohydro_3|PF07969.10|1.1e+03	Amidohydro_3|PF07969.10|1e-07	Amidohydro_2|PF04909.13|0.14
[2n]_11086	GENE.[2n]_11086~~[2n]_11086.p1	complete	663	(+)	score=95.21
[2n]_11088	GENE.[2n]_11088~~[2n]_11088.p1	complete	494	(+)	score=112.59	Pkinase|PF00069.24|5	Pkinase|PF00069.24|39	OAD_gamma|PF04277.12|3.7e+03	OAD_gamma|PF04277.12|5.4e+02	OAD_gamma|PF04277.12|2.5e+02	OAD_gamma|PF04277.12|23
[2n]_11091	GENE.[2n]_11091~~[2n]_11091.p3	complete	149	(+)	score=16.58	ATPgrasp_TupA|PF14305.5|0.077
[2n]_11097	GENE.[2n]_11097~~[2n]_11097.p1	complete	362	(+)	score=56.63	ASD1|PF08688.9|1.7e-34	ASD1|PF08688.9|1.3e+03
[2n]_111	GENE.[2n]_111~~[2n]_111.p1	complete	762	(-)	score=179.44	Spc97_Spc98|PF04130.12|1.1e-44	Crp|PF00325.19|0.039	HTH_Crp_2|PF13545.5|0.32	HTH_Crp_2|PF13545.5|1.4e+04	HTH_Crp_2|PF13545.5|8.7e+02
[2n]_1110	GENE.[2n]_1110~~[2n]_1110.p1	complete	1120	(+)	score=297.61	DUF3535|PF12054.7|1.1e-86	DUF3535|PF12054.7|3.2e+02	SNF2_N|PF00176.22|4.1e-59	Helicase_C|PF00271.30|1.3e-15	HEAT|PF02985.21|8.3e+03	HEAT|PF02985.21|0.00025	HEAT|PF02985.21|0.025	HEAT|PF02985.21|5.1e+03	Vac14_Fab1_bd|PF12755.6|4e+03	Vac14_Fab1_bd|PF12755.6|1.1e+02	Vac14_Fab1_bd|PF12755.6|0.02	ResIII|PF04851.14|0.00047	ResIII|PF04851.14|9.9e+03	HEAT_2|PF13646.5|6.9e+02	HEAT_2|PF13646.5|0.51	HEAT_2|PF13646.5|3.2e+03	Arm|PF00514.22|5.8e+03	Arm|PF00514.22|3.2e+03	Arm|PF00514.22|6.4e+03	Arm|PF00514.22|0.41	Arm|PF00514.22|2.3e+02	HEAT_EZ|PF13513.5|1.7e+04	HEAT_EZ|PF13513.5|1.4e+02	HEAT_EZ|PF13513.5|94	HEAT_EZ|PF13513.5|2.2	HEAT_EZ|PF13513.5|2.5e+02
[2n]_11100	GENE.[2n]_11100~~[2n]_11100.p2	complete	361	(+)	score=91.89	Pkinase|PF00069.24|9.2e-47	Pkinase_Tyr|PF07714.16|6e-35	OSR1_C|PF12202.7|1.6e+04	OSR1_C|PF12202.7|1.7e-13	zf-XS|PF03470.13|0.23
[2n]_11103	GENE.[2n]_11103~~[2n]_11103.p1	complete	1192	(+)	score=198.22	DUF1669|PF07894.11|2.4e-101	DUF1669|PF07894.11|3.4e+03	PLDc_2|PF13091.5|0.00068	OKR_DC_1_N|PF03709.14|0.11
[2n]_1111	GENE.[2n]_1111~~[2n]_1111.p1	complete	962	(+)	score=206.09	fn3|PF00041.20|6.9e-11	fn3|PF00041.20|1e-11	fn3|PF00041.20|2.4e-12	fn3|PF00041.20|1.7e-12	fn3|PF00041.20|1.4e-12	fn3|PF00041.20|1e-14	fn3|PF00041.20|1.7e-11	fn3|PF00041.20|1.1e-12	fn3|PF00041.20|1.3e+04	fn3|PF00041.20|1.7e+03	Fibrinogen_C|PF00147.17|2.8e-45	Pur_ac_phosph_N|PF16656.4|1.1e+02	Pur_ac_phosph_N|PF16656.4|4.1e+02	Pur_ac_phosph_N|PF16656.4|0.039	Pur_ac_phosph_N|PF16656.4|0.89	Pur_ac_phosph_N|PF16656.4|0.42	Pur_ac_phosph_N|PF16656.4|19	Pur_ac_phosph_N|PF16656.4|69	Pur_ac_phosph_N|PF16656.4|1.2e+04	EGF_2|PF07974.12|2.8e-05	EGF_2|PF07974.12|0.0011	EGF_2|PF07974.12|0.0092	Interfer-bind|PF09294.9|2.5	Interfer-bind|PF09294.9|7.3e+03	Interfer-bind|PF09294.9|60	Interfer-bind|PF09294.9|1.5e+03	Interfer-bind|PF09294.9|81	Interfer-bind|PF09294.9|6.6	Interfer-bind|PF09294.9|4	Interfer-bind|PF09294.9|3.8e+02	DUF2369|PF10179.8|1	DUF2369|PF10179.8|6.7e+03	DUF2369|PF10179.8|42	DUF2369|PF10179.8|63	DUF2369|PF10179.8|50	DUF2369|PF10179.8|1.2e+02	DUF2369|PF10179.8|25	fn3_2|PF16893.4|12	fn3_2|PF16893.4|5.3e+02	fn3_2|PF16893.4|1.5e+04	fn3_2|PF16893.4|99	fn3_2|PF16893.4|59	fn3_2|PF16893.4|1.9e+02	EGF|PF00008.26|1.1
[2n]_11111	GENE.[2n]_11111~~[2n]_11111.p1	complete	752	(+)	score=173.83
[2n]_11112	GENE.[2n]_11112~~[2n]_11112.p1	complete	670	(+)	score=177.52	ASH|PF15780.4|1.2e+03	ASH|PF15780.4|6.1e+03	ASH|PF15780.4|0.0056
[2n]_11113	GENE.[2n]_11113~~[2n]_11113.p1	complete	902	(+)	score=259.19	RSB_motif|PF16294.4|1.7e+04	RSB_motif|PF16294.4|1.7e+04	RSB_motif|PF16294.4|78	RSB_motif|PF16294.4|2.3e-30	RSB_motif|PF16294.4|1.7e+04
[2n]_11114	GENE.[2n]_11114~~[2n]_11114.p1	complete	610	(+)	score=145.03	Pkinase_Tyr|PF07714.16|1e-92	Pkinase|PF00069.24|8.9e-41	Kinase-like|PF14531.5|0.0019	DUF4119|PF13494.5|4.2e+03	DUF4119|PF13494.5|5.7e+03	DUF4119|PF13494.5|37	DUF4119|PF13494.5|18	FAM163|PF15069.5|1.3	FAM163|PF15069.5|4.5e+03
[2n]_11116	GENE.[2n]_11116~~[2n]_11116.p1	complete	1493	(+)	score=319.19
[2n]_11120	GENE.[2n]_11120~~[2n]_11120.p1	complete	379	(+)	score=26.66	Auts2|PF15336.5|0.076	Presenilin|PF01080.16|67	Presenilin|PF01080.16|0.9	SelP_N|PF04592.13|0.63
[2n]_11121	GENE.[2n]_11121~~[2n]_11121.p1	complete	859	(+)	score=203.27	Piwi|PF02171.16|9.8e-109	ArgoMid|PF16487.4|2.8e-34	PAZ|PF02170.21|1.5e-29	ArgoN|PF16486.4|3.3e-28	ArgoL1|PF08699.9|3e-23	ArgoL2|PF16488.4|3.8e-15	Tautomerase_3|PF14832.5|14	Tautomerase_3|PF14832.5|37	Tautomerase_3|PF14832.5|2.9e+03
[2n]_11122	GENE.[2n]_11122~~[2n]_11122.p1	complete	1080	(+)	score=198.89	PhoLip_ATPase_C|PF16212.4|2.6e+03	PhoLip_ATPase_C|PF16212.4|1.1e-84	Cation_ATPase|PF13246.5|1.6e-09	Cation_ATPase|PF13246.5|2.4e+03	Cation_ATPase|PF13246.5|6.4e+03	Hydrolase|PF00702.25|1.2e+02	Hydrolase|PF00702.25|0.0018	Hydrolase|PF00702.25|0.11	E1-E2_ATPase|PF00122.19|0.0012	E1-E2_ATPase|PF00122.19|1.8e+03	E1-E2_ATPase|PF00122.19|4.1e+03	Hydrolase_3|PF08282.11|0.0038	Hydrolase_3|PF08282.11|9.1e+03	FimH_man-bind|PF09160.9|23	FimH_man-bind|PF09160.9|17	DUF3930|PF13067.5|0.2	DUF3930|PF13067.5|1.1e+04	DUF3930|PF13067.5|1.2e+03
[2n]_11127	GENE.[2n]_11127~~[2n]_11127.p1	complete	762	(+)	score=178.21	RabGAP-TBC|PF00566.17|2.5e-44	EF-hand_1|PF00036.31|5.4e+03	EF-hand_1|PF00036.31|0.37	EF-hand_1|PF00036.31|2e+03	EF-hand_6|PF13405.5|2	EF-hand_6|PF13405.5|5.6e+02
[2n]_11129	GENE.[2n]_11129~~[2n]_11129.p1	complete	152	(-)	score=8.50	DDE_3|PF13358.5|9.9e-13	DDE_3|PF13358.5|3e+03
[2n]_1113	GENE.[2n]_1113~~[2n]_1113.p1	complete	611	(+)	score=161.28	WW|PF00397.25|4.4e-08	WW|PF00397.25|4.8e-07	PDZ|PF00595.23|0.0092	PDZ|PF00595.23|3.8e-10	Guanylate_kin|PF00625.20|3.1e-10	MAGI_u1|PF16663.4|2.4e-06	PDZ_2|PF13180.5|15	PDZ_2|PF13180.5|0.0018
[2n]_11134	GENE.[2n]_11134~~[2n]_11134.p1	complete	382	(+)	score=58.36	LRR_8|PF13855.5|8.2	LRR_8|PF13855.5|2.3e-06	LRR_8|PF13855.5|6.1e-07	LRR_8|PF13855.5|2.7e-09	LRR_8|PF13855.5|9.3e-09	LRR_8|PF13855.5|5e-07	LRR_8|PF13855.5|0.053	LRR_4|PF12799.6|43	LRR_4|PF12799.6|0.037	LRR_4|PF12799.6|0.033	LRR_4|PF12799.6|0.00021	LRR_4|PF12799.6|0.0025	LRR_4|PF12799.6|0.52	LRR_4|PF12799.6|8e-05	LRR_4|PF12799.6|2.8e-08	LRR_4|PF12799.6|1.3e+04	LRR_4|PF12799.6|1.1	LRR_1|PF00560.32|3.3e+03	LRR_1|PF00560.32|1.7e+04	LRR_1|PF00560.32|4.7	LRR_1|PF00560.32|6.6	LRR_1|PF00560.32|24	LRR_1|PF00560.32|8.7	LRR_1|PF00560.32|45	LRR_1|PF00560.32|8.2e+02	LRR_1|PF00560.32|34	LRR_1|PF00560.32|0.15	LRR_1|PF00560.32|58	LRR_1|PF00560.32|1.5e+02	LRR_9|PF14580.5|0.087	LRR_9|PF14580.5|7.7	LRR_9|PF14580.5|0.026	LRR_9|PF14580.5|0.035	LRR_6|PF13516.5|3.9e+02	LRR_6|PF13516.5|2.3	LRR_6|PF13516.5|25	LRR_6|PF13516.5|8.9	LRR_6|PF13516.5|8.5	LRR_6|PF13516.5|8.8e+02	LRR_6|PF13516.5|1.2e+04	LRR_6|PF13516.5|42	LRR_6|PF13516.5|5.4	LRR_6|PF13516.5|1.1	LRR_6|PF13516.5|27
[2n]_11137	GENE.[2n]_11137~~[2n]_11137.p1	complete	511	(+)	score=113.06	Glyco_hydro_15|PF00723.20|1.5e-28
[2n]_1114	GENE.[2n]_1114~~[2n]_1114.p1	complete	2179	(+)	score=523.99	HTH_Tnp_Tc3_1|PF11427.7|5.6e+03	HTH_Tnp_Tc3_1|PF11427.7|1.5e+02	HTH_Tnp_Tc3_1|PF11427.7|5.6e+03	HTH_Tnp_Tc3_1|PF11427.7|1.5e+02	HTH_Tnp_Tc3_1|PF11427.7|5.6e+03	HTH_Tnp_Tc3_1|PF11427.7|5.6e+03	HTH_Tnp_Tc3_1|PF11427.7|1.5e+02	HTH_Tnp_Tc3_1|PF11427.7|1.5e+02
[2n]_11140	GENE.[2n]_11140~~[2n]_11140.p1	complete	283	(+)	score=77.03	PAS_11|PF14598.5|1.3e-18	PAS_3|PF08447.11|5.3e-18	PAS_9|PF13426.6|5.5e-05	PAS|PF00989.24|0.00022	PAS_4|PF08448.9|0.0074
[2n]_11141	GENE.[2n]_11141~~[2n]_11141.p1	complete	275	(+)	score=60.11	Cation_ATPase|PF13246.5|3.4e-09
[2n]_11148	GENE.[2n]_11148~~[2n]_11148.p1	complete	1319	(+)	score=143.39	Pro_isomerase|PF00160.20|2.1e-21
[2n]_11149	GENE.[2n]_11149~~[2n]_11149.p1	complete	406	(+)	score=77.99	RhoGEF|PF00621.19|9.6e-30	RhoGEF|PF00621.19|4.9e+03
[2n]_1115	GENE.[2n]_1115~~[2n]_1115.p1	complete	2028	(+)	score=424.77	C2|PF00168.29|2.9e-18	C2|PF00168.29|3.2e-09	C2|PF00168.29|5.9e-20	C2|PF00168.29|3.6e-16	C2|PF00168.29|0.97	C2|PF00168.29|1.3e-14	C2|PF00168.29|0.012	FerB|PF08150.11|1e-30	FerB|PF08150.11|1.3e+04	Ferlin_C|PF16165.4|1.7	Ferlin_C|PF16165.4|3.4e-24	FerI|PF08151.11|2.1e-20	FerA|PF08165.10|5.3e-19	FerA|PF08165.10|4.1e+03	Pex24p|PF06398.10|0.0047	Pex24p|PF06398.10|2.4	Pex24p|PF06398.10|1.1e+04	PI3K_C2|PF00792.23|3.6	PI3K_C2|PF00792.23|13
[2n]_11150	GENE.[2n]_11150~~[2n]_11150.p1	complete	951	(+)	score=243.80	Beach|PF02138.17|6e+03	Beach|PF02138.17|1.2e-124	DUF4800|PF16057.4|5.4e-115	PH_BEACH|PF14844.5|1.8e-19	WD40|PF00400.31|2.7	WD40|PF00400.31|0.0061	WD40|PF00400.31|5.4	GRAM|PF02893.19|0.017
[2n]_11154	GENE.[2n]_11154~~[2n]_11154.p1	complete	396	(+)	score=99.14	EFG_II|PF14492.5|2.2e-30	GTP_EFTU_D2|PF03144.24|3e-14	GTP_EFTU|PF00009.26|5.2e-13	RF3_C|PF16658.4|1e-07	AvrPtoB_bdg|PF16847.4|2.6e+03	AvrPtoB_bdg|PF16847.4|0.0068
[2n]_11158	GENE.[2n]_11158~~[2n]_11158.p1	complete	857	(-)	score=93.77	RVT_1|PF00078.26|6.3e-18	Phage_int_SAM_1|PF02899.16|0.018
[2n]_11160	GENE.[2n]_11160~~[2n]_11160.p1	complete	532	(+)	score=185.81	Taxilin|PF09728.8|1.2e-104	RGS12_us2|PF16611.4|0.25	RGS12_us2|PF16611.4|9.6e+03	Laminin_II|PF06009.11|4.4e+02	Laminin_II|PF06009.11|0.057	YjcZ|PF13990.5|0.22	YjcZ|PF13990.5|5.1e+02
[2n]_11164	GENE.[2n]_11164~~[2n]_11164.p1	complete	720	(+)	score=150.29	Pkinase_Tyr|PF07714.16|3.7e-92	Pkinase|PF00069.24|1.2e-44	fn3|PF00041.20|5.6e-07	fn3|PF00041.20|2e-09	fn3|PF00041.20|9.3e-08	APH|PF01636.22|30	APH|PF01636.22|0.19	fn3_2|PF16893.4|1.1	fn3_2|PF16893.4|13	Arylsulfotran_N|PF17425.1|0.0098	Haspin_kinase|PF12330.7|6.2e+02	Haspin_kinase|PF12330.7|0.037	DUF4998|PF16389.4|33	DUF4998|PF16389.4|2.5	DUF4702|PF15774.4|0.12
[2n]_11165	GENE.[2n]_11165~~[2n]_11165.p1	complete	713	(+)	score=239.66	Drf_FH3|PF06367.15|1.4e+03	Drf_FH3|PF06367.15|6.4e-53	Drf_FH3|PF06367.15|3.3e+03	Drf_GBD|PF06371.12|6.3e-48	Drf_GBD|PF06371.12|1.2e+04	Drf_FH1|PF06346.11|0.014	GUN4_N|PF16416.4|0.28	GUN4_N|PF16416.4|1e+04	Acylphosphatase|PF00708.17|1.7e+04	Acylphosphatase|PF00708.17|0.43	Acylphosphatase|PF00708.17|8.3e+03	DUF4407|PF14362.5|7e+02	DUF4407|PF14362.5|0.56	Phage_Gp19|PF09355.9|5.4	Phage_Gp19|PF09355.9|4.8e+03	Phage_Gp19|PF09355.9|3.5e+02	Phage_Gp19|PF09355.9|3.6e+02	Prominin|PF05478.10|92	Prominin|PF05478.10|3.4	IncA|PF04156.13|1.3e+03	IncA|PF04156.13|0.12
[2n]_11168	GENE.[2n]_11168~~[2n]_11168.p1	complete	558	(+)	score=226.30	Rho_Binding|PF08912.10|2.7e+03	Rho_Binding|PF08912.10|9.1e+02	Rho_Binding|PF08912.10|1.7e+04	Rho_Binding|PF08912.10|1.7e+04	Rho_Binding|PF08912.10|3.9e+03	Rho_Binding|PF08912.10|3.1e+03	Rho_Binding|PF08912.10|1.3e+03	Rho_Binding|PF08912.10|1.8e+03	Rho_Binding|PF08912.10|1.8e+03	Rho_Binding|PF08912.10|9.2e-18	Rho_Binding|PF08912.10|41	HAUS-augmin3|PF14932.5|1.7e+04	HAUS-augmin3|PF14932.5|1.7e+03	HAUS-augmin3|PF14932.5|79	HAUS-augmin3|PF14932.5|15	HAUS-augmin3|PF14932.5|0.0076
[2n]_1117	GENE.[2n]_1117~~[2n]_1117.p1	complete	1299	(+)	score=362.89	DENN|PF02141.20|3e-32	uDENN|PF03456.17|1.9e-18	DUF2258|PF10015.8|0.51
[2n]_11174	GENE.[2n]_11174~~[2n]_11174.p1	complete	1489	(+)	score=358.44	DUF4757|PF15949.4|1.3e-08	DUF4757|PF15949.4|1.7e+02	DUF4757|PF15949.4|2.1e-37	DUF4757|PF15949.4|1.6e+04	DUF4757|PF15949.4|8.5e+03	DUF4757|PF15949.4|1.7e+04	DUF4757|PF15949.4|3.2e+03	PDZ|PF00595.23|1.5e-09	LIM|PF00412.21|3.9e-09	PDZ_2|PF13180.5|1.4e-06	DZR|PF12773.6|7.3	DZR|PF12773.6|13
[2n]_11176	GENE.[2n]_11176~~[2n]_11176.p1	complete	666	(+)	score=189.00	FPP|PF05911.10|3.1e+03	FPP|PF05911.10|4.1e+02	FPP|PF05911.10|4.9e-05	FPP|PF05911.10|1.1e+03	TMF_DNA_bd|PF12329.7|5.8e+03	TMF_DNA_bd|PF12329.7|3.4e+03	TMF_DNA_bd|PF12329.7|1.7e+04	TMF_DNA_bd|PF12329.7|1.8e+03	TMF_DNA_bd|PF12329.7|0.092	TMF_DNA_bd|PF12329.7|0.00077	TMF_DNA_bd|PF12329.7|1.9e+03	TMF_DNA_bd|PF12329.7|2.6e+02	TMF_DNA_bd|PF12329.7|1e+02	TMF_DNA_bd|PF12329.7|1.1e+04	BRE1|PF08647.10|1.5e+04	BRE1|PF08647.10|1.7e+04	BRE1|PF08647.10|4.8e+03	BRE1|PF08647.10|0.0039	BRE1|PF08647.10|58	BRE1|PF08647.10|4.1e+03	BRE1|PF08647.10|6.1e+02	WD40|PF00400.31|0.42	DUF211|PF02680.13|4.3	DUF211|PF02680.13|47	KNOX2|PF03791.12|16	KNOX2|PF03791.12|1.1e+02	KNOX2|PF03791.12|2.5e+03	KNOX2|PF03791.12|98	KNOX2|PF03791.12|5.1e+02
[2n]_11180	GENE.[2n]_11180~~[2n]_11180.p1	complete	630	(+)	score=188.83	COLFI|PF01410.17|1.4e-82	Collagen|PF01391.17|5.3e-08	Collagen|PF01391.17|2.6e+02	Collagen|PF01391.17|3.2e-08
[2n]_11186	GENE.[2n]_11186~~[2n]_11186.p1	complete	338	(+)	score=22.63	RVT_2|PF07727.13|3.6e-22	RVT_2|PF07727.13|9.3e+02
[2n]_11189	GENE.[2n]_11189~~[2n]_11189.p1	complete	209	(+)	score=19.37	TRAM_LAG1_CLN8|PF03798.15|2.9e-06	Rad21_Rec8|PF04824.15|0.024
[2n]_11190	GENE.[2n]_11190~~[2n]_11190.p1	complete	579	(+)	score=61.43	LRR_8|PF13855.5|0.088	LRR_8|PF13855.5|1.4e-08	LRR_8|PF13855.5|5.8e-06	LRR_8|PF13855.5|1.9e-11	LRR_8|PF13855.5|1.8e-05	LRR_4|PF12799.6|1.9e-05	LRR_4|PF12799.6|1.4e-05	LRR_4|PF12799.6|0.55	LRR_4|PF12799.6|5e-05	LRR_4|PF12799.6|7.5e-06	LRR_4|PF12799.6|11	Roc|PF08477.12|5.8e-11	LRR_1|PF00560.32|2.7e+02	LRR_1|PF00560.32|69	LRR_1|PF00560.32|3.9	LRR_1|PF00560.32|23	LRR_1|PF00560.32|2.6e+03	LRR_1|PF00560.32|34	LRR_1|PF00560.32|20	LRR_1|PF00560.32|18	LRR_1|PF00560.32|50	LRR_9|PF14580.5|0.068	LRR_9|PF14580.5|0.033	LRR_9|PF14580.5|0.11	Ras|PF00071.21|3.5e-06	LRR_6|PF13516.5|6.3e+02	LRR_6|PF13516.5|1.3	LRR_6|PF13516.5|27	LRR_6|PF13516.5|2.6e+03	LRR_6|PF13516.5|3.9e+03	LRR_6|PF13516.5|70	LRR_6|PF13516.5|43	LRR_6|PF13516.5|2.4e+02	Gtr1_RagA|PF04670.11|0.0015	LRR_5|PF13306.5|0.012	Arf|PF00025.20|0.054	MMR_HSR1|PF01926.22|0.17	GTP_EFTU|PF00009.26|0.46	GTP_EFTU|PF00009.26|1.2e+03
[2n]_11191	GENE.[2n]_11191~~[2n]_11191.p2	complete	487	(+)	score=121.35	ARID|PF01388.20|1.2e-15	Tudor-knot|PF11717.7|1.7e-13
[2n]_11195	GENE.[2n]_11195~~[2n]_11195.p1	complete	379	(+)	score=54.66	TPR_1|PF00515.27|1.1e+04	TPR_1|PF00515.27|0.29	TPR_1|PF00515.27|3.8e-06	TPR_1|PF00515.27|25	TPR_1|PF00515.27|0.091	TPR_1|PF00515.27|2.1e+02	TPR_1|PF00515.27|55	TPR_2|PF07719.16|9.3e+03	TPR_2|PF07719.16|3.5	TPR_2|PF07719.16|0.0029	TPR_2|PF07719.16|5	TPR_2|PF07719.16|0.16	TPR_2|PF07719.16|2e+03	TPR_8|PF13181.5|0.93	TPR_8|PF13181.5|16	TPR_8|PF13181.5|3e+03	TPR_8|PF13181.5|0.0044	TPR_8|PF13181.5|2.9e+03	TPR_16|PF13432.5|0.001	TPR_16|PF13432.5|1.2	TPR_16|PF13432.5|35	TPR_16|PF13432.5|1.6e+04	TPR_12|PF13424.5|0.031	TPR_12|PF13424.5|0.051	TPR_12|PF13424.5|1.4	TPR_12|PF13424.5|1.7e+03	TPR_6|PF13174.5|1.8e+02	TPR_6|PF13174.5|77	TPR_6|PF13174.5|1.9e+03	TPR_6|PF13174.5|1.9	TPR_6|PF13174.5|4.8e+03	TPR_14|PF13428.5|26	TPR_14|PF13428.5|1.6e+02	TPR_14|PF13428.5|6	TPR_14|PF13428.5|7.5e+03	TPR_19|PF14559.5|0.62	TPR_19|PF14559.5|1.3e+02
[2n]_11198	GENE.[2n]_11198~~[2n]_11198.p2	complete	528	(+)	score=125.10	RGS-like|PF09128.10|1.6e-45	PDZ|PF00595.23|1e-10	PDZ_2|PF13180.5|7.1e-06	RGS|PF00615.18|2.2e+03	RGS|PF00615.18|1.9e-05
[2n]_112	GENE.[2n]_112~~[2n]_112.p1	complete	841	(-)	score=215.07	Dicty_REP|PF05086.11|2.9
[2n]_1120	GENE.[2n]_1120~~[2n]_1120.p1	complete	1112	(+)	score=297.77	Dynein_heavy|PF03028.14|2.5e+03	Dynein_heavy|PF03028.14|4.1e-174	MT|PF12777.6|2.1e-126	AAA_9|PF12781.6|7.4e-85	AAA_9|PF12781.6|9.2e+02	SPATA24|PF15175.5|0.11	SPATA24|PF15175.5|2.6e+02	IncA|PF04156.13|0.029	IncA|PF04156.13|4.3e+03	IncA|PF04156.13|7.8e+03	DUF2096|PF09869.8|0.39	DUF2096|PF09869.8|3.5e+03	DASH_Dam1|PF08653.9|1.8	DASH_Dam1|PF08653.9|1.3e+03	DASH_Dam1|PF08653.9|2e+03	Spc7|PF08317.10|0.0089	Spc7|PF08317.10|1.1e+03	FapA|PF03961.12|0.81	FapA|PF03961.12|33	CLZ|PF16526.4|1.8	CC2-LZ|PF16516.4|1.5	Snapin_Pallidin|PF14712.5|0.55	Snapin_Pallidin|PF14712.5|2.7e+03	FlaC_arch|PF05377.10|1.9	FlaC_arch|PF05377.10|3.9e+03	GreA_GreB_N|PF03449.14|0.21	GreA_GreB_N|PF03449.14|7.2e+03	FliD_N|PF02465.17|1.1	FliD_N|PF02465.17|2.7e+03	XhlA|PF10779.8|4	XhlA|PF10779.8|3.5e+03	GrpE|PF01025.18|0.51	GrpE|PF01025.18|4.9e+02	YgaB|PF14182.5|0.27	YgaB|PF14182.5|6.5e+03	TMF_TATA_bd|PF12325.7|1.2	TMF_TATA_bd|PF12325.7|6.4e+03
[2n]_11207	GENE.[2n]_11207~~[2n]_11207.p1	complete	269	(+)	score=46.35	Trypsin|PF00089.25|8.2e-68	DUF1986|PF09342.10|0.00077
[2n]_11213	GENE.[2n]_11213~~[2n]_11213.p1	complete	936	(+)	score=171.36	Pkinase_Tyr|PF07714.16|2.5e-90	Pkinase|PF00069.24|4e-38	Kringle|PF00051.17|5.1e-23	I-set|PF07679.15|2.2e-18	Ig_3|PF13927.5|7.4e-15	Fz|PF01392.21|1.9e-10	Ig_2|PF13895.5|1.7e-09	Ig_2|PF13895.5|4.7e+03	ig|PF00047.24|6.2e-07	V-set|PF07686.16|0.00057	Haspin_kinase|PF12330.7|0.1
[2n]_11217	GENE.[2n]_11217~~[2n]_11217.p2	complete	392	(+)	score=66.28	NHS|PF15273.5|0.053	NHS|PF15273.5|0.024	NHS|PF15273.5|0.007
[2n]_11218	GENE.[2n]_11218~~[2n]_11218.p2	complete	374	(+)	score=110.27	PDZ|PF00595.23|1.4e+03	PDZ|PF00595.23|0.011	PDZ_2|PF13180.5|3.3e+03	PDZ_2|PF13180.5|0.022	MerR-DNA-bind|PF09278.10|0.093	DUF4160|PF13711.5|0.15
[2n]_11221	GENE.[2n]_11221~~[2n]_11221.p1	complete	429	(+)	score=43.13	zf-C2H2|PF00096.25|0.019	zf-C2H2|PF00096.25|2.3e-05	zf-C2H2|PF00096.25|0.00014	zf-C2H2|PF00096.25|0.00011	zf-C2H2|PF00096.25|0.021	zf-C2H2|PF00096.25|2	zf-C2H2|PF00096.25|0.0062	zf-C2H2|PF00096.25|0.0006	zf-C2H2|PF00096.25|0.03	zf-C2H2|PF00096.25|0.0014	zf-C2H2_4|PF13894.5|0.18	zf-C2H2_4|PF13894.5|0.0012	zf-C2H2_4|PF13894.5|0.0061	zf-C2H2_4|PF13894.5|0.0057	zf-C2H2_4|PF13894.5|22	zf-C2H2_4|PF13894.5|3.7	zf-C2H2_4|PF13894.5|0.031	zf-C2H2_4|PF13894.5|0.075	zf-C2H2_4|PF13894.5|0.28	zf-C2H2_4|PF13894.5|0.0034	zf-H2C2_2|PF13465.5|6.9e+02	zf-H2C2_2|PF13465.5|6.9	zf-H2C2_2|PF13465.5|0.0049	zf-H2C2_2|PF13465.5|0.0063	zf-H2C2_2|PF13465.5|0.074	zf-H2C2_2|PF13465.5|1.1e+02	zf-H2C2_2|PF13465.5|0.00033	zf-H2C2_2|PF13465.5|0.0025	zf-H2C2_2|PF13465.5|0.0036	zf-H2C2_2|PF13465.5|3.4e+02	zf-H2C2_2|PF13465.5|1.7e+02	zf-C2H2_8|PF15909.4|7.2e-05	zf-C2H2_8|PF15909.4|0.00058	zf-C2H2_8|PF15909.4|0.24	zf-C2H2_8|PF15909.4|0.00081	zf-C2H2_8|PF15909.4|32	zf-C2H2_aberr|PF17017.4|1.4	zf-C2H2_aberr|PF17017.4|2.1	zf-C2H2_aberr|PF17017.4|53	zf-C2H2_aberr|PF17017.4|12	zf-C2H2_aberr|PF17017.4|21	zf-C2H2_aberr|PF17017.4|20	zf-C2H2_aberr|PF17017.4|29	zf-C2H2_aberr|PF17017.4|2.1
[2n]_11225	GENE.[2n]_11225~~[2n]_11225.p1	complete	154	(+)	score=6.54	Frataxin_Cyay|PF01491.15|1.4e-06
[2n]_1123	GENE.[2n]_1123~~[2n]_1123.p1	complete	1163	(+)	score=288.43	Tom37_C|PF11801.7|0.4	Tom37_C|PF11801.7|3.6e+02
[2n]_11230	GENE.[2n]_11230~~[2n]_11230.p1	complete	1376	(+)	score=445.29	FYVE|PF01363.20|2.2e-09	RUN|PF02759.18|1.3e-06	RUN|PF02759.18|2.8e+03	RUN|PF02759.18|2.8e+03	TPR_MLP1_2|PF07926.11|5.3e+02	TPR_MLP1_2|PF07926.11|2.4e+02	TPR_MLP1_2|PF07926.11|4.3e+03	TPR_MLP1_2|PF07926.11|1.7e+04	TPR_MLP1_2|PF07926.11|1.2e+03	TPR_MLP1_2|PF07926.11|0.00037	TPR_MLP1_2|PF07926.11|19	TPR_MLP1_2|PF07926.11|7.1e+02	KASH_CCD|PF14662.5|47	KASH_CCD|PF14662.5|1.7e+04	KASH_CCD|PF14662.5|5.1e+02	KASH_CCD|PF14662.5|1.7e+04	KASH_CCD|PF14662.5|1.7e+04	KASH_CCD|PF14662.5|1.7e+04	KASH_CCD|PF14662.5|0.0042	KASH_CCD|PF14662.5|2.5e+03	GOLD_2|PF13897.5|8e+03	GOLD_2|PF13897.5|4.6e+03	GOLD_2|PF13897.5|4.2e+03	GOLD_2|PF13897.5|4.2e+03	GOLD_2|PF13897.5|0.0044
[2n]_11231	GENE.[2n]_11231~~[2n]_11231.p1	complete	809	(+)	score=199.77	Fib_alpha|PF08702.9|6.9e+03	Fib_alpha|PF08702.9|0.0056	Fib_alpha|PF08702.9|2.6e+02	Fib_alpha|PF08702.9|88	Fib_alpha|PF08702.9|9.7	Fib_alpha|PF08702.9|2.8e+02	Fib_alpha|PF08702.9|6.1e+03	Fib_alpha|PF08702.9|4.8e+03	Reo_sigmaC|PF04582.11|15	Reo_sigmaC|PF04582.11|7.1	Reo_sigmaC|PF04582.11|1.2	Reo_sigmaC|PF04582.11|2.7	Reo_sigmaC|PF04582.11|1.8e+02
[2n]_11234	GENE.[2n]_11234~~[2n]_11234.p1	complete	344	(+)	score=36.92	rve|PF00665.25|4.4e-19	rve|PF00665.25|1.3e+04	rve_3|PF13683.5|0.0004	rve_3|PF13683.5|2e+02	Secretin_N|PF03958.16|0.23
[2n]_1124	GENE.[2n]_1124~~[2n]_1124.p1	complete	1035	(+)	score=208.24	ABC_membrane|PF00664.22|5.4e+03	ABC_membrane|PF00664.22|3.4e-33	ABC_membrane|PF00664.22|8.5e+02	ABC_tran|PF00005.26|5.2e+03	ABC_tran|PF00005.26|1.5e-21	ABC_tran|PF00005.26|1.1e+03	AAA_21|PF13304.5|1.6	AAA_21|PF13304.5|0.56	SMC_N|PF02463.18|1.7e+03	SMC_N|PF02463.18|0.19	RsgA_GTPase|PF03193.15|0.023	AAA_29|PF13555.5|0.11	AAA_23|PF13476.5|0.72	AAA_23|PF13476.5|3.2e+02	AAA_25|PF13481.5|0.18	AAA_16|PF13191.5|0.51	AAA_16|PF13191.5|6.7e+03	PBP1_TM|PF14812.5|9.9e+02	PBP1_TM|PF14812.5|0.21
[2n]_11242	GENE.[2n]_11242~~[2n]_11242.p1	complete	1144	(+)	score=374.98	WSD|PF15613.5|7.4e+03	WSD|PF15613.5|2.1e+03	WSD|PF15613.5|1.2e-06	WSD|PF15613.5|1.3e-05	WSD|PF15613.5|5e+03	WSD|PF15613.5|1.4e+04	PHD|PF00628.28|3.8e-11	DDT|PF02791.16|3e-07	DUF1266|PF06889.10|1.5e+02	DUF1266|PF06889.10|2.7
[2n]_11244	GENE.[2n]_11244~~[2n]_11244.p1	complete	861	(+)	score=205.78	HEAT|PF02985.21|1.8e+03	HEAT|PF02985.21|0.002	HEAT|PF02985.21|0.15	HEAT|PF02985.21|11	HEAT|PF02985.21|4.3	HEAT|PF02985.21|1.3e+03	HEAT|PF02985.21|0.053	HEAT_EZ|PF13513.5|1.3	HEAT_EZ|PF13513.5|4.5e+03	HEAT_EZ|PF13513.5|6.1e+02	HEAT_EZ|PF13513.5|6.9e+03	HEAT_EZ|PF13513.5|0.034	HEAT_EZ|PF13513.5|1.2e+02	HEAT_EZ|PF13513.5|4.3e+03	HEAT_EZ|PF13513.5|0.34	HEAT_2|PF13646.5|1.1	HEAT_2|PF13646.5|8.1e+03	HEAT_2|PF13646.5|1.7	HEAT_2|PF13646.5|12	HEAT_2|PF13646.5|0.023	Cnd1|PF12717.6|0.72	Cnd1|PF12717.6|3.4	Cnd1|PF12717.6|1.2	Cnd1|PF12717.6|0.052	Cnd1|PF12717.6|86	Adaptin_N|PF01602.19|0.0053	Adaptin_N|PF01602.19|4.5	Adaptin_N|PF01602.19|84	Adaptin_N|PF01602.19|8.6e+02	Vac14_Fab1_bd|PF12755.6|3.6e+03	Vac14_Fab1_bd|PF12755.6|3e+02	Vac14_Fab1_bd|PF12755.6|7.7	Vac14_Fab1_bd|PF12755.6|7.8e+02	Vac14_Fab1_bd|PF12755.6|7.6e+02	ParcG|PF10274.8|8.3	ParcG|PF10274.8|1.6	Vitellogenin_N|PF01347.21|0.0091	Tcp11|PF05794.12|3.5e+03	Tcp11|PF05794.12|0.014	Cohesin_HEAT|PF12765.6|8.3	Cohesin_HEAT|PF12765.6|1.7e+04	Cohesin_HEAT|PF12765.6|3.1e+03	Cohesin_HEAT|PF12765.6|7.5e+02	Cohesin_HEAT|PF12765.6|4.1e+03
[2n]_11247	GENE.[2n]_11247~~[2n]_11247.p1	complete	1341	(+)	score=394.05	RA|PF00788.22|2e-13	PH|PF00169.28|6e-10	RBD|PF02196.14|0.016	PH_11|PF15413.5|0.012	PH_11|PF15413.5|4.6e+03	PI3K_rbd|PF00794.17|0.27	Transp_Tc5_C|PF04236.14|2.6	Transp_Tc5_C|PF04236.14|3.4e+02	DUF4637|PF15470.5|1.6	DUF4637|PF15470.5|9.4e+02
[2n]_11249	GENE.[2n]_11249~~[2n]_11249.p1	complete	507	(+)	score=105.60	SH2|PF00017.23|2e-16	Troponin|PF00992.19|1.7e+04	Troponin|PF00992.19|0.15
[2n]_1125	GENE.[2n]_1125~~[2n]_1125.p1	complete	774	(+)	score=124.65	EGF|PF00008.26|1.7e-05	EGF|PF00008.26|1.1e-05	EGF|PF00008.26|6.4e-05	EGF|PF00008.26|7.7e-09	EGF|PF00008.26|0.00065	EGF|PF00008.26|1.3e-05	EGF|PF00008.26|2.2e-07	EGF|PF00008.26|4.9e-07	EGF|PF00008.26|2.3e-06	EGF|PF00008.26|3.5e-08	EGF|PF00008.26|0.0042	EGF|PF00008.26|7.6e-06	EGF|PF00008.26|4.6e-08	EGF|PF00008.26|3e-07	EGF|PF00008.26|1.1e-05	EGF|PF00008.26|5.3e-09	EGF|PF00008.26|1.7e-08	EGF|PF00008.26|3.2e-06	EGF|PF00008.26|0.00066	EGF|PF00008.26|6.6e+02	hEGF|PF12661.6|0.0095	hEGF|PF12661.6|0.00072	hEGF|PF12661.6|0.00034	hEGF|PF12661.6|1e-06	hEGF|PF12661.6|0.00087	hEGF|PF12661.6|0.00021	hEGF|PF12661.6|0.023	hEGF|PF12661.6|0.054	hEGF|PF12661.6|0.00016	hEGF|PF12661.6|1.2e-06	hEGF|PF12661.6|0.029	hEGF|PF12661.6|6.4e-07	hEGF|PF12661.6|0.00069	hEGF|PF12661.6|0.0018	hEGF|PF12661.6|0.013	hEGF|PF12661.6|1.5e-05	hEGF|PF12661.6|2.7e-06	hEGF|PF12661.6|0.0011	hEGF|PF12661.6|46	hEGF|PF12661.6|1.7e+04	EGF_CA|PF07645.14|0.021	EGF_CA|PF07645.14|0.91	EGF_CA|PF07645.14|0.1	EGF_CA|PF07645.14|0.023
[2n]_11252	GENE.[2n]_11252~~[2n]_11252.p1	complete	1043	(+)	score=253.18	WAPL|PF07814.12|3.8e-116
[2n]_11253	GENE.[2n]_11253~~[2n]_11253.p1	complete	1046	(+)	score=241.14	Cation_ATPase_C|PF00689.20|0.085
[2n]_11254	GENE.[2n]_11254~~[2n]_11254.p1	complete	947	(+)	score=204.53	PPR_2|PF13041.5|0.018	PPR_2|PF13041.5|8.6e-07	PPR_3|PF13812.5|2.6e-06	PPR_long|PF17177.3|0.002	PPR|PF01535.19|1e+03	PPR|PF01535.19|0.011	CAS_CSE1|PF03378.14|0.36
[2n]_11255	GENE.[2n]_11255~~[2n]_11255.p1	complete	766	(+)	score=179.69	fn3|PF00041.20|8.7e-14	fn3|PF00041.20|6e-14	fn3|PF00041.20|1.9e-13	fn3|PF00041.20|1.3e-15	fn3|PF00041.20|1.1e-11	fn3|PF00041.20|8.8e-06	I-set|PF07679.15|4.4e+03	I-set|PF07679.15|3.5e+03	I-set|PF07679.15|5.2e+03	I-set|PF07679.15|5.7e-08	I-set|PF07679.15|3e-15	Ig_3|PF13927.5|0.093	Ig_3|PF13927.5|1.3e+04	Ig_3|PF13927.5|8.2e-07	Pur_ac_phosph_N|PF16656.4|0.63	Pur_ac_phosph_N|PF16656.4|5.5e+02	Pur_ac_phosph_N|PF16656.4|0.21	Pur_ac_phosph_N|PF16656.4|1.8e+03	Pur_ac_phosph_N|PF16656.4|48	Pur_ac_phosph_N|PF16656.4|6.4e+03	Pur_ac_phosph_N|PF16656.4|5.3e+03	ig|PF00047.24|2.4e+03	ig|PF00047.24|1.2e+03	ig|PF00047.24|0.0046	Ig_2|PF13895.5|5.4e+02	Ig_2|PF13895.5|14	Ig_2|PF13895.5|1.2	fn3_2|PF16893.4|4.3e+02	fn3_2|PF16893.4|0.8	fn3_2|PF16893.4|1.2e+03	fn3_2|PF16893.4|3e+02	PhoD_N|PF16655.4|50	PhoD_N|PF16655.4|1.6e+02	PhoD_N|PF16655.4|9.6e+03	PhoD_N|PF16655.4|14	V-set|PF07686.16|17	V-set|PF07686.16|3.7
[2n]_11256	GENE.[2n]_11256~~[2n]_11256.p1	complete	338	(+)	score=86.28	Guanylate_kin|PF00625.20|6.6e-49	Phage_DNA_bind|PF02303.16|4.9e+03	Phage_DNA_bind|PF02303.16|0.26
[2n]_11257	GENE.[2n]_11257~~[2n]_11257.p1	complete	650	(+)	score=196.08	DUF3585|PF12130.7|2.5e+03	DUF3585|PF12130.7|1.1e+04	DUF3585|PF12130.7|1.5e-42	FlgT_N|PF16548.4|0.29	DUF4287|PF14117.5|0.27
[2n]_11258	GENE.[2n]_11258~~[2n]_11258.p1	complete	843	(+)	score=211.22	Fib_alpha|PF08702.9|7.4e+03	Fib_alpha|PF08702.9|0.0044	Fib_alpha|PF08702.9|1.8e+02	Fib_alpha|PF08702.9|1.2e+02	Fib_alpha|PF08702.9|14	Fib_alpha|PF08702.9|4.4e+02	Fib_alpha|PF08702.9|2.7e+03	Reo_sigmaC|PF04582.11|17	Reo_sigmaC|PF04582.11|3.6	Reo_sigmaC|PF04582.11|2.8	Reo_sigmaC|PF04582.11|3.5e+02	Reo_sigmaC|PF04582.11|2.6e+02
[2n]_1126	GENE.[2n]_1126~~[2n]_1126.p1	complete	1314	(+)	score=298.83	RhoGEF|PF00621.19|7.7e-42	BBS2_Mid|PF14783.5|0.0021	Sec20|PF03908.12|1.6	Sec20|PF03908.12|8.8e+02
[2n]_11260	GENE.[2n]_11260~~[2n]_11260.p1	complete	374	(+)	score=103.19	COX_ARM|PF06481.13|13	COX_ARM|PF06481.13|17	COX_ARM|PF06481.13|2e+03	COX_ARM|PF06481.13|3.4e+02	COX_ARM|PF06481.13|3.1e+02	COX_ARM|PF06481.13|0.43	COX_ARM|PF06481.13|1.5e+03	B2-adapt-app_C|PF09066.9|2.2e+03	B2-adapt-app_C|PF09066.9|5.2e+03	B2-adapt-app_C|PF09066.9|0.47
[2n]_11264	GENE.[2n]_11264~~[2n]_11264.p1	complete	136	(+)	score=8.89	Metallophos|PF00149.27|0.056
[2n]_11266	GENE.[2n]_11266~~[2n]_11266.p1	complete	721	(+)	score=162.88	PWWP|PF00855.16|4.6e+03	PWWP|PF00855.16|1.4e-19	Glyco_hydro_9|PF00759.18|0.12
[2n]_11267	GENE.[2n]_11267~~[2n]_11267.p1	complete	1361	(+)	score=386.63	FH2|PF02181.22|2e+03	FH2|PF02181.22|1.1e+04	FH2|PF02181.22|7.6e-78	Drf_FH1|PF06346.11|3.7e-07
[2n]_11270	GENE.[2n]_11270~~[2n]_11270.p1	complete	327	(+)	score=113.06	Vinculin|PF01044.18|1.1e-151	Mob_Pre|PF01076.18|4.3e+03	Mob_Pre|PF01076.18|0.032	PFL-like|PF02901.14|0.026	DUF4342|PF14242.5|2.5e+03	DUF4342|PF14242.5|0.28	DUF2935|PF11155.7|1.6	PMC2NT|PF08066.11|9	PMC2NT|PF08066.11|3.8e+02	PMC2NT|PF08066.11|1.7e+03	HpaP|PF09483.9|0.87	HpaP|PF09483.9|1.9e+03	DUF883|PF05957.12|4.7e+02	DUF883|PF05957.12|4.8e+03	DUF883|PF05957.12|3.5e+02	DUF883|PF05957.12|3	YtxH|PF12732.6|4.7e+02	YtxH|PF12732.6|1.8e+02	Syntaxin_2|PF14523.5|4.1e+03	Syntaxin_2|PF14523.5|6.2e+02	Syntaxin_2|PF14523.5|3.8	VBS|PF08913.9|4.1	VBS|PF08913.9|2.5e+03	VBS|PF08913.9|2.9e+02	VBS|PF08913.9|5.9e+02
[2n]_11271	GENE.[2n]_11271~~[2n]_11271.p1	complete	554	(+)	score=117.57	CEP170_C|PF15308.5|7.2e-187	CENP-Q|PF13094.5|0.16
[2n]_1128	GENE.[2n]_1128~~[2n]_1128.p3	complete	262	(+)	score=62.41	Ank|PF00023.29|0.029	Ank_5|PF13857.5|0.11	Gram_pos_anchor|PF00746.20|1.3
[2n]_11281	GENE.[2n]_11281~~[2n]_11281.p1	complete	620	(+)	score=153.04	Transket_pyr|PF02779.23|6.3e-68	E1_dh|PF00676.19|2.6e-67	OxoGdeHyase_C|PF16870.4|7.3e-53	DUF4343|PF14243.5|0.28
[2n]_11282	GENE.[2n]_11282~~[2n]_11282.p1	complete	772	(+)	score=168.83	CH|PF00307.30|1.8e-21	CAMSAP_CH|PF11971.7|2e-13	FAD_binding_3|PF01494.18|2.6e-06	FAD_binding_3|PF01494.18|2.3e+03	Pyr_redox_2|PF07992.13|1e-05	Pyr_redox_3|PF13738.5|2.5e-05	Pyr_redox_3|PF13738.5|7.7e+02	HI0933_like|PF03486.13|0.00023	FAD_binding_2|PF00890.23|0.00035	NAD_binding_7|PF13241.5|0.00063	Pyr_redox|PF00070.26|0.0013	DAO|PF01266.23|0.0015	NAD_binding_8|PF13450.5|0.0046	Lycopene_cycl|PF05834.11|0.031	GIDA|PF01134.21|0.05	FAD_oxidored|PF12831.6|0.053	AlaDh_PNT_C|PF01262.20|0.082	Thi4|PF01946.16|0.13
[2n]_11286	GENE.[2n]_11286~~[2n]_11286.p2	complete	426	(+)	score=108.54	HCO3_cotransp|PF00955.20|1.5e-76	Band_3_cyto|PF07565.12|1.1e-63
[2n]_11288	GENE.[2n]_11288~~[2n]_11288.p3	complete	156	(+)	score=36.22	PDZ|PF00595.23|5.1e-12	PDZ_2|PF13180.5|4.1e-05
[2n]_11295	GENE.[2n]_11295~~[2n]_11295.p1	complete	884	(+)	score=239.44	Ima1_N|PF09779.8|0.19	Ima1_N|PF09779.8|9.1e+03	Ima1_N|PF09779.8|4.5e+03
[2n]_11298	GENE.[2n]_11298~~[2n]_11298.p1	complete	1152	(+)	score=227.08	Glyco_hydro_38|PF01074.21|6.4e-104	Glyco_hydro_38C|PF07748.12|1.6e+02	Glyco_hydro_38C|PF07748.12|5.2e-85	Alpha-mann_mid|PF09261.10|8.3e-25	Polysacc_deac_1|PF01522.20|0.039
[2n]_113	GENE.[2n]_113~~[2n]_113.p1	complete	374	(+)	score=103.19	COX_ARM|PF06481.13|13	COX_ARM|PF06481.13|17	COX_ARM|PF06481.13|2e+03	COX_ARM|PF06481.13|3.4e+02	COX_ARM|PF06481.13|3.1e+02	COX_ARM|PF06481.13|0.43	COX_ARM|PF06481.13|1.5e+03	B2-adapt-app_C|PF09066.9|2.2e+03	B2-adapt-app_C|PF09066.9|5.2e+03	B2-adapt-app_C|PF09066.9|0.47
[2n]_1130	GENE.[2n]_1130~~[2n]_1130.p1	complete	896	(+)	score=238.52	VIR_N|PF15912.4|3.7e-102	VIR_N|PF15912.4|6.7e+03
[2n]_11300	GENE.[2n]_11300~~[2n]_11300.p1	complete	946	(+)	score=211.57	AMP-binding|PF00501.27|1.8e-28	AMP-binding|PF00501.27|6.2e-45
[2n]_11304	GENE.[2n]_11304~~[2n]_11304.p1	complete	245	(+)	score=85.08	Myosin_tail_1|PF01576.18|5.6e-17	Tektin|PF03148.13|0.00094	Tektin|PF03148.13|4.3e+02	DUF1664|PF07889.11|0.009	DUF1664|PF07889.11|4.5	FPP|PF05911.10|70	FPP|PF05911.10|0.002	Filament|PF00038.20|44	Filament|PF00038.20|0.0053	Filament|PF00038.20|1.2	DUF812|PF05667.10|0.005	Reo_sigmaC|PF04582.11|6.4	Reo_sigmaC|PF04582.11|0.01	Cep57_MT_bd|PF06657.12|4.8e+02	Cep57_MT_bd|PF06657.12|1.7	Cep57_MT_bd|PF06657.12|0.012	Taxilin|PF09728.8|0.016	T2SSF|PF00482.22|0.012	T2SSF|PF00482.22|2.9e+02	KASH_CCD|PF14662.5|0.37	CENP-F_leu_zip|PF10473.8|0.039	DUF3584|PF12128.7|0.043	GAS|PF13851.5|0.067	HemX|PF04375.13|0.091	HemX|PF04375.13|2.7	SPATA24|PF15175.5|68	SPATA24|PF15175.5|0.025	DUF4407|PF14362.5|0.074	HBM|PF16591.4|33	HBM|PF16591.4|0.045	DUF5082|PF16888.4|3.3	DUF5082|PF16888.4|0.73	DUF5082|PF16888.4|3.7	ATG16|PF08614.10|0.44	DUF3450|PF11932.7|0.69	DUF3450|PF11932.7|1.1	BRE1|PF08647.10|5.8	BRE1|PF08647.10|0.049	DUF2935|PF11155.7|1	Laminin_II|PF06009.11|0.096	Laminin_II|PF06009.11|1.3e+02	Spc7|PF08317.10|7.1	Spc7|PF08317.10|0.038	APG6|PF04111.11|0.95
[2n]_11313	GENE.[2n]_11313~~[2n]_11313.p1	complete	817	(+)	score=78.32	RVT_1|PF00078.26|3.2e-29	RVT_1|PF00078.26|4.6e+03
[2n]_11315	GENE.[2n]_11315~~[2n]_11315.p1	complete	222	(-)	score=10.30	RVT_1|PF00078.26|8.4e-14	Cas_csx3|PF09620.9|0.23
[2n]_11316	GENE.[2n]_11316~~[2n]_11316.p1	complete	1074	(+)	score=239.66	DUF4704|PF15787.4|2.3e-10	Laminin_G_3|PF13385.5|3.7e+03	Laminin_G_3|PF13385.5|0.0047	Laminin_G_3|PF13385.5|3.1e+02
[2n]_11320	GENE.[2n]_11320~~[2n]_11320.p1	complete	556	(+)	score=125.78	PHD|PF00628.28|2.3e-10	SET|PF00856.27|2.6e-09	PHD_2|PF13831.5|0.0003	zf-CW|PF07496.14|1.1
[2n]_11321	GENE.[2n]_11321~~[2n]_11321.p1	complete	1347	(+)	score=289.87	RhoGEF|PF00621.19|8.9e-42	RhoGEF|PF00621.19|6.9e+03	PH|PF00169.28|1.1e+04	PH|PF00169.28|1e-05	PH|PF00169.28|1.5e+04	PH_10|PF15411.5|0.0055	PH_13|PF16652.4|0.18	PH_13|PF16652.4|7.6e+02	IQ_SEC7_PH|PF16453.4|0.19	BORCS7|PF16088.4|81	BORCS7|PF16088.4|3.8e+02	BORCS7|PF16088.4|5.8
[2n]_11322	GENE.[2n]_11322~~[2n]_11322.p1	complete	410	(+)	score=107.01	Requiem_N|PF14051.5|9.3e-36	PHD|PF00628.28|3.8e+03	PHD|PF00628.28|5.3e+02	PHD|PF00628.28|6.2e-08	PHD|PF00628.28|2.4e-11	PHD_4|PF16866.4|2.7e+03	PHD_4|PF16866.4|0.01	PHD_4|PF16866.4|4.3e+03	Lar_restr_allev|PF14354.5|5.2e+03	Lar_restr_allev|PF14354.5|2.5e+02	Lar_restr_allev|PF14354.5|0.021	Lar_restr_allev|PF14354.5|3.8e+03	zf-C2H2_4|PF13894.5|1.7e+04	zf-C2H2_4|PF13894.5|0.044	zf-C2H2_4|PF13894.5|5e+03	zf-C2H2_4|PF13894.5|3.3e+03	zf-C2H2_4|PF13894.5|1.7e+04	zf-C2H2_4|PF13894.5|3e+03	zf-C2H2_4|PF13894.5|1.5e+04	zf-PHD-like|PF15446.5|3.6e+03	zf-PHD-like|PF15446.5|10	zf-PHD-like|PF15446.5|0.16	PBP1_TM|PF14812.5|0.37	PBP1_TM|PF14812.5|3.2e+03	Zf_RING|PF16744.4|76	Zf_RING|PF16744.4|5.4e+02	Zf_RING|PF16744.4|3.2e+03
[2n]_11326	GENE.[2n]_11326~~[2n]_11326.p1	complete	477	(+)	score=165.68	KH_1|PF00013.28|3e-06	zf-CCHC|PF00098.22|0.0003	zf-CCHC_3|PF13917.5|0.035
[2n]_11328	GENE.[2n]_11328~~[2n]_11328.p1	complete	266	(+)	score=51.99	Ion_trans|PF00520.30|1.5e-14	Ion_trans|PF00520.30|4.5e+03	NiFe_hyd_3_EhaA|PF17367.1|0.33	NiFe_hyd_3_EhaA|PF17367.1|1.6e+03
[2n]_11329	GENE.[2n]_11329~~[2n]_11329.p1	complete	566	(+)	score=176.62	BAH|PF01426.17|3.1e-21	HMG_box|PF00505.18|1.3e-13	HMG_box_2|PF09011.9|2.7e-09	CHDNT|PF08073.11|0.11
[2n]_11330	GENE.[2n]_11330~~[2n]_11330.p1	complete	804	(+)	score=244.06	Myosin_head|PF00063.20|2.7e-282	Myosin_N|PF02736.18|1.2e-12	Myosin_N|PF02736.18|5.2e+03	AAA_22|PF13401.5|0.071	DUF5088|PF17008.4|1.4	DUF5088|PF17008.4|1.3e+02	AAA_16|PF13191.5|0.17	Sigma54_activat|PF00158.25|0.17	AAA_29|PF13555.5|5.3e+03	AAA_29|PF13555.5|0.6
[2n]_11331	GENE.[2n]_11331~~[2n]_11331.p1	complete	1259	(+)	score=294.40	DUF3094|PF11293.7|0.087
[2n]_11335	GENE.[2n]_11335~~[2n]_11335.p1	complete	588	(+)	score=150.06	Plexin_cytopl|PF08337.11|1.6e-236	ubiquitin|PF00240.22|16	ubiquitin|PF00240.22|14	ubiquitin|PF00240.22|7.9e+02	Prion|PF00377.17|0.36	Prion|PF00377.17|3.2e+03	SapB_2|PF03489.16|3.1e+03	SapB_2|PF03489.16|1.3e+03	SapB_2|PF03489.16|1.2
[2n]_11336	GENE.[2n]_11336~~[2n]_11336.p1	complete	643	(+)	score=148.02	Ion_trans|PF00520.30|3.9e-17	DUF3584|PF12128.7|0.072	Sld5|PF05916.10|14	Sld5|PF05916.10|73	PKD_channel|PF08016.11|5.7e+02	PKD_channel|PF08016.11|1.3	PKD_channel|PF08016.11|1.1e+02
[2n]_11337	GENE.[2n]_11337~~[2n]_11337.p1	complete	539	(+)	score=107.45	PX|PF00787.23|2.6e-19	LRR_4|PF12799.6|4.2e+03	LRR_4|PF12799.6|8.8	LRR_4|PF12799.6|1.1e-06	LRR_4|PF12799.6|2.3e-05	LRR_4|PF12799.6|1.6e+02	LRR_8|PF13855.5|0.00017	LRR_8|PF13855.5|0.0001	LRR_8|PF13855.5|0.11	LRR_9|PF14580.5|11	LRR_9|PF14580.5|4.3e-05	LRR_9|PF14580.5|0.00053	LRR_1|PF00560.32|44	LRR_1|PF00560.32|86	LRR_1|PF00560.32|18	LRR_1|PF00560.32|2.1e+02	LRR_1|PF00560.32|1.4e+02	LRR_1|PF00560.32|3.1e+03	LRR_6|PF13516.5|6.7e+03	LRR_6|PF13516.5|26	LRR_6|PF13516.5|64	LRR_6|PF13516.5|2.9	LRR_6|PF13516.5|45	LRR_6|PF13516.5|13	LRR_6|PF13516.5|5.8e+03
[2n]_11338	GENE.[2n]_11338~~[2n]_11338.p1	complete	827	(+)	score=147.55	Ig_3|PF13927.5|2.3e+03	Ig_3|PF13927.5|5.7e-09	Ig_3|PF13927.5|1.9e-09	Ig_3|PF13927.5|4e-05	Ig_3|PF13927.5|0.00014	Ig_3|PF13927.5|7.8e-14	I-set|PF07679.15|9.6e-06	I-set|PF07679.15|1.3e-11	I-set|PF07679.15|0.14	I-set|PF07679.15|0.011	I-set|PF07679.15|5.9e-16	Ig_2|PF13895.5|16	Ig_2|PF13895.5|5.5e-06	Ig_2|PF13895.5|3.3e-05	Ig_2|PF13895.5|3.9	Ig_2|PF13895.5|0.00059	Ig_2|PF13895.5|9.7e-13	ig|PF00047.24|4.4e+02	ig|PF00047.24|1.6e-07	ig|PF00047.24|0.057	ig|PF00047.24|0.66	ig|PF00047.24|6.4e+02	ig|PF00047.24|0.033	ig|PF00047.24|2.6e-10	Pkinase_Tyr|PF07714.16|2.3e-22	V-set|PF07686.16|0.0011	V-set|PF07686.16|0.0044	V-set|PF07686.16|75	V-set|PF07686.16|5.1e-05	V-set|PF07686.16|73	V-set|PF07686.16|0.058	Pkinase|PF00069.24|7.5e-08	Izumo-Ig|PF16706.4|4.9	Izumo-Ig|PF16706.4|1.5e+02	Izumo-Ig|PF16706.4|4.3e+02	Izumo-Ig|PF16706.4|16	Izumo-Ig|PF16706.4|5.3	Receptor_2B4|PF11465.7|4e+03	Receptor_2B4|PF11465.7|0.084	Receptor_2B4|PF11465.7|1.5e+02	Receptor_2B4|PF11465.7|11	C2-set_2|PF08205.11|0.28	C2-set_2|PF08205.11|14	C2-set_2|PF08205.11|5e+03
[2n]_11340	GENE.[2n]_11340~~[2n]_11340.p1	complete	1120	(+)	score=266.86	SET|PF00856.27|1.4e+02	SET|PF00856.27|4.5e+03	SET|PF00856.27|2.8e-18	PWWP|PF00855.16|6.2e+03	PWWP|PF00855.16|2e-17	PWWP|PF00855.16|9.4e+03	PHD|PF00628.28|3.4e-05	PHD|PF00628.28|14	PHD|PF00628.28|40	PHD|PF00628.28|1e-05	PHD|PF00628.28|0.0078	zf-HC5HC2H|PF13771.5|5.2	zf-HC5HC2H|PF13771.5|6	zf-HC5HC2H|PF13771.5|1.2e+04	zf-HC5HC2H|PF13771.5|8.1e+02	zf-HC5HC2H|PF13771.5|1.9
[2n]_11341	GENE.[2n]_11341~~[2n]_11341.p1	complete	634	(+)	score=119.70	DNA_methylase|PF00145.16|4.3e-15	DNA_methylase|PF00145.16|0.2	PWWP|PF00855.16|0.00011	PWWP|PF00855.16|5.7e+03	DUF2576|PF10845.7|0.24
[2n]_11342	GENE.[2n]_11342~~[2n]_11342.p1	complete	1084	(+)	score=251.78	ABC_membrane|PF00664.22|1.5e-21	ABC_membrane|PF00664.22|3e-42	ABC_tran|PF00005.26|1.5e-22	ABC_tran|PF00005.26|5.8e-29	SMC_N|PF02463.18|0.081	SMC_N|PF02463.18|17	SMC_N|PF02463.18|47	SMC_N|PF02463.18|0.00057	MMR_HSR1|PF01926.22|0.025	MMR_HSR1|PF01926.22|1.8e+03	MMR_HSR1|PF01926.22|0.51	AAA_16|PF13191.5|0.0052	AAA_16|PF13191.5|11	AAA_29|PF13555.5|0.066	AAA_29|PF13555.5|2e+03	AAA_29|PF13555.5|1	RsgA_GTPase|PF03193.15|0.0098	RsgA_GTPase|PF03193.15|8.3	Dynamin_N|PF00350.22|0.0045	Dynamin_N|PF00350.22|1.5e+02	Zeta_toxin|PF06414.11|0.054	Zeta_toxin|PF06414.11|34	AAA_22|PF13401.5|1.3	AAA_22|PF13401.5|12	T2SSE|PF00437.19|0.24	T2SSE|PF00437.19|28	DUF87|PF01935.16|4.6	DUF87|PF01935.16|0.65	Sigma54_activat|PF00158.25|29	Sigma54_activat|PF00158.25|4.5e+03	Sigma54_activat|PF00158.25|1	AAA_21|PF13304.5|8.1	AAA_21|PF13304.5|1e+03	AAA_21|PF13304.5|19	AAA_21|PF13304.5|4e+02	AAA_23|PF13476.5|12	AAA_23|PF13476.5|6.1	ABC_ATPase|PF09818.8|4.2e+02	ABC_ATPase|PF09818.8|1.1e+03	ABC_ATPase|PF09818.8|0.18	AAA_25|PF13481.5|0.95	AAA_25|PF13481.5|69	AAA_30|PF13604.5|6.2	AAA_30|PF13604.5|14
[2n]_11344	GENE.[2n]_11344~~[2n]_11344.p1	complete	405	(+)	score=116.00	Angiomotin_C|PF12240.7|1	Angiomotin_C|PF12240.7|1.3e+03	Angiomotin_C|PF12240.7|4e-94	HALZ|PF02183.17|9.8e+02	HALZ|PF02183.17|0.087	HALZ|PF02183.17|8.1e+03	HALZ|PF02183.17|1.9e+03	NuA4|PF09340.9|2.1e+03	NuA4|PF09340.9|8.3e+03	NuA4|PF09340.9|1.4e+03	NuA4|PF09340.9|1.7e+03	NuA4|PF09340.9|0.12	NuA4|PF09340.9|9.8e+03	Leu_zip|PF15294.5|0.1	Leu_zip|PF15294.5|1.2e+02
[2n]_11347	GENE.[2n]_11347~~[2n]_11347.p1	complete	1642	(+)	score=379.30	NACHT|PF05729.11|5.5e-30	NACHT|PF05729.11|1.5e+02	NACHT|PF05729.11|4.2e-30	NACHT|PF05729.11|1.4e+03	FISNA|PF14484.5|3.2e-26	FISNA|PF14484.5|17	FISNA|PF14484.5|5.1e-29	FISNA|PF14484.5|84	LRR_6|PF13516.5|0.31	LRR_6|PF13516.5|0.19	LRR_6|PF13516.5|26	LRR_6|PF13516.5|0.00019	LRR_6|PF13516.5|0.0062	LRR_6|PF13516.5|0.035	LRR_6|PF13516.5|29	LRR_6|PF13516.5|0.00019	LRR_6|PF13516.5|0.0045	LRR_6|PF13516.5|9.2e-05	LRR_6|PF13516.5|3.3e+02	LRR_6|PF13516.5|0.047	LRR_6|PF13516.5|0.0014	LRR_6|PF13516.5|1.9	LRR_6|PF13516.5|4.8e+02	LRR_4|PF12799.6|2.4	LRR_4|PF12799.6|0.16	LRR_4|PF12799.6|3.2	LRR_4|PF12799.6|3.8	LRR_4|PF12799.6|15	LRR_4|PF12799.6|0.19	LRR_4|PF12799.6|0.015	LRR_4|PF12799.6|0.039	LRR_4|PF12799.6|0.036	LRR_4|PF12799.6|0.85	LRR_4|PF12799.6|51	LRR_8|PF13855.5|1.6	LRR_8|PF13855.5|4.9	LRR_8|PF13855.5|66	LRR_8|PF13855.5|4	LRR_8|PF13855.5|0.56	LRR_8|PF13855.5|1.4	LRR_8|PF13855.5|53	ARL2_Bind_BART|PF11527.7|0.27	ARL2_Bind_BART|PF11527.7|0.38	AAA_16|PF13191.5|12
[2n]_11351	GENE.[2n]_11351~~[2n]_11351.p1	complete	370	(+)	score=86.65	Spectrin|PF00435.20|0.0097	Spectrin|PF00435.20|1.8	MCC-bdg_PDZ|PF10506.8|0.044	MCC-bdg_PDZ|PF10506.8|4.9e+03	PilJ|PF13675.5|0.82	PilJ|PF13675.5|4.6e+02	CHASE3|PF05227.12|6.2e+03	CHASE3|PF05227.12|0.42	CHASE3|PF05227.12|4.3e+02	FliT|PF05400.12|1.4e+02	FliT|PF05400.12|17	FliT|PF05400.12|29	KASH_CCD|PF14662.5|1.2	KASH_CCD|PF14662.5|1.4e+02
[2n]_11356	GENE.[2n]_11356~~[2n]_11356.p1	complete	867	(+)	score=209.82	LRR_6|PF13516.5|1.1	LRR_6|PF13516.5|3.6e-05	LRR_6|PF13516.5|0.28	LRR_6|PF13516.5|0.00033	LRR_6|PF13516.5|6.3	LRR_6|PF13516.5|1.9e-05	LRR_6|PF13516.5|0.0013	LRR_6|PF13516.5|0.11	LRR_6|PF13516.5|84	LRR_6|PF13516.5|0.0013	LRR_6|PF13516.5|3.4e+02	LRR_6|PF13516.5|0.088	LRR_6|PF13516.5|0.81	LRR_6|PF13516.5|0.047	LRR_4|PF12799.6|0.19	LRR_4|PF12799.6|45	LRR_4|PF12799.6|0.82	LRR_4|PF12799.6|0.065	LRR_4|PF12799.6|0.68	LRR_4|PF12799.6|8.1	LRR_4|PF12799.6|9.2	LRR_4|PF12799.6|2.7	LRR_4|PF12799.6|1.5	NACHT|PF05729.11|9.2e-07	LRR_8|PF13855.5|4.5e+03	LRR_8|PF13855.5|1.2	LRR_8|PF13855.5|46	LRR_8|PF13855.5|16	LRR_8|PF13855.5|2.1e+02	LRR_8|PF13855.5|71	LRR_8|PF13855.5|2.8e+02	LRR_8|PF13855.5|15	DUF4476|PF14771.5|4.6	DUF4476|PF14771.5|1.7e+03	DUF4476|PF14771.5|5.8e+03	DUF4476|PF14771.5|2.8e+02	DUF4476|PF14771.5|1.3e+02	DUF4476|PF14771.5|3.8e+03	DUF2999|PF11212.7|7e+02	DUF2999|PF11212.7|1.1e+02	DUF2999|PF11212.7|5.2e+02	DUF2999|PF11212.7|3.5e+03	DUF2999|PF11212.7|2.1e+02	DUF2999|PF11212.7|8.9e+02
[2n]_11357	GENE.[2n]_11357~~[2n]_11357.p1	complete	607	(+)	score=99.09	Sulfatase|PF00884.22|3.1e+03	Sulfatase|PF00884.22|1.6e-28	DUF1631|PF07793.10|16
[2n]_11359	GENE.[2n]_11359~~[2n]_11359.p1	complete	1222	(+)	score=211.50	PhoLip_ATPase_C|PF16212.4|2e+03	PhoLip_ATPase_C|PF16212.4|3.1e+03	PhoLip_ATPase_C|PF16212.4|1.3e-84	PhoLip_ATPase_N|PF16209.4|5.7e-29	PhoLip_ATPase_N|PF16209.4|1.7e+04	Cation_ATPase|PF13246.5|1.8e-09	Cation_ATPase|PF13246.5|2.7e+03	Cation_ATPase|PF13246.5|8.3e+03	Hydrolase|PF00702.25|1.3e+02	Hydrolase|PF00702.25|0.0019	Hydrolase|PF00702.25|0.12	E1-E2_ATPase|PF00122.19|0.00025	E1-E2_ATPase|PF00122.19|2e+03	E1-E2_ATPase|PF00122.19|4.7e+03	Hydrolase_3|PF08282.11|0.0044	FimH_man-bind|PF09160.9|26	FimH_man-bind|PF09160.9|20	DUF3930|PF13067.5|0.23	DUF3930|PF13067.5|1.6e+04	DUF3930|PF13067.5|1.4e+03
[2n]_1136	GENE.[2n]_1136~~[2n]_1136.p1	complete	315	(+)	score=62.57	Reprolysin|PF01421.18|1.3e-43	Pep_M12B_propep|PF01562.18|6.5e-27	Pep_M12B_propep|PF01562.18|2.5e+03	Reprolysin_5|PF13688.5|2.7e-09	Reprolysin_3|PF13582.5|1.1e-05	Reprolysin_4|PF13583.5|0.073
[2n]_11360	GENE.[2n]_11360~~[2n]_11360.p1	complete	712	(+)	score=176.82	MA3|PF02847.16|1e-26	MA3|PF02847.16|1.2e+03	MA3|PF02847.16|8.4e+03	MIF4G|PF02854.18|4.1e-23	SPX|PF03105.18|0.056
[2n]_11362	GENE.[2n]_11362~~[2n]_11362.p1	complete	657	(+)	score=143.29	MCPVI|PF02993.13|0.85
[2n]_11367	GENE.[2n]_11367~~[2n]_11367.p1	complete	1111	(+)	score=273.88	DUF3697|PF12478.7|1.9e-16	UBA_4|PF14555.5|0.00057	DUF1296|PF06972.10|0.00067	UBA|PF00627.30|0.01	API5|PF05918.10|0.061
[2n]_11369	GENE.[2n]_11369~~[2n]_11369.p2	complete	234	(+)	score=87.26	3-alpha|PF03475.13|2.5e+02	3-alpha|PF03475.13|77	3-alpha|PF03475.13|3.8e+03	3-alpha|PF03475.13|5e+03	3-alpha|PF03475.13|3e+02	3-alpha|PF03475.13|1.3
[2n]_1137	GENE.[2n]_1137~~[2n]_1137.p1	complete	1891	(+)	score=462.73	Sec63|PF02889.15|7.2e-84	Sec63|PF02889.15|7.9e-70	DEAD|PF00270.28|8.8e-26	DEAD|PF00270.28|3.1e+03	DEAD|PF00270.28|2.3e-22	ResIII|PF04851.14|9.3e-11	ResIII|PF04851.14|5.9e-12	Helicase_C|PF00271.30|1e+03	Helicase_C|PF00271.30|3.5e-07	AAA_22|PF13401.5|0.027	AAA_22|PF13401.5|0.095	T2SSE|PF00437.19|4.9	T2SSE|PF00437.19|3.9e+02	T2SSE|PF00437.19|0.67	PhoH|PF02562.15|4.2	PhoH|PF02562.15|0.25	AAA_19|PF13245.5|0.64	AAA_19|PF13245.5|6.2	AAA|PF00004.28|1.2e+02	AAA|PF00004.28|0.82	IstB_IS21|PF01695.16|0.49	IstB_IS21|PF01695.16|7.7e+03	IstB_IS21|PF01695.16|2.8e+02	IstB_IS21|PF01695.16|2.9e+03	AAA_25|PF13481.5|9.7	AAA_25|PF13481.5|17	UvrD-helicase|PF00580.20|2.5	UvrD-helicase|PF00580.20|1.1e+02	Alba|PF01918.20|1.6e+03	Alba|PF01918.20|25	Alba|PF01918.20|1e+02	AAA_23|PF13476.5|1.3e+03	AAA_23|PF13476.5|4.9	AAA_23|PF13476.5|6.4e+02	AAA_23|PF13476.5|2.9e+02
[2n]_11372	GENE.[2n]_11372~~[2n]_11372.p1	complete	319	(+)	score=56.33	PAP2|PF01569.20|3e+03	PAP2|PF01569.20|1.8e-19	Syndecan|PF01034.19|1.3e+03	Syndecan|PF01034.19|2.6e+03	Syndecan|PF01034.19|0.7
[2n]_11374	GENE.[2n]_11374~~[2n]_11374.p1	complete	800	(+)	score=190.87	Clathrin|PF00637.19|0.44	Clathrin|PF00637.19|0.071	Clathrin|PF00637.19|5.3e+02	Clathrin|PF00637.19|2.5	Clathrin|PF00637.19|41	Clathrin|PF00637.19|0.039	Clathrin|PF00637.19|1.2e+03	TPR_2|PF07719.16|1.3e+02	TPR_2|PF07719.16|25	TPR_2|PF07719.16|1.9e+02	TPR_2|PF07719.16|43	TPR_2|PF07719.16|23	TPR_2|PF07719.16|3.8e+02	TPR_2|PF07719.16|4.8	TPR_2|PF07719.16|79	TPR_2|PF07719.16|2.1e+03	ANAPC3|PF12895.6|1.4e+02	ANAPC3|PF12895.6|16	ANAPC3|PF12895.6|3.3e+03	ANAPC3|PF12895.6|0.43	ANAPC3|PF12895.6|1.2e+02	ANAPC3|PF12895.6|84	ANAPC3|PF12895.6|3.8e+02	ANAPC3|PF12895.6|2.4e+02	TPR_16|PF13432.5|9e+03	TPR_16|PF13432.5|1.5e+02	TPR_16|PF13432.5|1.3e+04	TPR_16|PF13432.5|1.8e+02	TPR_16|PF13432.5|4.6	TPR_16|PF13432.5|8e+02	TPR_12|PF13424.5|19	TPR_12|PF13424.5|7.1e+02	TPR_12|PF13424.5|8.9e+02	TPR_12|PF13424.5|38	TPR_12|PF13424.5|4.3e+02	TPR_12|PF13424.5|3.8e+03	TPR_12|PF13424.5|2.3e+02	TPR_12|PF13424.5|5.9e+03	TPR_1|PF00515.27|2.9e+03	TPR_1|PF00515.27|25	TPR_1|PF00515.27|1.6e+02	TPR_1|PF00515.27|7.6e+02	TPR_1|PF00515.27|23	TPR_1|PF00515.27|1.6e+02
[2n]_11375	GENE.[2n]_11375~~[2n]_11375.p1	complete	835	(+)	score=251.86	Nup188|PF10487.8|5.1e-122
[2n]_11378	GENE.[2n]_11378~~[2n]_11378.p1	complete	1103	(+)	score=275.73	USP7_ICP0_bdg|PF12436.7|6.1e+02	USP7_ICP0_bdg|PF12436.7|4e-74	USP7_C2|PF14533.5|67	USP7_C2|PF14533.5|5.9e+03	USP7_C2|PF14533.5|7e-62	UCH|PF00443.28|2.5e-49	UCH_1|PF13423.5|1.4e-19	UCH_1|PF13423.5|3.3e+03	MATH|PF00917.25|8.6e-16	MATH|PF00917.25|5e+03
[2n]_1138	GENE.[2n]_1138~~[2n]_1138.p1	complete	646	(+)	score=90.95	zf-C2H2|PF00096.25|8.5e-05	zf-C2H2|PF00096.25|0.001	zf-C2H2|PF00096.25|1.5	zf-H2C2_2|PF13465.5|1.7e+04	zf-H2C2_2|PF13465.5|1.4e+02	zf-H2C2_2|PF13465.5|2.7e-07	zf-H2C2_2|PF13465.5|3.1e+03	zf-H2C2_2|PF13465.5|8.2e+02	zf-C2H2_jaz|PF12171.7|0.036	zf-C2H2_jaz|PF12171.7|0.098	zf-C2H2_jaz|PF12171.7|8.2	zf-C2H2_4|PF13894.5|0.031	zf-C2H2_4|PF13894.5|0.052	zf-C2H2_4|PF13894.5|48	DZR|PF12773.6|2.3	DZR|PF12773.6|11	zf-C2H2_7|PF15269.5|23	zf-C2H2_7|PF15269.5|1.9	PyrI_C|PF02748.14|1.7	PyrI_C|PF02748.14|1.1e+02	zf-H2C2_5|PF13909.5|7.6	zf-H2C2_5|PF13909.5|35	zf-met|PF12874.6|6.1	zf-met|PF12874.6|1.5e+02	zf-met|PF12874.6|21	zf-C2H2_2|PF12756.6|27	zf-C2H2_2|PF12756.6|17	zf-C2H2_2|PF12756.6|6.8e+03	zf-C2H2_2|PF12756.6|2.1e+02
[2n]_11381	GENE.[2n]_11381~~[2n]_11381.p3	complete	118	(-)	score=16.16	gag-asp_proteas|PF13975.5|6.1e+03	gag-asp_proteas|PF13975.5|0.00043	Asp_protease_2|PF13650.5|5.7e+03	Asp_protease_2|PF13650.5|0.0016	RVP|PF00077.19|0.023	CsrA|PF02599.15|50	CsrA|PF02599.15|1.2	TFX_C|PF14601.5|1.1e+03	TFX_C|PF14601.5|0.24
[2n]_11382	GENE.[2n]_11382~~[2n]_11382.p1	complete	1178	(+)	score=251.05	Raptor_N|PF14538.5|5.8e-32	HEAT|PF02985.21|1.7e+04	HEAT|PF02985.21|3.4e+03	HEAT|PF02985.21|0.0059	HEAT|PF02985.21|0.0078	HEAT|PF02985.21|60	HEAT|PF02985.21|1.5e+02	WD40|PF00400.31|1.5e+02	WD40|PF00400.31|2.5	WD40|PF00400.31|1.3e+03	WD40|PF00400.31|0.013	WD40|PF00400.31|2.3e+03	WD40|PF00400.31|58	WD40|PF00400.31|2.6e+02	HEAT_2|PF13646.5|1.5e+03	HEAT_2|PF13646.5|2.1e-06	HEAT_2|PF13646.5|3e+02	Cnd1|PF12717.6|0.39	Cnd1|PF12717.6|1.3	Cnd1|PF12717.6|1.1e+02	ANAPC4_WD40|PF12894.6|3e+03	ANAPC4_WD40|PF12894.6|1.5e+04	ANAPC4_WD40|PF12894.6|0.6	ANAPC4_WD40|PF12894.6|7.1e+03	ANAPC4_WD40|PF12894.6|6	HEAT_EZ|PF13513.5|1.6	HEAT_EZ|PF13513.5|6.6	HEAT_EZ|PF13513.5|6e+02
[2n]_11383	GENE.[2n]_11383~~[2n]_11383.p1	complete	713	(+)	score=143.32	La|PF05383.16|1.5e-13
[2n]_11384	GENE.[2n]_11384~~[2n]_11384.p1	complete	1310	(+)	score=353.44	AAA|PF00004.28|1.8e-40	AAA|PF00004.28|1.9e-05	Bromodomain|PF00439.24|7.2e-16	AAA_16|PF13191.5|0.0011	AAA_16|PF13191.5|9.8	IstB_IS21|PF01695.16|5.4e-05	IstB_IS21|PF01695.16|1.2e+02	AAA_2|PF07724.13|0.00071	AAA_22|PF13401.5|3.5e+03	AAA_22|PF13401.5|0.071	AAA_22|PF13401.5|2.1e+02	AAA_5|PF07728.13|0.13	AAA_5|PF07728.13|1.5e+03	AAA_5|PF07728.13|3.9e+03	AAA_18|PF13238.5|6.6e+03	AAA_18|PF13238.5|0.031	AAA_18|PF13238.5|5e+02	RNA_helicase|PF00910.21|0.098	RNA_helicase|PF00910.21|1.4e+03	RuvB_N|PF05496.11|0.11	RuvB_N|PF05496.11|4.1e+03	RuvB_N|PF05496.11|3.3e+03	Mg_chelatase|PF01078.20|0.32	Mg_chelatase|PF01078.20|3.6e+02	AAA_33|PF13671.5|4.4e+03	AAA_33|PF13671.5|0.64	AAA_33|PF13671.5|1e+03	AAA_29|PF13555.5|75	AAA_29|PF13555.5|3.7	AAA_30|PF13604.5|1.5	AAA_30|PF13604.5|2.2e+02	Sigma54_activ_2|PF14532.5|2.7	Sigma54_activ_2|PF14532.5|1.1e+03	Sigma54_activ_2|PF14532.5|1.3e+03	AAA_25|PF13481.5|0.47	AAA_25|PF13481.5|8.8e+03	TIP49|PF06068.12|0.32	TIP49|PF06068.12|2.8e+03	ABC_tran|PF00005.26|6.4e+03	ABC_tran|PF00005.26|6.7	ABC_tran|PF00005.26|4.7e+02	AAA_11|PF13086.5|0.59	AAA_11|PF13086.5|3.8e+03	AAA_11|PF13086.5|4e+03
[2n]_11386	GENE.[2n]_11386~~[2n]_11386.p1	complete	1103	(+)	score=385.54	GRP|PF07172.10|6.1	TPR_MLP1_2|PF07926.11|92	TPR_MLP1_2|PF07926.11|2e+02	TPR_MLP1_2|PF07926.11|0.066	TPR_MLP1_2|PF07926.11|0.99	TPR_MLP1_2|PF07926.11|4.1e+02	GAS|PF13851.5|1.3e+02	GAS|PF13851.5|0.27	GAS|PF13851.5|0.29	GAS|PF13851.5|84	JIP_LZII|PF16471.4|2.7	JIP_LZII|PF16471.4|1.3e+02	JIP_LZII|PF16471.4|0.18	JIP_LZII|PF16471.4|2.7e+02	JIP_LZII|PF16471.4|2.4e+02	JIP_LZII|PF16471.4|6	Reo_sigmaC|PF04582.11|3	Reo_sigmaC|PF04582.11|2.3	Reo_sigmaC|PF04582.11|56
[2n]_11387	GENE.[2n]_11387~~[2n]_11387.p1	complete	786	(+)	score=222.18	Spectrin|PF00435.20|4.4e-13	Spectrin|PF00435.20|2.5e-23	Spectrin|PF00435.20|5.8e-18	Spectrin|PF00435.20|1.5e-14	CH|PF00307.30|7.2e-24	CH|PF00307.30|2.3e-26	CH|PF00307.30|1.2e+04	CAMSAP_CH|PF11971.7|96	CAMSAP_CH|PF11971.7|4.3e-05	XisI|PF08869.10|0.035	Dak2|PF02734.16|60	Dak2|PF02734.16|7.9	U3_assoc_6|PF08640.10|1e+03	U3_assoc_6|PF08640.10|1.1
[2n]_11388	GENE.[2n]_11388~~[2n]_11388.p2	complete	300	(+)	score=59.70	PHAT|PF09246.9|0.14
[2n]_11391	GENE.[2n]_11391~~[2n]_11391.p1	complete	614	(+)	score=102.09	COesterase|PF00135.27|7.7e-128	Abhydrolase_3|PF07859.12|0.12
[2n]_11392	GENE.[2n]_11392~~[2n]_11392.p1	complete	832	(+)	score=218.74	FSA_C|PF10479.8|1.2e-126	FSA_C|PF10479.8|2.2e-34
[2n]_11393	GENE.[2n]_11393~~[2n]_11393.p1	complete	531	(+)	score=136.39	Ion_trans|PF00520.30|4.6e-10	PKD_channel|PF08016.11|0.031
[2n]_11399	GENE.[2n]_11399~~[2n]_11399.p1	complete	720	(+)	score=136.61	Glyco_transf_64|PF09258.9|3.9e-100	Exostosin|PF03016.14|2.2e-52
[2n]_114	GENE.[2n]_114~~[2n]_114.p1	complete	1397	(+)	score=320.74	TPR_1|PF00515.27|1.4	TPR_1|PF00515.27|1.8e-05	TPR_1|PF00515.27|1.1e+02	TPR_1|PF00515.27|0.42	TPR_1|PF00515.27|6.4	TPR_1|PF00515.27|2.5	TPR_1|PF00515.27|7e-06	TPR_1|PF00515.27|0.0035	JmjC|PF02373.21|1.5e-26	TPR_2|PF07719.16|17	TPR_2|PF07719.16|0.014	TPR_2|PF07719.16|23	TPR_2|PF07719.16|0.75	TPR_2|PF07719.16|43	TPR_2|PF07719.16|2.2	TPR_2|PF07719.16|1.8e+02	TPR_2|PF07719.16|0.62	TPR_8|PF13181.5|4.5	TPR_8|PF13181.5|76	TPR_8|PF13181.5|0.021	TPR_8|PF13181.5|1.1e+02	TPR_8|PF13181.5|0.31	TPR_8|PF13181.5|1.2e+02	TPR_8|PF13181.5|0.95	TPR_16|PF13432.5|5.7e+02	TPR_16|PF13432.5|0.0056	TPR_16|PF13432.5|6.1	TPR_16|PF13432.5|1.4e+02	TPR_16|PF13432.5|0.06	TPR_16|PF13432.5|0.51	TPR_17|PF13431.5|6.5e+03	TPR_17|PF13431.5|0.0026	TPR_17|PF13431.5|0.04	TPR_17|PF13431.5|0.2	TPR_17|PF13431.5|6.8e+03	TPR_12|PF13424.5|0.17	TPR_12|PF13424.5|0.3	TPR_12|PF13424.5|6.1	TPR_12|PF13424.5|3	TPR_12|PF13424.5|0.45	TPR_11|PF13414.5|5.3e+02	TPR_11|PF13414.5|3.9e+02	TPR_11|PF13414.5|11	TPR_11|PF13414.5|0.089
[2n]_11406	GENE.[2n]_11406~~[2n]_11406.p1	complete	695	(+)	score=175.63	Kinesin|PF00225.22|8.6e-116	Kinesin_assoc|PF16183.4|3.1e+03	Kinesin_assoc|PF16183.4|6.3e-14	Kinesin_assoc|PF16183.4|5.8e-63	Kinesin_assoc|PF16183.4|1e+04	Microtub_bd|PF16796.4|5.4e-25	FHA|PF00498.25|1.9e+03	FHA|PF00498.25|1.1e-06	Yop-YscD_cpl|PF16697.4|0.00052
[2n]_11411	GENE.[2n]_11411~~[2n]_11411.p1	complete	110	(-)	score=-16.05	DUF983|PF06170.11|0.33	DUF983|PF06170.11|8.5e+03
[2n]_11413	GENE.[2n]_11413~~[2n]_11413.p3	complete	101	(+)	score=3.49	RNase_H|PF00075.23|0.0074
[2n]_11415	GENE.[2n]_11415~~[2n]_11415.p1	complete	394	(+)	score=86.40
[2n]_11427	GENE.[2n]_11427~~[2n]_11427.p1	complete	1099	(+)	score=283.99	DUF3694|PF12473.7|9.1e-36	DUF3694|PF12473.7|7.2e+03	PH|PF00169.28|7.8e+03	PH|PF00169.28|4.9e-12	KIF1B|PF12423.7|4.9e+03	KIF1B|PF12423.7|3.4e-12	KIF1B|PF12423.7|8.4e+03	PH_9|PF15410.5|0.066	PH_11|PF15413.5|0.18	PH_8|PF15409.5|0.15	DUF3584|PF12128.7|0.11
[2n]_1143	GENE.[2n]_1143~~[2n]_1143.p1	complete	541	(+)	score=127.23	Ank_2|PF12796.6|0.00072	Ank_2|PF12796.6|9.3e-18	Ank_2|PF12796.6|1.6e-10	Ank_2|PF12796.6|5.3e-20	Ank_2|PF12796.6|1.2e-13	Ank_2|PF12796.6|9.4e-12	Ank_2|PF12796.6|2.3e-12	Ank_2|PF12796.6|2.2e-12	Ank_2|PF12796.6|2.2e-07	Ank_2|PF12796.6|3.3e-16	Ank|PF00023.29|1.8e-06	Ank|PF00023.29|0.00022	Ank|PF00023.29|0.00089	Ank|PF00023.29|0.001	Ank|PF00023.29|1.7e-05	Ank|PF00023.29|1.7e-05	Ank|PF00023.29|4.7e-06	Ank|PF00023.29|0.00011	Ank|PF00023.29|2.2e-06	Ank|PF00023.29|3.3e-05	Ank|PF00023.29|2.3	Ank|PF00023.29|2.2e-06	Ank|PF00023.29|5.9e-06	Ank_5|PF13857.5|0.00023	Ank_5|PF13857.5|1e-10	Ank_5|PF13857.5|3.7e-05	Ank_5|PF13857.5|4.6e-07	Ank_5|PF13857.5|3.7e-05	Ank_5|PF13857.5|0.00024	Ank_5|PF13857.5|1.2e-10	Ank_5|PF13857.5|7.4e-08	Ank_5|PF13857.5|4.6e-08	Ank_5|PF13857.5|7.6e-09	Ank_5|PF13857.5|4.2e-06	Ank_5|PF13857.5|2.3e-07	Ank_4|PF13637.5|4.1e-12	Ank_4|PF13637.5|2.6e-12	Ank_4|PF13637.5|6.6e-09	Ank_4|PF13637.5|3.4e-06	Ank_4|PF13637.5|4.4e-10	Ank_4|PF13637.5|3.2e-09	Ank_4|PF13637.5|1e-06	Ank_4|PF13637.5|1.1e-09	Ank_3|PF13606.5|0.0024
[2n]_11430	GENE.[2n]_11430~~[2n]_11430.p1	complete	1702	(+)	score=167.52	Patched|PF02460.17|1.9e-14	Patched|PF02460.17|3.7e-08	MMPL|PF03176.14|1.6e-08	MMPL|PF03176.14|1.8e-07	Sterol-sensing|PF12349.7|9.5e-12	Sterol-sensing|PF12349.7|1.8e+02	DUF4682|PF15733.4|3.6e+03	DUF4682|PF15733.4|3.3e+03	DUF4682|PF15733.4|1.7e+04	DUF4682|PF15733.4|0.099	DUF4682|PF15733.4|5.8e+03
[2n]_11432	GENE.[2n]_11432~~[2n]_11432.p1	complete	812	(+)	score=128.46	ELYS-bb|PF16687.4|1.2e-286
[2n]_11435	GENE.[2n]_11435~~[2n]_11435.p1	complete	1242	(+)	score=261.91	Thioesterase|PF00975.19|2.7e-54	KR|PF08659.9|2.1e-49	ADH_zinc_N|PF00107.25|1.2e-20	ADH_zinc_N_2|PF13602.5|6.2e-17	PP-binding|PF00550.24|3.9e-09	adh_short|PF00106.24|6.6e+02	adh_short|PF00106.24|7.5e-07	adh_short_C2|PF13561.5|7.7e+03	adh_short_C2|PF13561.5|1.4e+03	adh_short_C2|PF13561.5|0.009	YjeF_N|PF03853.14|3.9e+03	YjeF_N|PF03853.14|3.9e+03	YjeF_N|PF03853.14|1.1e+02	YjeF_N|PF03853.14|0.32	YjeF_N|PF03853.14|1.8e+03	Methyltransf_23|PF13489.5|0.019	Methyltransf_12|PF08242.11|0.048	Polysacc_synt_2|PF02719.14|3.9e+02	Polysacc_synt_2|PF02719.14|0.47
[2n]_11437	GENE.[2n]_11437~~[2n]_11437.p1	complete	999	(+)	score=184.66	WD40|PF00400.31|2e+02	WD40|PF00400.31|1.2e+02	WD40|PF00400.31|0.071	WD40|PF00400.31|0.0012	WD40|PF00400.31|0.00073	WD40|PF00400.31|0.31	WD40|PF00400.31|1	WD40|PF00400.31|2.4	WD40|PF00400.31|6.6e-06	WD40|PF00400.31|1.6	WD40|PF00400.31|2.5e+02	WD40|PF00400.31|0.6	WD40|PF00400.31|59	WD40|PF00400.31|14	WD40|PF00400.31|6.3	ANAPC4_WD40|PF12894.6|0.12	ANAPC4_WD40|PF12894.6|3.1e+02	ANAPC4_WD40|PF12894.6|10	ANAPC4_WD40|PF12894.6|0.0044	ANAPC4_WD40|PF12894.6|4.1	ANAPC4_WD40|PF12894.6|80	ANAPC4_WD40|PF12894.6|6.8	ANAPC4_WD40|PF12894.6|5.5e+03	ANAPC4_WD40|PF12894.6|1.2e+03	ANAPC4_WD40|PF12894.6|1.5	ANAPC4_WD40|PF12894.6|3.7e+03	WD40_like|PF17005.4|0.11	WD40_like|PF17005.4|0.0058	WD40_like|PF17005.4|20	eIF2A|PF08662.10|7.1e+03	eIF2A|PF08662.10|0.029	eIF2A|PF08662.10|34	eIF2A|PF08662.10|6e+02	eIF2A|PF08662.10|9.3e+03	Nup160|PF11715.7|52	Nup160|PF11715.7|74	Nup160|PF11715.7|0.61	Nup160|PF11715.7|22	Nup160|PF11715.7|4	Nup160|PF11715.7|9.7e+02	PQQ_2|PF13360.5|1	PQQ_2|PF13360.5|58	PQQ_2|PF13360.5|2.9e+02	PQQ_2|PF13360.5|3.7e+02
[2n]_11439	GENE.[2n]_11439~~[2n]_11439.p1	complete	501	(+)	score=118.61	PH|PF00169.28|5.4e-07	PH|PF00169.28|1.9e-17	PH_8|PF15409.5|0.25	PH_8|PF15409.5|0.19	PH_11|PF15413.5|4.7	PH_11|PF15413.5|0.0061
[2n]_1144	GENE.[2n]_1144~~[2n]_1144.p1	complete	1366	(+)	score=377.43	fn3|PF00041.20|2.6e+03	fn3|PF00041.20|6.9e-14	fn3|PF00041.20|5.9e-14	fn3|PF00041.20|1e-13	fn3|PF00041.20|1e-15	fn3|PF00041.20|6.3e-13	fn3|PF00041.20|3.5e-06	VWA|PF00092.27|2.9e-52	Collagen|PF01391.17|1.2e-08	Collagen|PF01391.17|1.3e-06	Collagen|PF01391.17|1.5e-08	Collagen|PF01391.17|2e-08	Collagen|PF01391.17|1.1e-05	VWA_2|PF13519.5|5.4e-15	Interfer-bind|PF09294.9|4.3	Interfer-bind|PF09294.9|20	Interfer-bind|PF09294.9|6.6e+02	Interfer-bind|PF09294.9|0.082	Interfer-bind|PF09294.9|9.9	Interfer-bind|PF09294.9|3.1e+03	Pur_ac_phosph_N|PF16656.4|0.56	Pur_ac_phosph_N|PF16656.4|2.6	Pur_ac_phosph_N|PF16656.4|5	Pur_ac_phosph_N|PF16656.4|0.15	Pur_ac_phosph_N|PF16656.4|12	Pur_ac_phosph_N|PF16656.4|3.4e+03	DUF2369|PF10179.8|9.4	DUF2369|PF10179.8|50	DUF2369|PF10179.8|1e+02	DUF2369|PF10179.8|32	DUF2369|PF10179.8|4.8	DUF2369|PF10179.8|2.2e+03	DUF4998|PF16389.4|1.7e+02	DUF4998|PF16389.4|0.13	DUF4998|PF16389.4|1.8e+02	DUF4998|PF16389.4|31	DUF4998|PF16389.4|3.8e+03	KTSC|PF13619.5|2.7e+03	KTSC|PF13619.5|3.9	KTSC|PF13619.5|14	CBM_4_9|PF02018.16|5.7e+03	CBM_4_9|PF02018.16|4.8e+03	CBM_4_9|PF02018.16|0.49	DUF1410|PF07198.10|1.7e+02
[2n]_11444	GENE.[2n]_11444~~[2n]_11444.p3	complete	289	(+)	score=70.80	VWD|PF00094.24|8.1e-16
[2n]_11445	GENE.[2n]_11445~~[2n]_11445.p1	complete	1160	(+)	score=302.90	OSR1_C|PF12202.7|0.0054	OSR1_C|PF12202.7|0.03	DUF2981|PF11200.7|6.2e+02	DUF2981|PF11200.7|0.29	DUF2981|PF11200.7|4e+03
[2n]_11447	GENE.[2n]_11447~~[2n]_11447.p1	complete	619	(+)	score=131.25	UDP-g_GGTase|PF06427.10|7e-188
[2n]_11448	GENE.[2n]_11448~~[2n]_11448.p1	complete	830	(+)	score=221.11	WD40|PF00400.31|0.012	WD40|PF00400.31|2.3e+03	WD40|PF00400.31|0.077	ANAPC4_WD40|PF12894.6|1.2e+03	ANAPC4_WD40|PF12894.6|0.033
[2n]_1145	GENE.[2n]_1145~~[2n]_1145.p2	complete	508	(+)	score=117.81	HEAT|PF02985.21|4.3e+02	HEAT|PF02985.21|7.5e+03	HEAT|PF02985.21|4.5
[2n]_11450	GENE.[2n]_11450~~[2n]_11450.p1	complete	1479	(+)	score=393.58	MIF4G|PF02854.18|2.6e-67	MA3|PF02847.16|3.7e+03	MA3|PF02847.16|6.6e-26	W2|PF02020.17|1.1e+03	W2|PF02020.17|2e+02	W2|PF02020.17|6.5e-20	PP_kinase|PF02503.16|0.033	RabGAP-TBC|PF00566.17|2	RabGAP-TBC|PF00566.17|4.3e+02	DUF1476|PF07345.10|1.2	DUF1476|PF07345.10|5.2e+02
[2n]_11456	GENE.[2n]_11456~~[2n]_11456.p1	complete	1203	(+)	score=283.87	Cupin_8|PF13621.5|3.5e+03	Cupin_8|PF13621.5|4.8e+03	Cupin_8|PF13621.5|0.66
[2n]_11457	GENE.[2n]_11457~~[2n]_11457.p2	complete	158	(+)	score=11.55	Tetraspannin|PF00335.19|2.2e-31
[2n]_1146	GENE.[2n]_1146~~[2n]_1146.p1	complete	1151	(+)	score=268.07	CobW_C|PF07683.13|2.1e+02	CobW_C|PF07683.13|0.7	ALS2CR8|PF15299.5|1.8
[2n]_11462	GENE.[2n]_11462~~[2n]_11462.p1	complete	397	(+)	score=82.75	Collagen|PF01391.17|4.4e-08	Collagen|PF01391.17|2.2e-09	Collagen|PF01391.17|9.1e-06	Collagen|PF01391.17|1.8e-09	Collagen|PF01391.17|0.00019
[2n]_11463	GENE.[2n]_11463~~[2n]_11463.p1	complete	721	(+)	score=152.07	RUN|PF02759.18|3.7e-19	RUN|PF02759.18|1.5e-22	PLAT|PF01477.22|4.7e-14	DGCR6|PF07324.10|0.0094	DGCR6|PF07324.10|3.4e+03	dDENN|PF03455.18|0.027	FlbD|PF06289.10|0.3
[2n]_11465	GENE.[2n]_11465~~[2n]_11465.p1	complete	368	(+)	score=124.08	ATG16|PF08614.10|18	ATG16|PF08614.10|0.78	ATG16|PF08614.10|0.47	ATG16|PF08614.10|15	CENP-F_leu_zip|PF10473.8|0.75	CENP-F_leu_zip|PF10473.8|1.4	CENP-F_leu_zip|PF10473.8|1.7e+04	CENP-F_leu_zip|PF10473.8|0.013	Surfac_D-trimer|PF09006.10|3.2	Surfac_D-trimer|PF09006.10|25	Surfac_D-trimer|PF09006.10|5.5e+03	Fez1|PF06818.14|78	Fez1|PF06818.14|13	Fez1|PF06818.14|0.039	Tropomyosin_1|PF12718.6|5.2	Tropomyosin_1|PF12718.6|5.2	Tropomyosin_1|PF12718.6|10	Tropomyosin_1|PF12718.6|2.2e+02	DUF1664|PF07889.11|4.9	DUF1664|PF07889.11|16	DUF1664|PF07889.11|3.2e+02	DUF1664|PF07889.11|3.4e+02	DUF1664|PF07889.11|0.26	BRI3BP|PF14965.5|8.6	BRI3BP|PF14965.5|58	FlaC_arch|PF05377.10|1.4e+02	FlaC_arch|PF05377.10|1.2	FlaC_arch|PF05377.10|8.5e+02	FlaC_arch|PF05377.10|6.6	FlaC_arch|PF05377.10|84	TMF_DNA_bd|PF12329.7|4e+02	TMF_DNA_bd|PF12329.7|7.4e+02	TMF_DNA_bd|PF12329.7|0.12	TMF_DNA_bd|PF12329.7|1.2e+02	TMF_DNA_bd|PF12329.7|4.4	TMF_DNA_bd|PF12329.7|0.54
[2n]_11468	GENE.[2n]_11468~~[2n]_11468.p2	complete	299	(+)	score=83.74	ApoLp-III|PF07464.10|34	ApoLp-III|PF07464.10|0.04	ApoLp-III|PF07464.10|1.9e+03	APG6|PF04111.11|1.3e+03	APG6|PF04111.11|0.54	ACCA|PF03255.13|8	ACCA|PF03255.13|1.4e+03
[2n]_11470	GENE.[2n]_11470~~[2n]_11470.p4	complete	104	(+)	score=15.47	ANF_receptor|PF01094.27|0.0002
[2n]_11473	GENE.[2n]_11473~~[2n]_11473.p1	complete	348	(+)	score=106.80	MKLP1_Arf_bdg|PF16540.4|6.5e+03	MKLP1_Arf_bdg|PF16540.4|3.8e-45	DUF745|PF05335.12|0.0041	DUF745|PF05335.12|7.9e+02	ADIP|PF11559.7|0.019	ADIP|PF11559.7|1.2e+03	CCCAP|PF15964.4|1	IncA|PF04156.13|3.5	LicD|PF04991.12|6.9	TMF_DNA_bd|PF12329.7|0.25	TMF_DNA_bd|PF12329.7|3e+02
[2n]_11474	GENE.[2n]_11474~~[2n]_11474.p2	complete	217	(+)	score=66.17	PHM7_ext|PF12621.7|0.0021
[2n]_11477	GENE.[2n]_11477~~[2n]_11477.p1	complete	1374	(+)	score=313.89	Laminin_G_2|PF02210.23|6.9e-18	Laminin_G_2|PF02210.23|7.3e-27	Laminin_G_2|PF02210.23|2.8e-26	Laminin_G_2|PF02210.23|6e-20	Laminin_G_2|PF02210.23|5.3e-28	Laminin_G_2|PF02210.23|4.2e-19	Laminin_G_1|PF00054.22|3.1e-18	Laminin_G_1|PF00054.22|6.1e-19	Laminin_G_1|PF00054.22|1.7e-22	Laminin_G_1|PF00054.22|1.8e-08	Laminin_G_1|PF00054.22|3.3e-19	Laminin_G_1|PF00054.22|2.9e-07	Laminin_G_3|PF13385.5|0.026	Laminin_G_3|PF13385.5|0.0025	Laminin_G_3|PF13385.5|0.31	Laminin_G_3|PF13385.5|5.5	Laminin_G_3|PF13385.5|0.0017	Laminin_G_3|PF13385.5|8.1	Laminin_G_3|PF13385.5|3.5e+03	EGF|PF00008.26|0.0057	EGF|PF00008.26|0.00033	EGF|PF00008.26|0.0083	hEGF|PF12661.6|1.3e+02	hEGF|PF12661.6|0.17	hEGF|PF12661.6|0.58
[2n]_11484	GENE.[2n]_11484~~[2n]_11484.p1	complete	1525	(+)	score=275.34	An_peroxidase|PF03098.14|2.6e-146	NAD_binding_6|PF08030.11|1.7e-30	FAD_binding_8|PF08022.11|3.8e-17	Ferric_reduct|PF01794.18|7.4e-17	EF-hand_8|PF13833.5|1.4e-05	EF-hand_8|PF13833.5|0.0023	EF-hand_8|PF13833.5|44	EF-hand_1|PF00036.31|3.8e+02	EF-hand_1|PF00036.31|4e+03	EF-hand_1|PF00036.31|1.4e-06	EF-hand_1|PF00036.31|0.014	EF-hand_7|PF13499.5|0.00079	EF-hand_7|PF13499.5|1.2e-05	EF-hand_6|PF13405.5|2.7e+02	EF-hand_6|PF13405.5|9.6e+03	EF-hand_6|PF13405.5|0.0018	EF-hand_6|PF13405.5|0.047	EF-hand_5|PF13202.5|7.7e+02	EF-hand_5|PF13202.5|2e+03	EF-hand_5|PF13202.5|0.0045	EF-hand_5|PF13202.5|0.37	NAD_binding_1|PF00175.20|2.4e+03	NAD_binding_1|PF00175.20|0.22	NAD_binding_1|PF00175.20|2.3e+03
[2n]_11486	GENE.[2n]_11486~~[2n]_11486.p1	complete	320	(-)	score=41.11	zf-H2C2_2|PF13465.5|0.0026	zf-H2C2_2|PF13465.5|3e-08	zf-H2C2_2|PF13465.5|7.1e-10	zf-H2C2_2|PF13465.5|2.8e-06	zf-H2C2_2|PF13465.5|0.0013	zf-H2C2_2|PF13465.5|9.4e-06	zf-H2C2_2|PF13465.5|0.0034	zf-H2C2_2|PF13465.5|0.00016	zf-H2C2_2|PF13465.5|9.8e-08	zf-H2C2_2|PF13465.5|0.00037	zf-H2C2_2|PF13465.5|3.2e-06	zf-H2C2_2|PF13465.5|2.8e+02	zf-C2H2|PF00096.25|8.8e-07	zf-C2H2|PF00096.25|1.1e-06	zf-C2H2|PF00096.25|4.2e-07	zf-C2H2|PF00096.25|0.00054	zf-C2H2|PF00096.25|0.00033	zf-C2H2|PF00096.25|0.00094	zf-C2H2|PF00096.25|0.091	zf-C2H2|PF00096.25|0.00059	zf-C2H2|PF00096.25|0.00038	zf-C2H2|PF00096.25|0.063	zf-C2H2|PF00096.25|0.00052	zf-C2H2_4|PF13894.5|0.00056	zf-C2H2_4|PF13894.5|0.0023	zf-C2H2_4|PF13894.5|0.0011	zf-C2H2_4|PF13894.5|0.012	zf-C2H2_4|PF13894.5|0.017	zf-C2H2_4|PF13894.5|0.64	zf-C2H2_4|PF13894.5|0.92	zf-C2H2_4|PF13894.5|0.011	zf-C2H2_4|PF13894.5|0.0021	zf-C2H2_4|PF13894.5|0.03	zf-C2H2_4|PF13894.5|0.00092	zf-C2H2_jaz|PF12171.7|3.2	zf-C2H2_jaz|PF12171.7|0.0012	zf-C2H2_jaz|PF12171.7|1.4	zf-C2H2_jaz|PF12171.7|0.11	zf-C2H2_jaz|PF12171.7|8.4	zf-C2H2_jaz|PF12171.7|29	zf-C2H2_jaz|PF12171.7|0.17	zf-C2H2_jaz|PF12171.7|93	zf-C2H2_jaz|PF12171.7|0.13	zf-C2H2_jaz|PF12171.7|0.0089
[2n]_11489	GENE.[2n]_11489~~[2n]_11489.p1	complete	1445	(+)	score=473.00	Spectrin|PF00435.20|0.0092	Spectrin|PF00435.20|9.9e-21	Spectrin|PF00435.20|4.1e-17	Spectrin|PF00435.20|1.3e-10	Spectrin|PF00435.20|5.5e-15	Spectrin|PF00435.20|3.5e-15	Spectrin|PF00435.20|1.4e-17	Spectrin|PF00435.20|1.3e-16	Spectrin|PF00435.20|2e-20	Spectrin|PF00435.20|3.5e-18	Spectrin|PF00435.20|5e-17	Spectrin|PF00435.20|6.9e-08	Spectrin|PF00435.20|1.7e+03	PH_9|PF15410.5|3.5e+03	PH_9|PF15410.5|4.4e+03	PH_9|PF15410.5|1.1e-21	PH|PF00169.28|9.2e+02	PH|PF00169.28|5.8e-16	PH_11|PF15413.5|6.1e+03	PH_11|PF15413.5|0.0013	FCH|PF00611.22|4.4e+03	FCH|PF00611.22|2.3e+03	FCH|PF00611.22|0.24	FCH|PF00611.22|1.1e+03	FCH|PF00611.22|3.9e+03	FCH|PF00611.22|4.6e+02
[2n]_1149	GENE.[2n]_1149~~[2n]_1149.p1	complete	874	(+)	score=152.88	Homeobox|PF00046.28|1.8e-13	Homeobox|PF00046.28|2.4e-17	Homeobox|PF00046.28|1e-17	Homeobox_KN|PF05920.10|1.6	Homeobox_KN|PF05920.10|0.033	Homeobox_KN|PF05920.10|0.026	zf-C2H2|PF00096.25|0.058	zf-C2H2|PF00096.25|0.073	zf-C2H2|PF00096.25|0.16	zf-C2H2_4|PF13894.5|0.9	zf-C2H2_4|PF13894.5|1.3	zf-C2H2_4|PF13894.5|0.13	MerR_1|PF13411.5|0.048	MerR_1|PF13411.5|2.6e+03	MerR_1|PF13411.5|1.6e+03	zf-Di19|PF05605.11|0.19	zf-C2H2_6|PF13912.5|0.26	zf-C2H2_6|PF13912.5|1.2e+04	zf-C2H2_6|PF13912.5|8.1	zf-C2H2_6|PF13912.5|21	zf-met|PF12874.6|5.9e+03	zf-met|PF12874.6|2e+03	zf-met|PF12874.6|5.7e+03	zf-met|PF12874.6|0.3
[2n]_11494	GENE.[2n]_11494~~[2n]_11494.p1	complete	1115	(+)	score=258.48	Y_phosphatase|PF00102.26|3.6e-87	Y_phosphatase|PF00102.26|3.3e-54	fn3|PF00041.20|1.8e-07	Y_phosphatase3|PF13350.5|0.0027	DSPc|PF00782.19|1.8e+03	DSPc|PF00782.19|0.045	DSPc|PF00782.19|5.1e+02	PTPlike_phytase|PF14566.5|1.2e+04	PTPlike_phytase|PF14566.5|0.044	LAP1C|PF05609.11|0.067	DUF1889|PF08986.9|0.26
[2n]_115	GENE.[2n]_115~~[2n]_115.p1	complete	1154	(-)	score=340.80	Nup188|PF10487.8|8.8e-127	Nup188|PF10487.8|2.1e+03	Nup192|PF11894.7|16	Nup192|PF11894.7|40	Nup192|PF11894.7|3.9e-06	Nup192|PF11894.7|2.2
[2n]_1150	GENE.[2n]_1150~~[2n]_1150.p1	complete	823	(+)	score=247.02	RhoGEF|PF00621.19|3.1e+03	RhoGEF|PF00621.19|6.7e-42	RhoGEF|PF00621.19|1.1e+04	RGS-like|PF09128.10|5e-14	RGS-like|PF09128.10|1.1e+03	RGS-like|PF09128.10|17	PH_13|PF16652.4|9.3e+03	PH_13|PF16652.4|7.5e-06	PH|PF00169.28|6.9e+03	PH|PF00169.28|0.29
[2n]_11505	GENE.[2n]_11505~~[2n]_11505.p1	complete	650	(+)	score=142.36	DUF1170|PF06663.12|3.5e-52	CRIC_ras_sig|PF10534.8|1.2e-38	CRIC_ras_sig|PF10534.8|2.1e+03	SAM_1|PF00536.29|1.1e-18	SAM_2|PF07647.16|1.9e-12	PH|PF00169.28|2.6e+03	PH|PF00169.28|7.8e-10	PDZ|PF00595.23|1.1e+04	PDZ|PF00595.23|6.1e-09	PDZ_2|PF13180.5|0.0016	PH_11|PF15413.5|0.0043	ATG11|PF10377.8|0.0055
[2n]_11512	GENE.[2n]_11512~~[2n]_11512.p1	complete	745	(+)	score=162.25	NO_synthase|PF02898.14|6.2e-194	PDZ|PF00595.23|6.9e-12	PDZ_2|PF13180.5|0.013
[2n]_11515	GENE.[2n]_11515~~[2n]_11515.p3	complete	189	(+)	score=29.17	I-set|PF07679.15|0.18	I-set|PF07679.15|8.2e-06	V-set|PF07686.16|4.5	V-set|PF07686.16|8.3e-07	Ig_3|PF13927.5|11	Ig_3|PF13927.5|0.023	Receptor_2B4|PF11465.7|67	Receptor_2B4|PF11465.7|0.064	PKD_3|PF16820.4|5.9e+03	PKD_3|PF16820.4|0.39	PKD_3|PF16820.4|2e+03
[2n]_11517	GENE.[2n]_11517~~[2n]_11517.p1	complete	569	(+)	score=123.32	LRR_6|PF13516.5|1.5e-05	LRR_6|PF13516.5|7.4	LRR_6|PF13516.5|2.9e-05	LRR_6|PF13516.5|1.2	LRR_6|PF13516.5|0.062	LRR_6|PF13516.5|1.5	LRR_6|PF13516.5|0.016	LRR_6|PF13516.5|8.5	LRR_6|PF13516.5|0.006	LRR_4|PF12799.6|7.2e+03	LRR_4|PF12799.6|2.5e+02	LRR_4|PF12799.6|2.5	LRR_4|PF12799.6|36	LRR_4|PF12799.6|37	LRR_4|PF12799.6|3.3	LRR_4|PF12799.6|6.7	LRR_1|PF00560.32|1.4e+04	LRR_1|PF00560.32|8.7e+03	LRR_1|PF00560.32|9.8	LRR_1|PF00560.32|2.9e+03	LRR_1|PF00560.32|51	LRR_1|PF00560.32|2.7e+02	LRR_1|PF00560.32|1.6e+03	LRR_1|PF00560.32|3.3e+03	LRR_1|PF00560.32|4.4e+02	LRR_1|PF00560.32|8.7e+03	LRR_1|PF00560.32|1.1
[2n]_11519	GENE.[2n]_11519~~[2n]_11519.p1	complete	596	(+)	score=113.48	I-set|PF07679.15|1.5e-11	I-set|PF07679.15|1.4e-13	I-set|PF07679.15|0.0073	Ig_3|PF13927.5|1.3e-10	Ig_3|PF13927.5|7.5e-12	Ig_3|PF13927.5|0.017	Ig_2|PF13895.5|6.1e-08	Ig_2|PF13895.5|1.5e-09	Ig_2|PF13895.5|46	ig|PF00047.24|1.6e-05	ig|PF00047.24|5.2e-06	ig|PF00047.24|0.00016	V-set|PF07686.16|0.87	V-set|PF07686.16|75	V-set|PF07686.16|0.1	V-set|PF07686.16|4.9	TSP_1|PF00090.18|0.0001	C2-set_2|PF08205.11|0.22	C2-set_2|PF08205.11|4.1
[2n]_1152	GENE.[2n]_1152~~[2n]_1152.p1	complete	1201	(+)	score=134.67	zf-C2H2|PF00096.25|0.45	zf-C2H2|PF00096.25|0.00033	zf-C2H2|PF00096.25|0.0033	zf-C2H2|PF00096.25|0.13	zf-C2H2|PF00096.25|0.0073	zf-C2H2|PF00096.25|3.3	zf-C2H2|PF00096.25|12	zf-C2H2|PF00096.25|0.00043	zf-C2H2|PF00096.25|10	zf-C2H2|PF00096.25|0.037	zf-C2H2|PF00096.25|0.0028	zf-C2H2|PF00096.25|0.27	zf-C2H2|PF00096.25|0.79	zf-C2H2|PF00096.25|0.09	zf-C2H2|PF00096.25|0.00037	zf-C2H2|PF00096.25|0.0068	zf-C2H2|PF00096.25|1.9	zf-C2H2|PF00096.25|0.0013	zf-C2H2|PF00096.25|0.091	zf-C2H2|PF00096.25|0.025	zf-C2H2|PF00096.25|0.00029	zf-C2H2|PF00096.25|1.9e+02	zf-C2H2_4|PF13894.5|0.44	zf-C2H2_4|PF13894.5|0.056	zf-C2H2_4|PF13894.5|0.0085	zf-C2H2_4|PF13894.5|0.45	zf-C2H2_4|PF13894.5|0.014	zf-C2H2_4|PF13894.5|12	zf-C2H2_4|PF13894.5|4.6	zf-C2H2_4|PF13894.5|0.19	zf-C2H2_4|PF13894.5|1	zf-C2H2_4|PF13894.5|0.0048	zf-C2H2_4|PF13894.5|0.039	zf-C2H2_4|PF13894.5|29	zf-C2H2_4|PF13894.5|0.59	zf-C2H2_4|PF13894.5|0.5	zf-C2H2_4|PF13894.5|0.027	zf-C2H2_4|PF13894.5|0.5	zf-C2H2_4|PF13894.5|0.3	zf-C2H2_4|PF13894.5|0.45	zf-C2H2_4|PF13894.5|3	zf-C2H2_4|PF13894.5|0.86	zf-C2H2_4|PF13894.5|0.00043	zf-C2H2_4|PF13894.5|2e+03
[2n]_11525	GENE.[2n]_11525~~[2n]_11525.p1	complete	328	(+)	score=73.08	A2M|PF00207.21|5.1e-31	A2M|PF00207.21|1e+04	Thiol-ester_cl|PF10569.8|1e-14	SVA|PF05326.10|4.6e-06
[2n]_11527	GENE.[2n]_11527~~[2n]_11527.p1	complete	851	(+)	score=158.63	DUF1899|PF08953.10|6e-31	WD40_4|PF16300.4|9.6e-22	WD40|PF00400.31|7.5e+03	WD40|PF00400.31|3.6e-05	WD40|PF00400.31|0.48	WD40|PF00400.31|0.019	WD40|PF00400.31|1.4e+04	WD40|PF00400.31|4.9e+03	ANAPC4_WD40|PF12894.6|1.7e+04	ANAPC4_WD40|PF12894.6|9.7	ANAPC4_WD40|PF12894.6|0.0014	eIF2A|PF08662.10|0.067	Trimer_CC|PF08954.10|4.5e+02	Trimer_CC|PF08954.10|59	Trimer_CC|PF08954.10|34
[2n]_11528	GENE.[2n]_11528~~[2n]_11528.p1	complete	470	(+)	score=140.61	FOXP-CC|PF16159.4|1.7e+04	FOXP-CC|PF16159.4|1.7e+04	FOXP-CC|PF16159.4|1.1e-33	DUF4298|PF14131.5|0.3	FliP|PF00813.19|12
[2n]_1153	GENE.[2n]_1153~~[2n]_1153.p1	complete	1988	(+)	score=402.59	BRO1|PF03097.17|3.3e-125	BRO1|PF03097.17|1.2e+04	Y_phosphatase|PF00102.26|1.4e-66	ALIX_LYPXL_bnd|PF13949.5|1.9e-60	Y_phosphatase3|PF13350.5|1e+03	Y_phosphatase3|PF13350.5|41	Y_phosphatase3|PF13350.5|0.073	DSPc|PF00782.19|7.9e+03	DSPc|PF00782.19|0.0079	PTPlike_phytase|PF14566.5|1.8e+03	PTPlike_phytase|PF14566.5|3.8e+03	PTPlike_phytase|PF14566.5|8.7e+03	PTPlike_phytase|PF14566.5|0.73	DUF1694|PF07997.10|0.12	DUF1694|PF07997.10|1.7e+04
[2n]_11533	GENE.[2n]_11533~~[2n]_11533.p4	complete	109	(-)	score=61.22	DMA|PF03474.13|2.4e+03	DMA|PF03474.13|55	DMA|PF03474.13|2.4e+03	DMA|PF03474.13|9.1
[2n]_1154	GENE.[2n]_1154~~[2n]_1154.p1	complete	582	(+)	score=161.48	CH|PF00307.30|3.9e-22	CH|PF00307.30|1.9e-28	CH|PF00307.30|1e+04	Spectrin|PF00435.20|8e+02	Spectrin|PF00435.20|1.2e-12	Spectrin|PF00435.20|2.8e-19	Spectrin|PF00435.20|1e-06	CAMSAP_CH|PF11971.7|25	CAMSAP_CH|PF11971.7|1.4e-05
[2n]_11545	GENE.[2n]_11545~~[2n]_11545.p1	complete	633	(+)	score=132.54	Adaptin_N|PF01602.19|3.6e-87	Alpha_adaptinC2|PF02883.19|9.6e-34	Kinetochor_Ybp2|PF08568.9|0.11	Peptidase_M73|PF12389.7|0.27	Cnd1|PF12717.6|6.1e+03	Cnd1|PF12717.6|0.83	Cnd1|PF12717.6|1e+02
[2n]_11546	GENE.[2n]_11546~~[2n]_11546.p1	complete	346	(+)	score=83.81	SLC12|PF03522.14|3.4e-11	SLC12|PF03522.14|8e-30
[2n]_11548	GENE.[2n]_11548~~[2n]_11548.p1	complete	1349	(+)	score=341.26	RhoGAP|PF00620.26|1.3e-47	Bcr-Abl_Oligo|PF09036.9|2.5e-38	Bcr-Abl_Oligo|PF09036.9|7.9e+02	RhoGEF|PF00621.19|4.8e-33	C2|PF00168.29|3.8e-06	PH|PF00169.28|0.024	PH|PF00169.28|8.6e+03
[2n]_1155	GENE.[2n]_1155~~[2n]_1155.p1	complete	872	(+)	score=169.16	Death|PF00531.21|5.8e+02	Death|PF00531.21|1.2e+04	Death|PF00531.21|1.6e-15	Roc|PF08477.12|35	Roc|PF08477.12|0.0027	COR|PF16095.4|5.1e-05	RsgA_GTPase|PF03193.15|0.013	ABC_tran|PF00005.26|0.037	O_Spanin_T7|PF17531.1|0.055	AAA_29|PF13555.5|0.077	AAA_23|PF13476.5|1.1e+04	AAA_23|PF13476.5|0.49
[2n]_11552	GENE.[2n]_11552~~[2n]_11552.p1	complete	317	(+)	score=128.93	GAS|PF13851.5|1.7e+03	GAS|PF13851.5|0.00056	GAS|PF13851.5|0.31	APG6|PF04111.11|9.7e+02	APG6|PF04111.11|0.00078	DUF3584|PF12128.7|0.00084	Spc7|PF08317.10|81	Spc7|PF08317.10|0.19	Spc7|PF08317.10|0.0017	Spc7|PF08317.10|0.038	ATG16|PF08614.10|7e+02	ATG16|PF08614.10|19	ATG16|PF08614.10|0.002	SKA2|PF16740.4|1.4e+03	SKA2|PF16740.4|0.16	SKA2|PF16740.4|0.23	SKA2|PF16740.4|2.8	BRE1|PF08647.10|63	BRE1|PF08647.10|0.0036	Leu_zip|PF15294.5|2.7	Leu_zip|PF15294.5|0.068	Tropomyosin|PF00261.19|0.57	Tropomyosin|PF00261.19|0.0046	HMMR_N|PF15905.4|7.1	HMMR_N|PF15905.4|0.0079	HMMR_N|PF15905.4|4.3e+02	Fib_alpha|PF08702.9|0.29	Fib_alpha|PF08702.9|56	Fib_alpha|PF08702.9|1	Filament|PF00038.20|7.1e+02	Filament|PF00038.20|0.03	Filament|PF00038.20|0.12	Lebercilin|PF15619.5|14	Lebercilin|PF15619.5|0.3	Lebercilin|PF15619.5|57	EzrA|PF06160.11|1.9	EzrA|PF06160.11|43	DUF1664|PF07889.11|1.4e+02	DUF1664|PF07889.11|1.3	DUF1664|PF07889.11|17	DUF1664|PF07889.11|0.14	Golgin_A5|PF09787.8|32	Golgin_A5|PF09787.8|1.4	Golgin_A5|PF09787.8|2.2
[2n]_11557	GENE.[2n]_11557~~[2n]_11557.p1	complete	907	(+)	score=160.34	Peptidase_M1|PF01433.19|2.2e-85	ERAP1_C|PF11838.7|1.2e-61
[2n]_11559	GENE.[2n]_11559~~[2n]_11559.p2	complete	236	(+)	score=84.68	PI3K_1B_p101|PF10486.8|0.0012	DUF4551|PF15087.5|0.98	SOG2|PF10428.8|2.4	Macoilin|PF09726.8|3.6	LAP1C|PF05609.11|4.3	CDC27|PF09507.9|13	Ndc1_Nup|PF09531.9|8.7	SPX|PF03105.18|10	Apt1|PF10351.8|14
[2n]_11562	GENE.[2n]_11562~~[2n]_11562.p1	complete	222	(+)	score=60.22	CaMKII_AD|PF08332.9|7.1e-61	SnoaL_3|PF13474.5|2.5e-11	DUF4440|PF14534.5|4.1e-10	SnoaL_4|PF13577.5|0.035	SnoaL_2|PF12680.6|0.038	DUF3393|PF11873.7|0.12	DUF3393|PF11873.7|1.1e+03
[2n]_11564	GENE.[2n]_11564~~[2n]_11564.p1	complete	1344	(+)	score=265.40	fn3|PF00041.20|0.0004	fn3|PF00041.20|1.9e-17	fn3|PF00041.20|1.5e-14	fn3|PF00041.20|7.6e-12	fn3|PF00041.20|0.0006	fn3|PF00041.20|2.3e-12	fn3|PF00041.20|1.5e-16	fn3|PF00041.20|1.8e-18	fn3|PF00041.20|3.5e-20	fn3|PF00041.20|4.8e-10	fn3|PF00041.20|1.1e-14	fn3|PF00041.20|1.6e-14	fn3|PF00041.20|1.5e+04	fn3|PF00041.20|1.5e-12	fn3|PF00041.20|5.8e-14	fn3|PF00041.20|3.7e-16	Pur_ac_phosph_N|PF16656.4|76	Pur_ac_phosph_N|PF16656.4|12	Pur_ac_phosph_N|PF16656.4|0.72	Pur_ac_phosph_N|PF16656.4|5.7	Pur_ac_phosph_N|PF16656.4|3.2e+02	Pur_ac_phosph_N|PF16656.4|2.5e+02	Pur_ac_phosph_N|PF16656.4|0.00017	Pur_ac_phosph_N|PF16656.4|7.7	Pur_ac_phosph_N|PF16656.4|0.00014	Pur_ac_phosph_N|PF16656.4|1.6e+03	Pur_ac_phosph_N|PF16656.4|0.0022	Pur_ac_phosph_N|PF16656.4|0.002	Pur_ac_phosph_N|PF16656.4|1.2e+03	Pur_ac_phosph_N|PF16656.4|30	Pur_ac_phosph_N|PF16656.4|0.072	DUF2369|PF10179.8|0.042	DUF2369|PF10179.8|0.95	DUF2369|PF10179.8|44	DUF2369|PF10179.8|3.6	DUF2369|PF10179.8|24	DUF2369|PF10179.8|5	DUF2369|PF10179.8|33	DUF2369|PF10179.8|0.55	DUF2369|PF10179.8|22	DUF2369|PF10179.8|1.8e+02	DUF2369|PF10179.8|2.5e+02	DUF2369|PF10179.8|9.4e+02	DUF2369|PF10179.8|55
[2n]_11566	GENE.[2n]_11566~~[2n]_11566.p1	complete	943	(+)	score=170.68	Pkinase_Tyr|PF07714.16|2.2e-85	Pkinase|PF00069.24|7.7e-38	Kringle|PF00051.17|4.1e-24	Kringle|PF00051.17|3e+03	I-set|PF07679.15|6.9e-18	Ig_3|PF13927.5|8.5e-16	Ig_3|PF13927.5|7.9e+03	Fz|PF01392.21|3.7e-12	ig|PF00047.24|1.7e-07	Ig_2|PF13895.5|4.2e-07	Ig_2|PF13895.5|2.1e+03	V-set|PF07686.16|7.7e-05	Ig_5|PF16681.4|0.033	TMEM154|PF15102.5|0.21	TMEM154|PF15102.5|5.5e+03	DUF2512|PF10710.8|0.46
[2n]_11568	GENE.[2n]_11568~~[2n]_11568.p1	complete	401	(+)	score=103.41	DHC_N2|PF08393.12|6.3e+02	DHC_N2|PF08393.12|1.1e-113
[2n]_11569	GENE.[2n]_11569~~[2n]_11569.p1	complete	537	(+)	score=50.67	Beach|PF02138.17|8.9e-20	Pkinase|PF00069.24|0.24
[2n]_11572	GENE.[2n]_11572~~[2n]_11572.p1	complete	736	(+)	score=155.76	CUB|PF00431.19|1e-34	CUB|PF00431.19|1.7e-40	CUB|PF00431.19|1.7e-38	CUB|PF00431.19|8.2e-37	CUB|PF00431.19|7.7e-32	FXa_inhibition|PF14670.5|2.3e-10	FXa_inhibition|PF14670.5|4.6e-09	Astacin|PF01400.23|2e-16	Astacin|PF01400.23|2.7e+03	EGF_CA|PF07645.14|6.9e-07	EGF_CA|PF07645.14|0.00014	cEGF|PF12662.6|7.9e-06	cEGF|PF12662.6|0.0053	CUB_2|PF02408.19|2.7e+02	CUB_2|PF02408.19|1.7	CUB_2|PF02408.19|0.1	CUB_2|PF02408.19|1.9e+02	CUB_2|PF02408.19|44	EGF|PF00008.26|0.02	EGF|PF00008.26|0.0006	EGF_3|PF12947.6|0.0051	EGF_3|PF12947.6|0.00029	EGF_3|PF12947.6|1.9e+03	hEGF|PF12661.6|0.028	hEGF|PF12661.6|0.34	DUF3558|PF12079.7|3.9e+03	DUF3558|PF12079.7|82	DUF3558|PF12079.7|66	DUF3558|PF12079.7|10	DUF3558|PF12079.7|19	Plasmod_Pvs28|PF06247.10|31	Plasmod_Pvs28|PF06247.10|4.5e+03	Plasmod_Pvs28|PF06247.10|0.92
[2n]_11575	GENE.[2n]_11575~~[2n]_11575.p1	complete	201	(+)	score=39.19	DOR|PF14839.5|1.9e-37
[2n]_11577	GENE.[2n]_11577~~[2n]_11577.p2	complete	615	(+)	score=379.98	ERM|PF00769.18|0.43	Leu_zip|PF15294.5|0.43	Spc7|PF08317.10|0.63
[2n]_11579	GENE.[2n]_11579~~[2n]_11579.p1	complete	384	(+)	score=97.92	Death|PF00531.21|4.5e-23	Death|PF00531.21|5.5e+03	HTH_26|PF13443.5|0.029	HTH_19|PF12844.6|4.4	HTH_19|PF12844.6|1.2e+02
[2n]_1158	GENE.[2n]_1158~~[2n]_1158.p1	complete	785	(+)	score=281.42	PKK|PF12474.7|2.6e+02	PKK|PF12474.7|4.7e+03	PKK|PF12474.7|0.00013	PKK|PF12474.7|5.7e+03	PKK|PF12474.7|5.3	PKK|PF12474.7|1.7e+04	TcdB_N|PF12918.6|91	TcdB_N|PF12918.6|12	TcdB_N|PF12918.6|18	TcdB_N|PF12918.6|8e+02
[2n]_11584	GENE.[2n]_11584~~[2n]_11584.p1	complete	834	(+)	score=200.88	SFTA2|PF15210.5|0.13
[2n]_11587	GENE.[2n]_11587~~[2n]_11587.p3	complete	154	(+)	score=27.83	Laminin_G_2|PF02210.23|2.5e+03	Laminin_G_2|PF02210.23|9.1e-15	Laminin_G_1|PF00054.22|1.9e-10	Laminin_G_3|PF13385.5|0.00056	Lactamase_B_4|PF13691.5|1e+02	Lactamase_B_4|PF13691.5|2.4
[2n]_11590	GENE.[2n]_11590~~[2n]_11590.p1	complete	735	(+)	score=134.66	WD40|PF00400.31|0.11	WD40|PF00400.31|2.9e+02	WD40|PF00400.31|5.6e+03	WD40|PF00400.31|3.5	WD40|PF00400.31|0.00049	WD40|PF00400.31|2.1	WD40|PF00400.31|87	ANAPC4_WD40|PF12894.6|3.3	ANAPC4_WD40|PF12894.6|1.3e+02	ANAPC4_WD40|PF12894.6|4.2e+03	ANAPC4_WD40|PF12894.6|1.6	Nup160|PF11715.7|5.9	Nup160|PF11715.7|6.6e+02	Nup160|PF11715.7|1.3e+02
[2n]_11592	GENE.[2n]_11592~~[2n]_11592.p1	complete	1045	(+)	score=274.78	ArfGap|PF01412.17|9.1e-35	BAR_3|PF16746.4|4.2e-28	Ank_2|PF12796.6|0.9	Ank_2|PF12796.6|1.8e-08	Ank_2|PF12796.6|3.7e-09	BAR|PF03114.17|1.3e-10	PH|PF00169.28|2.6e-09	Ank|PF00023.29|3.2	Ank|PF00023.29|0.0021	Ank|PF00023.29|2.1e+02	Ank_4|PF13637.5|19	Ank_4|PF13637.5|9.7e-06	Ank_4|PF13637.5|1.9e+02	Ank_5|PF13857.5|3.2e+02	Ank_5|PF13857.5|0.00035	Ank_3|PF13606.5|11	Ank_3|PF13606.5|0.43	Ank_3|PF13606.5|6.5e+02	SKA1|PF07160.11|0.69	SKA1|PF07160.11|2.5	PH_9|PF15410.5|75	PH_9|PF15410.5|5	A2L_zn_ribbon|PF08792.9|2.5	A2L_zn_ribbon|PF08792.9|94	DUF305|PF03713.12|45	DUF305|PF03713.12|19	DUF305|PF03713.12|5.1e+03	BST2|PF16716.4|2.2	BST2|PF16716.4|2.2e+02	DUF4404|PF14357.5|1.3e+02	DUF4404|PF14357.5|2e+03	DUF4404|PF14357.5|0.94	Fib_alpha|PF08702.9|2.3	Fib_alpha|PF08702.9|12
[2n]_11598	GENE.[2n]_11598~~[2n]_11598.p1	complete	782	(+)	score=180.99	La|PF05383.16|1.4e-15
[2n]_11599	GENE.[2n]_11599~~[2n]_11599.p1	complete	283	(+)	score=33.55	Sprouty|PF05210.12|4.7e-29
[2n]_116	GENE.[2n]_116~~[2n]_116.p1	complete	1370	(-)	score=219.00	EGF_CA|PF07645.14|2.1	EGF_CA|PF07645.14|4.2e-10	EGF_CA|PF07645.14|1.5e-08	EGF_CA|PF07645.14|7.2e-08	EGF_CA|PF07645.14|6.3e-08	EGF_CA|PF07645.14|2e-07	EGF_CA|PF07645.14|2e-09	EGF_CA|PF07645.14|6.7e-08	EGF_CA|PF07645.14|5.1e-09	EGF_CA|PF07645.14|1.6e-07	EGF_CA|PF07645.14|5.5e-08	EGF_CA|PF07645.14|5e-07	EGF_CA|PF07645.14|1.5e-10	EGF_CA|PF07645.14|4.1e-09	EGF_CA|PF07645.14|2.6e-08	EGF_CA|PF07645.14|2.4e-07	EGF_CA|PF07645.14|4.8e-08	EGF_CA|PF07645.14|4.6e-05	EGF_CA|PF07645.14|2.4e-05	EGF_CA|PF07645.14|0.00016	EGF_CA|PF07645.14|7.6	EGF_CA|PF07645.14|1.4e-07	cEGF|PF12662.6|1.3e-05	cEGF|PF12662.6|0.00015	cEGF|PF12662.6|9.1e-07	cEGF|PF12662.6|0.00014	cEGF|PF12662.6|7.4e-06	cEGF|PF12662.6|0.0013	cEGF|PF12662.6|8.3e-07	cEGF|PF12662.6|2.6e-05	cEGF|PF12662.6|3.9e-07	cEGF|PF12662.6|0.00014	cEGF|PF12662.6|0.00016	cEGF|PF12662.6|0.00069	cEGF|PF12662.6|2.7e-07	cEGF|PF12662.6|0.002	cEGF|PF12662.6|1.8e-05	cEGF|PF12662.6|0.0001	cEGF|PF12662.6|5.2e-05	cEGF|PF12662.6|4.4e+02	cEGF|PF12662.6|1.1e+02	cEGF|PF12662.6|11	cEGF|PF12662.6|5.5e+03	cEGF|PF12662.6|0.00028
[2n]_11605	GENE.[2n]_11605~~[2n]_11605.p2	complete	450	(+)	score=206.80	TctA|PF01970.15|16	TctA|PF01970.15|2.9e+02	TctA|PF01970.15|2.9	TctA|PF01970.15|3.4e+03
[2n]_11607	GENE.[2n]_11607~~[2n]_11607.p1	complete	557	(+)	score=101.97	KSR1-SAM|PF13543.5|2.3e-42	C1_1|PF00130.21|0.0025	zf-RING-like|PF08746.10|0.011	zf-RING-like|PF08746.10|1.7e+04	C1_2|PF03107.15|0.077
[2n]_1161	GENE.[2n]_1161~~[2n]_1161.p1	complete	1043	(+)	score=265.39	DENN|PF02141.20|4.7e-21	dDENN|PF03455.18|1.7e-13	PPR_2|PF13041.5|0.33	PPR_2|PF13041.5|8e-06	PPR_long|PF17177.3|99	PPR_long|PF17177.3|0.0016	PPR_3|PF13812.5|9.9	PPR_3|PF13812.5|0.0004	PPR|PF01535.19|5.5e+03	PPR|PF01535.19|0.0076	Papo_T_antigen|PF02380.14|0.48	Papo_T_antigen|PF02380.14|1e+04	COPI_C|PF06957.10|0.16
[2n]_11610	GENE.[2n]_11610~~[2n]_11610.p1	complete	1514	(+)	score=420.13	zf-HC5HC2H_2|PF13832.5|1.6e+03	zf-HC5HC2H_2|PF13832.5|1.8e-30	zf-HC5HC2H_2|PF13832.5|1.6e+03	JmjC|PF02373.21|3.8e-19	zf-HC5HC2H|PF13771.5|1.7e+04	zf-HC5HC2H|PF13771.5|78	zf-HC5HC2H|PF13771.5|4.7e-14	zf-HC5HC2H|PF13771.5|1.2e+03	JmjN|PF02375.16|4.7e-13	PHD_2|PF13831.5|1.1e-12	PHD_2|PF13831.5|7.9e+03	PHD_2|PF13831.5|8.5e+03	PHD|PF00628.28|3e-05	PHD|PF00628.28|1.6e+03	PHD|PF00628.28|3.6	LBR_tudor|PF09465.9|1.7	LBR_tudor|PF09465.9|0.06	DUF4537|PF15057.5|0.0066	53-BP1_Tudor|PF09038.9|0.2	MAJIN|PF15077.5|0.79
[2n]_11612	GENE.[2n]_11612~~[2n]_11612.p2	complete	284	(+)	score=47.30	Big_2|PF02368.17|7.5e-08	Big_2|PF02368.17|9.2e+03	Big_2|PF02368.17|2.6e+03
[2n]_11613	GENE.[2n]_11613~~[2n]_11613.p1	complete	180	(-)	score=42.82
[2n]_11614	GENE.[2n]_11614~~[2n]_11614.p1	complete	985	(+)	score=175.01	AMP-binding|PF00501.27|4e-05	AMP-binding|PF00501.27|6.8e-65
[2n]_11618	GENE.[2n]_11618~~[2n]_11618.p1	complete	1115	(+)	score=305.26	Nup188|PF10487.8|4.7e-204	Nup192|PF11894.7|4.5	Nup192|PF11894.7|16	Nup192|PF11894.7|30	Nup192|PF11894.7|3.7e-06
[2n]_11619	GENE.[2n]_11619~~[2n]_11619.p1	complete	583	(+)	score=117.66	PIP5K|PF01504.17|2.6e-93
[2n]_1162	GENE.[2n]_1162~~[2n]_1162.p1	complete	663	(+)	score=132.24	A2M_N_2|PF07703.13|2.3e+03	A2M_N_2|PF07703.13|1.6e-40	A2M|PF00207.21|8.5e-31	Rib|PF08428.9|0.0058	Rib|PF08428.9|4.2e+03	SVA|PF05326.10|2.2e+02	SVA|PF05326.10|1.1e+03	SVA|PF05326.10|0.99	DUF11|PF01345.17|0.33
[2n]_11620	GENE.[2n]_11620~~[2n]_11620.p1	complete	449	(+)	score=108.64	PAS_3|PF08447.11|2	PAS_3|PF08447.11|1.2e-17	PAS_11|PF14598.5|1.1e+02	PAS_11|PF14598.5|3.2e-18	HIF-1|PF11413.7|6.3e+02	HIF-1|PF11413.7|6.9e-14	PAS|PF00989.24|0.44	PAS|PF00989.24|0.0005	PAS_9|PF13426.6|1.9e+02	PAS_9|PF13426.6|0.00013	PAS_4|PF08448.9|97	PAS_4|PF08448.9|0.017
[2n]_11623	GENE.[2n]_11623~~[2n]_11623.p1	complete	1158	(+)	score=226.88	Tuberin|PF03542.15|3.5e-146	DUF3384|PF11864.7|6e-91	DUF3384|PF11864.7|1.8e+02	HEAT|PF02985.21|0.6	HEAT|PF02985.21|5.5e+03
[2n]_11624	GENE.[2n]_11624~~[2n]_11624.p1	complete	610	(+)	score=157.18	Drf_FH3|PF06367.15|3.1e+03	Drf_FH3|PF06367.15|3.2e-49	Drf_GBD|PF06371.12|7.1e-15	Drf_GBD|PF06371.12|3.4e-13	Drf_GBD|PF06371.12|4.7e+03	Drf_GBD|PF06371.12|7.5e+03	COG2|PF06148.10|0.0071	IncA|PF04156.13|1.1e+03	IncA|PF04156.13|0.019	APG6|PF04111.11|0.11	DUF3347|PF11827.7|4e+03	DUF3347|PF11827.7|0.071	PHA_synth_III_E|PF09712.9|6.4e+02	PHA_synth_III_E|PF09712.9|5.4e+02	PHA_synth_III_E|PF09712.9|0.17	Med7|PF05983.10|0.42	CLTH|PF10607.8|1.6e+03	CLTH|PF10607.8|0.13	DUF745|PF05335.12|0.35	Reo_sigmaC|PF04582.11|0.24	DUF2312|PF10073.8|2	Mnd1|PF03962.14|0.72	ZapD|PF07072.10|0.81	DUF4201|PF13870.5|0.6	DUF4201|PF13870.5|2.8e+02	Fib_alpha|PF08702.9|3e+02	Fib_alpha|PF08702.9|1.1	FlgN|PF05130.11|3.7	DUF948|PF06103.10|2.7e+03	DUF948|PF06103.10|1.1	ADIP|PF11559.7|12	Seryl_tRNA_N|PF02403.21|22	Seryl_tRNA_N|PF02403.21|0.74
[2n]_11625	GENE.[2n]_11625~~[2n]_11625.p2	complete	169	(+)	score=37.83	DUF3432|PF11914.7|18	DUF3432|PF11914.7|1.7e+02	DUF3432|PF11914.7|3.6
[2n]_11626	GENE.[2n]_11626~~[2n]_11626.p1	complete	570	(+)	score=107.64	SNF2_N|PF00176.22|4.4e-53	SNF2_N|PF00176.22|1.3e+03	Helicase_C|PF00271.30|3.3e+03	Helicase_C|PF00271.30|2.8e-19	ResIII|PF04851.14|3.7e-09	ResIII|PF04851.14|1.6e+03	DEAD|PF00270.28|2.4e-06	HDA2-3|PF11496.7|2.4e-06	ERCC3_RAD25_C|PF16203.4|2.4e-05	AAA_34|PF13872.5|4.7	AAA_34|PF13872.5|5.9	AAA_34|PF13872.5|9.9e+02	AAA_34|PF13872.5|1.4e+03
[2n]_11629	GENE.[2n]_11629~~[2n]_11629.p1	complete	577	(+)	score=175.47	Reo_sigmaC|PF04582.11|0.061	Reo_sigmaC|PF04582.11|1.4e+02	Reo_sigmaC|PF04582.11|2.3e+02	Reo_sigmaC|PF04582.11|0.008	Reo_sigmaC|PF04582.11|2.6e+02	Fez1|PF06818.14|5.3e+03	Fez1|PF06818.14|1.3	Fez1|PF06818.14|0.86	Fez1|PF06818.14|1.1e+02	Pox_A_type_inc|PF04508.11|9.5e+03	Pox_A_type_inc|PF04508.11|2.1e+03	Pox_A_type_inc|PF04508.11|5.6	Pox_A_type_inc|PF04508.11|2.6e+03	Pox_A_type_inc|PF04508.11|65
[2n]_11630	GENE.[2n]_11630~~[2n]_11630.p1	complete	126	(+)	score=36.91	DUF1846|PF08903.10|0.15
[2n]_11632	GENE.[2n]_11632~~[2n]_11632.p1	complete	454	(+)	score=59.92	Serinc|PF03348.14|1e-166	DUF2070|PF09843.8|7.1e+02	DUF2070|PF09843.8|0.0015	HIG_1_N|PF04588.12|7.1e+03	HIG_1_N|PF04588.12|0.29
[2n]_11633	GENE.[2n]_11633~~[2n]_11633.p1	complete	603	(+)	score=175.65	HSA|PF07529.12|1.7e+04	HSA|PF07529.12|1.2e-21	HSA|PF07529.12|1.4e+03	QLQ|PF08880.10|2.5e-15	DDHD|PF02862.16|1.6	DUF2009|PF09418.9|1.3	CorA|PF01544.17|9.5
[2n]_11636	GENE.[2n]_11636~~[2n]_11636.p2	complete	102	(-)	score=5.76
[2n]_11638	GENE.[2n]_11638~~[2n]_11638.p1	complete	611	(+)	score=146.59	I-set|PF07679.15|6.3e-09	I-set|PF07679.15|0.0093	I-set|PF07679.15|8.8e-09	I-set|PF07679.15|1.7e-09	I-set|PF07679.15|1e-11	I-set|PF07679.15|2.7e-06	I-set|PF07679.15|9.6e-05	Ig_3|PF13927.5|0.00013	Ig_3|PF13927.5|1e+02	Ig_3|PF13927.5|0.21	Ig_3|PF13927.5|0.054	Ig_3|PF13927.5|1.1e-08	Ig_3|PF13927.5|35	Ig_3|PF13927.5|0.62	ig|PF00047.24|1.3	ig|PF00047.24|3.3e+02	ig|PF00047.24|5.5	ig|PF00047.24|1.1	ig|PF00047.24|5.1e-05	ig|PF00047.24|0.41	ig|PF00047.24|0.0006	Ig_2|PF13895.5|0.011	Ig_2|PF13895.5|6.9e+02	Ig_2|PF13895.5|79	Ig_2|PF13895.5|3.2e+02	Ig_2|PF13895.5|1.1e-06	Ig_2|PF13895.5|13	V-set|PF07686.16|2.1	V-set|PF07686.16|2e+02	V-set|PF07686.16|39	V-set|PF07686.16|95	V-set|PF07686.16|3.2e+02	V-set|PF07686.16|7.9	Ig_4|PF16680.4|0.008	Ig_4|PF16680.4|9.1e+03	Ig_4|PF16680.4|1.2e+04	Ig_4|PF16680.4|0.0047	Ig_4|PF16680.4|8.3e+03	Ig_4|PF16680.4|4.9e+03	Ig_5|PF16681.4|0.34	Ig_5|PF16681.4|6.8e+03	Ig_5|PF16681.4|3.4e+03	Ig_5|PF16681.4|0.065	Ig_5|PF16681.4|2e+03
[2n]_1164	GENE.[2n]_1164~~[2n]_1164.p1	complete	1021	(+)	score=208.97	Pkinase|PF00069.24|7.4e-39	Pkinase|PF00069.24|3e-18	Pkinase_Tyr|PF07714.16|1.3e-18	Pkinase_Tyr|PF07714.16|5.4e-06	Haspin_kinase|PF12330.7|0.0017	APH|PF01636.22|4.2e+02	APH|PF01636.22|0.11	Pkinase_C|PF00433.23|1e+02	Pkinase_C|PF00433.23|6.8e+03	Pkinase_C|PF00433.23|0.42	Pox_ser-thr_kin|PF05445.10|0.048	Kinase-like|PF14531.5|0.34	Kinase-like|PF14531.5|1e+03	UBA|PF00627.30|0.18
[2n]_11640	GENE.[2n]_11640~~[2n]_11640.p1	complete	368	(+)	score=101.05	Transglut_N|PF00868.19|2.4e-35	Terminase_3|PF04466.12|0.085
[2n]_11641	GENE.[2n]_11641~~[2n]_11641.p2	complete	499	(+)	score=134.31	PLU-1|PF08429.10|3.1e-86	zf-C5HC2|PF02928.15|1.2e-15	SBP_bac_11|PF13531.5|0.11
[2n]_11644	GENE.[2n]_11644~~[2n]_11644.p2	complete	374	(+)	score=104.49	COX_ARM|PF06481.13|13	COX_ARM|PF06481.13|17	COX_ARM|PF06481.13|2e+03	COX_ARM|PF06481.13|3.4e+02	COX_ARM|PF06481.13|3.1e+02	COX_ARM|PF06481.13|0.43	COX_ARM|PF06481.13|1.5e+03	B2-adapt-app_C|PF09066.9|2.2e+03	B2-adapt-app_C|PF09066.9|5.2e+03	B2-adapt-app_C|PF09066.9|0.47
[2n]_11648	GENE.[2n]_11648~~[2n]_11648.p1	complete	651	(+)	score=134.37	SHR-BD|PF06650.11|4.7e+03	SHR-BD|PF06650.11|7	SHR-BD|PF06650.11|1.9e-33	Tenui_NS4|PF03300.12|0.099
[2n]_11649	GENE.[2n]_11649~~[2n]_11649.p1	complete	448	(+)	score=113.37	Cation_ATPase_C|PF00689.20|7.5e+03	Cation_ATPase_C|PF00689.20|7.3e-47	ATP_Ca_trans_C|PF12424.7|1.7e+04	ATP_Ca_trans_C|PF12424.7|7.4e-16	Hydrolase_3|PF08282.11|5.5e-06	Hydrolase_3|PF08282.11|2.5e+03	Hydrolase|PF00702.25|0.0074
[2n]_11650	GENE.[2n]_11650~~[2n]_11650.p1	complete	1339	(+)	score=229.87	RGS12_us1|PF16613.4|3.3e+03	RGS12_us1|PF16613.4|6.8e-41	RBD|PF02196.14|7.8e-19	RBD|PF02196.14|1e-07	RGS|PF00615.18|3.5e-27	PDZ|PF00595.23|4e-12	GoLoco|PF02188.16|2.9e+02	GoLoco|PF02188.16|1.1e-08	RGS12_usC|PF16612.4|7.5e+02	RGS12_usC|PF16612.4|1.7e+04	RGS12_usC|PF16612.4|6.7e+03	RGS12_usC|PF16612.4|1.5e-08	RGS12_us2|PF16611.4|1.1e+04	RGS12_us2|PF16611.4|3.5e-06	PDZ_2|PF13180.5|0.0028	PID|PF00640.22|0.0076	TUG-UBL1|PF11470.7|3.2e+02	TUG-UBL1|PF11470.7|0.39
[2n]_11654	GENE.[2n]_11654~~[2n]_11654.p1	complete	698	(+)	score=174.18	CNH|PF00780.21|3.9e-62
[2n]_1166	GENE.[2n]_1166~~[2n]_1166.p1	complete	1976	(+)	score=425.84	JmjC|PF02373.21|7e+03	JmjC|PF02373.21|8.7e-29
[2n]_11660	GENE.[2n]_11660~~[2n]_11660.p1	complete	646	(+)	score=177.99	Jnk-SapK_ap_N|PF09744.8|8.7e-57	Jnk-SapK_ap_N|PF09744.8|1.7e+02	JIP_LZII|PF16471.4|5.3e+03	JIP_LZII|PF16471.4|6.4e+02	JIP_LZII|PF16471.4|9.7e-31	JIP_LZII|PF16471.4|2.6e+02	Atg14|PF10186.8|0.0083	Atg14|PF10186.8|0.74	DUF3740|PF12548.7|0.034	DUF3740|PF12548.7|3.5e+03	DUF3740|PF12548.7|2.8e+03	APG6|PF04111.11|1.7	APG6|PF04111.11|1.6	Spc7|PF08317.10|11	Spc7|PF08317.10|0.24	EzrA|PF06160.11|3.7	EzrA|PF06160.11|0.36	DUF1664|PF07889.11|1.4e+03	DUF1664|PF07889.11|0.48	DUF1664|PF07889.11|4.7	WXG100|PF06013.11|7.5e+02	WXG100|PF06013.11|20	WXG100|PF06013.11|46	Prominin|PF05478.10|4.8	Prominin|PF05478.10|0.79	Sipho_Gp157|PF05565.10|1.3e+03	Sipho_Gp157|PF05565.10|0.025	Sipho_Gp157|PF05565.10|34	Lebercilin|PF15619.5|0.46	Lebercilin|PF15619.5|0.31	Lebercilin|PF15619.5|1.5e+02	Lebercilin|PF15619.5|7.8e+03	YabB|PF06156.12|97	YabB|PF06156.12|4	YabB|PF06156.12|8e+02	YabB|PF06156.12|0.59	CALCOCO1|PF07888.10|1.6	CALCOCO1|PF07888.10|10	V_ATPase_I|PF01496.18|18	V_ATPase_I|PF01496.18|1.3	XhlA|PF10779.8|3.3	XhlA|PF10779.8|2.6	XhlA|PF10779.8|1.5	XhlA|PF10779.8|5.1e+03
[2n]_11661	GENE.[2n]_11661~~[2n]_11661.p2	complete	140	(-)	score=11.39	Chromo|PF00385.23|4.7e-08	Mtf2_C|PF14061.5|0.12
[2n]_11662	GENE.[2n]_11662~~[2n]_11662.p1	complete	1046	(+)	score=251.06	Pkinase|PF00069.24|1e-11	Pkinase|PF00069.24|6.8e-36	Pkinase_Tyr|PF07714.16|3.1e-05	Pkinase_Tyr|PF07714.16|4.1e-23	Kinase-like|PF14531.5|3.6e+03	Kinase-like|PF14531.5|2.1e-05	APH|PF01636.22|1e+04	APH|PF01636.22|0.0028	Kdo|PF06293.13|1.6e+03	Kdo|PF06293.13|0.0047	PQQ_2|PF13360.5|1.5	PQQ_2|PF13360.5|57	PQQ_3|PF13570.5|25	PQQ_3|PF13570.5|5.6e+03	PQQ_3|PF13570.5|1.2e+04	PQQ_3|PF13570.5|18	PQQ_3|PF13570.5|2.8e+03
[2n]_11663	GENE.[2n]_11663~~[2n]_11663.p1	complete	241	(+)	score=63.66	zf-C3HC4_3|PF13920.5|2.2e+03	zf-C3HC4_3|PF13920.5|4.2e-10	zf-RanBP|PF00641.17|1.1e-05	zf-RanBP|PF00641.17|2.8e+03	DZR|PF12773.6|5.4	DZR|PF12773.6|1.9	zinc_ribbon_15|PF17032.4|1	zinc_ribbon_15|PF17032.4|2e+02
[2n]_11665	GENE.[2n]_11665~~[2n]_11665.p1	complete	1580	(+)	score=444.65	Nup188|PF10487.8|1.4e-203
[2n]_11666	GENE.[2n]_11666~~[2n]_11666.p1	complete	1406	(+)	score=380.37	TUDOR|PF00567.23|9.6e-11	TUDOR|PF00567.23|2e-08	DEAD|PF00270.28|1.5e-06	CS|PF04969.15|0.01
[2n]_1167	GENE.[2n]_1167~~[2n]_1167.p2	complete	515	(+)	score=106.54	MAM|PF00629.22|1.2e-16	MAM|PF00629.22|5.4e-31	MAM|PF00629.22|1.2e-28	PspB|PF06667.11|0.036
[2n]_11670	GENE.[2n]_11670~~[2n]_11670.p1	complete	394	(+)	score=140.20	CCDC144C|PF14915.5|1.7e+04	CCDC144C|PF14915.5|8e-41	betaPIX_CC|PF16523.4|1.7e+02	betaPIX_CC|PF16523.4|24	betaPIX_CC|PF16523.4|1.2e+03	betaPIX_CC|PF16523.4|0.017	betaPIX_CC|PF16523.4|2.6e+03	DUF5475|PF17569.1|0.27
[2n]_11671	GENE.[2n]_11671~~[2n]_11671.p1	complete	347	(+)	score=16.03	7tm_1|PF00001.20|1.5e-36	7tm_4|PF13853.5|0.00064
[2n]_11675	GENE.[2n]_11675~~[2n]_11675.p1	complete	1360	(+)	score=283.51	DUF4071|PF13281.5|6.2e-160	Pkinase|PF00069.24|1.2e-64	Pkinase_Tyr|PF07714.16|4.8e-42	Kinase-like|PF14531.5|0.006
[2n]_11676	GENE.[2n]_11676~~[2n]_11676.p1	complete	845	(+)	score=151.53	CUB|PF00431.19|1.2e-34	CUB|PF00431.19|2.1e-40	CUB|PF00431.19|2e-38	CUB|PF00431.19|6.4e-14	Astacin|PF01400.23|7.2e-73	Astacin|PF01400.23|3.2e+03	FXa_inhibition|PF14670.5|2.7e-10	FXa_inhibition|PF14670.5|5.4e-09	EGF_CA|PF07645.14|8.1e-07	EGF_CA|PF07645.14|0.00017	cEGF|PF12662.6|9.3e-06	cEGF|PF12662.6|0.0062	EGF|PF00008.26|0.023	EGF|PF00008.26|0.00071	EGF_3|PF12947.6|0.006	EGF_3|PF12947.6|0.00034	EGF_3|PF12947.6|2.2e+03	CUB_2|PF02408.19|3.3e+02	CUB_2|PF02408.19|2	CUB_2|PF02408.19|0.12	CUB_2|PF02408.19|2.7e+02	hEGF|PF12661.6|0.032	hEGF|PF12661.6|0.4	Peptidase_M10|PF00413.23|15	Peptidase_M10|PF00413.23|0.48	Reprolysin_4|PF13583.5|0.033	DUF3558|PF12079.7|4.9e+03	DUF3558|PF12079.7|98	DUF3558|PF12079.7|83	DUF3558|PF12079.7|74
[2n]_11679	GENE.[2n]_11679~~[2n]_11679.p1	complete	841	(+)	score=199.19	Thg1C|PF14413.5|6.9e+02	Thg1C|PF14413.5|4.8e+02	Thg1C|PF14413.5|46	Thg1C|PF14413.5|5.3e+02	Thg1C|PF14413.5|4.3e+03	Thg1C|PF14413.5|1.3e+02	Toprim_C_rpt|PF13368.5|2.5e+02	Toprim_C_rpt|PF13368.5|2.3e+02	Toprim_C_rpt|PF13368.5|2.1e+02	Toprim_C_rpt|PF13368.5|4.4e+02	Gp79|PF17463.1|1.6e+02	Gp79|PF17463.1|87	Gp79|PF17463.1|2.1e+02	Gp79|PF17463.1|2.4e+02	Gp79|PF17463.1|2.4e+02
[2n]_1168	GENE.[2n]_1168~~[2n]_1168.p1	complete	1450	(+)	score=404.83	zf-C2H2_assoc|PF16606.4|6.6e-37	zf-C2H2|PF00096.25|0.002	zf-C2H2|PF00096.25|0.0027	zf-C2H2|PF00096.25|0.0077	zf-C2H2|PF00096.25|4.2	zf-C2H2|PF00096.25|0.00068	zf-C2H2|PF00096.25|0.026	zf-C2H2|PF00096.25|0.002	zf-C2H2|PF00096.25|2.4e-05	zf-C2H2|PF00096.25|0.042	zf-C2H2|PF00096.25|6.4e+03	zf-C2H2|PF00096.25|8.8e+03	zf-C2H2|PF00096.25|0.13	zf-H2C2_2|PF13465.5|1.8	zf-H2C2_2|PF13465.5|1.2e-07	zf-H2C2_2|PF13465.5|2e+03	zf-H2C2_2|PF13465.5|1.2e+02	zf-H2C2_2|PF13465.5|0.2	zf-H2C2_2|PF13465.5|10	zf-H2C2_2|PF13465.5|0.091	zf-H2C2_2|PF13465.5|5.3e+02	zf-H2C2_2|PF13465.5|8.4	zf-H2C2_2|PF13465.5|4.1	zf-H2C2_2|PF13465.5|1.7e-07	zf-H2C2_2|PF13465.5|2.7e+03	zf-H2C2_2|PF13465.5|0.18	zf-C2H2_4|PF13894.5|0.0065	zf-C2H2_4|PF13894.5|0.24	zf-C2H2_4|PF13894.5|0.065	zf-C2H2_4|PF13894.5|6.2	zf-C2H2_4|PF13894.5|0.0041	zf-C2H2_4|PF13894.5|0.02	zf-C2H2_4|PF13894.5|0.032	zf-C2H2_4|PF13894.5|0.0023	zf-C2H2_4|PF13894.5|0.24	zf-C2H2_4|PF13894.5|2.4e+03	zf-C2H2_4|PF13894.5|8.2	zf-H2C2_5|PF13909.5|58	zf-H2C2_5|PF13909.5|3e-07	zf-H2C2_5|PF13909.5|20	zf-H2C2_5|PF13909.5|0.04	zf-H2C2_5|PF13909.5|5.3e+02	zf-H2C2_5|PF13909.5|2.8e+02	zf-H2C2_5|PF13909.5|6.2e+03
[2n]_11682	GENE.[2n]_11682~~[2n]_11682.p1	complete	352	(+)	score=99.25	Lamp|PF01299.16|0.96
[2n]_11685	GENE.[2n]_11685~~[2n]_11685.p1	complete	1001	(+)	score=214.03	PAZ|PF02170.21|2.9e-40	Ribonuclease_3|PF00636.25|1.7e-35	Dicer_dimer|PF03368.13|2.2e-24	Helicase_C|PF00271.30|8.9e-17	Ribonucleas_3_3|PF14622.5|0.00012	ANAPC15|PF15243.5|1.7e+04	ANAPC15|PF15243.5|0.52	ANAPC15|PF15243.5|7.4e+03	ANAPC15|PF15243.5|3.2e+03
[2n]_11687	GENE.[2n]_11687~~[2n]_11687.p1	complete	474	(+)	score=98.37	ATG_C|PF09333.10|7.5e+03	ATG_C|PF09333.10|7.4e-31	VPS13_C|PF16909.4|1.2e-05
[2n]_11688	GENE.[2n]_11688~~[2n]_11688.p1	complete	1468	(+)	score=329.16	Cadherin|PF00028.16|4.3e-14	Cadherin|PF00028.16|7e-12	Cadherin|PF00028.16|4.2e-09	Cadherin|PF00028.16|3e-13	Cadherin|PF00028.16|7.9e-08	Cadherin|PF00028.16|1.2e-23	Cadherin|PF00028.16|2.6e-20	Cadherin|PF00028.16|1.5e-08	Cadherin|PF00028.16|1.8e-08	Cadherin|PF00028.16|1.9e-08	Cadherin|PF00028.16|1.3e-13	Cadherin|PF00028.16|0.0032	Cadherin_pro|PF08758.10|1.4e-05	Cadherin_pro|PF08758.10|0.0024	Cadherin_pro|PF08758.10|92	Cadherin_pro|PF08758.10|5.7e+03	Cadherin_pro|PF08758.10|4.4e+03	Cadherin_pro|PF08758.10|87	Cadherin_pro|PF08758.10|81	Cadherin_pro|PF08758.10|0.45	Cadherin_pro|PF08758.10|5.9e+03	Cadherin_pro|PF08758.10|1.8e+02	Cadherin_3|PF16184.4|21	Cadherin_3|PF16184.4|3.7e+02	Cadherin_3|PF16184.4|87	Cadherin_3|PF16184.4|19	Cadherin_3|PF16184.4|4.6	Cadherin_3|PF16184.4|0.043	Cadherin_3|PF16184.4|12	Cadherin_3|PF16184.4|7e+02	Cadherin_3|PF16184.4|2.8	Cadherin_3|PF16184.4|1.8e+03	Cadherin_2|PF08266.11|0.39	Cadherin_2|PF08266.11|93	Cadherin_2|PF08266.11|15	Cadherin_2|PF08266.11|55	Cadherin_2|PF08266.11|9.6e+02	Cadherin_2|PF08266.11|2.1e+03	Y_Y_Y|PF07495.12|16	Y_Y_Y|PF07495.12|1.4e+02	Y_Y_Y|PF07495.12|5.4e+03	Y_Y_Y|PF07495.12|7.4e+03	Y_Y_Y|PF07495.12|33	Y_Y_Y|PF07495.12|7e+03
[2n]_1169	GENE.[2n]_1169~~[2n]_1169.p1	complete	993	(+)	score=190.96	EGF_CA|PF07645.14|0.00041	EGF_CA|PF07645.14|2.1e-09	EGF_CA|PF07645.14|5.9e-08	EGF_CA|PF07645.14|1.2e-09	EGF_CA|PF07645.14|7.2e-09	EGF_CA|PF07645.14|1.8e-05	EGF_CA|PF07645.14|3.7e-09	EGF_CA|PF07645.14|4.9e-09	EGF_CA|PF07645.14|5.3e-10	EGF_CA|PF07645.14|3e-10	EGF_CA|PF07645.14|7.8e-10	EGF_CA|PF07645.14|6.4e-10	EGF_CA|PF07645.14|9.8e-08	EGF_CA|PF07645.14|3.5e-06	EGF_CA|PF07645.14|7.4e-06	EGF_CA|PF07645.14|1.3e-06	cEGF|PF12662.6|0.0001	cEGF|PF12662.6|1e-09	cEGF|PF12662.6|3e-06	cEGF|PF12662.6|2.2e-08	cEGF|PF12662.6|0.0009	cEGF|PF12662.6|0.049	cEGF|PF12662.6|5.2e-06	cEGF|PF12662.6|0.00075	cEGF|PF12662.6|0.0003	cEGF|PF12662.6|2.7e+02	cEGF|PF12662.6|5.1e-06	cEGF|PF12662.6|7.2e-07	cEGF|PF12662.6|0.0023	cEGF|PF12662.6|3e-07	cEGF|PF12662.6|0.0015	cEGF|PF12662.6|0.025	cEGF|PF12662.6|4	FXa_inhibition|PF14670.5|0.071	FXa_inhibition|PF14670.5|1.8e-05	FXa_inhibition|PF14670.5|0.00026	FXa_inhibition|PF14670.5|5.6e-05	FXa_inhibition|PF14670.5|5.7e-06	FXa_inhibition|PF14670.5|2.9	FXa_inhibition|PF14670.5|1.8e-07	FXa_inhibition|PF14670.5|1	FXa_inhibition|PF14670.5|0.025	FXa_inhibition|PF14670.5|1.7e+04	FXa_inhibition|PF14670.5|3.5
[2n]_11690	GENE.[2n]_11690~~[2n]_11690.p1	complete	1020	(+)	score=167.71	zf-HC5HC2H_2|PF13832.5|1.8e+03	zf-HC5HC2H_2|PF13832.5|6.7e+03	zf-HC5HC2H_2|PF13832.5|2.1e-35	zf-HC5HC2H|PF13771.5|2.4e+03	zf-HC5HC2H|PF13771.5|1.7e+04	zf-HC5HC2H|PF13771.5|1.7e+04	zf-HC5HC2H|PF13771.5|5.9e-17	PHD_2|PF13831.5|3.7e-13	PHD_2|PF13831.5|36	LBR_tudor|PF09465.9|8.4	LBR_tudor|PF09465.9|0.0021	PHD|PF00628.28|0.00013	PHD|PF00628.28|1.1e+04	PHD|PF00628.28|1.2	DUF4537|PF15057.5|0.024	53-BP1_Tudor|PF09038.9|0.83	53-BP1_Tudor|PF09038.9|50
[2n]_11691	GENE.[2n]_11691~~[2n]_11691.p2	complete	361	(+)	score=116.55	BRD4_CDT|PF17105.4|2.5e+03	BRD4_CDT|PF17105.4|7.1e+03	BRD4_CDT|PF17105.4|5.4e+03	BRD4_CDT|PF17105.4|7e-26
[2n]_11692	GENE.[2n]_11692~~[2n]_11692.p1	complete	845	(+)	score=220.05	HLH|PF00010.25|3.4e-17	HLH|PF00010.25|7.3e+03
[2n]_11695	GENE.[2n]_11695~~[2n]_11695.p1	complete	510	(+)	score=113.50	AAA_33|PF13671.5|2.2e-27	SPRY|PF00622.27|3.6e-17	SPRY|PF00622.27|5.9e+03	Zeta_toxin|PF06414.11|0.037	AAA_17|PF13207.5|0.05	6PF2K|PF01591.17|0.11
[2n]_11697	GENE.[2n]_11697~~[2n]_11697.p1	complete	615	(+)	score=91.17	V-set|PF07686.16|5e-08	V-set|PF07686.16|0.0015	V-set|PF07686.16|7.2e-08	V-set|PF07686.16|0.0046	Ig_3|PF13927.5|0.00076	Ig_3|PF13927.5|0.025	Ig_3|PF13927.5|0.00011	Ig_3|PF13927.5|7.7e-05	I-set|PF07679.15|0.014	I-set|PF07679.15|0.99	I-set|PF07679.15|0.0058	I
[2n]_117	GENE.[2n]_117~~[2n]_117.p1	complete	1083	(+)	score=301.81	Filamin|PF00630.18|7.6e-11	Filamin|PF00630.18|4.6e-17	Filamin|PF00630.18|3.2e-18	Filamin|PF00630.18|1.4e-18	Filamin|PF00630.18|2.4e-19	Filamin|PF00630.18|9.9e-10	Filamin|PF00630.18|8.1e-18	Filamin|PF00630.18|0.00065	Filamin|PF00630.18|8.9e-18	Filamin|PF00630.18|1.2e-08	Filamin|PF00630.18|2.1e-16	Big_3_5|PF16640.4|13	Big_3_5|PF16640.4|22	Big_3_5|PF16640.4|7.9e+02	Big_3_5|PF16640.4|28	Big_3_5|PF16640.4|0.091	Big_3_5|PF16640.4|1.7	Big_3_5|PF16640.4|1.8e+02	Big_3_5|PF16640.4|1e+03	Big_3_5|PF16640.4|16	Y_Y_Y|PF07495.12|1e+04	Y_Y_Y|PF07495.12|1e+02	Y_Y_Y|PF07495.12|9.2	Y_Y_Y|PF07495.12|2.1e+02	Y_Y_Y|PF07495.12|38	Y_Y_Y|PF07495.12|0.23	Y_Y_Y|PF07495.12|0.9	Y_Y_Y|PF07495.12|87	DUF5060|PF16586.4|33	DUF5060|PF16586.4|2.9e+03	DUF5060|PF16586.4|4.9e+02	DUF5060|PF16586.4|55	DUF5060|PF16586.4|6.8e+03	DUF5060|PF16586.4|5.1e+02	DUF5060|PF16586.4|4.1	YtkA|PF13115.5|6.8e+02	YtkA|PF13115.5|1.8e+03	YtkA|PF13115.5|7.6	YtkA|PF13115.5|54	YtkA|PF13115.5|1.3e+04	YtkA|PF13115.5|2.4e+02	YtkA|PF13115.5|1.5e+03	YtkA|PF13115.5|1.8e+03	EMP24_GP25L|PF01105.23|1.4e+03
[2n]_1170	GENE.[2n]_1170~~[2n]_1170.p1	complete	685	(+)	score=157.85	zf-C3HC4_3|PF13920.5|6.8e-05	Prok-RING_4|PF14447.5|4.8e-05	Prok-RING_4|PF14447.5|8.9e+03	zf-RING_2|PF13639.5|0.00012	zf-RING_5|PF14634.5|0.00015	zf-RING_UBOX|PF13445.5|0.0002	zf-CCCH|PF00642.23|0.00026	zf-C3HC4|PF00097.24|0.00033	zf-C3HC4_4|PF15227.5|0.00053	FYVE|PF01363.20|0.00077	Baculo_IE-1|PF05290.10|0.0046	Baculo_IE-1|PF05290.10|9.5e+03	zf-C3HC4_2|PF13923.5|0.01	zf-C3HC4_2|PF13923.5|5.2e+03	zf-RING_6|PF14835.5|0.37	zf-RING_4|PF14570.5|0.85	DUF4428|PF14471.5|1.2	zf-RING_10|PF16685.4|0.13	zf-RING_10|PF16685.4|3.4e+03
[2n]_11702	GENE.[2n]_11702~~[2n]_11702.p1	complete	1314	(+)	score=298.03	TPR_1|PF00515.27|0.013	TPR_1|PF00515.27|5.3e+02	TPR_1|PF00515.27|0.0082	TPR_1|PF00515.27|0.093	TPR_1|PF00515.27|80	TPR_1|PF00515.27|3.5e-05	TPR_1|PF00515.27|0.73	TPR_1|PF00515.27|2.8e+02	TPR_1|PF00515.27|0.0013	TPR_1|PF00515.27|2.3e+02	TPR_1|PF00515.27|13	TPR_1|PF00515.27|0.23	TPR_1|PF00515.27|3.7e+02	TPR_1|PF00515.27|51	TPR_1|PF00515.27|9.4	TPR_1|PF00515.27|0.00057	TPR_1|PF00515.27|0.0021	TPR_1|PF00515.27|1.5e-05	TPR_1|PF00515.27|0.0004	TPR_1|PF00515.27|0.00019	TPR_1|PF00515.27|1.2e+03	TPR_1|PF00515.27|4.4e+03	TPR_1|PF00515.27|21	TPR_1|PF00515.27|0.0011	TPR_1|PF00515.27|0.00021	TPR_1|PF00515.27|0.004	TPR_1|PF00515.27|0.00063	TPR_1|PF00515.27|25	TPR_11|PF13414.5|0.007	TPR_11|PF13414.5|4e-08	TPR_11|PF13414.5|6.1	TPR_11|PF13414.5|8.6e-05	TPR_11|PF13414.5|94	TPR_11|PF13414.5|0.0006	TPR_11|PF13414.5|0.12	TPR_11|PF13414.5|49	TPR_11|PF13414.5|93	TPR_11|PF13414.5|2.1e+03	TPR_11|PF13414.5|0.0038	TPR_11|PF13414.5|0.39	TPR_11|PF13414.5|0.087	TPR_11|PF13414.5|8.3	TPR_11|PF13414.5|1.5e-06	TPR_11|PF13414.5|5.3e-05
[2n]_11704	GENE.[2n]_11704~~[2n]_11704.p1	complete	156	(+)	score=19.92	Pkinase|PF00069.24|6.9e-20	Pkinase_Tyr|PF07714.16|4.7e-11	Pox_ser-thr_kin|PF05445.10|0.009	ABC1|PF03109.15|0.15
[2n]_11707	GENE.[2n]_11707~~[2n]_11707.p2	complete	269	(+)	score=84.96	ASD2|PF08687.10|3.4e-76	DUF2151|PF10221.8|0.08	Fzo_mitofusin|PF04799.12|0.31	Fzo_mitofusin|PF04799.12|1.6e+02	Fzo_mitofusin|PF04799.12|9.9e+02	ApoLp-III|PF07464.10|0.24	ApoLp-III|PF07464.10|3.6e+03	ApoLp-III|PF07464.10|1.8e+03	DUF2721|PF11026.7|3.9e+03	DUF2721|PF11026.7|0.09	DUF2721|PF11026.7|1.1e+04
[2n]_11709	GENE.[2n]_11709~~[2n]_11709.p2	complete	408	(+)	score=86.09	hDGE_amylase|PF14701.5|1.9e-75	hGDE_N|PF14699.5|5e-18	Alpha-amylase|PF00128.23|1.8e-05
[2n]_1171	GENE.[2n]_1171~~[2n]_1171.p1	complete	749	(+)	score=181.44	DIL|PF01843.18|6.8e+02	DIL|PF01843.18|3.6e-30	PDZ|PF00595.23|1.1e-16	PDZ_2|PF13180.5|1.5e+04	PDZ_2|PF13180.5|5.7e-05	FHA|PF00498.25|3e-05	Yop-YscD_cpl|PF16697.4|0.00078	DUF4477|PF14780.5|0.046	Pil1|PF13805.5|0.17
[2n]_11713	GENE.[2n]_11713~~[2n]_11713.p1	complete	310	(+)	score=78.57	Jnk-SapK_ap_N|PF09744.8|3.9e-42	ZapB|PF06005.11|4.7e+03	ZapB|PF06005.11|0.014	DUF16|PF01519.15|0.032	DUF4953|PF16313.4|0.077	Sipho_Gp157|PF05565.10|0.055	Atg14|PF10186.8|0.11	APG6|PF04111.11|0.34	EMP24_GP25L|PF01105.23|6.1	Ax_dynein_light|PF10211.8|50	Ax_dynein_light|PF10211.8|0.99	CCDC73|PF15818.4|6.1	Prominin|PF05478.10|7.6
[2n]_1172	GENE.[2n]_1172~~[2n]_1172.p1	complete	857	(+)	score=189.29	Y_phosphatase|PF00102.26|5.7e-84	Y_phosphatase|PF00102.26|6.8e-81	DSPc|PF00782.19|0.00056	DSPc|PF00782.19|0.0029	Y_phosphatase3|PF13350.5|0.016	Y_phosphatase3|PF13350.5|0.03	PTPlike_phytase|PF14566.5|0.014	PTPlike_phytase|PF14566.5|3.4e+03	PTPlike_phytase|PF14566.5|6.2	DUF3377|PF11857.7|29	DUF3377|PF11857.7|2.4
[2n]_11720	GENE.[2n]_11720~~[2n]_11720.p1	complete	659	(+)	score=175.49	Drf_FH3|PF06367.15|3.7e+03	Drf_FH3|PF06367.15|6.2e-49	Drf_GBD|PF06371.12|8.1e-15	Drf_GBD|PF06371.12|3.8e-13	Drf_GBD|PF06371.12|5.9e+03	Drf_GBD|PF06371.12|7.7e+03	FH2|PF02181.22|8.8e+02	FH2|PF02181.22|16	FH2|PF02181.22|2.4e-05	COG2|PF06148.10|0.01	PHA_synth_III_E|PF09712.9|7.6e+02	PHA_synth_III_E|PF09712.9|1.6e+03	PHA_synth_III_E|PF09712.9|0.072	IncA|PF04156.13|1.2e+03	IncA|PF04156.13|0.027	APG6|PF04111.11|0.065	DUF3347|PF11827.7|4.7e+03	DUF3347|PF11827.7|0.057	CLTH|PF10607.8|1.8e+03	CLTH|PF10607.8|0.094	DUF745|PF05335.12|0.25	Reo_sigmaC|PF04582.11|0.27	Mnd1|PF03962.14|0.6	ZapD|PF07072.10|0.91	DUF4201|PF13870.5|0.61	DUF4201|PF13870.5|3e+02	Fib_alpha|PF08702.9|3.3e+02	Fib_alpha|PF08702.9|1.5e+03	Fib_alpha|PF08702.9|1.2	FlgN|PF05130.11|4.2	DUF948|PF06103.10|2.9e+03	DUF948|PF06103.10|1.1	DUF2312|PF10073.8|2.1e+03	DUF2312|PF10073.8|2.3	ADIP|PF11559.7|10	Seryl_tRNA_N|PF02403.21|26	Seryl_tRNA_N|PF02403.21|0.89
[2n]_11721	GENE.[2n]_11721~~[2n]_11721.p2	complete	198	(+)	score=51.75	zf-C2H2|PF00096.25|7.6e-06	zf-C2H2|PF00096.25|0.00041	zf-H2C2_2|PF13465.5|0.052	zf-H2C2_2|PF13465.5|0.00093	zf-H2C2_2|PF13465.5|4.5e+02	zf-C2H2_4|PF13894.5|0.00049	zf-C2H2_4|PF13894.5|0.15	zf-met|PF12874.6|0.045	zf-met|PF12874.6|0.032	zf-C2H2_jaz|PF12171.7|0.012	zf-C2H2_jaz|PF12171.7|1	zf-C2H2_6|PF13912.5|0.016	zf-C2H2_6|PF13912.5|1.7	zf-H2C2_5|PF13909.5|0.0021	zf-H2C2_5|PF13909.5|6.4e+03	zf-Di19|PF05605.11|1.3	zf-Di19|PF05605.11|0.88	Yippee-Mis18|PF03226.13|1.8e+03	Yippee-Mis18|PF03226.13|0.0083	LIM|PF00412.21|0.36	Vps39_2|PF10367.8|27	Vps39_2|PF10367.8|0.46	zf-C2H2_8|PF15909.4|0.23	zf-C2H2_2|PF12756.6|2.6	zf-C2H2_2|PF12756.6|11	zf-BED|PF02892.14|0.48	zf-BED|PF02892.14|3.6e+02	C1_2|PF03107.15|53	C1_2|PF03107.15|3.2	C1_2|PF03107.15|3.5e+03
[2n]_11722	GENE.[2n]_11722~~[2n]_11722.p1	complete	733	(+)	score=194.19	Gelsolin|PF00626.21|5e-07	Gelsolin|PF00626.21|0.54	Gelsolin|PF00626.21|1.2e+03	DUF1947|PF09183.9|0.74	DUF1947|PF09183.9|2.9e+03
[2n]_11724	GENE.[2n]_11724~~[2n]_11724.p1	complete	306	(+)	score=31.26	Avl9|PF09794.8|0.0001
[2n]_11725	GENE.[2n]_11725~~[2n]_11725.p1	complete	976	(+)	score=306.87	RHD_dimer|PF16179.4|8.8e-28	RHD_dimer|PF16179.4|1.7e+04	TIG|PF01833.23|0.00077
[2n]_1173	GENE.[2n]_1173~~[2n]_1173.p1	complete	801	(+)	score=175.62	TPR_12|PF13424.5|0.0086	TPR_12|PF13424.5|1.6e+04	TPR_12|PF13424.5|2.5e+03	RPN7|PF10602.8|0.11	RPN7|PF10602.8|1.4e+03	RPN7|PF10602.8|4.1e+03	RPN7|PF10602.8|5.7e+02
[2n]_11733	GENE.[2n]_11733~~[2n]_11733.p1	complete	1056	(+)	score=240.70	PTEN_C2|PF10409.8|6.6e-29	DnaJ|PF00226.30|6.1e+02	DnaJ|PF00226.30|1.4e-05	Pkinase|PF00069.24|0.00078	DSPc|PF00782.19|0.034	Y_phosphatase|PF00102.26|0.071
[2n]_11735	GENE.[2n]_11735~~[2n]_11735.p1	complete	348	(+)	score=139.45	Uso1_p115_C|PF04871.12|59	Uso1_p115_C|PF04871.12|3.2e-11	DUF4407|PF14362.5|0.0052	DUF4407|PF14362.5|0.042	DUF4407|PF14362.5|2.2e+03	FAM76|PF16046.4|1.7e+02	FAM76|PF16046.4|0.00021	FAM76|PF16046.4|7.1e+02	TMF_TATA_bd|PF12325.7|37	TMF_TATA_bd|PF12325.7|65	TMF_TATA_bd|PF12325.7|37	TMF_TATA_bd|PF12325.7|0.00093	PKcGMP_CC|PF16808.4|4.9e+03	PKcGMP_CC|PF16808.4|15	PKcGMP_CC|PF16808.4|1.3e+02	PKcGMP_CC|PF16808.4|0.32	PKcGMP_CC|PF16808.4|1.3e+02	PKcGMP_CC|PF16808.4|0.02	PKcGMP_CC|PF16808.4|5.1e+02	TACC|PF05010.13|0.12	TACC|PF05010.13|2e+02	TACC|PF05010.13|1.1	Spc7|PF08317.10|1.9	Spc7|PF08317.10|28	Spc7|PF08317.10|0.05	Filament|PF00038.20|4.9	Filament|PF00038.20|5.2	Filament|PF00038.20|0.21	Saccharop_dh_N|PF04455.11|0.099	Saccharop_dh_N|PF04455.11|3.7e+02	Saccharop_dh_N|PF04455.11|1.5e+03	SlyX|PF04102.11|3.5	SlyX|PF04102.11|5.8	SlyX|PF04102.11|4	SlyX|PF04102.11|19	SlyX|PF04102.11|53	SlyX|PF04102.11|82	DUF641|PF04859.11|0.81	DUF641|PF04859.11|0.61	DUF641|PF04859.11|30	DUF641|PF04859.11|2.7e+02	TFIIA|PF03153.12|0.74	TIR-like|PF10137.8|1.5	TIR-like|PF10137.8|1.6e+03
[2n]_11743	GENE.[2n]_11743~~[2n]_11743.p1	complete	1043	(+)	score=257.41	VWA|PF00092.27|8.3e-42	VWA|PF00092.27|9.8e+03	VWA|PF00092.27|8.1e-53	fn3|PF00041.20|4.2e-11	fn3|PF00041.20|6e-07	fn3|PF00041.20|8.6e-13	fn3|PF00041.20|5.8e-12	fn3|PF00041.20|3.6e-08	fn3|PF00041.20|2.2e-08	fn3|PF00041.20|0.72	VWA_2|PF13519.5|1.5e-06	VWA_2|PF13519.5|6.1e-15	Interfer-bind|PF09294.9|1.4e+02	Interfer-bind|PF09294.9|0.35	Interfer-bind|PF09294.9|0.55	Interfer-bind|PF09294.9|38	Interfer-bind|PF09294.9|6.1	Interfer-bind|PF09294.9|1.6e+03	VWA_3|PF13768.5|17	VWA_3|PF13768.5|3.8e+03	VWA_3|PF13768.5|1e+03	VWA_3|PF13768.5|0.066	DUF2369|PF10179.8|24	DUF2369|PF10179.8|28	DUF2369|PF10179.8|30	DUF2369|PF10179.8|1.3e+02	DUF2369|PF10179.8|9e+02	DUF2369|PF10179.8|1.1e+02	DUF4998|PF16389.4|9e+02	DUF4998|PF16389.4|0.84	DUF4998|PF16389.4|46	DUF4998|PF16389.4|1.2e+02	Pur_ac_phosph_N|PF16656.4|34	Pur_ac_phosph_N|PF16656.4|0.015	Pur_ac_phosph_N|PF16656.4|30	Pur_ac_phosph_N|PF16656.4|24	Pur_ac_phosph_N|PF16656.4|2.1e+02	Pur_ac_phosph_N|PF16656.4|3.9e+03	Glyco_hydro_36C|PF16874.4|14	Glyco_hydro_36C|PF16874.4|2.5e+02	Glyco_hydro_36C|PF16874.4|4.2e+03	Glyco_hydro_36C|PF16874.4|37	Arylsulfotran_N|PF17425.1|0.27	Arylsulfotran_N|PF17425.1|3.1e+03
[2n]_11745	GENE.[2n]_11745~~[2n]_11745.p1	complete	1332	(+)	score=265.21	DivIC|PF04977.14|7.6e+02	DivIC|PF04977.14|6.7	DivIC|PF04977.14|6.1	APG6|PF04111.11|6.3e+02	APG6|PF04111.11|0.035	APG6|PF04111.11|7.6	Filament|PF00038.20|1e+02	Filament|PF00038.20|0.052	Filament|PF00038.20|27	Fez1|PF06818.14|83	Fez1|PF06818.14|6.7e+03	Fez1|PF06818.14|1.7	Fez1|PF06818.14|0.75	Spc7|PF08317.10|4.3e+02	Spc7|PF08317.10|0.1	Spc7|PF08317.10|3.3	DUF4407|PF14362.5|1.1e+03	DUF4407|PF14362.5|0.022	DUF4407|PF14362.5|2.3e+03	ATG16|PF08614.10|4.2e+03	ATG16|PF08614.10|0.059	ATG16|PF08614.10|4.1	HrpB7|PF09486.9|2	HrpB7|PF09486.9|1.3e+02	IncA|PF04156.13|4.2e+02	IncA|PF04156.13|1	IncA|PF04156.13|15	ADIP|PF11559.7|5.5e+03	ADIP|PF11559.7|0.41	ADIP|PF11559.7|10	Fib_alpha|PF08702.9|4.9e+02	Fib_alpha|PF08702.9|1.2e+02	Fib_alpha|PF08702.9|33	Fib_alpha|PF08702.9|2.3
[2n]_11746	GENE.[2n]_11746~~[2n]_11746.p1	complete	323	(+)	score=84.50	FOXO-TAD|PF16676.4|1.4e-17	FOXO_KIX_bdg|PF16675.4|2e-14
[2n]_11747	GENE.[2n]_11747~~[2n]_11747.p1	complete	1038	(+)	score=282.82	Pkinase|PF00069.24|3.2e-17	Pkinase_Tyr|PF07714.16|2.4e+03	Pkinase_Tyr|PF07714.16|0.0012	Kinase-like|PF14531.5|4.7e+03	Kinase-like|PF14531.5|1.7e+03	Kinase-like|PF14531.5|0.3	Pox_ser-thr_kin|PF05445.10|0.15	Kdo|PF06293.13|0.22
[2n]_11753	GENE.[2n]_11753~~[2n]_11753.p1	complete	464	(+)	score=118.77	zf-C4|PF00105.17|2.9e-28	Hormone_recep|PF00104.29|3.2e-20
[2n]_11755	GENE.[2n]_11755~~[2n]_11755.p1	complete	803	(+)	score=91.74	zf-H2C2_2|PF13465.5|84	zf-H2C2_2|PF13465.5|1.2e+03	zf-H2C2_2|PF13465.5|1.6e+03	zf-H2C2_2|PF13465.5|4.1e+03	zf-H2C2_2|PF13465.5|0.0014
[2n]_11758	GENE.[2n]_11758~~[2n]_11758.p1	complete	1002	(+)	score=180.81	Big_2|PF02368.17|4.9e-07	Big_2|PF02368.17|1.2e+04	Big_2|PF02368.17|2.4e+03	DUF5411|PF17424.1|2.1	DUF5411|PF17424.1|1e+02
[2n]_1176	GENE.[2n]_1176~~[2n]_1176.p1	complete	1676	(+)	score=571.23	Myosin_head|PF00063.20|6.7e-37	Myosin_tail_1|PF01576.18|7.6e-17	Myosin_tail_1|PF01576.18|0.76
[2n]_11763	GENE.[2n]_11763~~[2n]_11763.p2	complete	295	(+)	score=63.41	WD40|PF00400.31|12	WD40|PF00400.31|3.1e-05	WD40|PF00400.31|7	ANAPC4_WD40|PF12894.6|0.0096	ANAPC4_WD40|PF12894.6|8.1	ANAPC4_WD40|PF12894.6|1e+03	Acyl_CoA_thio|PF02551.14|0.24
[2n]_1177	GENE.[2n]_1177~~[2n]_1177.p1	complete	576	(+)	score=112.64	zf-CCCH|PF00642.23|0.00022
[2n]_11771	GENE.[2n]_11771~~[2n]_11771.p1	complete	1038	(+)	score=238.34	AAA_22|PF13401.5|0.00014	AAA|PF00004.28|4.1e+03	AAA|PF00004.28|2.9e-05	AAA_16|PF13191.5|0.039	AAA_16|PF13191.5|40	AAA_14|PF13173.5|0.00064	IstB_IS21|PF01695.16|0.0017	AAA_25|PF13481.5|0.0084	AAA_25|PF13481.5|9e+02	PhoH|PF02562.15|0.0052	Mg_chelatase|PF01078.20|3.6e+02	Mg_chelatase|PF01078.20|0.027	RNA_helicase|PF00910.21|0.012	ATG16|PF08614.10|0.043	ATG16|PF08614.10|2.8	Torsin|PF06309.10|0.014	AAA_5|PF07728.13|0.057	AAA_5|PF07728.13|2.1e+03	AAA_33|PF13671.5|0.047	NACHT|PF05729.11|0.057	ResIII|PF04851.14|0.1	ResIII|PF04851.14|3.7e+02	AAA_18|PF13238.5|0.3	AAA_2|PF07724.13|0.1	RsgA_GTPase|PF03193.15|0.19	AAA_28|PF13521.5|0.15	DivIC|PF04977.14|5.6e+02	DivIC|PF04977.14|5	DivIC|PF04977.14|4.6	AAA_19|PF13245.5|2e+03	AAA_19|PF13245.5|0.55	ABC_tran|PF00005.26|2e+03	ABC_tran|PF00005.26|0.11	DUF4407|PF14362.5|0.016	DUF4407|PF14362.5|1.6e+03	Filament|PF00038.20|0.038	Filament|PF00038.20|18	Filament|PF00038.20|1.5e+03	APG6|PF04111.11|0.025	APG6|PF04111.11|6.9	Fez1|PF06818.14|1.2	Fez1|PF06818.14|0.49	Spc7|PF08317.10|0.072	Spc7|PF08317.10|2.5
[2n]_11780	GENE.[2n]_11780~~[2n]_11780.p1	complete	982	(+)	score=206.79	PDZ|PF00595.23|1.8e-09	Calsarcin|PF05556.10|0.0058	Calsarcin|PF05556.10|13	PDZ_2|PF13180.5|0.012	PDZ_2|PF13180.5|6.5e+03
[2n]_11781	GENE.[2n]_11781~~[2n]_11781.p1	complete	663	(+)	score=151.53	BTB|PF00651.30|4.6e-24	zf-H2C2_2|PF13465.5|2e+03	zf-H2C2_2|PF13465.5|1.4e+03	zf-H2C2_2|PF13465.5|0.0022	zf-H2C2_2|PF13465.5|7.5e-05	zf-C2H2|PF00096.25|1.1	zf-C2H2|PF00096.25|0.0047	zf-C2H2|PF00096.25|2	zf-C2H2_4|PF13894.5|7.7	zf-C2H2_4|PF13894.5|0.038	zf-C2H2_4|PF13894.5|1.7e+03	RGCC|PF15151.5|6.8	RGCC|PF15151.5|25	zf-Di19|PF05605.11|0.58	UL42|PF17638.1|6.1e+03	UL42|PF17638.1|29	UL42|PF17638.1|6.7e+03	UL42|PF17638.1|30	DUF2256|PF10013.8|6.5e+03	DUF2256|PF10013.8|59	DUF2256|PF10013.8|3.7	zf-C2H2_jaz|PF12171.7|1.9e+02	zf-C2H2_jaz|PF12171.7|0.33	Zn_ribbon_SprT|PF17283.1|0.23	Zn_ribbon_SprT|PF17283.1|2e+02	zf-C2H2_6|PF13912.5|1.7e+03	zf-C2H2_6|PF13912.5|0.035	zf-C2H2_6|PF13912.5|8.7e+02	zf-met|PF12874.6|3.5e+02	zf-met|PF12874.6|4.5
[2n]_11782	GENE.[2n]_11782~~[2n]_11782.p1	complete	975	(+)	score=164.11	OLF|PF02191.15|1e-84	GAIN|PF16489.4|6e-53	7tm_2|PF00002.23|1.1e-27	Gal_Lectin|PF02140.17|1.5e-23	Gal_Lectin|PF02140.17|2.1e+03	GPS|PF01825.20|3.9e-14	HRM|PF02793.21|1.9e-09
[2n]_11786	GENE.[2n]_11786~~[2n]_11786.p1	complete	818	(+)	score=206.65	Reo_sigmaC|PF04582.11|3.1	Reo_sigmaC|PF04582.11|7.5	Reo_sigmaC|PF04582.11|4.8	MAD|PF05557.12|36	MAD|PF05557.12|6.3
[2n]_1179	GENE.[2n]_1179~~[2n]_1179.p1	complete	1123	(+)	score=300.49	Beach|PF02138.17|9e-125	DUF1088|PF06469.10|7.6e-83	PH_BEACH|PF14844.5|2e-27	WD40|PF00400.31|43	WD40|PF00400.31|0.59	WD40|PF00400.31|39	WD40|PF00400.31|0.98	WD40|PF00400.31|25	SUKH_6|PF14568.5|0.037
[2n]_11790	GENE.[2n]_11790~~[2n]_11790.p1	complete	555	(+)	score=94.37	PH|PF00169.28|3.3e-09	PH_8|PF15409.5|0.0045
[2n]_11791	GENE.[2n]_11791~~[2n]_11791.p1	complete	567	(+)	score=117.24	DUF4537|PF15057.5|0.026
[2n]_11793	GENE.[2n]_11793~~[2n]_11793.p1	complete	1240	(+)	score=293.47	C2|PF00168.29|4	C2|PF00168.29|6e-11	C2|PF00168.29|1.1e-17	C2|PF00168.29|9.1e+03	C2|PF00168.29|2.1e-09	C2|PF00168.29|66	FerB|PF08150.11|2.3e-32	FerI|PF08151.11|1e-20
[2n]_11794	GENE.[2n]_11794~~[2n]_11794.p1	complete	628	(+)	score=138.44	SH3_1|PF00018.27|1.1e-13	SH3_1|PF00018.27|1.1e-11	SH3_1|PF00018.27|2.4e-10	SH3_9|PF14604.5|7.1e-11	SH3_9|PF14604.5|1.3e-08	SH3_9|PF14604.5|1.1e-14	SH3_2|PF07653.16|3.8e-11	SH3_2|PF07653.16|0.00051	SH3_2|PF07653.16|7.7e-09	Sorb|PF02208.15|2.6e-26	hSH3|PF14603.5|3.9	hSH3|PF14603.5|1.1e+04	hSH3|PF14603.5|15	MazE_antitoxin|PF04014.17|51	MazE_antitoxin|PF04014.17|37	MazE_antitoxin|PF04014.17|2.7e+02	TUDOR|PF00567.23|9.3e+03	TUDOR|PF00567.23|0.36	SH3_3|PF08239.10|5.5e+03	SH3_3|PF08239.10|4.2e+03	SH3_3|PF08239.10|1.3e+03	SH3_3|PF08239.10|79	SH3_3|PF08239.10|60
[2n]_11796	GENE.[2n]_11796~~[2n]_11796.p1	complete	450	(+)	score=94.23	Glyco_hydro_15|PF00723.20|8.1e-35
[2n]_118	GENE.[2n]_118~~[2n]_118.p4	complete	173	(+)	score=31.08	Peptidase_M42|PF05343.13|0.15
[2n]_11807	GENE.[2n]_11807~~[2n]_11807.p1	complete	456	(+)	score=134.48	zf-H2C2_2|PF13465.5|11	zf-H2C2_2|PF13465.5|5.8e-07	zf-H2C2_2|PF13465.5|2.4e-05	zf-H2C2_2|PF13465.5|4.3e-05	zf-H2C2_2|PF13465.5|5.2e-09	zf-H2C2_2|PF13465.5|1.1e-07	zf-H2C2_2|PF13465.5|4.6	zf-H2C2_2|PF13465.5|2e+02	zf-H2C2_2|PF13465.5|8.2e-05	zf-H2C2_2|PF13465.5|6.5e-08	zf-C2H2|PF00096.25|0.00078	zf-C2H2|PF00096.25|0.00067	zf-C2H2|PF00096.25|0.00016	zf-C2H2|PF00096.25|0.021	zf-C2H2|PF00096.25|0.0017	zf-C2H2|PF00096.25|0.23	zf-C2H2|PF00096.25|0.0072	zf-C2H2|PF00096.25|0.065	zf-C2H2|PF00096.25|1	zf-C2H2|PF00096.25|3.2	zf-C2H2_4|PF13894.5|0.018	zf-C2H2_4|PF13894.5|0.0026	zf-C2H2_4|PF13894.5|0.083	zf-C2H2_4|PF13894.5|0.24	zf-C2H2_4|PF13894.5|0.0048	zf-C2H2_4|PF13894.5|0.24	zf-C2H2_4|PF13894.5|0.079	zf-C2H2_4|PF13894.5|0.0083	zf-C2H2_4|PF13894.5|36	zf-C2H2_4|PF13894.5|4.2	zf-H2C2_5|PF13909.5|0.00025	zf-H2C2_5|PF13909.5|1.4e+02	zf-H2C2_5|PF13909.5|46	zf-H2C2_5|PF13909.5|5.8e-07	zf-H2C2_5|PF13909.5|5.1e-05	zf-H2C2_5|PF13909.5|20	zf-H2C2_5|PF13909.5|0.014	zf-H2C2_5|PF13909.5|2e+02	zf-H2C2_5|PF13909.5|0.017	zf-H2C2_5|PF13909.5|70	zf-C2H2_jaz|PF12171.7|0.13	zf-C2H2_jaz|PF12171.7|0.023	zf-C2H2_jaz|PF12171.7|18	zf-C2H2_jaz|PF12171.7|30
[2n]_1181	GENE.[2n]_1181~~[2n]_1181.p1	complete	1318	(+)	score=371.70	DIL|PF01843.18|1.5e+03	DIL|PF01843.18|7.7e-30	PDZ|PF00595.23|2.2e-16	FHA|PF00498.25|6.1e-05	PDZ_2|PF13180.5|0.00011	Yop-YscD_cpl|PF16697.4|0.0016	DUF4477|PF14780.5|0.11
[2n]_11810	GENE.[2n]_11810~~[2n]_11810.p1	complete	822	(+)	score=197.06	WD40|PF00400.31|0.012	WD40|PF00400.31|4.4e+02	WD40|PF00400.31|5.1	WD40|PF00400.31|47	WD40|PF00400.31|6.1	ANAPC4_WD40|PF12894.6|0.1	ANAPC4_WD40|PF12894.6|71	ANAPC4_WD40|PF12894.6|2.8	WD40_like|PF17005.4|0.027	WD40_like|PF17005.4|8.1e+02	Glyco_hydro_71|PF03659.13|0.19	Glyco_hydro_71|PF03659.13|3.9e+03
[2n]_11811	GENE.[2n]_11811~~[2n]_11811.p2	complete	212	(+)	score=51.39	DUF4603|PF15376.5|9.6e-75
[2n]_11814	GENE.[2n]_11814~~[2n]_11814.p1	complete	1067	(+)	score=229.60	Plectin|PF00681.19|7.6e-09	Plectin|PF00681.19|1.1e-14	Plectin|PF00681.19|17	Plectin|PF00681.19|3.7e-16	Plectin|PF00681.19|1.3e+03	Plectin|PF00681.19|2.8e-05	Plectin|PF00681.19|19	Plectin|PF00681.19|0.0058	Plectin|PF00681.19|2e-16	Plectin|PF00681.19|30	Plectin|PF00681.19|5.6e-13	Plectin|PF00681.19|2.4e+03	ATG16|PF08614.10|1.1e+02	ATG16|PF08614.10|0.0057	ATG16|PF08614.10|8.5	ATG16|PF08614.10|1.7e+04	Spc7|PF08317.10|1.2	Spc7|PF08317.10|49	Spc7|PF08317.10|0.0052	Spc7|PF08317.10|2.2	Spc7|PF08317.10|13	APG6|PF04111.11|7.4	APG6|PF04111.11|0.024	APG6|PF04111.11|0.35	APG6|PF04111.11|0.57	Filament|PF00038.20|2.1e+02	Filament|PF00038.20|3.5	Filament|PF00038.20|4.7	Filament|PF00038.20|7.7	Myosin_tail_1|PF01576.18|1.7	CENP-H|PF05837.11|4.2e+02	CENP-H|PF05837.11|2.6	CENP-H|PF05837.11|0.15	CENP-H|PF05837.11|10	CENP-H|PF05837.11|6.1e+02
[2n]_11815	GENE.[2n]_11815~~[2n]_11815.p2	complete	501	(+)	score=154.89	PAH|PF02671.20|5.1e-07	PAH|PF02671.20|0.11	PAH|PF02671.20|9e+02
[2n]_11822	GENE.[2n]_11822~~[2n]_11822.p1	complete	1084	(+)	score=251.78	ABC_membrane|PF00664.22|1.5e-21	ABC_membrane|PF00664.22|3e-42	ABC_tran|PF00005.26|1.5e-22	ABC_tran|PF00005.26|5.8e-29	SMC_N|PF02463.18|0.081	SMC_N|PF02463.18|17	SMC_N|PF02463.18|47	SMC_N|PF02463.18|0.00057	MMR_HSR1|PF01926.22|0.025	MMR_HSR1|PF01926.22|1.8e+03	MMR_HSR1|PF01926.22|0.51	AAA_16|PF13191.5|0.0052	AAA_16|PF13191.5|11	AAA_29|PF13555.5|0.066	AAA_29|PF13555.5|2e+03	AAA_29|PF13555.5|1	RsgA_GTPase|PF03193.15|0.0098	RsgA_GTPase|PF03193.15|8.3	Dynamin_N|PF00350.22|0.0045	Dynamin_N|PF00350.22|1.5e+02	Zeta_toxin|PF06414.11|0.054	Zeta_toxin|PF06414.11|34	AAA_22|PF13401.5|1.3	AAA_22|PF13401.5|12	T2SSE|PF00437.19|0.24	T2SSE|PF00437.19|28	DUF87|PF01935.16|4.6	DUF87|PF01935.16|0.65	Sigma54_activat|PF00158.25|29	Sigma54_activat|PF00158.25|4.5e+03	Sigma54_activat|PF00158.25|1	AAA_21|PF13304.5|8.1	AAA_21|PF13304.5|1e+03	AAA_21|PF13304.5|19	AAA_21|PF13304.5|4e+02	AAA_23|PF13476.5|12	AAA_23|PF13476.5|6.1	ABC_ATPase|PF09818.8|4.2e+02	ABC_ATPase|PF09818.8|1.1e+03	ABC_ATPase|PF09818.8|0.18	AAA_25|PF13481.5|0.95	AAA_25|PF13481.5|69	AAA_30|PF13604.5|6.2	AAA_30|PF13604.5|14
[2n]_11824	GENE.[2n]_11824~~[2n]_11824.p1	complete	1359	(+)	score=323.19	DUF3504|PF12012.7|1.1e+04	DUF3504|PF12012.7|9e+03	DUF3504|PF12012.7|4.5e-59	zf-FCS|PF06467.13|0.014	zf-FCS|PF06467.13|6.3e-10	zf-FCS|PF06467.13|0.094	zf-FCS|PF06467.13|0.3	zf-FCS|PF06467.13|0.92	zf-FCS|PF06467.13|2.8	zf-FCS|PF06467.13|1.5	zf-FCS|PF06467.13|0.18	zf-FCS|PF06467.13|9.4e+02	zf-FCS|PF06467.13|0.0038
[2n]_11826	GENE.[2n]_11826~~[2n]_11826.p1	complete	532	(+)	score=114.42	Ldl_recept_a|PF00057.17|1.2e-08	Ldl_recept_a|PF00057.17|1.7e-09	Ldl_recept_a|PF00057.17|2.6e-07	Ldl_recept_a|PF00057.17|8.7e-07	Ldl_recept_a|PF00057.17|8.7e-09	Ldl_recept_a|PF00057.17|1.5e-07	Ldl_recept_a|PF00057.17|3e-11	Ldl_recept_a|PF00057.17|1.5e-06	Ldl_recept_a|PF00057.17|9.1e-10	Ldl_recept_a|PF00057.17|7.3e-09	Ldl_recept_a|PF00057.17|7.4e+03
[2n]_11827	GENE.[2n]_11827~~[2n]_11827.p1	complete	706	(+)	score=127.91	GTF2I|PF02946.13|3e-27	GTF2I|PF02946.13|2.1e-29	GTF2I|PF02946.13|1.2e-30	GTF2I|PF02946.13|1.2e-29
[2n]_11829	GENE.[2n]_11829~~[2n]_11829.p1	complete	600	(+)	score=156.13	DUF4782|PF16016.4|2.2e-38	GRAM|PF02893.19|2.3e-27	GRAM|PF02893.19|4.8e+03	Lsm_interact|PF05391.10|1.1	Lsm_interact|PF05391.10|2.8e+02
[2n]_1183	GENE.[2n]_1183~~[2n]_1183.p1	complete	1890	(+)	score=372.10	Myosin_head|PF00063.20|2.6e-177	Myosin_head|PF00063.20|1.5e-30	RhoGAP|PF00620.26|4.9e+02	RhoGAP|PF00620.26|4.4e-43	RA|PF00788.22|7.6e-14	IQ|PF00612.26|0.0065	IQ|PF00612.26|1.5	IQ|PF00612.26|0.22	C1_1|PF00130.21|9.9e-07	T2SSE|PF00437.19|0.12	T2SSE|PF00437.19|4.1e+03	AAA_16|PF13191.5|0.38	AAA_16|PF13191.5|3.4e+03	AAA_16|PF13191.5|1.3e+04	AAA_22|PF13401.5|0.75	AAA_22|PF13401.5|1.7e+03	Zf_RING|PF16744.4|5.2
[2n]_11831	GENE.[2n]_11831~~[2n]_11831.p1	complete	1101	(+)	score=266.50	FAM27|PF15832.4|5.4e+03	FAM27|PF15832.4|0.067	FAM27|PF15832.4|2.6e+03
[2n]_11833	GENE.[2n]_11833~~[2n]_11833.p1	complete	1696	(+)	score=456.70	Pkinase|PF00069.24|7.5e-62	DUF1908|PF08926.10|1e-33	DUF1908|PF08926.10|1.4e+03	Pkinase_Tyr|PF07714.16|1.3e-25	PDZ|PF00595.23|1.3e-08	PDZ_2|PF13180.5|2.4e-06	PDZ_2|PF13180.5|3e+03	APH|PF01636.22|13	APH|PF01636.22|0.058	Kinase-like|PF14531.5|6.4e+02	Kinase-like|PF14531.5|0.0025	RIO1|PF01163.21|0.06	Tricorn_PDZ|PF14685.5|0.078	Haspin_kinase|PF12330.7|0.041	Haspin_kinase|PF12330.7|5.2e+03	DUF4611|PF15387.5|69	DUF4611|PF15387.5|6
[2n]_11834	GENE.[2n]_11834~~[2n]_11834.p1	complete	1020	(+)	score=193.81	Cation_ATPase_C|PF00689.20|2.2e+02	Cation_ATPase_C|PF00689.20|2e-45	ATP_Ca_trans_C|PF12424.7|2.6e-26	Cation_ATPase|PF13246.5|1.9e-18	E1-E2_ATPase|PF00122.19|1.4e-07	E1-E2_ATPase|PF00122.19|3.8e-09	E1-E2_ATPase|PF00122.19|2.6e+03	Hydrolase|PF00702.25|0.61	Hydrolase|PF00702.25|4.2e-11	Hydrolase_3|PF08282.11|1.2e+03	Hydrolase_3|PF08282.11|11	Hydrolase_3|PF08282.11|5e-05	CDC45|PF02724.13|0.18	DUF1510|PF07423.10|1.4	DUF2201_N|PF13203.5|2
[2n]_11835	GENE.[2n]_11835~~[2n]_11835.p1	complete	1146	(+)	score=360.21	zf-C2HC|PF01530.17|2.1e-14	zf-C2HC|PF01530.17|1.6e-11	zf-C2HC|PF01530.17|1.9e-13	zf-C2HC|PF01530.17|1.2e-15	zf-C2HC|PF01530.17|1.2e-15	zf-C2HC|PF01530.17|1.1e-14	zf-C2HC|PF01530.17|4.1e-13	MYT1|PF08474.10|1.7e+04	MYT1|PF08474.10|1.7e+04	MYT1|PF08474.10|1.5e-93	MYT1|PF08474.10|7.4e+03	IBR|PF01485.20|2.2e+02	IBR|PF01485.20|29	IBR|PF01485.20|12	IBR|PF01485.20|2e+02	IBR|PF01485.20|1.1e+02	IBR|PF01485.20|1.4e+02	IBR|PF01485.20|3e+02
[2n]_11836	GENE.[2n]_11836~~[2n]_11836.p1	complete	889	(+)	score=250.28	FH2|PF02181.22|8.2e-86
[2n]_11838	GENE.[2n]_11838~~[2n]_11838.p2	complete	470	(-)	score=-12.65	Lipase_GDSL_2|PF13472.5|1.1e+03	Lipase_GDSL_2|PF13472.5|1.6e-10	Lipase_GDSL|PF00657.21|0.00048	eIF-5a|PF01287.19|4e+03	eIF-5a|PF01287.19|7.1e+02	eIF-5a|PF01287.19|0.5	DUF3573|PF12097.7|0.041
[2n]_11841	GENE.[2n]_11841~~[2n]_11841.p1	complete	457	(+)	score=98.19	RHD3|PF05879.11|7.6e+02	RHD3|PF05879.11|8.5e-08	Dynamin_N|PF00350.22|1e+03	Dynamin_N|PF00350.22|3.2e-05	GBP|PF02263.18|2.2e-05	MMR_HSR1|PF01926.22|0.00019	H-kinase_dim|PF02895.13|0.04	H-kinase_dim|PF02895.13|6.5e+03	LMBR1|PF04791.15|0.27	AAA_29|PF13555.5|0.24
[2n]_11842	GENE.[2n]_11842~~[2n]_11842.p1	complete	786	(+)	score=222.69	FH2|PF02181.22|6.2e-86
[2n]_11843	GENE.[2n]_11843~~[2n]_11843.p1	complete	540	(+)	score=173.24	WH2|PF02205.19|6.3e+03	WH2|PF02205.19|2.1e-07	DUF655|PF04919.11|0.21
[2n]_11846	GENE.[2n]_11846~~[2n]_11846.p1	complete	463	(+)	score=109.35	DUF4457|PF14652.5|0.025	DUF4457|PF14652.5|1.3e-21
[2n]_11849	GENE.[2n]_11849~~[2n]_11849.p3	complete	101	(+)	score=3.73	RNase_H|PF00075.23|0.0076
[2n]_11852	GENE.[2n]_11852~~[2n]_11852.p1	complete	581	(+)	score=166.16	Alpha_adaptin_C|PF02296.15|9.1e-45	Adaptin_N|PF01602.19|5.7e-44	Alpha_adaptinC2|PF02883.19|5.2e-23	B2-adapt-app_C|PF09066.9|2.1e+03	B2-adapt-app_C|PF09066.9|0.061	Coatomer_g_Cpla|PF16381.4|0.074	AP4E_app_platf|PF14807.5|0.29
[2n]_11853	GENE.[2n]_11853~~[2n]_11853.p1	complete	598	(+)	score=96.51	Glycos_transf_2|PF00535.25|1.2e-33	Ricin_B_lectin|PF00652.21|2.6e-25	Glyco_transf_7C|PF02709.13|1.1e-05	Glyco_tranf_2_2|PF10111.8|0.0028	RicinB_lectin_2|PF14200.5|2.7e+02	RicinB_lectin_2|PF14200.5|4.8e+02	RicinB_lectin_2|PF14200.5|1.3
[2n]_11854	GENE.[2n]_11854~~[2n]_11854.p1	complete	104	(+)	score=8.35
[2n]_11862	GENE.[2n]_11862~~[2n]_11862.p1	complete	589	(+)	score=151.49	Bromodomain|PF00439.24|6.6e-17	Bromodomain|PF00439.24|1.2e-17	Bromodomain|PF00439.24|0.00011	BAH|PF01426.17|1.5e-29
[2n]_11866	GENE.[2n]_11866~~[2n]_11866.p2	complete	382	(-)	score=62.59	OSK|PF17182.3|1.8e-06	Lipase_GDSL_2|PF13472.5|1.8e-05
[2n]_11870	GENE.[2n]_11870~~[2n]_11870.p1	complete	858	(+)	score=136.43	AI-2E_transport|PF01594.15|50	AI-2E_transport|PF01594.15|6.3e+02	AI-2E_transport|PF01594.15|1.7e+04	AI-2E_transport|PF01594.15|0.032	AI-2E_transport|PF01594.15|1.3e-09	Pex2_Pex12|PF04757.13|0.89	Pex2_Pex12|PF04757.13|27	DUF4257|PF14074.5|0.27	DUF4257|PF14074.5|4.5e+03	DUF4257|PF14074.5|1.4e+04
[2n]_11875	GENE.[2n]_11875~~[2n]_11875.p1	complete	1536	(+)	score=389.32	BAT2_N|PF07001.10|1.5e-62	BAT2_N|PF07001.10|3.3e+03	BAT2_N|PF07001.10|1.1e+04	BAT2_N|PF07001.10|8e+03	BAT2_N|PF07001.10|3.6e+03	BAT2_N|PF07001.10|8.8e+03	BAT2_N|PF07001.10|1.1e+04
[2n]_11877	GENE.[2n]_11877~~[2n]_11877.p1	complete	1298	(+)	score=357.64	Ank_2|PF12796.6|6e-14	Ank_2|PF12796.6|9.7e-19	Ank_2|PF12796.6|3.4e-09	Ank|PF00023.29|4.5e+03	Ank|PF00023.29|0.00089	Ank|PF00023.29|1.6e-06	Ank|PF00023.29|2.8e-05	Ank|PF00023.29|0.0017	Ank|PF00023.29|7.3e-07	Ank|PF00023.29|1.7e-07	Ank|PF00023.29|3.1e+02	Ank_4|PF13637.5|0.023	Ank_4|PF13637.5|1.2e-08	Ank_4|PF13637.5|3.9e-12	Ank_4|PF13637.5|7.8e-08	Ank_4|PF13637.5|2e-12	Ank_4|PF13637.5|0.0011	Ank_5|PF13857.5|1e-06	Ank_5|PF13857.5|1.6e-08	Ank_5|PF13857.5|7.3e-11	Ank_5|PF13857.5|1.4e-05	Ank_5|PF13857.5|5.7e-11	Ank_3|PF13606.5|0.11	Ank_3|PF13606.5|0.00036	Ank_3|PF13606.5|0.0027	Ank_3|PF13606.5|2.3	Ank_3|PF13606.5|1.4e-06	Ank_3|PF13606.5|3.5e-05	Ank_3|PF13606.5|3.5e+03	ZU5|PF00791.19|2.7e-26	ZU5|PF00791.19|0.0089	Death|PF00531.21|3.3e+03	Death|PF00531.21|5.6e-20	Death|PF00531.21|7.7e+03	RbsD_FucU|PF05025.12|0.74	DUF2228|PF10228.8|0.48	Spore_coat_CotO|PF14153.5|0.17	Spore_coat_CotO|PF14153.5|8.4e+03	Spore_coat_CotO|PF14153.5|6.7e+03	CCDC53|PF10152.8|1.1e+04	CCDC53|PF10152.8|0.019
[2n]_11880	GENE.[2n]_11880~~[2n]_11880.p1	complete	166	(+)	score=15.86	Sushi_2|PF09014.9|6.8	Sushi_2|PF09014.9|16
[2n]_11882	GENE.[2n]_11882~~[2n]_11882.p2	complete	148	(-)	score=11.37	HTH_Tnp_Tc3_2|PF01498.17|1.1e+03	HTH_Tnp_Tc3_2|PF01498.17|1.5e-17	HTH_23|PF13384.5|5.4e-05	HTH_23|PF13384.5|1.1e+03	HTH_23|PF13384.5|2.7e+02	HTH_38|PF13936.5|0.00073	HTH_38|PF13936.5|2e+03	HTH_29|PF13551.5|0.00015	HTH_29|PF13551.5|2.6e+03	HTH_AraC|PF00165.22|0.02	HTH_AraC|PF00165.22|4e+02	HTH_31|PF13560.5|0.0049	HTH_31|PF13560.5|3e+03	HTH_Tnp_Tc3_1|PF11427.7|0.035	HTH_Tnp_Tc3_1|PF11427.7|3.6e+02	HTH_psq|PF05225.15|0.033	HTH_Crp_2|PF13545.5|0.016	HTH_Crp_2|PF13545.5|6.6e+03	HTH_Crp_2|PF13545.5|5.9e+03	HTH_28|PF13518.5|0.071	HTH_8|PF02954.18|0.12	HTH_8|PF02954.18|2e+03	HTH_7|PF02796.14|1.4	HTH_7|PF02796.14|6.3e+02
[2n]_11884	GENE.[2n]_11884~~[2n]_11884.p1	complete	526	(+)	score=87.84	Mito_carr|PF00153.26|2.8e-25	Mito_carr|PF00153.26|1.5e-23	Mito_carr|PF00153.26|1.7e-19	EF-hand_7|PF13499.5|4.6e-08	EF-hand_7|PF13499.5|4.5e-10	EF-hand_1|PF00036.31|0.054	EF-hand_1|PF00036.31|0.00067	EF-hand_1|PF00036.31|0.0023	EF-hand_1|PF00036.31|0.093	EF-hand_6|PF13405.5|0.032	EF-hand_6|PF13405.5|0.045	EF-hand_6|PF13405.5|0.00063	EF-hand_6|PF13405.5|0.42	EF-hand_5|PF13202.5|0.13	EF-hand_5|PF13202.5|1.6	EF-hand_5|PF13202.5|0.0049	EF-hand_5|PF13202.5|2.7e+02	EF-hand_8|PF13833.5|4.7e+02	EF-hand_8|PF13833.5|0.002	EF-hand_8|PF13833.5|2.5	EF-hand_8|PF13833.5|0.099	SPARC_Ca_bdg|PF10591.8|8.5	SPARC_Ca_bdg|PF10591.8|0.02	EF-hand_9|PF14658.5|0.24	EF-hand_9|PF14658.5|18	EF-hand_10|PF14788.5|88	EF-hand_10|PF14788.5|7.5	EF-hand_10|PF14788.5|1.9	EF-hand_4|PF12763.6|9.9e+02	EF-hand_4|PF12763.6|0.077	EF-hand_4|PF12763.6|2.1e+02	DUF3368|PF11848.7|0.2	DUF3368|PF11848.7|6.3e+03	DUF2624|PF11116.7|0.22
[2n]_11885	GENE.[2n]_11885~~[2n]_11885.p1	complete	285	(+)	score=68.53	Sec6|PF06046.12|6.7e-40	Cas_Csa4|PF09703.9|0.083	SOAR|PF16533.4|0.22	SOAR|PF16533.4|1.8e+03	SOAR|PF16533.4|1.4e+03
[2n]_11887	GENE.[2n]_11887~~[2n]_11887.p1	complete	742	(+)	score=198.63	HECT|PF00632.24|2.6e-93
[2n]_11889	GENE.[2n]_11889~~[2n]_11889.p1	complete	812	(+)	score=129.38	ELYS-bb|PF16687.4|1.2e-286
[2n]_11893	GENE.[2n]_11893~~[2n]_11893.p2	complete	371	(+)	score=74.72	VWA|PF00092.27|1.8e-37	VWA_2|PF13519.5|2.4e-11	VWA_CoxE|PF05762.13|0.0021	Clathrin|PF00637.19|0.081	ExbD|PF02472.15|0.24
[2n]_11897	GENE.[2n]_11897~~[2n]_11897.p1	complete	868	(+)	score=153.88	I-set|PF07679.15|4.3e-13	I-set|PF07679.15|1.6e-22	I-set|PF07679.15|2.3e-10	I-set|PF07679.15|2.6e-18	Ig_3|PF13927.5|1.7e-07	Ig_3|PF13927.5|1.2e-13	Ig_3|PF13927.5|2.4e-08	Ig_3|PF13927.5|7.8e-11	ig|PF00047.24|0.00043	ig|PF00047.24|4.3e-12	ig|PF00047.24|3.3e-05	ig|PF00047.24|1.9e-06	Ig_2|PF13895.5|0.0098	Ig_2|PF13895.5|8.4e-08	Ig_2|PF13895.5|9.4e-05	Ig_2|PF13895.5|1.6e-08	V-set|PF07686.16|0.62	V-set|PF07686.16|0.11	V-set|PF07686.16|0.044	V-set|PF07686.16|0.0036	C2-set_2|PF08205.11|5.6	C2-set_2|PF08205.11|0.12	C2-set_2|PF08205.11|12	C2-set_2|PF08205.11|1.3e+04	C2-set_2|PF08205.11|0.003	Receptor_2B4|PF11465.7|0.46	Receptor_2B4|PF11465.7|4.8e+02	Receptor_2B4|PF11465.7|2.3	Receptor_2B4|PF11465.7|10	C1-set|PF07654.14|41	C1-set|PF07654.14|3.1e+02	C1-set|PF07654.14|2.8	C1-set|PF07654.14|6.7e+03	Herpes_BLLF1|PF05109.12|2.8e+03	Herpes_BLLF1|PF05109.12|0.0022	Herpes_BLLF1|PF05109.12|0.012	Invasin_D3|PF09134.9|4.2e+02	Invasin_D3|PF09134.9|1.5e+03	Invasin_D3|PF09134.9|0.56	Invasin_D3|PF09134.9|12	PKD_3|PF16820.4|0.87	PKD_3|PF16820.4|4.2e+02	PKD_3|PF16820.4|8.2e+02	PKD_3|PF16820.4|8e+03
[2n]_11898	GENE.[2n]_11898~~[2n]_11898.p1	complete	439	(+)	score=105.76	ABC_membrane|PF00664.22|2.1e-32	ABC_tran|PF00005.26|1.7e-23	SMC_N|PF02463.18|0.024	SMC_N|PF02463.18|6.8	Dynamin_N|PF00350.22|0.00089	AAA_16|PF13191.5|0.0013	RsgA_GTPase|PF03193.15|0.0033	MMR_HSR1|PF01926.22|0.0094	AAA_29|PF13555.5|0.023	Zeta_toxin|PF06414.11|0.021	T2SSE|PF00437.19|0.071	GTP_EFTU|PF00009.26|0.16	cobW|PF02492.18|0.22	AAA_25|PF13481.5|0.26	AAA_22|PF13401.5|0.43	UPF0093|PF03653.12|0.18	UPF0093|PF03653.12|2.7e+03
[2n]_119	GENE.[2n]_119~~[2n]_119.p1	complete	1431	(+)	score=366.39	UDP-g_GGTase|PF06427.10|0	Glyco_transf_8|PF01501.19|5.1e+02	Glyco_transf_8|PF01501.19|0.0014	DAHP_synth_2|PF01474.15|0.19
[2n]_1190	GENE.[2n]_1190~~[2n]_1190.p1	complete	451	(+)	score=119.40	AAA_33|PF13671.5|4.9e-06	Hydin_ADK|PF17213.2|0.00039	SKI|PF01202.21|0.00075	SKI|PF01202.21|6e+02	AAA_18|PF13238.5|0.0035	AAA_18|PF13238.5|2.1e+03	AAA_28|PF13521.5|0.0094	AAA_28|PF13521.5|1.5e+03	Cytidylate_kin|PF02224.17|0.0086	Cytidylate_kin|PF02224.17|4.3e+03	CoaE|PF01121.19|0.0044	CoaE|PF01121.19|6.6e+02	FAP206|PF12018.7|0.11	FAP206|PF12018.7|4.6e+02	AAA_17|PF13207.5|1.2	AAA_17|PF13207.5|46	AAA_17|PF13207.5|2.3e+03	dNK|PF01712.18|0.42	dNK|PF01712.18|5.5e+02	DUF3431|PF11913.7|0.16	YHS|PF04945.12|0.16	PRD|PF00874.19|1.5	PRD|PF00874.19|4.3e+03	PRD|PF00874.19|1.3e+03	RICH|PF05062.11|3.1e+03	RICH|PF05062.11|3.3e+02	RICH|PF05062.11|1.3
[2n]_11903	GENE.[2n]_11903~~[2n]_11903.p1	complete	450	(+)	score=85.17	Ig_3|PF13927.5|1.3e-06	Ig_3|PF13927.5|1.4e-05	Ig_3|PF13927.5|3.1e-06	Ig_3|PF13927.5|5.6e-14	Ig_3|PF13927.5|0.29	Ig_2|PF13895.5|0.091	Ig_2|PF13895.5|3.7e-05	Ig_2|PF13895.5|3.3e-05	Ig_2|PF13895.5|3e-11	Ig_2|PF13895.5|84	I-set|PF07679.15|3.8e-08	I-set|PF07679.15|0.26	I-set|PF07679.15|0.0031	I-set|PF07679.15|2.6e-11	I-set|PF07679.15|1.1e+03	ig|PF00047.24|21	ig|PF00047.24|0.023	ig|PF00047.24|0.06	ig|PF00047.24|1.1e-07	ig|PF00047.24|4.9e+03	V-set|PF07686.16|0.0013	V-set|PF07686.16|8.6	V-set|PF07686.16|0.14	V-set|PF07686.16|0.049	C2-set_2|PF08205.11|3.4e+03	C2-set_2|PF08205.11|1.2e-09	C2-set_2|PF08205.11|55	C2-set_2|PF08205.11|2.4	C2-set_2|PF08205.11|1e+03	Ig_5|PF16681.4|95	Ig_5|PF16681.4|1.5e+03	Ig_5|PF16681.4|50	Ig_5|PF16681.4|0.0012	Ig_5|PF16681.4|9.7e+03	C1-set|PF07654.14|91	C1-set|PF07654.14|2.3e+03	C1-set|PF07654.14|0.14	C1-set|PF07654.14|23	C1-set|PF07654.14|1.4e+02	C1-set|PF07654.14|7e+03	Ig_4|PF16680.4|7.1e+02	Ig_4|PF16680.4|6.9e+02	Ig_4|PF16680.4|1.2e+04	Ig_4|PF16680.4|1.5e+02
[2n]_11904	GENE.[2n]_11904~~[2n]_11904.p1	complete	609	(+)	score=180.16	PUF|PF00806.18|2e-06	PUF|PF00806.18|2e-06	PUF|PF00806.18|3.1e-05	PUF|PF00806.18|1.1e-08	PUF|PF00806.18|1.2e-09	PUF|PF00806.18|1.1e-08	PUF|PF00806.18|0.0065	PUF|PF00806.18|2.3e-07	CPL|PF08144.10|4.1e+03	CPL|PF08144.10|24	CPL|PF08144.10|43	CPL|PF08144.10|4.5e+02	sCache_2|PF17200.3|8.9e+02	sCache_2|PF17200.3|1e+04	sCache_2|PF17200.3|24	sCache_2|PF17200.3|2e+02	sCache_2|PF17200.3|7.4e+02	DUF4821|PF16092.4|4.9e+03	DUF4821|PF16092.4|0.21
[2n]_11905	GENE.[2n]_11905~~[2n]_11905.p1	complete	1148	(+)	score=288.50	Hamartin|PF04388.11|6.7e-184	Hamartin|PF04388.11|3.9e-39	Hamartin|PF04388.11|1.7e+04	Hamartin|PF04388.11|4.1e+03	LPP|PF04728.12|2.6	DUF948|PF06103.10|0.97	DUF948|PF06103.10|4.7e+02	Reo_sigmaC|PF04582.11|0.19	Reo_sigmaC|PF04582.11|5.3e+02
[2n]_11907	GENE.[2n]_11907~~[2n]_11907.p1	complete	666	(+)	score=132.39	PHO4|PF01384.19|3.5e-137
[2n]_11910	GENE.[2n]_11910~~[2n]_11910.p1	complete	583	(+)	score=118.10	PIP5K|PF01504.17|2.6e-93
[2n]_11913	GENE.[2n]_11913~~[2n]_11913.p1	complete	793	(+)	score=172.22	RUN|PF02759.18|2.1e-35	RUN|PF02759.18|7.4e+03	RGCC|PF15151.5|1.5e+04	RGCC|PF15151.5|0.085
[2n]_11914	GENE.[2n]_11914~~[2n]_11914.p1	complete	1052	(+)	score=227.06	V-set|PF07686.16|1.3e-05	V-set|PF07686.16|6.8e-08	V-set|PF07686.16|0.00015	V-set|PF07686.16|0.00041	V-set|PF07686.16|4.9e-06	V-set|PF07686.16|1.6e-08	V-set|PF07686.16|6.3e-10	Ig_3|PF13927.5|0.00028	Ig_3|PF13927.5|3e-06	Ig_3|PF13927.5|0.00024	Ig_3|PF13927.5|4.4e-07	Ig_3|PF13927.5|0.00097	Ig_3|PF13927.5|0.0012	Ig_3|PF13927.5|1.3e-05	I-set|PF07679.15|0.16	I-set|PF07679.15|0.0031	I-set|PF07679.15|0.0067	I-set|PF07679.15|0.0002	I-set|PF07679.15|2.2	I-set|PF07679.15|0.12	I-set|PF07679.15|0.00012	ig|PF00047.24|6.1	ig|PF00047.24|0.014	ig|PF00047.24|1	ig|PF00047.24|0.0023	ig|PF00047.24|0.00014	ig|PF00047.24|1.6	ig|PF00047.24|1.7e-06	Ig_2|PF13895.5|0.025	Ig_2|PF13895.5|6.2	Ig_2|PF13895.5|0.034	Ig_2|PF13895.5|0.59	Ig_2|PF13895.5|1.2e+02	Ig_2|PF13895.5|24	Ig_2|PF13895.5|12	Izumo-Ig|PF16706.4|21	Izumo-Ig|PF16706.4|3.8e+02	Izumo-Ig|PF16706.4|36	Izumo-Ig|PF16706.4|32	Izumo-Ig|PF16706.4|4.9e+02	Izumo-Ig|PF16706.4|2e+02	Izumo-Ig|PF16706.4|51	Lep_receptor_Ig|PF06328.10|5e+02	Lep_receptor_Ig|PF06328.10|8.5e+03
[2n]_1192	GENE.[2n]_1192~~[2n]_1192.p1	complete	601	(+)	score=123.13	LRR_6|PF13516.5|0.00021	LRR_6|PF13516.5|0.61	LRR_6|PF13516.5|0.0029	LRR_6|PF13516.5|0.75	LRR_6|PF13516.5|0.0026	LRR_6|PF13516.5|0.84	LRR_6|PF13516.5|0.48	LRR_6|PF13516.5|1.6	LRR_6|PF13516.5|0.017	LRR_6|PF13516.5|9	LRR_6|PF13516.5|0.0064	LRR_4|PF12799.6|7.7e+03	LRR_4|PF12799.6|2.1	LRR_4|PF12799.6|2.4	LRR_4|PF12799.6|8.5	LRR_4|PF12799.6|20	LRR_4|PF12799.6|24	LRR_4|PF12799.6|3.6	LRR_4|PF12799.6|7.1	LRR_1|PF00560.32|1.5e+04	LRR_1|PF00560.32|9.3e+03	LRR_1|PF00560.32|10	LRR_1|PF00560.32|2.1e+03	LRR_1|PF00560.32|46	LRR_1|PF00560.32|4.6e+02	LRR_1|PF00560.32|32	LRR_1|PF00560.32|8.3e+02	LRR_1|PF00560.32|3.5e+03	LRR_1|PF00560.32|4.7e+02	LRR_1|PF00560.32|9.2e+03	LRR_1|PF00560.32|1.2
[2n]_11921	GENE.[2n]_11921~~[2n]_11921.p1	complete	746	(+)	score=173.53	TORC_M|PF12885.6|1.7e-60	TORC_M|PF12885.6|1.7e+04	TORC_M|PF12885.6|2e+03	TORC_C|PF12886.6|7.1e+02	TORC_C|PF12886.6|5.5e-26	TORC_N|PF12884.6|1.1e-17	TORC_N|PF12884.6|1.3e+04	TORC_N|PF12884.6|7.4e+03	DUF2461|PF09365.9|0.12
[2n]_11924	GENE.[2n]_11924~~[2n]_11924.p1	complete	424	(+)	score=64.51	zf-RING_2|PF13639.5|1.4e-13	zf-rbx1|PF12678.6|8.6e+03	zf-rbx1|PF12678.6|2.4e-09	zf-C3HC4_2|PF13923.5|1.8e-08	zf-C3HC4|PF00097.24|2.6e-08	zf-RING_11|PF17123.4|2e-08	zf-C3HC4_3|PF13920.5|3e-07	zf-RING_5|PF14634.5|4e-07	zf-RING_UBOX|PF13445.5|9.9e-05	zf-ANAPC11|PF12861.6|0.00075	Prok-RING_4|PF14447.5|0.00081	Zn_ribbon_17|PF17120.4|0.047	RINGv|PF12906.6|0.19	zf-C3H2C3|PF17122.4|0.25	FANCL_C|PF11793.7|0.27	zf-RING-like|PF08746.10|0.47	zf-RING_4|PF14570.5|0.93	zinc_ribbon_16|PF17034.4|4.6e+02	zinc_ribbon_16|PF17034.4|0.23	PHD|PF00628.28|1.9
[2n]_11928	GENE.[2n]_11928~~[2n]_11928.p1	complete	1238	(+)	score=285.06	OSR1_C|PF12202.7|0.046
[2n]_11929	GENE.[2n]_11929~~[2n]_11929.p1	complete	304	(+)	score=62.37	Pkinase|PF00069.24|7.7e-57	Pkinase_Tyr|PF07714.16|3.7e-34	Pkinase_C|PF00433.23|2.9e-10	Kinase-like|PF14531.5|9.4e-07	Haspin_kinase|PF12330.7|0.0019
[2n]_11930	GENE.[2n]_11930~~[2n]_11930.p2	complete	368	(+)	score=82.33	Collagen|PF01391.17|5.9e-07	Collagen|PF01391.17|1.6e-06	Collagen|PF01391.17|0.0006	Collagen|PF01391.17|9.1e-05	Collagen|PF01391.17|1.2e-05	Collagen|PF01391.17|9e-09	Collagen|PF01391.17|4e-09
[2n]_11932	GENE.[2n]_11932~~[2n]_11932.p1	complete	882	(+)	score=219.12	USP19_linker|PF16602.4|1e+04	USP19_linker|PF16602.4|5.4e-58	UCH|PF00443.28|1.9e-41	CS|PF04969.15|1.4e-11	zf-MYND|PF01753.17|7.6e+03	zf-MYND|PF01753.17|2.8e+03	zf-MYND|PF01753.17|7.9e-10	UCH_1|PF13423.5|3.7e+02	UCH_1|PF13423.5|1.9e-08	UCH_1|PF13423.5|8.3e+03	USP7_C2|PF14533.5|8.9e-05	zf-C6H2|PF15801.4|9.3e+03	zf-C6H2|PF15801.4|12	zf-C6H2|PF15801.4|0.77
[2n]_11937	GENE.[2n]_11937~~[2n]_11937.p1	complete	291	(+)	score=71.73	STAR_dimer|PF16544.4|4.7e-18	KH_1|PF00013.28|4.6e-06
[2n]_11939	GENE.[2n]_11939~~[2n]_11939.p1	complete	675	(+)	score=175.69	Ank_2|PF12796.6|7.6e-05	Ank_2|PF12796.6|1e-08	Ank_2|PF12796.6|2.8e-05	Ank_2|PF12796.6|1.2e-09	Ank_2|PF12796.6|2e-09	Ank_2|PF12796.6|1.2e-12	Ank_2|PF12796.6|1.8e-06	Ank_3|PF13606.5|1.2e+04	Ank_3|PF13606.5|0.0086	Ank_3|PF13606.5|0.0075	Ank_3|PF13606.5|1.1	Ank_3|PF13606.5|2.3	Ank_3|PF13606.5|0.094	Ank_3|PF13606.5|0.00012	Ank_3|PF13606.5|0.035	Ank_3|PF13606.5|3.2e+02	Ank_3|PF13606.5|2.4	Ank_3|PF13606.5|0.018	Ank_3|PF13606.5|0.003	Ank_3|PF13606.5|0.17	Ank_3|PF13606.5|1.7e+04	Ank_3|PF13606.5|5	Ank|PF00023.29|8.6	Ank|PF00023.29|0.011	Ank|PF00023.29|4.2e+02	Ank|PF00023.29|0.087	Ank|PF00023.29|3.6	Ank|PF00023.29|8.4	Ank|PF00023.29|3.7	Ank|PF00023.29|2.2e-07	Ank|PF00023.29|0.22	Ank|PF00023.29|7.1e+03	Ank|PF00023.29|46	Ank|PF00023.29|0.0011	Ank|PF00023.29|0.39	Ank|PF00023.29|0.15	Ank|PF00023.29|4.4	Ank_4|PF13637.5|1	Ank_4|PF13637.5|0.47	Ank_4|PF13637.5|0.0032	Ank_4|PF13637.5|3.3e-05	Ank_4|PF13637.5|0.44	Ank_4|PF13637.5|57	Ank_4|PF13637.5|0.39
[2n]_1194	GENE.[2n]_1194~~[2n]_1194.p1	complete	1838	(+)	score=323.20	A2M_comp|PF07678.13|2.6e-77	A2M_N_2|PF07703.13|33	A2M_N_2|PF07703.13|24	A2M_N_2|PF07703.13|7.8e-40	A2M_N_2|PF07703.13|9.9e+03	A2M|PF00207.21|8.9e+03	A2M|PF00207.21|3.2e-30	A2M|PF00207.21|6.4e+02	Methyltransf_FA|PF12248.7|6.3e-31	Thiol-ester_cl|PF10569.8|2.8e-16	A2M_recep|PF07677.13|2.1e-10	A2M_N|PF01835.18|3e-11	Kazal_2|PF07648.14|0.00028	Kazal_1|PF00050.20|0.0062	Rib|PF08428.9|0.019	SVA|PF05326.10|7.5e+02	SVA|PF05326.10|4.8e+03	SVA|PF05326.10|3.5	DBB|PF14545.5|1.2	DBB|PF14545.5|3.7e+03	DBB|PF14545.5|1e+04
[2n]_11945	GENE.[2n]_11945~~[2n]_11945.p1	complete	449	(+)	score=116.00	WAPL|PF07814.12|9.5e-93
[2n]_11946	GENE.[2n]_11946~~[2n]_11946.p1	complete	694	(+)	score=216.90	Bromodomain|PF00439.24|1.5e-26	PHD|PF00628.28|4.1e+03	PHD|PF00628.28|1.9e-10	PHD|PF00628.28|6.4e-10	Utp14|PF04615.12|0.013	CnrY|PF17524.1|1.7e+03	CnrY|PF17524.1|0.51	DUF4428|PF14471.5|16	DUF4428|PF14471.5|16	C1_1|PF00130.21|11	C1_1|PF00130.21|2.9e+03	C1_1|PF00130.21|21	PHD_2|PF13831.5|2.8	PHD_2|PF13831.5|21	zf-RING_2|PF13639.5|1.1e+02	zf-RING_2|PF13639.5|1.1	CSG2|PF16965.4|15
[2n]_11947	GENE.[2n]_11947~~[2n]_11947.p4	complete	138	(+)	score=44.50	DUF4647|PF15504.5|0.005	Aerolysin|PF01117.19|0.2
[2n]_11948	GENE.[2n]_11948~~[2n]_11948.p1	complete	254	(+)	score=46.43	TAFH|PF07531.13|2.8e-25	SOG2|PF10428.8|0.42
[2n]_1195	GENE.[2n]_1195~~[2n]_1195.p1	complete	1008	(+)	score=209.56	MAM|PF00629.22|3.4e-35	fn3|PF00041.20|8.1e-05	fn3|PF00041.20|0.006	fn3|PF00041.20|4.2e-13	fn3|PF00041.20|1.4e+02	fn3|PF00041.20|1.8e+03	Y_phosphatase|PF00102.26|1.1e-08	Y_phosphatase|PF00102.26|2.6e+02	Ig_3|PF13927.5|0.0012	I-set|PF07679.15|0.023	Ig_2|PF13895.5|0.033	Amnionless|PF14828.5|0.06	Spore_III_AB|PF09548.9|0.11	ig|PF00047.24|0.31	PsbX|PF06596.10|0.23
[2n]_11952	GENE.[2n]_11952~~[2n]_11952.p1	complete	793	(+)	score=180.01	RhoGEF|PF00621.19|7.1e-31	RhoGEF|PF00621.19|3e+03	PH|PF00169.28|1.7e+04	PH|PF00169.28|1.8e-05	PH_13|PF16652.4|0.0018
[2n]_11954	GENE.[2n]_11954~~[2n]_11954.p1	complete	1258	(+)	score=315.07	KH_1|PF00013.28|0.57	KH_1|PF00013.28|2.9e-15	KH_1|PF00013.28|7.3e-10	KH_1|PF00013.28|2.8e-09	KH_1|PF00013.28|1.2e-10	KH_1|PF00013.28|2.8e-13	KH_1|PF00013.28|5.7e-10	KH_1|PF00013.28|8.2e-17	KH_1|PF00013.28|1.3e-12	KH_1|PF00013.28|3.5e-15	KH_1|PF00013.28|2.4e-07	KH_1|PF00013.28|1.7e-11	KH_1|PF00013.28|3.2e-10	KH_1|PF00013.28|1.2e-13	KH_1|PF00013.28|6.7e-12	SLS|PF14611.5|0.15	SLS|PF14611.5|0.011	SLS|PF14611.5|0.13	SLS|PF14611.5|0.62	SLS|PF14611.5|26	SLS|PF14611.5|0.031	SLS|PF14611.5|8.6	SLS|PF14611.5|0.42	SLS|PF14611.5|10	SLS|PF14611.5|0.067	KH_2|PF07650.16|0.17	KH_2|PF07650.16|1	KH_2|PF07650.16|0.34	KH_2|PF07650.16|0.83	KH_2|PF07650.16|12	KH_2|PF07650.16|0.0053	KH_2|PF07650.16|5.9e+03	KH_2|PF07650.16|1	KH_2|PF07650.16|6.5e+02	KH_2|PF07650.16|63	KH_2|PF07650.16|47	KH_2|PF07650.16|52	KH_5|PF13184.5|1.4e+03	KH_5|PF13184.5|62	KH_5|PF13184.5|3.7e+02	KH_5|PF13184.5|2	KH_5|PF13184.5|1	KH_5|PF13184.5|1e+03	KH_5|PF13184.5|1.5e+02
[2n]_11955	GENE.[2n]_11955~~[2n]_11955.p4	complete	221	(+)	score=74.22	FCH|PF00611.22|3.7e-18	7TMR-HDED|PF07697.10|27	7TMR-HDED|PF07697.10|4.1e+02
[2n]_11957	GENE.[2n]_11957~~[2n]_11957.p2	complete	725	(+)	score=184.40
[2n]_11958	GENE.[2n]_11958~~[2n]_11958.p1	complete	1339	(+)	score=333.70	RGS-like|PF09128.10|5.1e-76	RGS-like|PF09128.10|11	RhoGEF|PF00621.19|8.7e-39	PDZ|PF00595.23|2.5e-10	PDZ_2|PF13180.5|8.3e-06	PDZ_2|PF13180.5|1.1e+04	PH_13|PF16652.4|0.0011	IZUMO|PF15005.5|51	IZUMO|PF15005.5|1.1e+02	IZUMO|PF15005.5|3.6e+02
[2n]_1196	GENE.[2n]_1196~~[2n]_1196.p1	complete	630	(+)	score=201.41	ERM|PF00769.18|1.7e+03	ERM|PF00769.18|0.00081	PH|PF00169.28|0.01	DUF5082|PF16888.4|3.6e+03	DUF5082|PF16888.4|1.5e+04	DUF5082|PF16888.4|1.5e+04	DUF5082|PF16888.4|0.0057	PilJ|PF13675.5|1.5e+03	PilJ|PF13675.5|2.7e+03	PilJ|PF13675.5|3.8e+03	PilJ|PF13675.5|0.019	PH_13|PF16652.4|0.22	PH_13|PF16652.4|1.5e+03	DUF3801|PF12687.6|4.2	DUF2205|PF10224.8|6.8e+02	DUF2205|PF10224.8|0.22	Exonuc_VII_L|PF02601.14|4.6e+02	Exonuc_VII_L|PF02601.14|0.21	NPV_P10|PF05531.11|1.6e+03	NPV_P10|PF05531.11|3.9e+03	NPV_P10|PF05531.11|0.2
[2n]_11960	GENE.[2n]_11960~~[2n]_11960.p1	complete	1484	(+)	score=348.70	PI-PLC-X|PF00388.18|6.7e-64	PI-PLC-X|PF00388.18|6.6e+03	PI-PLC-Y|PF00387.18|5.2e-36	EF-hand_like|PF09279.10|5.4e-16	C2|PF00168.29|6.7e-15	EF-hand_7|PF13499.5|1.7e-11	EF-hand_7|PF13499.5|2.7e+03	EF-hand_1|PF00036.31|0.00037	EF-hand_1|PF00036.31|0.17	PH_12|PF16457.4|8.5e-07	EF-hand_6|PF13405.5|0.0033	EF-hand_6|PF13405.5|0.64	EF-hand_6|PF13405.5|7.1e+03	EF-hand_10|PF14788.5|3.3e+02	EF-hand_10|PF14788.5|4.3e-06	EF-hand_8|PF13833.5|59	EF-hand_8|PF13833.5|0.004	EF-hand_8|PF13833.5|2.5e+03	EF-hand_5|PF13202.5|0.0021	EF-hand_5|PF13202.5|8e+02	EF-hand_4|PF12763.6|0.024	SPARC_Ca_bdg|PF10591.8|0.34
[2n]_11964	GENE.[2n]_11964~~[2n]_11964.p1	complete	468	(+)	score=137.68	JmjC|PF02373.21|3.5e-44	PLU-1|PF08429.10|2.1e-26	zf-C5HC2|PF02928.15|9.5e+02	zf-C5HC2|PF02928.15|2.7e-17	zf-C5HC2|PF02928.15|1.3e+04	DUF3079|PF11278.7|0.042
[2n]_11966	GENE.[2n]_11966~~[2n]_11966.p1	complete	421	(+)	score=123.37	zf-C2H2|PF00096.25|2.1e-05	zf-C2H2|PF00096.25|0.0011	zf-C2H2|PF00096.25|8e+03	zf-H2C2_2|PF13465.5|0.13	zf-H2C2_2|PF13465.5|0.0025	zf-H2C2_2|PF13465.5|1.3e+03	zf-H2C2_2|PF13465.5|1.2e+04	zf-met|PF12874.6|0.12	zf-met|PF12874.6|0.084	zf-C2H2_4|PF13894.5|0.0013	zf-C2H2_4|PF13894.5|0.41	zf-C2H2_4|PF13894.5|3.5e+03	zf-H2C2_5|PF13909.5|0.0056	zf-C2H2_jaz|PF12171.7|0.032	zf-C2H2_jaz|PF12171.7|2.7	zf-C2H2_jaz|PF12171.7|3.3e+03	Yippee-Mis18|PF03226.13|5.3e+03	Yippee-Mis18|PF03226.13|0.031	Yippee-Mis18|PF03226.13|5.8e+03	zf-C2H2_6|PF13912.5|0.054	zf-C2H2_6|PF13912.5|4.3	zf-C2H2_6|PF13912.5|1.6e+03	LIM|PF00412.21|0.94	LIM|PF00412.21|8.6e+02	zf-Di19|PF05605.11|3.4	zf-Di19|PF05605.11|2.4	zf-Di19|PF05605.11|2.4e+03	Vps39_2|PF10367.8|67	Vps39_2|PF10367.8|1.3	Vps39_2|PF10367.8|6.4e+02	FYVE|PF01363.20|19	FYVE|PF01363.20|64	zf-BED|PF02892.14|1.3	zf-BED|PF02892.14|9.1e+02	zf-BED|PF02892.14|7.1e+02
[2n]_11969	GENE.[2n]_11969~~[2n]_11969.p1	complete	576	(+)	score=179.83	XRCC1_N|PF01834.15|1.1e+03	XRCC1_N|PF01834.15|3.1e+02	XRCC1_N|PF01834.15|1.2e+03	XRCC1_N|PF01834.15|15
[2n]_11973	GENE.[2n]_11973~~[2n]_11973.p3	complete	163	(-)	score=34.36	zf-H2C2_2|PF13465.5|1.7e+04	zf-H2C2_2|PF13465.5|1.4e+04	zf-H2C2_2|PF13465.5|51	zf-H2C2_2|PF13465.5|9.1e-08	zf-C2H2_4|PF13894.5|2e+03	zf-C2H2_4|PF13894.5|0.89	zf-C2H2_4|PF13894.5|1.3e+02	GAGA|PF09237.10|0.037	GAGA|PF09237.10|3.1e+02	zf-Di19|PF05605.11|1.3e+03	zf-Di19|PF05605.11|0.27	zf-C2H2|PF00096.25|4.6e+03	zf-C2H2|PF00096.25|2.5	zf-C2H2|PF00096.25|43	zf-C2H2_jaz|PF12171.7|8e+03	zf-C2H2_jaz|PF12171.7|1.9e+03	zf-C2H2_jaz|PF12171.7|2	zf-C2H2_jaz|PF12171.7|2.1e+02	zf-met|PF12874.6|2e+03	zf-met|PF12874.6|7.4e+02	zf-met|PF12874.6|0.85
[2n]_11976	GENE.[2n]_11976~~[2n]_11976.p1	complete	602	(+)	score=198.60	Collagen|PF01391.17|0.00016	Collagen|PF01391.17|3.6e-05	Collagen|PF01391.17|7.6e-12	Collagen|PF01391.17|2.8e-09	Collagen|PF01391.17|3.1e-05	Collagen|PF01391.17|2.7e-06	Collagen|PF01391.17|5.6e-06	Collagen|PF01391.17|2.9e-06	Collagen|PF01391.17|6.2e-08	VWC|PF00093.17|1.3e-12	TILa|PF12714.6|0.08
[2n]_11979	GENE.[2n]_11979~~[2n]_11979.p3	complete	101	(+)	score=4.60	RNase_H|PF00075.23|0.0076
[2n]_1198	GENE.[2n]_1198~~[2n]_1198.p1	complete	1771	(+)	score=542.87
[2n]_11982	GENE.[2n]_11982~~[2n]_11982.p1	complete	502	(+)	score=90.38	ig|PF00047.24|1.5e-07	Ig_2|PF13895.5|5.2e-07	Ig_2|PF13895.5|2.9e+03	Ig_3|PF13927.5|6.1e-07	I-set|PF07679.15|6e-06	Alpha_kinase|PF02816.17|6.8e+03	Alpha_kinase|PF02816.17|3.7e-05	V-set|PF07686.16|3.3e+03	V-set|PF07686.16|0.16
[2n]_1199	GENE.[2n]_1199~~[2n]_1199.p1	complete	847	(+)	score=261.05	MIF4G|PF02854.18|2e-61	MA3|PF02847.16|1.6e+02	MA3|PF02847.16|1e-25	MA3|PF02847.16|6.2e+03	W2|PF02020.17|1.2e-18
[2n]_11991	GENE.[2n]_11991~~[2n]_11991.p1	complete	413	(+)	score=94.78	RhoGEF|PF00621.19|9.6e-33	PH_10|PF15411.5|0.039	PH_10|PF15411.5|2.9e+02	PH_10|PF15411.5|5.2e+03	PH|PF00169.28|0.12	IQ_SEC7_PH|PF16453.4|0.13
[2n]_11994	GENE.[2n]_11994~~[2n]_11994.p1	complete	589	(+)	score=71.52	Pkinase_Tyr|PF07714.16|1.3e-82	Pkinase|PF00069.24|2.8e-35	GF_recep_IV|PF14843.5|1.3e-31	Haspin_kinase|PF12330.7|0.0016	Kinase-like|PF14531.5|0.004	Furin-like|PF00757.19|2.2e+02	Furin-like|PF00757.19|0.015	Furin-like|PF00757.19|6.4	LapA_dom|PF06305.10|0.088
[2n]_11995	GENE.[2n]_11995~~[2n]_11995.p2	complete	614	(+)	score=160.83	TNRC6-PABC_bdg|PF16608.4|5.4e-37	RRM_occluded|PF16842.4|0.0073	RRM_1|PF00076.21|0.0088
[2n]_12	GENE.[2n]_12~~[2n]_12.p2	complete	393	(+)	score=109.04	HECT|PF00632.24|1.3e-64	PABP|PF00658.17|2.5e-11
[2n]_120	GENE.[2n]_120~~[2n]_120.p1	complete	1236	(+)	score=268.29	Pkinase|PF00069.24|4.6e-38	PTEN_C2|PF10409.8|8.3e-29	Pkinase_Tyr|PF07714.16|3.9e-24	DnaJ|PF00226.30|7.2e+02	DnaJ|PF00226.30|1.7e-05	Haspin_kinase|PF12330.7|0.0019	DSPc|PF00782.19|0.041	Y_phosphatase|PF00102.26|0.087
[2n]_12000	GENE.[2n]_12000~~[2n]_12000.p1	complete	139	(+)	score=20.13	A2M_recep|PF07677.13|7.3e+03	A2M_recep|PF07677.13|8.3e-25	Pollen_allerg_2|PF01620.15|0.17
[2n]_12005	GENE.[2n]_12005~~[2n]_12005.p1	complete	685	(+)	score=172.24	zf-HC5HC2H_2|PF13832.5|6.7e+02	zf-HC5HC2H_2|PF13832.5|6.1e-31	zf-HC5HC2H_2|PF13832.5|6.4e+02	zf-HC5HC2H|PF13771.5|2.9e+03	zf-HC5HC2H|PF13771.5|60	zf-HC5HC2H|PF13771.5|2.2e-14	zf-HC5HC2H|PF13771.5|5.2e+02	PHD_2|PF13831.5|4.6e-13	PHD_2|PF13831.5|1.7e+04	PHD_2|PF13831.5|2.9e+03	PHD|PF00628.28|1.2e-05	PHD|PF00628.28|6.2e+02	PHD|PF00628.28|1.5	PHD|PF00628.28|4.2e+03	PHD_4|PF16866.4|0.011	PHD_4|PF16866.4|5.8e+03	PHD_4|PF16866.4|7.8e+02	PHD_4|PF16866.4|1.4e+04	53-BP1_Tudor|PF09038.9|0.09	LBR_tudor|PF09465.9|0.65	LBR_tudor|PF09465.9|6.7e+02	Hint|PF01079.19|1.9e+03	Hint|PF01079.19|0.45
[2n]_12006	GENE.[2n]_12006~~[2n]_12006.p1	complete	1066	(+)	score=240.75	PHD|PF00628.28|4.8e-09	PHD|PF00628.28|2.7	JmjC|PF02373.21|4.7e-09	JmjC|PF02373.21|6.8e+03	Cupin_8|PF13621.5|3.1e-05	Cupin_8|PF13621.5|2.7e+03	Cupin_8|PF13621.5|1.6e+03	zf-RING_9|PF13901.5|0.2	zf-RING_9|PF13901.5|1.2e+03	PHD_2|PF13831.5|0.11	PHD_2|PF13831.5|6.1e+03
[2n]_1201	GENE.[2n]_1201~~[2n]_1201.p1	complete	1148	(+)	score=255.97	Pkinase_Tyr|PF07714.16|3.5e-108	Pkinase|PF00069.24|1.5e-12	Pkinase|PF00069.24|1.4e-30	Ig_3|PF13927.5|0.0013	Ig_3|PF13927.5|0.0067	Ig_3|PF13927.5|9.4e+02	Ig_3|PF13927.5|8.1e-05	Ig_3|PF13927.5|1.2e-05	Ig_3|PF13927.5|1.1	I-set|PF07679.15|0.0011	I-set|PF07679.15|14	I-set|PF07679.15|5.3e-07	I-set|PF07679.15|6e-07	I-set|PF07679.15|13	ig|PF00047.24|0.077	ig|PF00047.24|0.00026	ig|PF00047.24|28	ig|PF00047.24|3.8e+03	ig|PF00047.24|0.00032	ig|PF00047.24|0.56	ig|PF00047.24|7.5e+03	Ig_2|PF13895.5|0.84	Ig_2|PF13895.5|2.2	Ig_2|PF13895.5|1.6e+03	Ig_2|PF13895.5|1.5	Ig_2|PF13895.5|0.72	Ig_2|PF13895.5|1.4e+02	Ig_5|PF16681.4|2e+03	Ig_5|PF16681.4|0.16	Ig_5|PF16681.4|56	Ig_5|PF16681.4|32	Ig_5|PF16681.4|6.1e+03	V-set|PF07686.16|72	V-set|PF07686.16|2.2e+03	V-set|PF07686.16|48	V-set|PF07686.16|8.1e+03	V-set|PF07686.16|4.7e+03	V-set|PF07686.16|0.037	V-set|PF07686.16|1.6e+02	Ig_4|PF16680.4|58	Ig_4|PF16680.4|1.1	Ig_4|PF16680.4|1.6e+02	Ig_4|PF16680.4|1.2e+03	Herpes_gE|PF02480.15|4.7e+03
[2n]_12011	GENE.[2n]_12011~~[2n]_12011.p1	complete	277	(+)	score=48.72	UQ_con|PF00179.25|7.8e-12	Prok-E2_B|PF14461.5|0.00097
[2n]_12013	GENE.[2n]_12013~~[2n]_12013.p1	complete	521	(+)	score=108.22	Myosin_head|PF00063.20|9.9e-08	Myosin_head|PF00063.20|3.8e-30	IQ|PF00612.26|0.84	IQ|PF00612.26|0.079	IQ|PF00612.26|0.0002	IQ|PF00612.26|0.0039	DUF2027|PF09640.9|0.44	DUF2027|PF09640.9|2e+03	DUF572|PF04502.12|9.8	Asp-B-Hydro_N|PF05279.10|10
[2n]_12019	GENE.[2n]_12019~~[2n]_12019.p1	complete	693	(+)	score=182.74	BssC_TutF|PF08201.10|1	Involucrin2|PF06994.10|0.5	Involucrin2|PF06994.10|3.6e+03
[2n]_12020	GENE.[2n]_12020~~[2n]_12020.p3	complete	318	(+)	score=61.10	Pkinase|PF00069.24|2.9e-13	Pkinase_Tyr|PF07714.16|2.4e-07
[2n]_12025	GENE.[2n]_12025~~[2n]_12025.p1	complete	866	(+)	score=137.46	RhoGAP|PF00620.26|3.1e-36
[2n]_12026	GENE.[2n]_12026~~[2n]_12026.p1	complete	1139	(+)	score=331.98	Sad1_UNC|PF07738.12|4.8e+03	Sad1_UNC|PF07738.12|1e-37	dNK|PF01712.18|0.032
[2n]_12028	GENE.[2n]_12028~~[2n]_12028.p1	complete	259	(+)	score=32.44	Guanylate_cyc|PF00211.19|3e-57
[2n]_1203	GENE.[2n]_1203~~[2n]_1203.p1	complete	973	(+)	score=168.30	EGF_CA|PF07645.14|9.5e+03	EGF_CA|PF07645.14|1.7e+04	EGF_CA|PF07645.14|1.6e+04	EGF_CA|PF07645.14|1e+04	EGF_CA|PF07645.14|1.7e+04	EGF_CA|PF07645.14|2.1e+03	EGF_CA|PF07645.14|3.6e-08	EGF_CA|PF07645.14|5e-05	EGF_CA|PF07645.14|1.7e-09	EGF_CA|PF07645.14|5.5e-08	EGF_CA|PF07645.14|5.5e-06	cEGF|PF12662.6|1.1e+04	cEGF|PF12662.6|3.2e+02	cEGF|PF12662.6|0.00043	cEGF|PF12662.6|0.28	cEGF|PF12662.6|0.0005	cEGF|PF12662.6|1.4e-07	cEGF|PF12662.6|0.00012	cEGF|PF12662.6|7.2	TB|PF00683.16|1.7e+04	TB|PF00683.16|3.4e-06	TB|PF00683.16|2.8e-16	TB|PF00683.16|1.7e+04	EGF|PF00008.26|1.1	EGF|PF00008.26|6e+03	EGF|PF00008.26|0.0015	EGF|PF00008.26|9.2e+03	EGF|PF00008.26|8.6e+02	EGF|PF00008.26|33	EGF|PF00008.26|11	EGF|PF00008.26|0.043	EGF|PF00008.26|1.4e+03	EGF|PF00008.26|0.24	FXa_inhibition|PF14670.5|1.7e+04	FXa_inhibition|PF14670.5|5.2e+03	FXa_inhibition|PF14670.5|3e+03	FXa_inhibition|PF14670.5|7.3e+03	FXa_inhibition|PF14670.5|3.9e+03	FXa_inhibition|PF14670.5|8.8e+02	FXa_inhibition|PF14670.5|5.6	FXa_inhibition|PF14670.5|1.7e+04	FXa_inhibition|PF14670.5|1.3	FXa_inhibition|PF14670.5|0.0074	FXa_inhibition|PF14670.5|0.29
[2n]_12031	GENE.[2n]_12031~~[2n]_12031.p1	complete	568	(+)	score=102.31	AI-2E_transport|PF01594.15|1.7e+04	AI-2E_transport|PF01594.15|0.017	AI-2E_transport|PF01594.15|8.1e-10	Pex2_Pex12|PF04757.13|0.62	Pex2_Pex12|PF04757.13|16	DUF3959|PF13105.5|0.24	PAGK|PF15284.5|4.1e+03	PAGK|PF15284.5|1.4e+03	PAGK|PF15284.5|1.4
[2n]_12045	GENE.[2n]_12045~~[2n]_12045.p1	complete	354	(+)	score=76.37	IF-2B|PF01008.16|4e-81
[2n]_12046	GENE.[2n]_12046~~[2n]_12046.p1	complete	1538	(+)	score=536.08	Ank_2|PF12796.6|0.00024	Ank_2|PF12796.6|1.2e-20	Ank_2|PF12796.6|2e-12	Ank_2|PF12796.6|1.3e-11	Ank_2|PF12796.6|4e-10	Ank_2|PF12796.6|1.1e-19	Ank_2|PF12796.6|5.8e-09	Ank_2|PF12796.6|1.1e-11	Ank_2|PF12796.6|8.8e-10	Ank_2|PF12796.6|4e-17	Ank_2|PF12796.6|4.6e-09	Ank_2|PF12796.6|1.2e-14	Ank|PF00023.29|3.2e-07	Ank|PF00023.29|0.0017	Ank|PF00023.29|0.00052	Ank|PF00023.29|0.32	Ank|PF00023.29|0.01	Ank|PF00023.29|0.14	Ank|PF00023.29|2.8e-08	Ank|PF00023.29|2.1	Ank|PF00023.29|0.00017	Ank|PF00023.29|0.002	Ank|PF00023.29|0.0025	Ank|PF00023.29|0.066	Ank|PF00023.29|9.2	Ank|PF00023.29|0.0036	Ank|PF00023.29|0.0017	Ank|PF00023.29|0.0085	Ank|PF00023.29|0.00033	Ank|PF00023.29|7.8e-05	Ank|PF00023.29|0.024	Ank|PF00023.29|0.0096	Ank|PF00023.29|0.3	Ank|PF00023.29|8.3e-07	Ank|PF00023.29|12	Ank_4|PF13637.5|2.6e-10	Ank_4|PF13637.5|6.5e-10	Ank_4|PF13637.5|8.3e-08	Ank_4|PF13637.5|0.00065	Ank_4|PF13637.5|5.8e-09	Ank_4|PF13637.5|2.4e-10	Ank_4|PF13637.5|0.042	Ank_4|PF13637.5|3.8e-07	Ank_4|PF13637.5|1.2e-08
[2n]_12047	GENE.[2n]_12047~~[2n]_12047.p1	complete	192	(+)	score=17.31	MGC-24|PF05283.10|3.6e-41	DUF4366|PF14283.5|0.079	P12|PF12669.6|13	P12|PF12669.6|31
[2n]_12049	GENE.[2n]_12049~~[2n]_12049.p1	complete	420	(+)	score=75.40	MACPF|PF01823.18|9.4e-43	Ldl_recept_a|PF00057.17|4.2e-12	Tma16|PF11176.7|0.026
[2n]_1205	GENE.[2n]_1205~~[2n]_1205.p1	complete	1468	(+)	score=308.62	AAA_11|PF13086.5|1.9e+02	AAA_11|PF13086.5|1.7e+04	AAA_11|PF13086.5|2.3e-26	AAA_22|PF13401.5|0.0036	AAA_30|PF13604.5|0.0037	GLF|PF03275.12|0.0061	AAA_19|PF13245.5|0.0086	AAA_16|PF13191.5|0.021	AAA_10|PF12846.6|4.2e+02	AAA_10|PF12846.6|0.053	Helicase_RecD|PF05127.13|1.9e+03	Helicase_RecD|PF05127.13|0.073	ResIII|PF04851.14|0.15
[2n]_12055	GENE.[2n]_12055~~[2n]_12055.p1	complete	667	(+)	score=177.30	Jnk-SapK_ap_N|PF09744.8|9.2e-57	Jnk-SapK_ap_N|PF09744.8|2.2e+03	JIP_LZII|PF16471.4|6.4e+03	JIP_LZII|PF16471.4|6e+02	JIP_LZII|PF16471.4|1e-30	JIP_LZII|PF16471.4|2.7e+02	Atg14|PF10186.8|0.015	Atg14|PF10186.8|0.77	Lebercilin|PF15619.5|0.48	Lebercilin|PF15619.5|0.33	Lebercilin|PF15619.5|1.5e+02	DUF3740|PF12548.7|0.036	DUF3740|PF12548.7|2.5e+03	APG6|PF04111.11|1.8	APG6|PF04111.11|0.84	DUF1664|PF07889.11|1.8e+03	DUF1664|PF07889.11|0.49	DUF1664|PF07889.11|5.1	EzrA|PF06160.11|3.9	EzrA|PF06160.11|0.38	Spc7|PF08317.10|12	Spc7|PF08317.10|0.25	WXG100|PF06013.11|7.7e+02	WXG100|PF06013.11|20	WXG100|PF06013.11|48	Prominin|PF05478.10|5.1	Prominin|PF05478.10|0.83	Sipho_Gp157|PF05565.10|1.7e+03	Sipho_Gp157|PF05565.10|0.028	Sipho_Gp157|PF05565.10|35	YabB|PF06156.12|1e+02	YabB|PF06156.12|4.2	YabB|PF06156.12|5.5	YabB|PF06156.12|0.6	CALCOCO1|PF07888.10|1.7	CALCOCO1|PF07888.10|11	DUF1759|PF03564.14|0.054	DUF1759|PF03564.14|6.6e+02	DUF1759|PF03564.14|4.8e+03	XhlA|PF10779.8|3.3	XhlA|PF10779.8|2.7	XhlA|PF10779.8|1.5	XhlA|PF10779.8|5.3e+03	OmpH|PF03938.13|0.13
[2n]_12056	GENE.[2n]_12056~~[2n]_12056.p1	complete	1047	(+)	score=331.70	INTAP|PF16617.4|1.6e+03	INTAP|PF16617.4|1.7e-45	SH3_9|PF14604.5|8.5e-14	SH3_9|PF14604.5|7.4e-12	SH3_9|PF14604.5|0.038	SH3_1|PF00018.27|3.4e-10	SH3_1|PF00018.27|3.2e-13	SH3_1|PF00018.27|0.00019	EF-hand_4|PF12763.6|3.2e-11	EF-hand_4|PF12763.6|4.7e-14	EF-hand_4|PF12763.6|8.2e+03	SH3_2|PF07653.16|4.4e-05	SH3_2|PF07653.16|1.9e-11	SH3_2|PF07653.16|0.0068	EF-hand_1|PF00036.31|0.0023	EF-hand_1|PF00036.31|0.0016	EF-hand_6|PF13405.5|0.9	EF-hand_6|PF13405.5|18	EF-hand_6|PF13405.5|0.24	EF-hand_7|PF13499.5|12	EF-hand_7|PF13499.5|0.011	EF-hand_5|PF13202.5|0.53	EF-hand_5|PF13202.5|0.32	EF-hand_8|PF13833.5|1.1e+02	EF-hand_8|PF13833.5|1.6	GSH_synthase|PF03199.14|1.3e+03	GSH_synthase|PF03199.14|0.56
[2n]_12057	GENE.[2n]_12057~~[2n]_12057.p1	complete	828	(+)	score=134.03	TSP_1|PF00090.18|0.00096	TSP_1|PF00090.18|0.00018	TSP_1|PF00090.18|1.2	TSP_1|PF00090.18|9.7	TSP_1|PF00090.18|15	TSP_1|PF00090.18|0.0021	TSP_1|PF00090.18|1.3e-05	TSP_1|PF00090.18|1.6e+04	PAS_7|PF12860.6|0.23
[2n]_12064	GENE.[2n]_12064~~[2n]_12064.p3	complete	122	(-)	score=4.40	HTH_Tnp_Tc3_2|PF01498.17|1.4e-16	Sigma54_activat|PF00158.25|0.022	FCD|PF07729.11|0.095	DUF1722|PF08349.10|0.11
[2n]_12065	GENE.[2n]_12065~~[2n]_12065.p1	complete	804	(+)	score=260.15	ACR_tran|PF00873.18|0.79
[2n]_12066	GENE.[2n]_12066~~[2n]_12066.p1	complete	841	(+)	score=262.57	Myosin_head|PF00063.20|1.3e-243	Myosin_tail_1|PF01576.18|1.1e-56	IQ|PF00612.26|9.1e-05	Asp-B-Hydro_N|PF05279.10|0.068	AAA_11|PF13086.5|0.2	PWI|PF01480.16|0.16	PWI|PF01480.16|9e+03	PWI|PF01480.16|1.4e+04	HSP70|PF00012.19|2.1
[2n]_12072	GENE.[2n]_12072~~[2n]_12072.p1	complete	292	(+)	score=39.86	Claudin_2|PF13903.5|3.5e-29	PMP22_Claudin|PF00822.19|0.32	PMP22_Claudin|PF00822.19|0.54	DuoxA|PF10204.8|6.3e+02	DuoxA|PF10204.8|0.51
[2n]_12074	GENE.[2n]_12074~~[2n]_12074.p1	complete	350	(+)	score=80.24	Cullin|PF00888.21|1.1e-74
[2n]_12077	GENE.[2n]_12077~~[2n]_12077.p1	complete	1265	(+)	score=339.34	DUF3498|PF12004.7|9.2e+03	DUF3498|PF12004.7|4.6e-176	RasGAP|PF00616.18|2e-10	RasGAP|PF00616.18|1.3e-16	RasGAP|PF00616.18|5e+03	RasGAP|PF00616.18|2.8e+03	C2|PF00168.29|4.5e-09	PH|PF00169.28|5	PH|PF00169.28|1	PH_6|PF15406.5|0.022	XLF|PF09302.10|0.035	Exonuc_VII_L|PF02601.14|0.56	GAS|PF13851.5|0.6	FliD_C|PF07195.11|7.3e+03	FliD_C|PF07195.11|0.47	FliD_C|PF07195.11|9.1	IncA|PF04156.13|5.2	V_ATPase_I|PF01496.18|4.5	Spc7|PF08317.10|12
[2n]_1208	GENE.[2n]_1208~~[2n]_1208.p1	complete	1174	(+)	score=312.20	ACC_central|PF08326.11|2e-282	Carboxyl_trans|PF01039.21|8.1e-88	Leuk-A4-hydro_C|PF09127.10|0.23
[2n]_12081	GENE.[2n]_12081~~[2n]_12081.p1	complete	419	(+)	score=104.69	EIF4E-T|PF10477.8|1.1e-09	EIF4E-T|PF10477.8|12
[2n]_12084	GENE.[2n]_12084~~[2n]_12084.p1	complete	541	(+)	score=115.60	LLGL|PF08366.12|1.8e-36	WD40|PF00400.31|3.5e+02	WD40|PF00400.31|2.9e+02	WD40|PF00400.31|7.4e+03	WD40|PF00400.31|1.1e+03	WD40|PF00400.31|0.017	ANAPC4_WD40|PF12894.6|0.16	ANAPC4_WD40|PF12894.6|1.5e+03	ANAPC4_WD40|PF12894.6|1.2e+03	ANAPC4_WD40|PF12894.6|4.7e+02
[2n]_12086	GENE.[2n]_12086~~[2n]_12086.p1	complete	290	(+)	score=76.57
[2n]_12087	GENE.[2n]_12087~~[2n]_12087.p2	complete	318	(+)	score=69.64	DUF4441|PF14536.5|1.7e+03	DUF4441|PF14536.5|0.62	DUF4007|PF13182.5|0.15
[2n]_1209	GENE.[2n]_1209~~[2n]_1209.p1	complete	807	(+)	score=275.13	AAA|PF00004.28|4.5e-47	AAA|PF00004.28|8.7e-47	CDC48_N|PF02359.17|1.1e-21	AAA_16|PF13191.5|5.3e-05	AAA_16|PF13191.5|5e+02	AAA_16|PF13191.5|0.0025	AAA_16|PF13191.5|29	RuvB_N|PF05496.11|5.7e-05	RuvB_N|PF05496.11|1.8e-05	CDC48_2|PF02933.16|2.6e-12	AAA_33|PF13671.5|5.2e-05	AAA_33|PF13671.5|0.011	AAA_2|PF07724.13|3.7e-05	AAA_2|PF07724.13|0.018	AAA_5|PF07728.13|4.5e-05	AAA_5|PF07728.13|0.04	AAA_22|PF13401.5|0.013	AAA_22|PF13401.5|0.051	TIP49|PF06068.12|0.001	TIP49|PF06068.12|0.018	Vps4_C|PF09336.9|1.1	Vps4_C|PF09336.9|3.7e-05	AAA_18|PF13238.5|0.021	AAA_18|PF13238.5|0.055	RNA_helicase|PF00910.21|0.39	RNA_helicase|PF00910.21|0.0062	Mg_chelatase|PF01078.20|0.063	Mg_chelatase|PF01078.20|0.018	AAA_14|PF13173.5|0.14	AAA_14|PF13173.5|0.023	IstB_IS21|PF01695.16|0.052	IstB_IS21|PF01695.16|0.051	Parvo_NS1|PF01057.16|0.18	Parvo_NS1|PF01057.16|0.033	AAA_28|PF13521.5|0.26	AAA_28|PF13521.5|0.18	ATPase|PF06745.12|2	ATPase|PF06745.12|22	ATPase|PF06745.12|0.45	ATPase_2|PF01637.17|14	ATPase_2|PF01637.17|35	ATPase_2|PF01637.17|0.23	ABC_tran|PF00005.26|18	ABC_tran|PF00005.26|0.011
[2n]_12090	GENE.[2n]_12090~~[2n]_12090.p1	complete	633	(+)	score=212.51	FH2|PF02181.22|1.1e-93	Drf_FH1|PF06346.11|1.9e-07	DUF2420|PF10336.8|1.8e+03	DUF2420|PF10336.8|0.17	DUF4407|PF14362.5|41	DUF4407|PF14362.5|0.15
[2n]_12091	GENE.[2n]_12091~~[2n]_12091.p1	complete	374	(+)	score=104.49	COX_ARM|PF06481.13|13	COX_ARM|PF06481.13|17	COX_ARM|PF06481.13|2e+03	COX_ARM|PF06481.13|3.4e+02	COX_ARM|PF06481.13|3.1e+02	COX_ARM|PF06481.13|0.43	COX_ARM|PF06481.13|1.5e+03	B2-adapt-app_C|PF09066.9|2.2e+03	B2-adapt-app_C|PF09066.9|5.2e+03	B2-adapt-app_C|PF09066.9|0.47
[2n]_12094	GENE.[2n]_12094~~[2n]_12094.p3	complete	145	(+)	score=19.30
[2n]_12095	GENE.[2n]_12095~~[2n]_12095.p1	complete	314	(+)	score=106.86	DUF3420|PF11900.7|3.5	DUF3420|PF11900.7|14	DUF3420|PF11900.7|1.2e+04
[2n]_12098	GENE.[2n]_12098~~[2n]_12098.p1	complete	666	(+)	score=132.39	PHO4|PF01384.19|3.5e-137
[2n]_12099	GENE.[2n]_12099~~[2n]_12099.p1	complete	664	(+)	score=160.86	Cation_ATPase_C|PF00689.20|1.6e-46	Cation_ATPase|PF13246.5|4.9e-19	Hydrolase|PF00702.25|1.1e-13	Hydrolase_3|PF08282.11|1e+02	Hydrolase_3|PF08282.11|1.4e-05	Hydrolase_3|PF08282.11|4.8e+03	ATP_Ca_trans_C|PF12424.7|0.072
[2n]_121	GENE.[2n]_121~~[2n]_121.p1	complete	973	(+)	score=205.75	C1_2|PF03107.15|1.7e+04	C1_2|PF03107.15|0.22
[2n]_1210	GENE.[2n]_1210~~[2n]_1210.p1	complete	1508	(+)	score=391.78	CG-1|PF03859.15|6.1e-30	TIG|PF01833.23|5.1e-11	Ank_2|PF12796.6|9.1e-05	Ank_2|PF12796.6|1.9e-05	Ank_3|PF13606.5|0.36	Ank_3|PF13606.5|7.2	Ank_3|PF13606.5|9.8e+03	Ank_5|PF13857.5|0.93	Ank_5|PF13857.5|6.2	Ank_4|PF13637.5|20	Ank_4|PF13637.5|0.32	Ank|PF00023.29|3.8	Ank|PF00023.29|36
[2n]_12108	GENE.[2n]_12108~~[2n]_12108.p1	complete	464	(+)	score=121.46	Arf|PF00025.20|6.4e+02	Arf|PF00025.20|4.1e-71	Roc|PF08477.12|5.7e+02	Roc|PF08477.12|4.2e-12	Ras|PF00071.21|1.4e-11	SRPRB|PF09439.9|6.5e-10	G-alpha|PF00503.19|9.2e-08	zf-B_box|PF00643.23|2.1e-07	zf-B_box|PF00643.23|0.18	zf-B_box|PF00643.23|1.2e+04	Gtr1_RagA|PF04670.11|5.9e-06	MMR_HSR1|PF01926.22|1.9e+03	MMR_HSR1|PF01926.22|0.0022	Thymidylate_kin|PF02223.16|84	Thymidylate_kin|PF02223.16|2.2	AAA_14|PF13173.5|0.32
[2n]_12109	GENE.[2n]_12109~~[2n]_12109.p1	complete	887	(+)	score=176.00	Ank_2|PF12796.6|4.4e-17	Ank_2|PF12796.6|1.9e-10	Ank_2|PF12796.6|4.7e-11	Ank|PF00023.29|8.3e+02	Ank|PF00023.29|5.6e-06	Ank|PF00023.29|0.00013	Ank|PF00023.29|0.00044	Ank|PF00023.29|3.3	Ank|PF00023.29|0.036	Ank|PF00023.29|9e-06	Ank|PF00023.29|3.6e+02	Ank_4|PF13637.5|8.8e-12	Ank_4|PF13637.5|3e-07	Ank_4|PF13637.5|0.0022	Ank_4|PF13637.5|3.7e-08	Ank_4|PF13637.5|2.1e-08	Ank_5|PF13857.5|1.2e+03	Ank_5|PF13857.5|0.0016	Ank_5|PF13857.5|8e-06	Ank_5|PF13857.5|1.9e-05	Ank_5|PF13857.5|7.6e-06	Ank_5|PF13857.5|3.5e-07	Ank_3|PF13606.5|1.6e+03	Ank_3|PF13606.5|0.0038	Ank_3|PF13606.5|0.00035	Ank_3|PF13606.5|0.0055	Ank_3|PF13606.5|9.7e+02	Ank_3|PF13606.5|0.22	Ank_3|PF13606.5|0.0019	Ank_3|PF13606.5|2.1e+03	SET|PF00856.27|1.2e+04	SET|PF00856.27|7.7e+03	SET|PF00856.27|5.3e-23	Pre-SET|PF05033.15|1.7e+04	Pre-SET|PF05033.15|1.7e+04	Pre-SET|PF05033.15|4.4e-17	Pre-SET|PF05033.15|2.1e+03	YjhX_toxin|PF09857.8|1	YjhX_toxin|PF09857.8|2.2e+03	YjhX_toxin|PF09857.8|3.4e+03	Ribosomal_L32p|PF01783.22|9.4	Ribosomal_L32p|PF01783.22|57
[2n]_1211	GENE.[2n]_1211~~[2n]_1211.p4	complete	128	(+)	score=-2.47	Phosphonate-bd|PF12974.6|0.16
[2n]_12111	GENE.[2n]_12111~~[2n]_12111.p1	complete	887	(+)	score=155.95	RUN|PF02759.18|2.3e-19	SH3_9|PF14604.5|2.3e-09	SH3_2|PF07653.16|2.4e-07	SH3_1|PF00018.27|4e-07
[2n]_12113	GENE.[2n]_12113~~[2n]_12113.p1	complete	1596	(+)	score=358.44	FYVE|PF01363.20|1.4e-16	FYVE_2|PF02318.15|0.0071	zf-SNAP50_C|PF12251.7|0.14
[2n]_12114	GENE.[2n]_12114~~[2n]_12114.p2	complete	147	(+)	score=40.09	Thyroglob_assoc|PF16597.4|1e+04	Thyroglob_assoc|PF16597.4|7.9	Thyroglob_assoc|PF16597.4|9.3
[2n]_12115	GENE.[2n]_12115~~[2n]_12115.p1	complete	697	(+)	score=122.79	Pkinase_Tyr|PF07714.16|1.2e-98	Pkinase|PF00069.24|4e-49	fn3|PF00041.20|7.1e-13	fn3|PF00041.20|3.8e-14	fn3|PF00041.20|1e+04	EphA2_TM|PF14575.5|7.7e-21	SAM_2|PF07647.16|1.3e-20	SAM_1|PF00536.29|6.1e+03	SAM_1|PF00536.29|7.3e-20	Pur_ac_phosph_N|PF16656.4|42	Pur_ac_phosph_N|PF16656.4|0.0064	Interfer-bind|PF09294.9|19	Interfer-bind|PF09294.9|1.7	Interfer-bind|PF09294.9|8.9e+03	fn3_2|PF16893.4|9.2e+02	fn3_2|PF16893.4|9.1e+02	fn3_2|PF16893.4|0.14	Haspin_kinase|PF12330.7|2.2e+03	Haspin_kinase|PF12330.7|0.026	DUF4998|PF16389.4|0.044	DUF2369|PF10179.8|0.19	DUF2369|PF10179.8|1.4e+03	DAP10|PF07213.10|0.35	Kdo|PF06293.13|0.33
[2n]_1212	GENE.[2n]_1212~~[2n]_1212.p2	complete	608	(+)	score=149.22	RhoGEF|PF00621.19|1.9e+03	RhoGEF|PF00621.19|8e-17	Spectrin|PF00435.20|0.23	Spectrin|PF00435.20|2.6	Spectrin|PF00435.20|2.2e+03	Spectrin|PF00435.20|4.1e+03
[2n]_12121	GENE.[2n]_12121~~[2n]_12121.p1	complete	710	(+)	score=194.02	Ran_BP1|PF00638.17|5.9e-48	IR1-M|PF12185.7|1.4e-21	IR1-M|PF12185.7|1.6e-21	Pro_isomerase|PF00160.20|2.8e+03	Pro_isomerase|PF00160.20|1.3e-43	WH1|PF00568.22|0.03
[2n]_12126	GENE.[2n]_12126~~[2n]_12126.p1	complete	1300	(+)	score=273.00	JmjC|PF02373.21|1.1e+04	JmjC|PF02373.21|2.3e-29	TPR_1|PF00515.27|97	TPR_1|PF00515.27|1.9e+02	TPR_1|PF00515.27|1.8	TPR_1|PF00515.27|3.4	TPR_1|PF00515.27|2.3	TPR_1|PF00515.27|6.5e-06	TPR_1|PF00515.27|0.0038	TPR_17|PF13431.5|0.0024	TPR_17|PF13431.5|0.037	TPR_17|PF13431.5|0.18	TPR_2|PF07719.16|1.7e+03	TPR_2|PF07719.16|31	TPR_2|PF07719.16|1.9	TPR_2|PF07719.16|38	TPR_2|PF07719.16|2	TPR_2|PF07719.16|1.6e+02	TPR_2|PF07719.16|0.69	TPR_8|PF13181.5|1.9e+03	TPR_8|PF13181.5|0.51	TPR_8|PF13181.5|85	TPR_8|PF13181.5|0.29	TPR_8|PF13181.5|1.1e+02	TPR_8|PF13181.5|1.6	TPR_16|PF13432.5|51	TPR_16|PF13432.5|9.6e+02	TPR_16|PF13432.5|0.031	TPR_16|PF13432.5|0.49	TPR_11|PF13414.5|4.3e+03	TPR_11|PF13414.5|4.8	TPR_11|PF13414.5|0.082	TPR_11|PF13414.5|0.48	TPR_11|PF13414.5|1.4e+03	TPR_12|PF13424.5|1.3	TPR_12|PF13424.5|4.4	TPR_12|PF13424.5|2.7	TPR_12|PF13424.5|0.5	TPR_19|PF14559.5|0.34	TPR_19|PF14559.5|0.74	TPR_7|PF13176.5|9.1e+03	TPR_7|PF13176.5|6.4	TPR_7|PF13176.5|3.4e+02	TPR_7|PF13176.5|1.8
[2n]_12127	GENE.[2n]_12127~~[2n]_12127.p1	complete	468	(+)	score=133.30	NACHT|PF05729.11|1.7e-16
[2n]_1213	GENE.[2n]_1213~~[2n]_1213.p1	complete	2002	(+)	score=551.46	Gelsolin|PF00626.21|1.1e-05	Gelsolin|PF00626.21|2.5	Gelsolin|PF00626.21|0.0064	Gelsolin|PF00626.21|0.066	Gelsolin|PF00626.21|30	DUF4695|PF15766.4|21	DUF4695|PF15766.4|24	DUF4695|PF15766.4|1.2
[2n]_12133	GENE.[2n]_12133~~[2n]_12133.p1	complete	825	(+)	score=133.44	A2M_N_2|PF07703.13|7.6	A2M_N_2|PF07703.13|7.5	A2M_N_2|PF07703.13|2.2e+03	A2M_N_2|PF07703.13|2.4e-40	A2M_N|PF01835.18|1.5e+04	A2M_N|PF01835.18|1.1e-11	A2M|PF00207.21|1.2e+03	A2M|PF00207.21|5e-08	Rib|PF08428.9|0.0074	Rib|PF08428.9|5.9e+03	DBB|PF14545.5|0.49	DBB|PF14545.5|1.3e+03
[2n]_12139	GENE.[2n]_12139~~[2n]_12139.p1	complete	1238	(+)	score=310.16	zf-C2H2_4|PF13894.5|0.014	zf-C2H2_4|PF13894.5|9.1	zf-C2H2_4|PF13894.5|0.025	zf-C2H2_4|PF13894.5|0.00024	zf-C2H2_4|PF13894.5|0.0038	zf-C2H2_4|PF13894.5|0.25	zf-C2H2_4|PF13894.5|1.4	zf-C2H2_4|PF13894.5|0.54	zf-C2H2_4|PF13894.5|4.1	zf-C2H2_4|PF13894.5|0.091	zf-C2H2_4|PF13894.5|1.8	zf-C2H2_4|PF13894.5|6.9	zf-C2H2_4|PF13894.5|0.016	zf-C2H2_4|PF13894.5|0.37	zf-C2H2_4|PF13894.5|0.0028	zf-C2H2_4|PF13894.5|0.095	zf-C2H2_4|PF13894.5|9.3	zf-C2H2_4|PF13894.5|0.17	zf-C2H2_4|PF13894.5|0.31	zf-C2H2_4|PF13894.5|0.29	zf-C2H2_4|PF13894.5|0.018	zf-C2H2_4|PF13894.5|0.014	zf-C2H2_4|PF13894.5|48	zf-C2H2_4|PF13894.5|6.8e+02	zf-C2H2_4|PF13894.5|41	zf-C2H2_4|PF13894.5|0.93	zf-C2H2_4|PF13894.5|0.72	zf-C2H2_4|PF13894.5|0.19	zf-C2H2_4|PF13894.5|0.0067	zf-C2H2_4|PF13894.5|2.3	zf-C2H2|PF00096.25|0.00018	zf-C2H2|PF00096.25|84	zf-C2H2|PF00096.25|0.0007	zf-C2H2|PF00096.25|0.00021	zf-C2H2|PF00096.25|0.00088	zf-C2H2|PF00096.25|4.6	zf-C2H2|PF00096.25|9.6e+02	zf-C2H2|PF00096.25|0.28	zf-C2H2|PF00096.25|0.33	zf-C2H2|PF00096.25|0.3	zf-C2H2|PF00096.25|1.9	zf-C2H2|PF00096.25|1.6	zf-C2H2|PF00096.25|0.055	zf-C2H2|PF00096.25|6.7
[2n]_12140	GENE.[2n]_12140~~[2n]_12140.p1	complete	707	(+)	score=85.98	LRR_8|PF13855.5|4.1e-05	LRR_8|PF13855.5|1.3e-10	LRR_8|PF13855.5|2.1e-11	LRR_8|PF13855.5|1.6e-15	LRR_8|PF13855.5|7.9e-10	LRR_8|PF13855.5|1.8e-10	LRR_8|PF13855.5|0.038	LRR_8|PF13855.5|4.4e-08	LRR_8|PF13855.5|8.2e-09	LRR_8|PF13855.5|1.6e+03	LRR_5|PF13306.5|4.9e-06	LRR_5|PF13306.5|1.7e-09	LRR_5|PF13306.5|6.2e-05	LRR_4|PF12799.6|0.017	LRR_4|PF12799.6|0.024	LRR_4|PF12799.6|0.0066	LRR_4|PF12799.6|6.8e-06	LRR_4|PF12799.6|0.0022	LRR_4|PF12799.6|0.37	LRR_4|PF12799.6|1.6	LRR_4|PF12799.6|0.0025	LRR_4|PF12799.6|0.035	LRR_4|PF12799.6|56	LRR_4|PF12799.6|0.0034	LRR_9|PF14580.5|0.6	LRR_9|PF14580.5|0.0012	LRR_9|PF14580.5|0.00097	LRR_9|PF14580.5|0.00017	LRR_9|PF14580.5|0.1	LRR_9|PF14580.5|0.002	I-set|PF07679.15|2.2e-11	Ig_3|PF13927.5|1.5e-09	Ig_3|PF13927.5|8.1e+02	Ig_2|PF13895.5|1.9e-05	Ig_2|PF13895.5|1.1e+04	fn3|PF00041.20|2.3e-05	ig|PF00047.24|0.0001	LRRCT|PF01463.23|1.1e+03	LRRCT|PF01463.23|0.018	LRR_1|PF00560.32|63	LRR_1|PF00560.32|7.1e+02	LRR_1|PF00560.32|0.89	LRR_1|PF00560.32|3.9e+02	LRR_1|PF00560.32|3.1e+02
[2n]_12144	GENE.[2n]_12144~~[2n]_12144.p1	complete	398	(+)	score=65.02	AMP-binding|PF00501.27|1.3e-67	AMP-binding_C|PF13193.5|2.8e-24
[2n]_12148	GENE.[2n]_12148~~[2n]_12148.p1	complete	437	(-)	score=108.17	ASH|PF15780.4|52	ASH|PF15780.4|6.4e+02	ASH|PF15780.4|4.2e+03	ASH|PF15780.4|6.1	Motile_Sperm|PF00635.25|2e+03	Motile_Sperm|PF00635.25|4.7	Motile_Sperm|PF00635.25|7e+02
[2n]_12158	GENE.[2n]_12158~~[2n]_12158.p1	complete	470	(+)	score=83.81	BPS|PF08947.9|4.7e-26	SH2|PF00017.23|1.8e-14	RA|PF00788.22|1.1e-13	RA|PF00788.22|7.3e+03	PH|PF00169.28|1.1e-10	PH_9|PF15410.5|0.58	PH_9|PF15410.5|1.3e+03
[2n]_12160	GENE.[2n]_12160~~[2n]_12160.p1	complete	410	(+)	score=124.31	zf-C4|PF00105.17|8.2e-30	Hormone_recep|PF00104.29|1.8e+03	Hormone_recep|PF00104.29|2.3e-20
[2n]_12162	GENE.[2n]_12162~~[2n]_12162.p1	complete	1031	(+)	score=270.77	WD40|PF00400.31|1.5	WD40|PF00400.31|0.06	WD40|PF00400.31|58	WD40|PF00400.31|1.9e+03	WD40|PF00400.31|1.7	WD40|PF00400.31|0.00052	ANAPC4_WD40|PF12894.6|0.047	ANAPC4_WD40|PF12894.6|0.83	ANAPC4_WD40|PF12894.6|0.00013	DUF3234|PF11572.7|94	DUF3234|PF11572.7|7	Nbas_N|PF15492.5|5.1	Nbas_N|PF15492.5|51
[2n]_12163	GENE.[2n]_12163~~[2n]_12163.p1	complete	1223	(+)	score=331.44	DUF3591|PF12157.7|2.7e-164	DUF3591|PF12157.7|3e+02	TBP-binding|PF09247.10|1.6e-24
[2n]_12169	GENE.[2n]_12169~~[2n]_12169.p2	complete	615	(+)	score=138.73	JmjC|PF02373.21|0.012	JmjC|PF02373.21|2.9e+03
[2n]_1217	GENE.[2n]_1217~~[2n]_1217.p1	complete	1151	(+)	score=238.16	ABC_membrane|PF00664.22|4.3e-24	ABC_membrane|PF00664.22|4.1e-36	ABC_membrane|PF00664.22|1.6e+03	ABC_tran|PF00005.26|1.8e-21	ABC_tran|PF00005.26|1.3e+03	ABC_tran|PF00005.26|3e-25	AAA_21|PF13304.5|1.9	AAA_21|PF13304.5|0.65	AAA_21|PF13304.5|31	AAA_21|PF13304.5|2.3e+03	SMC_N|PF02463.18|0.22	SMC_N|PF02463.18|4.7e+03	SMC_N|PF02463.18|42	SMC_N|PF02463.18|1.3	AAA_29|PF13555.5|0.13	AAA_29|PF13555.5|3.9	RsgA_GTPase|PF03193.15|0.027	RsgA_GTPase|PF03193.15|17	MMR_HSR1|PF01926.22|0.87	MMR_HSR1|PF01926.22|4.7	AAA_23|PF13476.5|0.81	AAA_23|PF13476.5|3.7e+02	AAA_23|PF13476.5|9.1	AAA_22|PF13401.5|2.5	AAA_22|PF13401.5|13	IstB_IS21|PF01695.16|1e+02	IstB_IS21|PF01695.16|4.5e+03	IstB_IS21|PF01695.16|4.3	IstB_IS21|PF01695.16|2.3e+02	AAA_25|PF13481.5|0.21	AAA_25|PF13481.5|2.5e+02	DEAD|PF00270.28|1.6e+03	DEAD|PF00270.28|16	DEAD|PF00270.28|9.3	AAA_16|PF13191.5|0.55	AAA_16|PF13191.5|4.4e+02	Zeta_toxin|PF06414.11|0.83	Zeta_toxin|PF06414.11|1.8e+02	DUF815|PF05673.12|4.4	DUF815|PF05673.12|28	UL41A|PF17591.1|0.25	ATP-synt_ab|PF00006.24|3.5	ATP-synt_ab|PF00006.24|56	ABC_ATPase|PF09818.8|59
[2n]_12172	GENE.[2n]_12172~~[2n]_12172.p1	complete	153	(+)	score=50.76	DUF416|PF04222.11|0.2	DUF416|PF04222.11|1e+03
[2n]_12175	GENE.[2n]_12175~~[2n]_12175.p2	complete	315	(+)	score=58.07	I-set|PF07679.15|2.7	I-set|PF07679.15|1.5e-06	I-set|PF07679.15|1.2e-14	Ig_3|PF13927.5|66	Ig_3|PF13927.5|5.2e-05	Ig_3|PF13927.5|1.4e-07	Ig_2|PF13895.5|0.56	Ig_2|PF13895.5|0.13	Ig_2|PF13895.5|0.00065	ig|PF00047.24|9	ig|PF00047.24|89	ig|PF00047.24|0.00043	C1-
[2n]_12177	GENE.[2n]_12177~~[2n]_12177.p1	complete	642	(+)	score=119.71	EF-hand_4|PF12763.6|1.2e-11	EF-hand_4|PF12763.6|4e+03	EF-hand_1|PF00036.31|0.0022	EF-hand_8|PF13833.5|0.0096	EF-hand_8|PF13833.5|7.5e+02	EF-hand_6|PF13405.5|0.07	EF-hand_7|PF13499.5|0.053
[2n]_1218	GENE.[2n]_1218~~[2n]_1218.p1	complete	1043	(+)	score=239.86	I-set|PF07679.15|4.3e-08	I-set|PF07679.15|1.8e-17	I-set|PF07679.15|8.5e-15	I-set|PF07679.15|1.5e-16	I-set|PF07679.15|1.4e-13	I-set|PF07679.15|2.8e-12	I-set|PF07679.15|4.1e-16	Ig_3|PF13927.5|0.075	Ig_3|PF13927.5|1.7e-09	Ig_3|PF13927.5|8e-10	Ig_3|PF13927.5|2.8e-07	Ig_3|PF13927.5|2.3e-06	Ig_3|PF13927.5|0.00014	Ig_3|PF13927.5|4.1e-09	Ig_2|PF13895.5|1.4	Ig_2|PF13895.5|0.0015	Ig_2|PF13895.5|8.3e-07	Ig_2|PF13895.5|20	Ig_2|PF13895.5|0.053	Ig_2|PF13895.5|0.075	Ig_2|PF13895.5|3.1e-05	ig|PF00047.24|1.2	ig|PF00047.24|0.00017	ig|PF00047.24|0.00026	ig|PF00047.24|2.7e-05	ig|PF00047.24|30	ig|PF00047.24|62	ig|PF00047.24|0.42	C2-set_2|PF08205.11|3.3	C2-set_2|PF08205.11|1.6	C2-set_2|PF08205.11|1.4e+03	C2-set_2|PF08205.11|2.5e+03	C2-set_2|PF08205.11|24	C2-set_2|PF08205.11|0.054	C2-set_2|PF08205.11|5.1e+03	V-set|PF07686.16|3e+02	V-set|PF07686.16|11	V-set|PF07686.16|2.9	V-set|PF07686.16|1.2e+04	V-set|PF07686.16|6.8e+02	V-set|PF07686.16|2e+03	V-set|PF07686.16|8.4	BiPBP_C|PF06832.11|7.1e+02	BiPBP_C|PF06832.11|1.9e+03
[2n]_12181	GENE.[2n]_12181~~[2n]_12181.p1	complete	405	(+)	score=43.64	Serinc|PF03348.14|1.4e-127	DUF2070|PF09843.8|5e+02	DUF2070|PF09843.8|0.0014	HIG_1_N|PF04588.12|5.6e+03	HIG_1_N|PF04588.12|0.25
[2n]_12186	GENE.[2n]_12186~~[2n]_12186.p1	complete	678	(+)	score=129.37	TTD|PF12148.7|2.6e-61	TTD|PF12148.7|6.3e+03	SAD_SRA|PF02182.16|4e-40	ubiquitin|PF00240.22|4e-15	PHD|PF00628.28|7.8e+03	PHD|PF00628.28|1.9e-10	PHD_2|PF13831.5|1.7e+04	PHD_2|PF13831.5|0.0013	Rad60-SLD|PF11976.7|0.015	HicB-like_2|PF15970.4|0.023	Agenet|PF05641.11|6.2	Agenet|PF05641.11|6.6e+03	Agenet|PF05641.11|3.2e+02
[2n]_1219	GENE.[2n]_1219~~[2n]_1219.p1	complete	1439	(+)	score=377.31	PAS_11|PF14598.5|0.52	PAS_11|PF14598.5|1.7e-35	PAS_11|PF14598.5|7.4e+03	NCOA_u2|PF16665.4|7.9e+03	NCOA_u2|PF16665.4|2.6e-27	NCOA_u2|PF16665.4|1.7e+04	NCOA_u2|PF16665.4|1.7e+04	SRC-1|PF08832.9|1.7e+04	SRC-1|PF08832.9|1.4e+04	SRC-1|PF08832.9|1.9e-26	Nuc_rec_co-act|PF08815.9|2.1e-22	DUF4927|PF16279.4|1e-14	PAS|PF00989.24|3.5e-06	PAS|PF00989.24|3.8e+03	PAS|PF00989.24|1.2e+04	PAS_3|PF08447.11|0.08	PAS_3|PF08447.11|0.39	PAS_9|PF13426.6|1.7e-05	PAS_9|PF13426.6|7.7e+03	HLH|PF00010.25|0.016
[2n]_12190	GENE.[2n]_12190~~[2n]_12190.p1	complete	442	(+)	score=85.99	ATG2_CAD|PF13329.5|7.5e-09
[2n]_12191	GENE.[2n]_12191~~[2n]_12191.p1	complete	885	(+)	score=287.09	RHD_dimer|PF16179.4|4.1e-16	RHD_dimer|PF16179.4|1.7e+04
[2n]_12192	GENE.[2n]_12192~~[2n]_12192.p2	complete	196	(+)	score=51.37	Sec23_trunk|PF04811.14|5.6e-45
[2n]_12193	GENE.[2n]_12193~~[2n]_12193.p2	complete	803	(+)	score=225.19	Spectrin|PF00435.20|0.01	Spectrin|PF00435.20|0.00018	Spectrin|PF00435.20|1.9	Spectrin|PF00435.20|3.5e+03	DUF604|PF04646.11|0.35	DUF604|PF04646.11|1.2e+02	DUF4407|PF14362.5|4.1	DUF4407|PF14362.5|4.5e+02	IncA|PF04156.13|2.4	IncA|PF04156.13|11	IncA|PF04156.13|1e+03
[2n]_12196	GENE.[2n]_12196~~[2n]_12196.p1	complete	1597	(+)	score=240.48	Ig_3|PF13927.5|1.7	Ig_3|PF13927.5|3.8e-13	Ig_3|PF13927.5|2.2e-16	Ig_3|PF13927.5|0.0031	Ig_3|PF13927.5|2.5e-09	I-set|PF07679.15|24	I-set|PF07679.15|3.1e-14	I-set|PF07679.15|9.8e-10	I-set|PF07679.15|0.042	I-set|PF07679.15|1.3e-06	Ig_2|PF13895.5|3.6e+03	Ig_2|PF13895.5|5.5e-09	Ig_2|PF13895.5|3e-09	Ig_2|PF13895.5|0.00078	Ig_2|PF13895.5|0.00023	Ig_2|PF13895.5|9.9e+03	Ig_2|PF13895.5|6.6e+03	ig|PF00047.24|3.9e+02	ig|PF00047.24|4.9e-07	ig|PF00047.24|1.6e-08	ig|PF00047.24|0.0034	ig|PF00047.24|0.0031	V-set|PF07686.16|0.0028	V-set|PF07686.16|16	V-set|PF07686.16|0.76	V-set|PF07686.16|0.0024	V-set|PF07686.16|6.4e+03	V-set|PF07686.16|87	V-set|PF07686.16|74	V-set|PF07686.16|5.9e+03	fn3|PF00041.20|1.5e-09	fn3|PF00041.20|0.012	Ig_4|PF16680.4|6.4e+03	Ig_4|PF16680.4|0.00036	Ig_4|PF16680.4|4.7e+02	Ig_4|PF16680.4|1.1e+03	Ig_4|PF16680.4|1.1e+02	C2-set_2|PF08205.11|0.11	C2-set_2|PF08205.11|2.3e+02	C2-set_2|PF08205.11|1.6e+02	C2-set_2|PF08205.11|37	Ig_5|PF16681.4|0.42	Ig_5|PF16681.4|57	Ig_5|PF16681.4|1.2e+03
[2n]_12197	GENE.[2n]_12197~~[2n]_12197.p1	complete	763	(+)	score=173.09	JmjC|PF02373.21|3e-09	JmjC|PF02373.21|4.1e+03	Cupin_8|PF13621.5|1.8e-05	Cupin_8|PF13621.5|1.4e+03
[2n]_12198	GENE.[2n]_12198~~[2n]_12198.p1	complete	489	(+)	score=88.91	RHD_DNA_bind|PF00554.21|4.6e-67	RHD_dimer|PF16179.4|4.6e-43	GRP|PF07172.10|4.7
[2n]_12199	GENE.[2n]_12199~~[2n]_12199.p3	complete	365	(+)	score=108.98	PAP_assoc|PF03828.18|3.6e-11	NTP_transf_2|PF01909.22|6.5e-08	zf-CCHC|PF00098.22|0.028	zf-CCHC_2|PF13696.5|0.13
[2n]_122	GENE.[2n]_122~~[2n]_122.p1	complete	561	(+)	score=127.57	RasGEF|PF00617.18|2.7e-49	RasGEF|PF00617.18|8.3e+03	PH|PF00169.28|2.1e-08
[2n]_1220	GENE.[2n]_1220~~[2n]_1220.p1	complete	864	(+)	score=177.30	ArfGap|PF01412.17|9.9e-40	Ras|PF00071.21|4.7e-18	Ank_2|PF12796.6|2.3e-10	PH|PF00169.28|0.0024	PH|PF00169.28|0.00046	PH|PF00169.28|2.9e+03	Ank|PF00023.29|5.8e-06	Ank|PF00023.29|10	Ank_5|PF13857.5|6.2e-08	Ank_5|PF13857.5|8.6e+03	Ank_4|PF13637.5|0.00032	Ank_4|PF13637.5|1.7e+02	Ank_3|PF13606.5|0.0033	Ank_3|PF13606.5|2.6e+02	Roc|PF08477.12|0.0031	PH_6|PF15406.5|0.0014	PH_6|PF15406.5|6.9e+03	PH_11|PF15413.5|6.7	PH_11|PF15413.5|7.9	PH_8|PF15409.5|1.1e+02	PH_8|PF15409.5|5.9	PH_4|PF15404.5|2e+03	PH_4|PF15404.5|0.25	PH_4|PF15404.5|2.5e+03
[2n]_12202	GENE.[2n]_12202~~[2n]_12202.p1	complete	407	(+)	score=135.56	Fzo_mitofusin|PF04799.12|1.6e+02	Fzo_mitofusin|PF04799.12|7.8e-77	Apolipoprotein|PF01442.17|0.087	Apolipoprotein|PF01442.17|96	YscO|PF07321.11|0.032	Baculo_PEP_C|PF04513.11|18	Baculo_PEP_C|PF04513.11|0.93	IncA|PF04156.13|95	IncA|PF04156.13|0.36	Exonuc_VII_L|PF02601.14|57	Exonuc_VII_L|PF02601.14|0.47	Synaptobrevin|PF00957.20|7.9e+03	Synaptobrevin|PF00957.20|0.025	Tup_N|PF08581.9|1.6	Tup_N|PF08581.9|29	CorA|PF01544.17|0.34	CorA|PF01544.17|1.1e+02	DUF1192|PF06698.10|52	DUF1192|PF06698.10|5.7e+03	DUF1192|PF06698.10|24	DUF4482|PF14818.5|19	DUF4482|PF14818.5|37	Tropomyosin_1|PF12718.6|3.9e+02	Tropomyosin_1|PF12718.6|2.3	FliD_C|PF07195.11|1.8e+03	FliD_C|PF07195.11|11
[2n]_12203	GENE.[2n]_12203~~[2n]_12203.p1	complete	424	(+)	score=103.10	PUF|PF00806.18|1.3e-06	PUF|PF00806.18|1.3e-06	PUF|PF00806.18|2e-05	PUF|PF00806.18|7.2e-09	PUF|PF00806.18|7.4e-10	PUF|PF00806.18|1.7e-06	PUF|PF00806.18|0.0038	PUF|PF00806.18|1.4e-07	CPL|PF08144.10|1.3e+03	CPL|PF08144.10|15	CPL|PF08144.10|24	CPL|PF08144.10|2.7e+02	sCache_2|PF17200.3|5.6e+02	sCache_2|PF17200.3|5.2e+03	sCache_2|PF17200.3|16	sCache_2|PF17200.3|1.4e+02	sCache_2|PF17200.3|2.4e+02
[2n]_12205	GENE.[2n]_12205~~[2n]_12205.p1	complete	461	(-)	score=71.43	RVT_1|PF00078.26|6.1e-27	PIN_5|PF08745.10|0.044	DUF3253|PF11625.7|1e+03	DUF3253|PF11625.7|2.7
[2n]_12207	GENE.[2n]_12207~~[2n]_12207.p1	complete	697	(+)	score=184.13	AAA_22|PF13401.5|1.1e+03	AAA_22|PF13401.5|0.00034	AAA_16|PF13191.5|0.00099	AAA_16|PF13191.5|1.1e+02	AAA|PF00004.28|9.9e+02	AAA|PF00004.28|0.0026	AAA_14|PF13173.5|0.00077	PhoH|PF02562.15|0.0023	IstB_IS21|PF01695.16|0.0041	RNA_helicase|PF00910.21|0.022	AAA_5|PF07728.13|0.037	AAA_25|PF13481.5|0.13	AAA_25|PF13481.5|4.3e+02	AAA_19|PF13245.5|3.3e+03	AAA_19|PF13245.5|0.059	AAA_18|PF13238.5|0.088	DUF4201|PF13870.5|0.12	NACHT|PF05729.11|4e+03	NACHT|PF05729.11|0.29	ResIII|PF04851.14|0.13	GIT_CC|PF16559.4|0.2	Torsin|PF06309.10|0.19	AAA_28|PF13521.5|1.9e+03	AAA_28|PF13521.5|0.16	Pox_A32|PF04665.11|14	Pox_A32|PF04665.11|22	AAA_30|PF13604.5|0.27	Mg_chelatase|PF01078.20|5e+03	Mg_chelatase|PF01078.20|3.3e+03	Mg_chelatase|PF01078.20|0.54	FAM76|PF16046.4|3.8
[2n]_12208	GENE.[2n]_12208~~[2n]_12208.p1	complete	933	(+)	score=209.09	RHD_DNA_bind|PF00554.21|1.6e-66	RHD_dimer|PF16179.4|1.2e-42	Ank_2|PF12796.6|6.5e-06	Ank_2|PF12796.6|7.6e-09	Ank_2|PF12796.6|1.2e-11	Ank_2|PF12796.6|0.00069	Ank_3|PF13606.5|1.7e+03	Ank_3|PF13606.5|0.05	Ank_3|PF13606.5|0.02	Ank_3|PF13606.5|0.0064	Ank_3|PF13606.5|0.87	Ank_3|PF13606.5|0.024	Ank_3|PF13606.5|9.1e+03	Ank_4|PF13637.5|1.9e+02	Ank_4|PF13637.5|3e-08	Ank_4|PF13637.5|6e-05	Ank_4|PF13637.5|0.16	Ank_4|PF13637.5|0.99	Ank|PF00023.29|4e+03	Ank|PF00023.29|0.012	Ank|PF00023.29|0.0013	Ank|PF00023.29|1.4	Ank|PF00023.29|0.038	Ank|PF00023.29|0.0018	Ank|PF00023.29|7.5e+03	Ank_5|PF13857.5|1.3e+03	Ank_5|PF13857.5|7.1e-07	Ank_5|PF13857.5|2.6e-05	Ank_5|PF13857.5|0.00017	Ank_5|PF13857.5|0.0079	Ank_5|PF13857.5|2.6e+03	Death|PF00531.21|0.045	SRP54_N|PF02881.18|0.81	SRP54_N|PF02881.18|1.2e+04	SRP54_N|PF02881.18|9.4e+03
[2n]_12211	GENE.[2n]_12211~~[2n]_12211.p1	complete	1367	(+)	score=260.58
[2n]_12213	GENE.[2n]_12213~~[2n]_12213.p1	complete	100	(+)	score=-2.87	RVT_1|PF00078.26|1.5	RVT_1|PF00078.26|0.047
[2n]_12216	GENE.[2n]_12216~~[2n]_12216.p1	complete	955	(+)	score=233.41	DUF3498|PF12004.7|6.1e+03	DUF3498|PF12004.7|2.4e-61	RasGAP|PF00616.18|1.4e-10	RasGAP|PF00616.18|8.8e-17	RasGAP|PF00616.18|3e+03	C2|PF00168.29|3.1e-09	PH|PF00169.28|3.5	PH|PF00169.28|0.75	PH_6|PF15406.5|0.016
[2n]_12217	GENE.[2n]_12217~~[2n]_12217.p1	complete	327	(+)	score=73.79	Sds3|PF08598.10|2.5e-17	Exonuc_VII_L|PF02601.14|1.3	DUF4407|PF14362.5|7.6
[2n]_12218	GENE.[2n]_12218~~[2n]_12218.p1	complete	516	(+)	score=75.64	SOCS|PF12610.7|2.1e-08	SH2|PF00017.23|4.9e-08
[2n]_12219	GENE.[2n]_12219~~[2n]_12219.p1	complete	874	(+)	score=149.35	AAA_11|PF13086.5|2.7e-61	AAA_12|PF13087.5|1.1e-55	AAA_30|PF13604.5|0.0017	AAA_30|PF13604.5|0.0035	AAA_19|PF13245.5|1.3e-08	Viral_helicase1|PF01443.17|5.6	Viral_helicase1|PF01443.17|1.6e+03	Viral_helicase1|PF01443.17|0.036	Viral_helicase1|PF01443.17|9	AAA_22|PF13401.5|0.0014	UvrD-helicase|PF00580.20|0.012	AAA_16|PF13191.5|0.0022	ResIII|PF04851.14|0.011	GLF|PF03275.12|0.0034	Helicase_RecD|PF05127.13|9.7e+02	Helicase_RecD|PF05127.13|0.03	UvrD_C_2|PF13538.5|0.021	AAA_10|PF12846.6|0.014	DUF2075|PF09848.8|3.9	DUF2075|PF09848.8|7.4e+02	DUF2075|PF09848.8|11	UvrD_C|PF13361.5|3e+02	UvrD_C|PF13361.5|1.1	UvrD_C|PF13361.5|1e+02	AAA_33|PF13671.5|0.16	RNA_helicase|PF00910.21|0.42	RNA_helicase|PF00910.21|8.3e+03	AAA|PF00004.28|4
[2n]_1222	GENE.[2n]_1222~~[2n]_1222.p1	complete	836	(+)	score=183.84	RasGEF|PF00617.18|8e-50	RasGEF_N|PF00618.19|1.1e-10	PDZ|PF00595.23|1.9e-10	RA|PF00788.22|1.1e+04	RA|PF00788.22|3e-09	PDZ_2|PF13180.5|0.00069	PDZ_2|PF13180.5|7.6e+03	cNMP_binding|PF00027.28|0.0022
[2n]_12222	GENE.[2n]_12222~~[2n]_12222.p1	complete	401	(+)	score=52.33	Pkinase|PF00069.24|5.5e-31	Pkinase_Tyr|PF07714.16|9.6e-18	Kdo|PF06293.13|1.5e-06	APH|PF01636.22|0.0013	FTA2|PF13095.5|5.7	FTA2|PF13095.5|2.6	RIO1|PF01163.21|0.062	Pox_ser-thr_kin|PF05445.10|0.12
[2n]_12224	GENE.[2n]_12224~~[2n]_12224.p1	complete	535	(+)	score=89.69	hGDE_central|PF14702.5|7.9e-84
[2n]_12225	GENE.[2n]_12225~~[2n]_12225.p1	complete	886	(+)	score=73.19	RVT_1|PF00078.26|1.7e-15	gag-asp_proteas|PF13975.5|0.013	RVP|PF00077.19|0.23	RVP|PF00077.19|2.4e+03	Asp_protease_2|PF13650.5|0.33
[2n]_12228	GENE.[2n]_12228~~[2n]_12228.p1	complete	1026	(+)	score=152.74	BTB|PF00651.30|1.7e-23	zf-C2H2|PF00096.25|0.044	zf-C2H2|PF00096.25|3.1e+02	zf-C2H2|PF00096.25|0.00035	zf-C2H2|PF00096.25|1.6	zf-C2H2|PF00096.25|16	zf-C2H2|PF00096.25|12	zf-C2H2|PF00096.25|39	zf-C2H2|PF00096.25|0.04	zf-C2H2|PF00096.25|0.036	zf-C2H2_4|PF13894.5|7.7	zf-C2H2_4|PF13894.5|4.2	zf-C2H2_4|PF13894.5|0.027	zf-C2H2_4|PF13894.5|1.6	zf-C2H2_4|PF13894.5|15	zf-C2H2_4|PF13894.5|7.1	zf-C2H2_4|PF13894.5|0.25	zf-C2H2_4|PF13894.5|0.75	zf-C2H2_4|PF13894.5|0.2	zf-met|PF12874.6|1e+02	zf-met|PF12874.6|4.6	zf-met|PF12874.6|0.32	zf-met|PF12874.6|5.4e+02	zf-met|PF12874.6|4.3	zf-met|PF12874.6|0.07	zf-H2C2_2|PF13465.5|2.8	zf-H2C2_2|PF13465.5|0.00045	zf-H2C2_2|PF13465.5|66	zf-H2C2_2|PF13465.5|4e+03	zf-H2C2_2|PF13465.5|1.2e+02	zf-H2C2_2|PF13465.5|7.5e+02	zf-H2C2_2|PF13465.5|3.1e+03	zf-H2C2_2|PF13465.5|2e+02	zf-H2C2_2|PF13465.5|1.4e+02	zf-H2C2_2|PF13465.5|9.1e+03	zf-H2C2_2|PF13465.5|12	zf-H2C2_2|PF13465.5|3.8e+03	zf-C2H2_8|PF15909.4|0.011	zf-C2H2_8|PF15909.4|26	zf-C2H2_8|PF15909.4|9.1e+02	zf-C2H2_8|PF15909.4|1.5e+03	zf-C2H2_8|PF15909.4|93	zf-C2H2_8|PF15909.4|8.6e+02	zf-C2H2_11|PF16622.4|13
[2n]_12230	GENE.[2n]_12230~~[2n]_12230.p1	complete	315	(+)	score=51.55	DHHC|PF01529.19|2.9e-37	EpsG|PF14897.5|0.011
[2n]_12232	GENE.[2n]_12232~~[2n]_12232.p1	complete	253	(+)	score=7.76	SAMP|PF05924.10|0.13
[2n]_12235	GENE.[2n]_12235~~[2n]_12235.p1	complete	531	(+)	score=143.31	PH|PF00169.28|1.8e-17	PH_11|PF15413.5|0.0058
[2n]_12236	GENE.[2n]_12236~~[2n]_12236.p1	complete	694	(+)	score=168.63	Ldl_recept_b|PF00058.16|6.5e-10	Ldl_recept_b|PF00058.16|5.8e-07	Ldl_recept_b|PF00058.16|0.00079	Ldl_recept_b|PF00058.16|2.5e-05	Ldl_recept_b|PF00058.16|0.04	Ldl_recept_b|PF00058.16|2.9	Ldl_recept_b|PF00058.16|2.9e-06	Ldl_recept_b|PF00058.16|4e-05	Ldl_recept_b|PF00058.16|4.7	Ldl_recept_a|PF00057.17|2.3e-11	Ldl_recept_a|PF00057.17|1.1e-08	Ldl_recept_a|PF00057.17|2.5e-09	FXa_inhibition|PF14670.5|5.5e-10	FXa_inhibition|PF14670.5|5.4e-09	FXa_inhibition|PF14670.5|1.7e+04	FXa_inhibition|PF14670.5|1.7e+04	SGL|PF08450.11|5.8	SGL|PF08450.11|18	SGL|PF08450.11|43	SGL|PF08450.11|29	SGL|PF08450.11|48	SGL|PF08450.11|44	DUF5050|PF16472.4|0.38	DUF5050|PF16472.4|0.57	DUF5050|PF16472.4|41	YoeB_toxin|PF06769.13|14	YoeB_toxin|PF06769.13|9.8e+03	YoeB_toxin|PF06769.13|1.1e+02	YoeB_toxin|PF06769.13|26	LXG|PF04740.11|0.19
[2n]_12239	GENE.[2n]_12239~~[2n]_12239.p1	complete	1059	(+)	score=188.40	IRS|PF02174.16|2e-29	PH_11|PF15413.5|1.6e-07	PH|PF00169.28|1.1e-05
[2n]_12240	GENE.[2n]_12240~~[2n]_12240.p2	complete	371	(+)	score=66.56	DASH_Duo1|PF08651.9|0.42	DASH_Duo1|PF08651.9|1.3e+03
[2n]_12242	GENE.[2n]_12242~~[2n]_12242.p3	complete	210	(+)	score=57.43	RGS-like|PF09128.10|9.3e-47	RGS|PF00615.18|2.8e-06	DUF3164|PF11363.7|0.2
[2n]_12244	GENE.[2n]_12244~~[2n]_12244.p1	complete	737	(+)	score=99.45	cEGF|PF12662.6|3.5	cEGF|PF12662.6|0.00018	cEGF|PF12662.6|0.00031	cEGF|PF12662.6|8.8e-05	cEGF|PF12662.6|5.5e-07	cEGF|PF12662.6|1.2e-06	cEGF|PF12662.6|0.0041	cEGF|PF12662.6|4.7e-08	EGF_CA|PF07645.14|9.1e+03	EGF_CA|PF07645.14|2e+03	EGF_CA|PF07645.14|5.4e+02	EGF_CA|PF07645.14|7.5e-09	EGF_CA|PF07645.14|7.8e-07	EGF_CA|PF07645.14|2.9e-05	EGF_CA|PF07645.14|5.3e-08	EGF_CA|PF07645.14|6.7e-09	EGF_CA|PF07645.14|3.2e-08	EGF_CA|PF07645.14|0.7	TB|PF00683.16|9.4e-07	TB|PF00683.16|1.8e-14	EGF|PF00008.26|1.7e+04	EGF|PF00008.26|0.0002	EGF|PF00008.26|1.2e+03	EGF|PF00008.26|0.018	EGF|PF00008.26|0.0094	EGF|PF00008.26|0.00023	EGF|PF00008.26|0.005	EGF|PF00008.26|1.2e+04	EGF|PF00008.26|0.0015	EGF|PF00008.26|18	hEGF|PF12661.6|1.7e+04	hEGF|PF12661.6|0.03	hEGF|PF12661.6|1.9e+03	hEGF|PF12661.6|0.02	hEGF|PF12661.6|0.021	hEGF|PF12661.6|0.6	hEGF|PF12661.6|0.00051	hEGF|PF12661.6|10	hEGF|PF12661.6|1.7e+04	hEGF|PF12661.6|0.00071	hEGF|PF12661.6|1.1e+03	EGF_3|PF12947.6|4.4e+02	EGF_3|PF12947.6|0.014	EGF_3|PF12947.6|1.4
[2n]_12245	GENE.[2n]_12245~~[2n]_12245.p2	complete	374	(+)	score=103.19	COX_ARM|PF06481.13|13	COX_ARM|PF06481.13|17	COX_ARM|PF06481.13|2e+03	COX_ARM|PF06481.13|3.4e+02	COX_ARM|PF06481.13|3.1e+02	COX_ARM|PF06481.13|0.43	COX_ARM|PF06481.13|1.5e+03	B2-adapt-app_C|PF09066.9|2.2e+03	B2-adapt-app_C|PF09066.9|5.2e+03	B2-adapt-app_C|PF09066.9|0.47
[2n]_12250	GENE.[2n]_12250~~[2n]_12250.p1	complete	423	(+)	score=83.55	Aminotran_1_2|PF00155.20|6.2e-21
[2n]_12252	GENE.[2n]_12252~~[2n]_12252.p1	complete	771	(+)	score=145.78	MOR2-PAG1_N|PF14222.5|2.4e-155
[2n]_12253	GENE.[2n]_12253~~[2n]_12253.p3	complete	193	(+)	score=58.83	FH2|PF02181.22|3.2e-50
[2n]_12257	GENE.[2n]_12257~~[2n]_12257.p1	complete	1314	(+)	score=308.67	SLY|PF12485.7|1.7e+04	SLY|PF12485.7|1.7e+04	SLY|PF12485.7|8.2e-43	SLY|PF12485.7|1.1e+04	SAM_1|PF00536.29|5.2e-12	SAM_1|PF00536.29|3.5e-09	SAM_1|PF00536.29|5.8e+03	SAM_1|PF00536.29|0.12	SAM_2|PF07647.16|6.7e-08	SAM_2|PF07647.16|7.8e-08	SAM_2|PF07647.16|0.0013	SH3_2|PF07653.16|7.7e-05	NCD1|PF04904.12|0.7	NCD1|PF04904.12|2.5e+03	NCD1|PF04904.12|77	SH3_1|PF00018.27|0.051
[2n]_12258	GENE.[2n]_12258~~[2n]_12258.p1	complete	1659	(+)	score=359.60	LMF1|PF06762.13|4.7e-173	C2|PF00168.29|3.8e-21	YbjQ_1|PF01906.16|1.4e+03	YbjQ_1|PF01906.16|0.035	YbjQ_1|PF01906.16|1.4e+02
[2n]_1226	GENE.[2n]_1226~~[2n]_1226.p1	complete	709	(+)	score=262.48	Peptidase_S30|PF01577.15|0.32	DUF4976|PF16347.4|4.3e+03	DUF4976|PF16347.4|2.3
[2n]_12260	GENE.[2n]_12260~~[2n]_12260.p1	complete	554	(+)	score=141.85	Plectin|PF00681.19|3.7e+03	Plectin|PF00681.19|2.2e+03	Plectin|PF00681.19|8e-14	Plectin|PF00681.19|1.1e-05	Plectin|PF00681.19|2.1e-11	Plectin|PF00681.19|8.7e+03	Plectin|PF00681.19|2.4e-06	Plectin|PF00681.19|1.9e-13	Plectin|PF00681.19|5.4	Plectin|PF00681.19|6.9e-18	Plectin|PF00681.19|2.6e+03
[2n]_12264	GENE.[2n]_12264~~[2n]_12264.p1	complete	668	(+)	score=89.42	CUB|PF00431.19|1.7e-21	F5_F8_type_C|PF00754.24|6.7e-17	LCCL|PF03815.18|8.4e-14	CUB_2|PF02408.19|0.086	CUB_2|PF02408.19|1.3e+04	DUF4949|PF16307.4|8.6e+03	DUF4949|PF16307.4|7.3e+02	DUF4949|PF16307.4|1.4
[2n]_12265	GENE.[2n]_12265~~[2n]_12265.p1	complete	730	(+)	score=195.50	Pacs-1|PF10254.8|1.7e+03	Pacs-1|PF10254.8|1.2e-182
[2n]_12267	GENE.[2n]_12267~~[2n]_12267.p1	complete	295	(+)	score=55.94	Pkinase|PF00069.24|6.7e-75	Pkinase_Tyr|PF07714.16|1.2e-34	APH|PF01636.22|0.52	APH|PF01636.22|4.3	Kdo|PF06293.13|2.9e+03	Kdo|PF06293.13|0.0038	FTA2|PF13095.5|82	FTA2|PF13095.5|0.97
[2n]_12268	GENE.[2n]_12268~~[2n]_12268.p2	complete	167	(+)	score=44.94	WAPL|PF07814.12|4.7e-23	Wap1|PF16997.4|0.017
[2n]_12270	GENE.[2n]_12270~~[2n]_12270.p1	complete	849	(+)	score=136.07	fn3|PF00041.20|6.1e-05	fn3|PF00041.20|0.00027	fn3|PF00041.20|5.9e-17	I-set|PF07679.15|0.0089	I-set|PF07679.15|3.2e-06	Ig_3|PF13927.5|0.0026	Ig_3|PF13927.5|0.00048	Ig_3|PF13927.5|1e+03	Ig_2|PF13895.5|1.5e+02	Ig_2|PF13895.5|2.4e+02	Ig_2|PF13895.5|3.3e-05	Pur_ac_phosph_N|PF16656.4|1.5e+02	Pur_ac_phosph_N|PF16656.4|1.3e+04	Pur_ac_phosph_N|PF16656.4|0.0036	Pur_ac_phosph_N|PF16656.4|1.1e+04	ig|PF00047.24|1.2e+04	ig|PF00047.24|1.1e+02	ig|PF00047.24|0.0063	EGF_2|PF07974.12|0.0012	EGF_2|PF07974.12|58	EGF_2|PF07974.12|3e+02	EGF_2|PF07974.12|0.43	Tissue_fac|PF01108.16|4.9e+03	Tissue_fac|PF01108.16|0.0013	V-set|PF07686.16|5.9e+02	V-set|PF07686.16|7.6e+02	V-set|PF07686.16|1.3e+03	V-set|PF07686.16|0.17	hEGF|PF12661.6|1.2e+04	hEGF|PF12661.6|0.004	hEGF|PF12661.6|1.1e+03	hEGF|PF12661.6|27	EGF|PF00008.26|3.4	EGF|PF00008.26|2.2	EGF|PF00008.26|48
[2n]_12271	GENE.[2n]_12271~~[2n]_12271.p3	complete	116	(+)	score=1.83
[2n]_12274	GENE.[2n]_12274~~[2n]_12274.p1	complete	315	(+)	score=30.71	zf-CCHC|PF00098.22|1.9e-07	zf-CCHC_2|PF13696.5|0.019	zf-CCHC_4|PF14392.5|0.025	eIF3g|PF12353.7|0.17	zf-CCHC_3|PF13917.5|0.17
[2n]_12276	GENE.[2n]_12276~~[2n]_12276.p1	complete	395	(+)	score=78.14	BROMI|PF14961.5|2.7e-183	RabGAP-TBC|PF00566.17|0.0078
[2n]_12277	GENE.[2n]_12277~~[2n]_12277.p1	complete	676	(+)	score=149.26	Peptidase_M13_N|PF05649.12|1.8e-113	Peptidase_M13|PF01431.20|2.3e+03	Peptidase_M13|PF01431.20|2.2e-39	Peptidase_M48|PF01435.17|0.0055	DUF4689|PF15755.4|0.15
[2n]_12281	GENE.[2n]_12281~~[2n]_12281.p2	complete	504	(+)	score=136.70	DUF3504|PF12012.7|3.4e+03	DUF3504|PF12012.7|8.7e-60
[2n]_12283	GENE.[2n]_12283~~[2n]_12283.p1	complete	1345	(+)	score=274.56	WD40_3|PF15911.4|2.6e-27	ANAPC4_WD40|PF12894.6|7.1	ANAPC4_WD40|PF12894.6|0.14	ANAPC4_WD40|PF12894.6|0.00025	ANAPC4_WD40|PF12894.6|3e+02	ANAPC4_WD40|PF12894.6|0.2	Clathrin|PF00637.19|1e+02	Clathrin|PF00637.19|0.19	Clathrin|PF00637.19|0.0022	Clathrin|PF00637.19|8.3	Coatomer_WDAD|PF04053.13|0.92	Coatomer_WDAD|PF04053.13|1.8e+03	Coatomer_WDAD|PF04053.13|0.12	Coatomer_WDAD|PF04053.13|30	WD40|PF00400.31|17	WD40|PF00400.31|1.8e+02	WD40|PF00400.31|1.7e+02	WD40|PF00400.31|1.9	WD40|PF00400.31|88	TPR_7|PF13176.5|1.9e+03	TPR_7|PF13176.5|29	TPR_7|PF13176.5|9.7	TPR_7|PF13176.5|1.7e+02	TPR_7|PF13176.5|36	IKI3|PF04762.11|0.69	IKI3|PF04762.11|7.7	eIF2A|PF08662.10|0.017	TPR_19|PF14559.5|79	TPR_19|PF14559.5|6.8e+02	TPR_19|PF14559.5|2e+02	TPR_19|PF14559.5|62	ANAPC3|PF12895.6|2.8e+02	ANAPC3|PF12895.6|7	ANAPC3|PF12895.6|2.1e+02	ANAPC3|PF12895.6|9.7e+02	ANAPC3|PF12895.6|1.8e+03	TPR_1|PF00515.27|1.2e+03	TPR_1|PF00515.27|10	TPR_1|PF00515.27|2.8	TPR_1|PF00515.27|1.1e+03	TPR_1|PF00515.27|21	TPR_1|PF00515.27|6.7e+02	SNAP|PF14938.5|0.22	SNAP|PF14938.5|31
[2n]_12284	GENE.[2n]_12284~~[2n]_12284.p1	complete	1125	(+)	score=182.85	Pkinase_Tyr|PF07714.16|2.8e-91	Pkinase|PF00069.24|1.5e-40	fn3|PF00041.20|8.7e-05	fn3|PF00041.20|0.00039	fn3|PF00041.20|8.4e-17	I-set|PF07679.15|0.013	I-set|PF07679.15|4.7e-06	Ig_3|PF13927.5|0.0037	Ig_3|PF13927.5|0.00069	Ig_3|PF13927.5|1.5e+03	Ig_2|PF13895.5|2.3e+02	Ig_2|PF13895.5|3.5e+02	Ig_2|PF13895.5|4.7e-05	Pur_ac_phosph_N|PF16656.4|2.1e+02	Pur_ac_phosph_N|PF16656.4|0.0052	ig|PF00047.24|1.5e+02	ig|PF00047.24|0.009	EGF_2|PF07974.12|0.0017	EGF_2|PF07974.12|42	EGF_2|PF07974.12|4.1e+02	EGF_2|PF07974.12|0.59	V-set|PF07686.16|8.2e+02	V-set|PF07686.16|1.1e+03	V-set|PF07686.16|1.7e+03	V-set|PF07686.16|0.23	hEGF|PF12661.6|0.0054	hEGF|PF12661.6|1.6e+03	hEGF|PF12661.6|36	APH|PF01636.22|2.9e+03	APH|PF01636.22|0.051	DUF4702|PF15774.4|0.18	EGF|PF00008.26|4.6	EGF|PF00008.26|3.1	EGF|PF00008.26|66
[2n]_12285	GENE.[2n]_12285~~[2n]_12285.p1	complete	203	(+)	score=43.70	Mito_carr|PF00153.26|0.00056	Mito_carr|PF00153.26|2.1e-17	Mito_carr|PF00153.26|0.11
[2n]_12287	GENE.[2n]_12287~~[2n]_12287.p1	complete	1385	(+)	score=287.70	CRAL_TRIO_2|PF13716.5|5.5e-22	MOR2-PAG1_C|PF14225.5|5.3e+03	MOR2-PAG1_C|PF14225.5|6.6e+03	MOR2-PAG1_C|PF14225.5|0.00041	CRAL_TRIO|PF00650.19|0.0036	CRAL_TRIO|PF00650.19|4e+03
[2n]_12289	GENE.[2n]_12289~~[2n]_12289.p1	complete	611	(+)	score=141.12
[2n]_12290	GENE.[2n]_12290~~[2n]_12290.p1	complete	761	(+)	score=184.52	Hyd_WA|PF06462.11|2.8e+03	Hyd_WA|PF06462.11|0.00033	Hyd_WA|PF06462.11|7.7e-08	Hyd_WA|PF06462.11|1.7e+04
[2n]_12291	GENE.[2n]_12291~~[2n]_12291.p1	complete	305	(+)	score=84.48	Collagen|PF01391.17|1.1e-08	Collagen|PF01391.17|1.7e+04	Collagen|PF01391.17|3.4e-08	Collagen|PF01391.17|5.4e+02
[2n]_12294	GENE.[2n]_12294~~[2n]_12294.p1	complete	509	(+)	score=155.30	SUZ|PF12752.6|4.9	SUZ|PF12752.6|2.4e+03	SUZ|PF12752.6|2.4	SUZ|PF12752.6|4.4e+02	Erythro_esteras|PF05139.13|53	Erythro_esteras|PF05139.13|0.68	DUF853|PF05872.11|0.019	DUF853|PF05872.11|2.7e+03	GrpE|PF01025.18|1.5	GrpE|PF01025.18|1.7e+02
[2n]_12296	GENE.[2n]_12296~~[2n]_12296.p2	complete	449	(+)	score=112.65	SPAR_C|PF11881.7|2.6e-52	CASP_C|PF08172.11|0.13
[2n]_12297	GENE.[2n]_12297~~[2n]_12297.p2	complete	223	(+)	score=75.38	CLIP1_ZNF|PF16641.4|8e-06	CLIP1_ZNF|PF16641.4|1.5e-09	AAA_13|PF13166.5|0.00027	Prefoldin_2|PF01920.19|6.3e+02	Prefoldin_2|PF01920.19|0.42	Prefoldin_2|PF01920.19|0.025	Cep57_CLD_2|PF14197.5|0.98	Cep57_CLD_2|PF14197.5|0.12	DUF1664|PF07889.11|0.0039	Helo_like_N|PF17111.4|0.0061	SOGA|PF11365.7|1.1e+03	SOGA|PF11365.7|0.0068	DUF4600|PF15372.5|0.0073	DUF4600|PF15372.5|8.2e+02	Fib_alpha|PF08702.9|0.017	ADIP|PF11559.7|0.049	ADIP|PF11559.7|26	TMF_DNA_bd|PF12329.7|2e+02	TMF_DNA_bd|PF12329.7|1.1	TMF_DNA_bd|PF12329.7|1.5	HIP1_clath_bdg|PF16515.4|0.043	HIP1_clath_bdg|PF16515.4|80	Uso1_p115_C|PF04871.12|0.084	TACC|PF05010.13|0.047	TolA_bind_tri|PF16331.4|1.1	TolA_bind_tri|PF16331.4|10	TMF_TATA_bd|PF12325.7|0.16	TMF_TATA_bd|PF12325.7|6.9	DUF4709|PF15821.4|0.088	DUF5082|PF16888.4|0.46	DUF5082|PF16888.4|5.2	TPR_MLP1_2|PF07926.11|0.067	TPR_MLP1_2|PF07926.11|83	Vip3A_N|PF12495.7|0.13	PSK_trans_fac|PF07704.10|0.18	RasGAP_C|PF03836.14|11	RasGAP_C|PF03836.14|5.7	Phage_GP20|PF06810.10|3.1	Phage_GP20|PF06810.10|1.5	Lectin_N|PF03954.13|0.22	DivIC|PF04977.14|8.3	DivIC|PF04977.14|23	DivIC|PF04977.14|36	DivIC|PF04977.14|47
[2n]_12299	GENE.[2n]_12299~~[2n]_12299.p1	complete	1475	(+)	score=506.38	DNA_topoisoIV|PF00521.19|7.1e+02	DNA_topoisoIV|PF00521.19|2.8e-130	TOPRIM_C|PF16898.4|1.3e-48	TOPRIM_C|PF16898.4|6.2e+03	DNA_gyraseB|PF00204.24|2.9e-29	DNA_gyraseB|PF00204.24|5.8e+03	HATPase_c|PF02518.25|8.9e-15	HATPase_c|PF02518.25|5.7e+03	Toprim|PF01751.21|3.6e-08
[2n]_123	GENE.[2n]_123~~[2n]_123.p1	complete	1727	(+)	score=590.77	COX_ARM|PF06481.13|1.7e+03	COX_ARM|PF06481.13|2.3e+03	COX_ARM|PF06481.13|91	COX_ARM|PF06481.13|1.4e+03	COX_ARM|PF06481.13|6.4e+03	COX_ARM|PF06481.13|1.7e+04	COX_ARM|PF06481.13|75	COX_ARM|PF06481.13|97	COX_ARM|PF06481.13|2e+03	COX_ARM|PF06481.13|1.9e+03	COX_ARM|PF06481.13|2.3
[2n]_1230	GENE.[2n]_1230~~[2n]_1230.p1	complete	710	(+)	score=120.97	PH|PF00169.28|0.0053
[2n]_12302	GENE.[2n]_12302~~[2n]_12302.p1	complete	1090	(+)	score=312.22	RhoGEF|PF00621.19|2.4e-15	PH|PF00169.28|0.0017	CRAL_TRIO|PF00650.19|12	CRAL_TRIO|PF00650.19|4.5	PH_10|PF15411.5|0.19	Strep_SA_rep|PF06696.10|3.3	Strep_SA_rep|PF06696.10|50
[2n]_12307	GENE.[2n]_12307~~[2n]_12307.p1	complete	864	(+)	score=276.40	Pkinase|PF00069.24|1.3e-61	Pkinase_Tyr|PF07714.16|2.1e-45	CNH|PF00780.21|2.9e-07	Kinase-like|PF14531.5|6.2e+02	Kinase-like|PF14531.5|0.0034	Kinase-like|PF14531.5|1.7e+04	Borrelia_P83|PF05262.10|3.6
[2n]_12310	GENE.[2n]_12310~~[2n]_12310.p2	complete	232	(+)	score=54.68	GRAM|PF02893.19|3.6e-28	Lsm_interact|PF05391.10|0.38
[2n]_12312	GENE.[2n]_12312~~[2n]_12312.p1	complete	954	(+)	score=261.46	Adaptin_N|PF01602.19|2e-121	Coatomer_b_Cpla|PF14806.5|3.4e+02	Coatomer_b_Cpla|PF14806.5|1.2e-60	Coatamer_beta_C|PF07718.11|1.7e-60	HEAT_2|PF13646.5|0.028	HEAT_2|PF13646.5|5.7e+02	HEAT_2|PF13646.5|5.6	HEAT_2|PF13646.5|3.9e+02	HEAT_2|PF13646.5|94	HEAT_2|PF13646.5|1.2e+03	HEAT_2|PF13646.5|1.5e+04	Cnd1|PF12717.6|4e-06	Cnd1|PF12717.6|12	Cnd1|PF12717.6|8.1	Cnd1|PF12717.6|9.4e+02	Cnd1|PF12717.6|5.5e+03	HEAT|PF02985.21|2.6e+03	HEAT|PF02985.21|0.027	HEAT|PF02985.21|1.6	HEAT|PF02985.21|9.8e+03	HEAT|PF02985.21|8.6e+02	HEAT_EZ|PF13513.5|0.55	HEAT_EZ|PF13513.5|10	HEAT_EZ|PF13513.5|2.4e+02	HEAT_EZ|PF13513.5|1.2e+03	HEAT_EZ|PF13513.5|3.9e+03	MMS19_N|PF14500.5|3.8e+02	MMS19_N|PF14500.5|6.8e+02	MMS19_N|PF14500.5|6.5e+02	MMS19_N|PF14500.5|0.0012	Arm|PF00514.22|97	Arm|PF00514.22|1.8	Arm|PF00514.22|78	AP4E_app_platf|PF14807.5|1e+04	AP4E_app_platf|PF14807.5|0.39
[2n]_12313	GENE.[2n]_12313~~[2n]_12313.p2	complete	259	(+)	score=51.39	Noelin-1|PF12308.7|1.9	Noelin-1|PF12308.7|1.1e+02
[2n]_12318	GENE.[2n]_12318~~[2n]_12318.p1	complete	590	(+)	score=112.85	PTEN_C2|PF10409.8|2.7e-29	DSPc|PF00782.19|0.015	Y_phosphatase|PF00102.26|0.031
[2n]_1232	GENE.[2n]_1232~~[2n]_1232.p2	complete	402	(+)	score=115.67	MIF4G|PF02854.18|1.3e-68	RabGAP-TBC|PF00566.17|8.7e+02	RabGAP-TBC|PF00566.17|1.1	YqhG|PF11079.7|4.4e+03	YqhG|PF11079.7|0.057
[2n]_12324	GENE.[2n]_12324~~[2n]_12324.p2	complete	262	(+)	score=92.44	DUF4094|PF13334.5|0.099	Mnd1|PF03962.14|0.065	Noggin|PF05806.11|1e+03	Noggin|PF05806.11|0.1
[2n]_12325	GENE.[2n]_12325~~[2n]_12325.p1	complete	604	(+)	score=123.75	PTCB-BRCT|PF12738.6|8.3e-15	BRCT|PF00533.25|2.2e-06	BRCT|PF00533.25|6.6e+03	BRCT_2|PF16589.4|0.00048	LIG3_BRCT|PF16759.4|0.013	LIG3_BRCT|PF16759.4|9.2e+02
[2n]_12326	GENE.[2n]_12326~~[2n]_12326.p4	complete	111	(+)	score=32.31	Nup153|PF08604.9|5.4e-19
[2n]_12329	GENE.[2n]_12329~~[2n]_12329.p1	complete	895	(+)	score=224.19	Y_phosphatase|PF00102.26|2.2e-86	Y_phosphatase|PF00102.26|3e-79	DSPc|PF00782.19|0.0035	DSPc|PF00782.19|0.00087	Y_phosphatase3|PF13350.5|0.019	Y_phosphatase3|PF13350.5|0.0083	PTPlike_phytase|PF14566.5|0.0047	PTPlike_phytase|PF14566.5|3.9	fn3_2|PF16893.4|0.42	fn3_2|PF16893.4|55	fn3|PF00041.20|0.18	fn3|PF00041.20|1.3e+04	TMEM154|PF15102.5|0.21	DUF2561|PF10812.7|0.28
[2n]_12331	GENE.[2n]_12331~~[2n]_12331.p1	complete	336	(-)	score=49.94	VWA|PF00092.27|3.6e-42	VWA_2|PF13519.5|2.1e-18	VWA_2|PF13519.5|9e+03	VWA_3|PF13768.5|5.6e-05	VWA_CoxE|PF05762.13|0.0001	DUF1194|PF06707.10|0.017	Baculo_LEF-11|PF06385.11|0.091	Collagen|PF01391.17|0.08
[2n]_12334	GENE.[2n]_12334~~[2n]_12334.p2	complete	252	(+)	score=75.92	DUF3585|PF12130.7|4.5e+03	DUF3585|PF12130.7|3.4e-42	HalX|PF08663.9|1.1	HalX|PF08663.9|18	FUSC|PF04632.11|10
[2n]_12335	GENE.[2n]_12335~~[2n]_12335.p2	complete	389	(+)	score=105.65	CCDC158|PF15921.4|6.5e-46	DUF4407|PF14362.5|3.2	CENP-F_leu_zip|PF10473.8|1.2	CENP-F_leu_zip|PF10473.8|29	Reo_sigmaC|PF04582.11|5.5	Reo_sigmaC|PF04582.11|11	Reo_sigmaC|PF04582.11|80
[2n]_12337	GENE.[2n]_12337~~[2n]_12337.p1	complete	532	(+)	score=108.92	Ribonucleas_3_3|PF14622.5|1e+03	Ribonucleas_3_3|PF14622.5|4.6e-17	Ribonuclease_3|PF00636.25|1.3e-16
[2n]_12339	GENE.[2n]_12339~~[2n]_12339.p1	complete	1250	(+)	score=316.81	LRR_8|PF13855.5|2.2e-05	LRR_8|PF13855.5|7.9e-05	LRR_8|PF13855.5|0.002	LRR_8|PF13855.5|6.6e-07	LRR_8|PF13855.5|2.1e-08	LRR_8|PF13855.5|2.5e-05	LRR_8|PF13855.5|4.5e-07	LRR_8|PF13855.5|0.37	LRR_8|PF13855.5|3.6e-07	LRR_4|PF12799.6|12	LRR_4|PF12799.6|7.4e-05	LRR_4|PF12799.6|8.3	LRR_4|PF12799.6|1.2	LRR_4|PF12799.6|0.0041	LRR_4|PF12799.6|0.00019	LRR_4|PF12799.6|4	LRR_4|PF12799.6|3.8e+02	LRR_4|PF12799.6|0.024	LRR_4|PF12799.6|0.078	LRR_4|PF12799.6|0.0018	LRR_5|PF13306.5|0.016	LRR_5|PF13306.5|1.1	LRR_5|PF13306.5|1.8e+03	LRR_5|PF13306.5|3.6e+03	LRR_9|PF14580.5|5.6e+02	LRR_9|PF14580.5|1e+02	LRR_9|PF14580.5|0.32	LRR_9|PF14580.5|0.49	LRR_1|PF00560.32|4.5e+02	LRR_1|PF00560.32|8.9e+02	LRR_1|PF00560.32|3.3e+02	LRR_1|PF00560.32|0.69	LRR_1|PF00560.32|3.3e+03	LRR_1|PF00560.32|1.3e+03	LRR_1|PF00560.32|1.7e+02	LRR_1|PF00560.32|1.5e+04	LRR_1|PF00560.32|2e+03	LRR_1|PF00560.32|5.8e+02	LRR_1|PF00560.32|25	CSTF_C|PF14304.5|22	CSTF_C|PF14304.5|16
[2n]_1234	GENE.[2n]_1234~~[2n]_1234.p1	complete	866	(+)	score=162.81	Y_phosphatase|PF00102.26|2.8e-67	DSPc|PF00782.19|0.0026	Y_phosphatase3|PF13350.5|0.023	PTPlike_phytase|PF14566.5|0.24
[2n]_12341	GENE.[2n]_12341~~[2n]_12341.p1	complete	263	(+)	score=53.03	Integrin_B_tail|PF07965.11|7.5e+03	Integrin_B_tail|PF07965.11|1.7e+04	Integrin_B_tail|PF07965.11|1.7e+04	Integrin_B_tail|PF07965.11|1.7e+04	Integrin_B_tail|PF07965.11|9e-14	EGF_2|PF07974.12|6.7e+03	EGF_2|PF07974.12|0.093	EGF_2|PF07974.12|0.00057	EGF_2|PF07974.12|4e+03	EGF_2|PF07974.12|0.0011	EGF_2|PF07974.12|0.00015	EGF_2|PF07974.12|1e+04
[2n]_12342	GENE.[2n]_12342~~[2n]_12342.p1	complete	676	(+)	score=265.10	SlyX|PF04102.11|36	SlyX|PF04102.11|3.6e+03	SlyX|PF04102.11|8e+03	SlyX|PF04102.11|9.9e+02	SlyX|PF04102.11|0.017	SlyX|PF04102.11|4.4e+02	SlyX|PF04102.11|26	SlyX|PF04102.11|2.2e+03	SlyX|PF04102.11|3.2e+02	SlyX|PF04102.11|1.2e+03	SlyX|PF04102.11|21	SlyX|PF04102.11|4e+02	PKcGMP_CC|PF16808.4|1.3e+02	PKcGMP_CC|PF16808.4|1.4e+04	PKcGMP_CC|PF16808.4|0.066	PKcGMP_CC|PF16808.4|2.3	PKcGMP_CC|PF16808.4|9.3e+03	TMP_2|PF06791.12|0.033	TMP_2|PF06791.12|1.8e+03	Reo_sigmaC|PF04582.11|15	Reo_sigmaC|PF04582.11|0.86	Reo_sigmaC|PF04582.11|22	Reo_sigmaC|PF04582.11|70	Reo_sigmaC|PF04582.11|2.1e+03
[2n]_12345	GENE.[2n]_12345~~[2n]_12345.p1	complete	524	(-)	score=135.84	Ets|PF00178.21|4.9e-35	HSF_DNA-bind|PF00447.16|0.17
[2n]_12346	GENE.[2n]_12346~~[2n]_12346.p1	complete	307	(+)	score=32.07	fn3|PF00041.20|3.3e-05	fn3|PF00041.20|0.00016	fn3|PF00041.20|1.3e-10
[2n]_12347	GENE.[2n]_12347~~[2n]_12347.p1	complete	858	(+)	score=192.80	MAM|PF00629.22|1.1e-33	fn3|PF00041.20|4.6e-09	fn3|PF00041.20|86	fn3|PF00041.20|1.6e-11	fn3|PF00041.20|4	I-set|PF07679.15|6e-05	ig|PF00047.24|0.00013	Ig_3|PF13927.5|6.1e+03	Ig_3|PF13927.5|0.0016	Ig_2|PF13895.5|0.013
[2n]_12348	GENE.[2n]_12348~~[2n]_12348.p1	complete	479	(+)	score=56.79	EXS|PF03124.13|1e-105	DEFB136|PF17333.1|3.6	DEFB136|PF17333.1|2.2e+02
[2n]_1235	GENE.[2n]_1235~~[2n]_1235.p1	complete	1555	(+)	score=322.98	FYRC|PF05965.13|1.4e-25	FYRC|PF05965.13|2.2e+03	FYRN|PF05964.13|1.6e-21	SET|PF00856.27|4.1e+02	SET|PF00856.27|3.1e-18	zf-HC5HC2H_2|PF13832.5|1.9e-10	zf-HC5HC2H|PF13771.5|3.2e+02	zf-HC5HC2H|PF13771.5|5.5e-09
[2n]_12351	GENE.[2n]_12351~~[2n]_12351.p1	complete	1154	(+)	score=317.27	TRAPPC9-Trs120|PF08626.10|1.5	TRAPPC9-Trs120|PF08626.10|1.1e-17	TRAPPC9-Trs120|PF08626.10|1.7e-18	TRAPPC9-Trs120|PF08626.10|0.62	TRAPPC9-Trs120|PF08626.10|0.2	TPR_1|PF00515.27|0.95	TPR_1|PF00515.27|80	TPR_1|PF00515.27|9.9e+03	Vps23_core|PF09454.9|0.26
[2n]_12352	GENE.[2n]_12352~~[2n]_12352.p1	complete	484	(+)	score=126.05	Pkinase|PF00069.24|3.7e-63	Pkinase_Tyr|PF07714.16|18	Pkinase_Tyr|PF07714.16|4.6e-31	Kinase-like|PF14531.5|2e-09	APH|PF01636.22|68	APH|PF01636.22|1.2
[2n]_12354	GENE.[2n]_12354~~[2n]_12354.p2	complete	553	(+)	score=176.85	Cu-oxidase_4|PF02578.14|0.014	efb-c|PF12199.7|0.034	Fez1|PF06818.14|81	Fez1|PF06818.14|4.4e+02	Fez1|PF06818.14|2.4e+02	Fez1|PF06818.14|0.022	Filament|PF00038.20|1.1e+03	Filament|PF00038.20|0.039	Filament|PF00038.20|0.09	Filament|PF00038.20|15	ATG16|PF08614.10|8.1	ATG16|PF08614.10|2.5e+02	ATG16|PF08614.10|1e+04	ATG16|PF08614.10|0.25	ATG16|PF08614.10|0.1	IncA|PF04156.13|3.5	IncA|PF04156.13|2.9e+02	IncA|PF04156.13|1.6e+03	IncA|PF04156.13|5.1e+02	IncA|PF04156.13|0.11	IncA|PF04156.13|3.7
[2n]_12355	GENE.[2n]_12355~~[2n]_12355.p1	complete	768	(+)	score=270.07	APP_E2|PF12925.6|1.7e+04	APP_E2|PF12925.6|4.4e-72	APP_N|PF02177.15|2e-42	APP_N|PF02177.15|1.4e+04	APP_Cu_bd|PF12924.6|1.3e+03	APP_Cu_bd|PF12924.6|5.6e-26	APP_Cu_bd|PF12924.6|1.3e+04	Kunitz_BPTI|PF00014.22|8.2e-20	CDC45|PF02724.13|0.0011	CDC45|PF02724.13|6.1e+02	APP_amyloid|PF10515.8|3.5e+03	APP_amyloid|PF10515.8|0.25	Activator-TraM|PF11657.7|2.5	PRCC|PF10253.8|3.7
[2n]_12360	GENE.[2n]_12360~~[2n]_12360.p1	complete	1021	(+)	score=243.91	EF-hand_3|PF09069.10|9.8e-38	EF-hand_2|PF09068.10|7e-38	Spectrin|PF00435.20|93	Spectrin|PF00435.20|7.8e-08	Spectrin|PF00435.20|1.5e-05	Spectrin|PF00435.20|5.5e-05	Spectrin|PF00435.20|6.4e+03	Spectrin|PF00435.20|1.1e+02	ZZ|PF00569.16|2.3e-18	WW|PF00397.25|2.6e-07	Miff|PF05644.10|0.00013	DUF4600|PF15372.5|43	DUF4600|PF15372.5|0.7	bZIP_1|PF00170.20|3.6e+03	bZIP_1|PF00170.20|5.5e+03	bZIP_1|PF00170.20|3.3	bZIP_1|PF00170.20|0.54	AAA_13|PF13166.5|2.1	AAA_13|PF13166.5|28	SOGA|PF11365.7|1.8e+03	SOGA|PF11365.7|1.2e+03	SOGA|PF11365.7|1.2e+02	SOGA|PF11365.7|0.11	Ead_Ea22|PF13935.5|0.97	Ead_Ea22|PF13935.5|2.5e+03	HALZ|PF02183.17|8.7e+02	HALZ|PF02183.17|9.1e+02	HALZ|PF02183.17|2.9	HALZ|PF02183.17|3.6	Med30|PF11315.7|6.2e+03	Med30|PF11315.7|3.8e+03	Med30|PF11315.7|0.051	KASH_CCD|PF14662.5|2.2e+02	KASH_CCD|PF14662.5|8.8	KASH_CCD|PF14662.5|1	KASH_CCD|PF14662.5|60	RasGAP_C|PF03836.14|5.1e+03	RasGAP_C|PF03836.14|6.9e+02	RasGAP_C|PF03836.14|1.7e+02	RasGAP_C|PF03836.14|1.4	LRRFIP|PF09738.8|5.1e+02	LRRFIP|PF09738.8|4.7e+02	LRRFIP|PF09738.8|31	LRRFIP|PF09738.8|0.096
[2n]_12361	GENE.[2n]_12361~~[2n]_12361.p2	complete	601	(-)	score=148.81	Methyltransf_28|PF02636.16|0.01	Methyltransf_28|PF02636.16|6.9e+03	Ima1_N|PF09779.8|0.078	Arrestin_C|PF02752.21|8.3e+02	Arrestin_C|PF02752.21|0.42
[2n]_12363	GENE.[2n]_12363~~[2n]_12363.p2	complete	301	(+)	score=73.90	Pkinase_Tyr|PF07714.16|4e-66	Pkinase|PF00069.24|2e-25	Haspin_kinase|PF12330.7|0.00047	APH|PF01636.22|0.0039	Kinase-like|PF14531.5|0.0044
[2n]_12364	GENE.[2n]_12364~~[2n]_12364.p1	complete	446	(+)	score=104.93	OTU|PF02338.18|5.4e-23	UBA_4|PF14555.5|0.0001	TAP_C|PF03943.12|0.0011
[2n]_12365	GENE.[2n]_12365~~[2n]_12365.p1	complete	1031	(+)	score=266.89	AAA_11|PF13086.5|5.7e-09	AAA_11|PF13086.5|1.3e-14	AAA_12|PF13087.5|2.8e-25	AAA_30|PF13604.5|1.2e-08	zf-CCCH|PF00642.23|3.6e-07	AAA_19|PF13245.5|4.1e+03	AAA_19|PF13245.5|3e+03	AAA_19|PF13245.5|2.5e-06	PhoH|PF02562.15|0.061	PhoH|PF02562.15|8.8	ResIII|PF04851.14|0.00034	UvrD-helicase|PF00580.20|3.6e+03	UvrD-helicase|PF00580.20|0.0014	AAA_22|PF13401.5|3.6e+03	AAA_22|PF13401.5|0.12	AAA_16|PF13191.5|0.12	Helicase_RecD|PF05127.13|1.3e+03	Helicase_RecD|PF05127.13|0.25	AAA_14|PF13173.5|1.4	AAA_14|PF13173.5|3.3e+02	AAA_5|PF07728.13|0.24	Viral_helicase1|PF01443.17|3.5e+03	Viral_helicase1|PF01443.17|9.6	Viral_helicase1|PF01443.17|58	PIF1|PF05970.13|0.71	PIF1|PF05970.13|4.2e+02
[2n]_12366	GENE.[2n]_12366~~[2n]_12366.p1	complete	113	(-)	score=2.08
[2n]_12369	GENE.[2n]_12369~~[2n]_12369.p2	complete	217	(+)	score=28.47	Sushi|PF00084.19|0.78	Sushi|PF00084.19|0.0085	Sushi|PF00084.19|0.012	Sushi|PF00084.19|0.00047	cEGF|PF12662.6|4.1	cEGF|PF12662.6|65	cEGF|PF12662.6|6.5e+03
[2n]_1237	GENE.[2n]_1237~~[2n]_1237.p1	complete	1170	(+)	score=328.23	Pkinase|PF00069.24|1.1e-63	Pkinase_Tyr|PF07714.16|6.4e-44	AAA-ATPase_like|PF09820.8|2.7e+03	AAA-ATPase_like|PF09820.8|0.047
[2n]_12370	GENE.[2n]_12370~~[2n]_12370.p1	complete	528	(+)	score=125.10	RGS-like|PF09128.10|1.6e-45	PDZ|PF00595.23|1e-10	PDZ_2|PF13180.5|7.1e-06	RGS|PF00615.18|2.2e+03	RGS|PF00615.18|1.9e-05
[2n]_12373	GENE.[2n]_12373~~[2n]_12373.p1	complete	966	(+)	score=229.68	DUF3504|PF12012.7|6.5e+03	DUF3504|PF12012.7|4.6e+03	DUF3504|PF12012.7|1e+04	DUF3504|PF12012.7|2.7e-59	zf-FCS|PF06467.13|72	zf-FCS|PF06467.13|0.63	zf-FCS|PF06467.13|1.9	zf-FCS|PF06467.13|1	zf-FCS|PF06467.13|0.12	zf-FCS|PF06467.13|6.5e+02	zf-FCS|PF06467.13|0.0026
[2n]_1238	GENE.[2n]_1238~~[2n]_1238.p1	complete	2024	(+)	score=602.53	NUP214|PF16755.4|0.0051	WD40|PF00400.31|1.2e+04	WD40|PF00400.31|0.83
[2n]_12381	GENE.[2n]_12381~~[2n]_12381.p1	complete	810	(+)	score=160.63	ASH|PF15780.4|1.5e+03	ASH|PF15780.4|6	ASH|PF15780.4|0.015	ASH|PF15780.4|0.069	DUF1573|PF07610.10|0.011	DUF1573|PF07610.10|1.2e+04	PapD_N|PF00345.19|0.42	PapD_N|PF00345.19|5.7e+02
[2n]_12382	GENE.[2n]_12382~~[2n]_12382.p1	complete	322	(+)	score=41.40	Pkinase|PF00069.24|9.7e-74	Pkinase_Tyr|PF07714.16|3.1e-34	Kdo|PF06293.13|5.9e-07	Kinase-like|PF14531.5|0.00048	TM_PBP2_N|PF16296.4|1.6e+02	TM_PBP2_N|PF16296.4|0.37	APH|PF01636.22|1.4e+02	APH|PF01636.22|0.19	Haspin_kinase|PF12330.7|0.019	YrbL-PhoP_reg|PF10707.8|0.08
[2n]_12383	GENE.[2n]_12383~~[2n]_12383.p1	complete	1496	(-)	score=199.29	RVT_1|PF00078.26|1.9e-28	SCAN|PF02023.16|1.3e-22	rve|PF00665.25|1.9e-16	zf-H2C2|PF09337.9|2.3e-07	zf-H2C2|PF09337.9|2.7e+02	RVP|PF00077.19|1.8e-07	gag-asp_proteas|PF13975.5|0.00023	rve_3|PF13683.5|0.0013	zf-CCHC|PF00098.22|0.0022	Asp_protease_2|PF13650.5|0.027	Retrotrans_gag|PF03732.16|1.3e+03	Retrotrans_gag|PF03732.16|7.8e+02	Retrotrans_gag|PF03732.16|11	Retrotrans_gag|PF03732.16|2.8e+03
[2n]_12384	GENE.[2n]_12384~~[2n]_12384.p1	complete	1070	(+)	score=205.15	Cadherin|PF00028.16|4.1	Cadherin|PF00028.16|4.5e-15	Cadherin|PF00028.16|9.1e-20	Cadherin|PF00028.16|6e-12	Cadherin|PF00028.16|3.1e-23	Cadherin|PF00028.16|4.3e-16	Cadherin|PF00028.16|4.9e-12	Protocadherin|PF08374.10|1.1e-75	Cadherin_2|PF08266.11|9.4e-05	Cadherin_2|PF08266.11|4e+03	Cadherin_2|PF08266.11|1.9	Cadherin_2|PF08266.11|0.74	Cadherin_2|PF08266.11|3e+03	Cadherin_3|PF16184.4|1.6e+02	Cadherin_3|PF16184.4|3.1	Cadherin_3|PF16184.4|2.5	Cadherin_3|PF16184.4|3.3	Cadherin_3|PF16184.4|7.3	Cadherin_3|PF16184.4|11	Y_Y_Y|PF07495.12|2.8e+03	Y_Y_Y|PF07495.12|31	Y_Y_Y|PF07495.12|24	Y_Y_Y|PF07495.12|4.4e+02	Y_Y_Y|PF07495.12|5.6e+02	Y_Y_Y|PF07495.12|5.9e+03	CD24|PF14984.5|3.7e+03	CD24|PF14984.5|5.1	CD24|PF14984.5|23	Big_1|PF02369.15|1.2e+03	Big_1|PF02369.15|8.2	Big_1|PF02369.15|3.4e+02	Big_1|PF02369.15|9.5e+03	Big_1|PF02369.15|7.3e+03
[2n]_12385	GENE.[2n]_12385~~[2n]_12385.p1	complete	857	(+)	score=229.73	Dynamin_M|PF01031.19|9.5e-110	Dynamin_M|PF01031.19|1.5e+03	Dynamin_N|PF00350.22|1.7e-53	GED|PF02212.17|2.2e-26	PH|PF00169.28|3.4e-13	MMR_HSR1|PF01926.22|0.00047	MMR_HSR1|PF01926.22|1.5e+03	Turandot|PF07240.10|0.57	Turandot|PF07240.10|6.1e+03	PH_11|PF15413.5|8.6e+03	PH_11|PF15413.5|0.71	AAA_28|PF13521.5|3.1	AAA_28|PF13521.5|4.2e+02	AAA_28|PF13521.5|1.1e+04
[2n]_12387	GENE.[2n]_12387~~[2n]_12387.p3	complete	101	(+)	score=4.60	RNase_H|PF00075.23|0.0076
[2n]_12389	GENE.[2n]_12389~~[2n]_12389.p1	complete	569	(+)	score=85.63	WD40|PF00400.31|0.053	WD40|PF00400.31|2.1e+02	WD40|PF00400.31|3.9e+02	WD40|PF00400.31|29	WD40|PF00400.31|3.2e+03	WD40|PF00400.31|0.1	WD40|PF00400.31|0.6	WD40|PF00400.31|0.0068	WD40|PF00400.31|1.7e+04	ANAPC4_WD40|PF12894.6|7.6e+02	ANAPC4_WD40|PF12894.6|5.6e+03	ANAPC4_WD40|PF12894.6|1.5e+03	ANAPC4_WD40|PF12894.6|0.48	ANAPC4_WD40|PF12894.6|1.7	ANAPC4_WD40|PF12894.6|75	PALB2_WD40|PF16756.4|3.7e+02	PALB2_WD40|PF16756.4|5.3	PALB2_WD40|PF16756.4|0.27	Nup160|PF11715.7|0.0061	Nucleoporin_N|PF08801.10|0.32	Nucleoporin_N|PF08801.10|5.4e+02	Nucleoporin_N|PF08801.10|4.3e+03	PQQ_3|PF13570.5|49	PQQ_3|PF13570.5|1.6e+04	PQQ_3|PF13570.5|1.6e+03	PQQ_3|PF13570.5|1.2e+03	PQQ_3|PF13570.5|2.6e+02
[2n]_1239	GENE.[2n]_1239~~[2n]_1239.p3	complete	250	(+)	score=53.61	RFX_DNA_binding|PF02257.14|1e-31	Pox_D5|PF03288.15|6e-05	Cdc6_C|PF09079.10|0.0063	HGD-D|PF06050.12|0.14	SFTA2|PF15210.5|8.9	SFTA2|PF15210.5|90
[2n]_12393	GENE.[2n]_12393~~[2n]_12393.p1	complete	422	(+)	score=92.09	LRR_6|PF13516.5|1.1	LRR_6|PF13516.5|0.049	LRR_6|PF13516.5|0.037	LRR_6|PF13516.5|7.7e+03	LRR_6|PF13516.5|1.6e+02	LRR_6|PF13516.5|6.4e+02	LRR_6|PF13516.5|0.081	LRR_6|PF13516.5|0.042	LRR_6|PF13516.5|1.5	LRR_4|PF12799.6|0.21	LRR_4|PF12799.6|2.2	LRR_4|PF12799.6|5.6e+03	LRR_4|PF12799.6|5.5	LRR_4|PF12799.6|0.27	LRR_1|PF00560.32|4.9e+02	LRR_1|PF00560.32|11	LRR_1|PF00560.32|71	LRR_1|PF00560.32|9.2e+03	LRR_1|PF00560.32|5.4e+03	LRR_1|PF00560.32|3.5	LRR_1|PF00560.32|28	LRR_1|PF00560.32|28	BRX|PF08381.10|52	BRX|PF08381.10|12	BRX|PF08381.10|5.3	DALR_2|PF09190.10|5.8e+02	DALR_2|PF09190.10|5.9e+03	DALR_2|PF09190.10|1.8e+02	DALR_2|PF09190.10|58	DALR_2|PF09190.10|34	LRR_8|PF13855.5|9.8e+03	LRR_8|PF13855.5|25	LRR_8|PF13855.5|12	LRR_8|PF13855.5|21	LRR_8|PF13855.5|28	DUF4685|PF15737.4|4.7e+03	DUF4685|PF15737.4|44	DUF4685|PF15737.4|34	Dsl1_N|PF11988.7|1.5e+03	Dsl1_N|PF11988.7|2e+02	Dsl1_N|PF11988.7|0.059	Dsl1_N|PF11988.7|1.7	Rad21_Rec8_N|PF04825.12|1.3e+02	Rad21_Rec8_N|PF04825.12|42
[2n]_12395	GENE.[2n]_12395~~[2n]_12395.p1	complete	298	(+)	score=64.91	Helicase_C|PF00271.30|6.7e-17	ERCC3_RAD25_C|PF16203.4|0.0082	ERCC3_RAD25_C|PF16203.4|0.31
[2n]_12397	GENE.[2n]_12397~~[2n]_12397.p2	complete	404	(+)	score=109.71	N1221|PF07923.12|1.7e-47
[2n]_124	GENE.[2n]_124~~[2n]_124.p1	complete	1773	(-)	score=701.32	Myosin_head|PF00063.20|1.2e-243	Myosin_head|PF00063.20|1.7e+04	Myosin_tail_1|PF01576.18|5.8e-159	TSNAXIP1_N|PF15739.4|1.7e+04	TSNAXIP1_N|PF15739.4|1.7e+04	TSNAXIP1_N|PF15739.4|1.7e+04	TSNAXIP1_N|PF15739.4|1.7e+04	TSNAXIP1_N|PF15739.4|2.2e+03	TSNAXIP1_N|PF15739.4|96	TSNAXIP1_N|PF15739.4|3e+03	TSNAXIP1_N|PF15739.4|1.4e+03	TSNAXIP1_N|PF15739.4|1.3e+04	TSNAXIP1_N|PF15739.4|1.4e+02	TSNAXIP1_N|PF15739.4|0.002	TSNAXIP1_N|PF15739.4|1.3e+03	TSNAXIP1_N|PF15739.4|9.6e+03	TSNAXIP1_N|PF15739.4|6.2e+03	TSNAXIP1_N|PF15739.4|1.7e+04	TSNAXIP1_N|PF15739.4|5.5e+03	IQ|PF00612.26|0.084	IQ|PF00612.26|4.9e+03	Reo_sigmaC|PF04582.11|7.5	Reo_sigmaC|PF04582.11|0.46	Reo_sigmaC|PF04582.11|8.6	Reo_sigmaC|PF04582.11|6.6	Reo_sigmaC|PF04582.11|0.11	Reo_sigmaC|PF04582.11|41	Reo_sigmaC|PF04582.11|0.016	Reo_sigmaC|PF04582.11|6.9e+02	Reo_sigmaC|PF04582.11|1.2e+03	Reo_sigmaC|PF04582.11|84	Reo_sigmaC|PF04582.11|44	AAA_22|PF13401.5|0.18	AAA_22|PF13401.5|2.2e+03	AAA_22|PF13401.5|9.9e+03	AAA_22|PF13401.5|2.5e+03	AAA_22|PF13401.5|5.8e+03	AAA_22|PF13401.5|5.8e+03	AAA_22|PF13401.5|1.4e+03	AAA_22|PF13401.5|5e+03	DUF1664|PF07889.11|1.2e+02	DUF1664|PF07889.11|9.6	DUF1664|PF07889.11|1.8	DUF1664|PF07889.11|18
[2n]_12400	GENE.[2n]_12400~~[2n]_12400.p1	complete	900	(+)	score=274.32	PUF|PF00806.18|3.3e-06	PUF|PF00806.18|3.2e-06	PUF|PF00806.18|4.9e-05	PUF|PF00806.18|1.8e-08	PUF|PF00806.18|1.9e-09	PUF|PF00806.18|4.1e-06	PUF|PF00806.18|0.01	PUF|PF00806.18|3.6e-07	FYVE_2|PF02318.15|2.3e+03	FYVE_2|PF02318.15|0.69	CPL|PF08144.10|42	CPL|PF08144.10|75	CPL|PF08144.10|7.4e+02
[2n]_12402	GENE.[2n]_12402~~[2n]_12402.p1	complete	517	(+)	score=78.25	Pkinase|PF00069.24|1.6e-76	Pkinase_Tyr|PF07714.16|4.9e-45	Kinase-like|PF14531.5|2.8e+02	Kinase-like|PF14531.5|1.7e-06	RIO1|PF01163.21|0.00054	UBA|PF00627.30|0.0083	Kdo|PF06293.13|0.0094	Haspin_kinase|PF12330.7|0.021	APH|PF01636.22|1.1e+03	APH|PF01636.22|0.17	UBA_2|PF08587.10|0.11	Inhibitor_Mig-6|PF11555.7|2.7e+02	Inhibitor_Mig-6|PF11555.7|18
[2n]_12403	GENE.[2n]_12403~~[2n]_12403.p1	complete	632	(+)	score=255.15	APP_E2|PF12925.6|1.7e+04	APP_E2|PF12925.6|3.1e-72	APP_amyloid|PF10515.8|2.8e+03	APP_amyloid|PF10515.8|1.4e-24	APP_Cu_bd|PF12924.6|2.7e-21	APP_Cu_bd|PF12924.6|1e+04	Kunitz_BPTI|PF00014.22|6.4e-20	Activator-TraM|PF11657.7|1.9	PRCC|PF10253.8|3
[2n]_12405	GENE.[2n]_12405~~[2n]_12405.p1	complete	552	(+)	score=97.60	UPA|PF17217.2|1.4e+03	UPA|PF17217.2|2.5e-68	ZU5|PF00791.19|7.2e-33	ZU5|PF00791.19|1.1e+03	Death|PF00531.21|1.1e-13
[2n]_12406	GENE.[2n]_12406~~[2n]_12406.p1	complete	317	(+)	score=64.66	Integrin_B_tail|PF07965.11|1.2e+04	Integrin_B_tail|PF07965.11|1.7e+04	Integrin_B_tail|PF07965.11|1.7e+04	Integrin_B_tail|PF07965.11|1.7e+04	Integrin_B_tail|PF07965.11|2.5e-17	EGF_2|PF07974.12|2.3e+03	EGF_2|PF07974.12|0.58	EGF_2|PF07974.12|0.0033	EGF_2|PF07974.12|1.7e+03	EGF_2|PF07974.12|0.00018	EGF_2|PF07974.12|9.8e-06	FPP|PF05911.10|0.45
[2n]_12411	GENE.[2n]_12411~~[2n]_12411.p1	complete	368	(+)	score=75.21	Nexin_C|PF08628.11|4.4e+03	Nexin_C|PF08628.11|1.4e-23	PX|PF00787.23|0.00041	YafO_toxin|PF13957.5|0.23
[2n]_12415	GENE.[2n]_12415~~[2n]_12415.p1	complete	1052	(+)	score=225.20	HECT|PF00632.24|2.9e-103	WW|PF00397.25|1.1e-09	WW|PF00397.25|0.0013
[2n]_12418	GENE.[2n]_12418~~[2n]_12418.p1	complete	186	(+)	score=41.66	Ligase_CoA|PF00549.18|7.4e-16	CoA_binding|PF02629.18|1e-09	CoA_binding|PF02629.18|1.3e+03	Succ_CoA_lig|PF13607.5|8e-07	CoA_binding_2|PF13380.5|0.0074	Glyco_tran_WecB|PF03808.12|0.1	Glyco_tran_WecB|PF03808.12|6e+02
[2n]_1242	GENE.[2n]_1242~~[2n]_1242.p1	complete	1264	(+)	score=314.33	DHR-2|PF06920.12|5.3e-132	DOCK-C2|PF14429.5|2.2e-38
[2n]_12425	GENE.[2n]_12425~~[2n]_12425.p1	complete	681	(+)	score=76.58	MLIP|PF15274.5|1.4e-09
[2n]_12429	GENE.[2n]_12429~~[2n]_12429.p1	complete	613	(+)	score=89.02	LRR_8|PF13855.5|9.1e-16	LRR_8|PF13855.5|2.9e-07	LRR_8|PF13855.5|6.7e-12	LRR_8|PF13855.5|1.7e-11	LRR_8|PF13855.5|8.7e-07	Ig_3|PF13927.5|2.9e-13	I-set|PF07679.15|2.9e-12	LRR_4|PF12799.6|0.56	LRR_4|PF12799.6|0.002	LRR_4|PF12799.6|0.018	LRR_4|PF12799.6|57	LRR_4|PF12799.6|1e+04	fn3|PF00041.20|1.1e-08	LRR_1|PF00560.32|1.3e+04	LRR_1|PF00560.32|1.6e+02	LRR_1|PF00560.32|98	LRR_1|PF00560.32|3.1	LRR_1|PF00560.32|81	LRR_1|PF00560.32|7.6e+03	LRR_1|PF00560.32|22	LRR_5|PF13306.5|3.7e-07	Ig_2|PF13895.5|6.2e-07	ig|PF00047.24|6.5e-06	LRR_9|PF14580.5|0.039	LRR_9|PF14580.5|0.033	V-set|PF07686.16|1.6	V-set|PF07686.16|35
[2n]_12431	GENE.[2n]_12431~~[2n]_12431.p1	complete	348	(+)	score=116.37	ERM|PF00769.18|0.00018	ERM|PF00769.18|46	DUF2968|PF11180.7|1.7e+04	DUF2968|PF11180.7|0.0069	DUF2968|PF11180.7|62	DUF1664|PF07889.11|2.4e+03	DUF1664|PF07889.11|1.4e+03	DUF1664|PF07889.11|0.19	DUF1664|PF07889.11|38	DUF4407|PF14362.5|9.3	DUF4407|PF14362.5|1.4	DUF4472|PF14739.5|5.7e+03	DUF4472|PF14739.5|29	DUF4472|PF14739.5|0.096	APG6|PF04111.11|19	APG6|PF04111.11|1.8	FlaC_arch|PF05377.10|9.2e+03	FlaC_arch|PF05377.10|11	FlaC_arch|PF05377.10|2.6e+02
[2n]_12432	GENE.[2n]_12432~~[2n]_12432.p1	complete	646	(+)	score=151.66	RGS-like|PF09128.10|1.5e-76	PDZ|PF00595.23|0.00012	PDZ|PF00595.23|5.9e+03	PDZ|PF00595.23|1.2e+04	PDZ_2|PF13180.5|0.063	PDZ_2|PF13180.5|3.7e+03
[2n]_12436	GENE.[2n]_12436~~[2n]_12436.p1	complete	1021	(+)	score=250.55	CAMSAP_CKK|PF08683.10|1.2e-54	CAMSAP_CC1|PF17095.4|7.4e-24	CAMSAP_CC1|PF17095.4|1.7e+04
[2n]_12437	GENE.[2n]_12437~~[2n]_12437.p1	complete	708	(+)	score=165.42	RasGEF|PF00617.18|8.2e-43	C1_1|PF00130.21|1.9e-13	EF-hand_1|PF00036.31|3.9e+03	EF-hand_1|PF00036.31|4e+03	EF-hand_1|PF00036.31|0.00015	EF-hand_1|PF00036.31|0.0035	EF-hand_6|PF13405.5|1.1e+04	EF-hand_6|PF13405.5|1.4e+04	EF-hand_6|PF13405.5|0.00021	EF-hand_6|PF13405.5|0.072	EF-hand_7|PF13499.5|5.5e+03	EF-hand_7|PF13499.5|1.7e+04	EF-hand_7|PF13499.5|3.6e-06	EF-hand_7|PF13499.5|0.061	EF-hand_5|PF13202.5|5.1e+02	EF-hand_5|PF13202.5|0.012	EF-hand_5|PF13202.5|0.015	RasGEF_N|PF00618.19|2.3e-05	EF-hand_8|PF13833.5|4.9e+03	EF-hand_8|PF13833.5|0.048	EF-hand_8|PF13833.5|1.2
[2n]_12439	GENE.[2n]_12439~~[2n]_12439.p2	complete	197	(+)	score=59.98	ABC_tran|PF00005.26|8.3e+03	ABC_tran|PF00005.26|2.1e-22	RsgA_GTPase|PF03193.15|0.00092	AAA_16|PF13191.5|0.0019	SMC_N|PF02463.18|1.2	SMC_N|PF02463.18|4	AAA_22|PF13401.5|0.0062	T2SSE|PF00437.19|0.01	AAA_29|PF13555.5|0.046	AAA_29|PF13555.5|2.5e+03	Dynamin_N|PF00350.22|0.073	AAA_PrkA|PF08298.10|0.12	MMR_HSR1|PF01926.22|0.18	cobW|PF02492.18|0.21	AAA_21|PF13304.5|0.23
[2n]_12440	GENE.[2n]_12440~~[2n]_12440.p1	complete	113	(-)	score=12.67
[2n]_12441	GENE.[2n]_12441~~[2n]_12441.p1	complete	236	(+)	score=58.25	IMD|PF08397.10|1.2e-98	OmpH|PF03938.13|0.19	TMPIT|PF07851.12|0.35
[2n]_12442	GENE.[2n]_12442~~[2n]_12442.p1	complete	440	(+)	score=134.84	AIF_C|PF14721.5|1.2e-58	Pyr_redox_2|PF07992.13|5.3e-38	Pyr_redox|PF00070.26|29	Pyr_redox|PF00070.26|4.4e-13	Pyr_redox_3|PF13738.5|31	Pyr_redox_3|PF13738.5|6.4e-07	Amino_oxidase|PF01593.23|3.9	Amino_oxidase|PF01593.23|0.00077	HI0933_like|PF03486.13|3.5	HI0933_like|PF03486.13|0.027	NAD_binding_9|PF13454.5|8.5e+03	NAD_binding_9|PF13454.5|27	NAD_binding_9|PF13454.5|2.6e+02	NAD_binding_9|PF13454.5|0.026	K_oxygenase|PF13434.5|0.92	K_oxygenase|PF13434.5|81	PYNP_C|PF07831.12|1.7e+03	PYNP_C|PF07831.12|1.1	PYNP_C|PF07831.12|4.7e+02	Reductase_C|PF14759.5|0.58
[2n]_12443	GENE.[2n]_12443~~[2n]_12443.p2	complete	311	(+)	score=58.83	Myb_DNA-binding|PF00249.30|0.018	Myb_DNA-binding|PF00249.30|2.4e+02	Myb_DNA-bind_7|PF15963.4|0.002
[2n]_12444	GENE.[2n]_12444~~[2n]_12444.p1	complete	1310	(+)	score=241.19	ASD1|PF08688.9|1e+04	ASD1|PF08688.9|5.5e-19	ASD1|PF08688.9|1.1e-16	ASD1|PF08688.9|1.7e+04	ASD1|PF08688.9|1.7e+04	ASD2|PF08687.10|1.9e+03	ASD2|PF08687.10|3.7e+03	ASD2|PF08687.10|4.1e+03	ASD2|PF08687.10|6.1e+03	ASD2|PF08687.10|7.3e-16	DUF1962|PF09227.9|0.31	Itfg2|PF15907.4|0.35
[2n]_12445	GENE.[2n]_12445~~[2n]_12445.p1	complete	1515	(+)	score=244.47	Alpha_kinase|PF02816.17|4.6e+03	Alpha_kinase|PF02816.17|7.9e+03	Alpha_kinase|PF02816.17|4.5e-25	I-set|PF07679.15|1.5e-14	I-set|PF07679.15|1.6e-05	Ig_3|PF13927.5|1.5e-08	Ig_3|PF13927.5|1.4e+04	Ig_3|PF13927.5|0.00017	Ig_2|PF13895.5|2.8e+03	Ig_2|PF13895.5|2.3e-05	Ig_2|PF13895.5|1.5e+04	Ig_2|PF13895.5|0.00084	ig|PF00047.24|0.92	ig|PF00047.24|1.8	C2-set_2|PF08205.11|0.14	C2-set_2|PF08205.11|3.6e+03	V-set|PF07686.16|19	V-set|PF07686.16|3.7
[2n]_12447	GENE.[2n]_12447~~[2n]_12447.p1	complete	477	(+)	score=122.85	Y_phosphatase|PF00102.26|6.2e-78	DSPc|PF00782.19|0.00032	Y_phosphatase3|PF13350.5|4.2e+03	Y_phosphatase3|PF13350.5|0.015	PTPlike_phytase|PF14566.5|0.046
[2n]_1245	GENE.[2n]_1245~~[2n]_1245.p1	complete	2054	(+)	score=576.27	HEAT|PF02985.21|1.4e+02	HEAT|PF02985.21|4.1e+02	HEAT|PF02985.21|4.4e+03	HEAT|PF02985.21|1.2e+03	HEAT|PF02985.21|52	HEAT|PF02985.21|1.1e+03	HEAT|PF02985.21|3.3e+02	HEAT|PF02985.21|3.5e+02	HEAT|PF02985.21|13	HEAT|PF02985.21|40	HEAT|PF02985.21|15	HEAT|PF02985.21|4.3e+03	HEAT|PF02985.21|0.21	HEAT|PF02985.21|0.0031	HEAT|PF02985.21|3.5e+03	HEAT|PF02985.21|0.0073	HEAT|PF02985.21|0.65	HEAT|PF02985.21|2.6	HEAT|PF02985.21|33	HEAT|PF02985.21|0.0038	HEAT|PF02985.21|5.7e+02	HEAT|PF02985.21|4.9e+03	HEAT|PF02985.21|33	HEAT|PF02985.21|7.3e+02	HEAT|PF02985.21|0.001	HEAT|PF02985.21|0.16	HEAT|PF02985.21|4.1e+03	HEAT|PF02985.21|5.2e+02	HEAT_EZ|PF13513.5|7.4e+02	HEAT_EZ|PF13513.5|19	HEAT_EZ|PF13513.5|1.8e+02	HEAT_EZ|PF13513.5|3.8e+02	HEAT_EZ|PF13513.5|4.5e+02	HEAT_EZ|PF13513.5|9.9	HEAT_EZ|PF13513.5|2.4e+03	HEAT_EZ|PF13513.5|1.2	HEAT_EZ|PF13513.5|0.13	HEAT_EZ|PF13513.5|0.0024	HEAT_EZ|PF13513.5|6.3	HEAT_EZ|PF13513.5|0.69	HEAT_EZ|PF13513.5|12	HEAT_EZ|PF13513.5|0.0043	HEAT_EZ|PF13513.5|2.2	HEAT_EZ|PF13513.5|0.27
[2n]_12450	GENE.[2n]_12450~~[2n]_12450.p3	complete	136	(+)	score=38.81	COX_ARM|PF06481.13|0.1	COX_ARM|PF06481.13|4.3e+02	B2-adapt-app_C|PF09066.9|0.15	DUF1373|PF07117.10|0.24	DUF1373|PF07117.10|3.1e+03
[2n]_12453	GENE.[2n]_12453~~[2n]_12453.p1	complete	308	(+)	score=62.12	Tcp11|PF05794.12|9e-53	Perilipin|PF03036.15|0.049
[2n]_12459	GENE.[2n]_12459~~[2n]_12459.p1	complete	604	(+)	score=127.20	DUF4707|PF15806.4|4.2e-249
[2n]_12460	GENE.[2n]_12460~~[2n]_12460.p1	complete	846	(+)	score=138.10	zf-C2H2|PF00096.25|0.036	zf-C2H2|PF00096.25|2.5e+02	zf-C2H2|PF00096.25|0.00028	zf-C2H2|PF00096.25|1.3	zf-C2H2|PF00096.25|13	zf-C2H2|PF00096.25|9.3	zf-C2H2|PF00096.25|31	zf-C2H2|PF00096.25|0.032	zf-C2H2|PF00096.25|0.029	zf-C2H2_4|PF13894.5|6.2	zf-C2H2_4|PF13894.5|3.4	zf-C2H2_4|PF13894.5|0.022	zf-C2H2_4|PF13894.5|1.3	zf-C2H2_4|PF13894.5|12	zf-C2H2_4|PF13894.5|5.7	zf-C2H2_4|PF13894.5|0.2	zf-C2H2_4|PF13894.5|0.6	zf-C2H2_4|PF13894.5|0.16	zf-met|PF12874.6|1.7e+04	zf-met|PF12874.6|85	zf-met|PF12874.6|3.7	zf-met|PF12874.6|0.26	zf-met|PF12874.6|4.4e+02	zf-met|PF12874.6|3.4	zf-met|PF12874.6|0.057	zf-H2C2_2|PF13465.5|2.3	zf-H2C2_2|PF13465.5|0.00036	zf-H2C2_2|PF13465.5|53	zf-H2C2_2|PF13465.5|3.2e+03	zf-H2C2_2|PF13465.5|98	zf-H2C2_2|PF13465.5|6.1e+02	zf-H2C2_2|PF13465.5|2.5e+03	zf-H2C2_2|PF13465.5|1.7e+02	zf-H2C2_2|PF13465.5|1.1e+02	zf-H2C2_2|PF13465.5|7.4e+03	zf-H2C2_2|PF13465.5|9.8	zf-H2C2_2|PF13465.5|3.1e+03	zf-C2H2_8|PF15909.4|0.0076	zf-C2H2_8|PF15909.4|22	zf-C2H2_8|PF15909.4|6.8e+02	zf-C2H2_8|PF15909.4|1.2e+03	zf-C2H2_8|PF15909.4|70	zf-C2H2_8|PF15909.4|6.5e+02	FdhD-NarQ|PF02634.14|6.1e+02
[2n]_12461	GENE.[2n]_12461~~[2n]_12461.p1	complete	1218	(+)	score=335.19	Hamartin|PF04388.11|3.6e-287	Hamartin|PF04388.11|1.7e+04	Reo_sigmaC|PF04582.11|0.5	DUF1664|PF07889.11|0.076	DUF1664|PF07889.11|1.1e+03	Sec8_exocyst|PF04048.13|0.096	Sec8_exocyst|PF04048.13|4.9e+02	DUF641|PF04859.11|2.1e+03	DUF641|PF04859.11|4.5	DUF641|PF04859.11|1.3	DUF641|PF04859.11|2.1e+02
[2n]_12465	GENE.[2n]_12465~~[2n]_12465.p1	complete	276	(+)	score=27.70	RNase_H|PF00075.23|9.6e-08
[2n]_1247	GENE.[2n]_1247~~[2n]_1247.p1	complete	871	(+)	score=237.77	KAP_NTPase|PF07693.13|5.2e-100	Ank_2|PF12796.6|9.8e-07	Ank_2|PF12796.6|1.7e-10	Ank_2|PF12796.6|8e-14	Ank_2|PF12796.6|3.2e-12	Ank_2|PF12796.6|3.4e-07	Ank_2|PF12796.6|4.7e-13	Ank_2|PF12796.6|7.6e+03	Ank_4|PF13637.5|0.015	Ank_4|PF13637.5|0.00034	Ank_4|PF13637.5|1.8e-07	Ank_4|PF13637.5|4.4e-08	Ank_4|PF13637.5|2.4e-09	Ank_4|PF13637.5|0.00094	Ank_4|PF13637.5|1.3e-09	Ank_4|PF13637.5|0.00065	Ank_4|PF13637.5|0.0084	Ank_4|PF13637.5|0.014	Ank_4|PF13637.5|4.1e-07	Ank_4|PF13637.5|1.9e+03	Ank_5|PF13857.5|1.1e-07	Ank_5|PF13857.5|0.05	Ank_5|PF13857.5|0.0037	Ank_5|PF13857.5|0.029	Ank_5|PF13857.5|7.4e-09	Ank_5|PF13857.5|7.5e-11	Ank_5|PF13857.5|1.5e-05	Ank_5|PF13857.5|0.001	Ank_5|PF13857.5|0.0036	Ank_5|PF13857.5|0.00029	Ank|PF00023.29|2.1e-07	Ank|PF00023.29|8.1	Ank|PF00023.29|0.0041	Ank|PF00023.29|0.0048	Ank|PF00023.29|0.0011	Ank|PF00023.29|0.016	Ank|PF00023.29|2.9e-05	Ank|PF00023.29|0.17	Ank|PF00023.29|66	Ank|PF00023.29|1.8	Ank|PF00023.29|0.033	Ank_3|PF13606.5|1.4e-05	Ank_3|PF13606.5|18	Ank_3|PF13606.5|0.0032
[2n]_12471	GENE.[2n]_12471~~[2n]_12471.p1	complete	414	(+)	score=121.14	COX_ARM|PF06481.13|8.7e+02	COX_ARM|PF06481.13|1.9e+03	COX_ARM|PF06481.13|15	COX_ARM|PF06481.13|19	COX_ARM|PF06481.13|2.2e+03	COX_ARM|PF06481.13|4.1e+02
[2n]_12472	GENE.[2n]_12472~~[2n]_12472.p2	complete	120	(+)	score=27.40	zf-rbx1|PF12678.6|8.7e-13	zf-RING_2|PF13639.5|1.7e-12	zf-C3HC4|PF00097.24|1.9e-08	zf-C3HC4_2|PF13923.5|2.3e-08	zf-RING_UBOX|PF13445.5|2.2e-07	zf-C3HC4_3|PF13920.5|5.6e-07	zf-RING_5|PF14634.5|1.5e-06	zf-RING_11|PF17123.4|8.9e-05	zf-ANAPC11|PF12861.6|0.00011	zf-RING_4|PF14570.5|0.00076	zf-C3HC4_4|PF15227.5|0.0038	RINGv|PF12906.6|0.0041	Prok-RING_4|PF14447.5|0.0033	Zn_ribbon_17|PF17120.4|0.0046	Prok-RING_1|PF14446.5|0.0088	Prok-RING_1|PF14446.5|1.3e+02	DUF1272|PF06906.10|0.018	zf-C3H2C3|PF17122.4|0.069	zf-Nse|PF11789.7|0.061	FANCL_C|PF11793.7|0.29	zf-RING_10|PF16685.4|0.23	zf-RING-like|PF08746.10|0.58	Vps39_2|PF10367.8|0.19	Vps39_2|PF10367.8|2.7e+02	PHD|PF00628.28|1.1	Tmpp129|PF10272.8|5.6e+02	Tmpp129|PF10272.8|0.28
[2n]_12473	GENE.[2n]_12473~~[2n]_12473.p1	complete	1048	(+)	score=216.42	FNIP_M|PF14637.5|4.6e-87	FNIP_C|PF14638.5|5.7e-69	FNIP_N|PF14636.5|1.2e-17	FNIP_N|PF14636.5|9.7e+03	FNIP_N|PF14636.5|1.4e+04
[2n]_12476	GENE.[2n]_12476~~[2n]_12476.p2	complete	502	(+)	score=132.97	YoaP|PF14268.5|5.7e+03	YoaP|PF14268.5|2.1e+02	YoaP|PF14268.5|5.3
[2n]_12478	GENE.[2n]_12478~~[2n]_12478.p1	complete	592	(+)	score=168.10	HSA|PF07529.12|1.7e+04	HSA|PF07529.12|1.1e-21	HSA|PF07529.12|9.7e+02	QLQ|PF08880.10|2.4e-15	DDHD|PF02862.16|0.41	DUF2009|PF09418.9|1.5	CorA|PF01544.17|9.2
[2n]_12480	GENE.[2n]_12480~~[2n]_12480.p1	complete	1556	(+)	score=403.50	Methyltransf_28|PF02636.16|0.045	DUF2161|PF09929.8|1e+04	DUF2161|PF09929.8|3.3e+03	DUF2161|PF09929.8|0.015
[2n]_12482	GENE.[2n]_12482~~[2n]_12482.p1	complete	699	(+)	score=106.25	Sec7|PF01369.19|3.4e-60	IQ_SEC7_PH|PF16453.4|2.6e+03	IQ_SEC7_PH|PF16453.4|2.8e-32
[2n]_12483	GENE.[2n]_12483~~[2n]_12483.p1	complete	439	(+)	score=128.74	CH|PF00307.30|1.2e-24	CH|PF00307.30|2.5e-28	CH|PF00307.30|4.3e+03	Spectrin|PF00435.20|2.1e-13	Spectrin|PF00435.20|1.1e+04	CAMSAP_CH|PF11971.7|78	CAMSAP_CH|PF11971.7|1.4e-08	F_actin_cap_B|PF01115.16|0.025	UreF|PF01730.15|15	UreF|PF01730.15|8.5	Dynamin_M|PF01031.19|4.6e+02	Dynamin_M|PF01031.19|0.17
[2n]_12484	GENE.[2n]_12484~~[2n]_12484.p1	complete	912	(+)	score=196.86	PI3_PI4_kinase|PF00454.26|2.2e-57	PI3Ka|PF00613.19|8.8e-32	PX|PF00787.23|4.6e-17	C2|PF00168.29|1.6e-15	PI3K_C2|PF00792.23|1.8e-06	DUF4135|PF13575.5|0.00099
[2n]_12485	GENE.[2n]_12485~~[2n]_12485.p1	complete	216	(+)	score=52.35	zf-MIZ|PF02891.19|1.7e-20	zf-Nse|PF11789.7|0.00029	MRNIP|PF15749.4|0.17	MRNIP|PF15749.4|2.6e+02	Prok-RING_4|PF14447.5|0.22	zf-C3HC4|PF00097.24|0.56	PHD|PF00628.28|0.3	PHD|PF00628.28|6.2e+03
[2n]_12486	GENE.[2n]_12486~~[2n]_12486.p2	complete	441	(+)	score=144.36	DUF1168|PF06658.11|0.017	DUF1168|PF06658.11|1.2e+04	DUF1168|PF06658.11|8.9e+03	DUF1168|PF06658.11|1.7e+02	CzcE|PF16986.4|0.3	CzcE|PF16986.4|6.5e+02	DUF1366|PF07104.10|67	DUF1366|PF07104.10|2.3
[2n]_12487	GENE.[2n]_12487~~[2n]_12487.p1	complete	593	(+)	score=145.37	NRIP1_repr_1|PF15687.4|2.8e-90	NRIP1_repr_1|PF15687.4|3.7e+03	NRIP1_repr_2|PF15688.4|1.7e+04	NRIP1_repr_2|PF15688.4|6.2e-88
[2n]_12488	GENE.[2n]_12488~~[2n]_12488.p1	complete	707	(+)	score=94.56	WD40|PF00400.31|2.6e+03	WD40|PF00400.31|82	WD40|PF00400.31|0.088	WD40|PF00400.31|5.6e+03	WD40|PF00400.31|1.2e+04	WD40|PF00400.31|0.93	WD40|PF00400.31|7.5e-07	WD40|PF00400.31|5.6	WD40|PF00400.31|1.7e+04	ANAPC4_WD40|PF12894.6|89	ANAPC4_WD40|PF12894.6|0.03	ANAPC4_WD40|PF12894.6|4.8e+02
[2n]_1249	GENE.[2n]_1249~~[2n]_1249.p1	complete	957	(+)	score=187.92	Pkinase_Tyr|PF07714.16|3.2e-81	Pkinase|PF00069.24|2.6e-38	F5_F8_type_C|PF00754.24|8.9e-20	Mid2|PF04478.11|0.33
[2n]_12491	GENE.[2n]_12491~~[2n]_12491.p1	complete	524	(+)	score=166.81	FH2|PF02181.22|3.9e-111	FH2|PF02181.22|1.2e+04	Fe_bilin_red|PF05996.11|0.086	Ctr|PF04145.14|0.2	DUF1539|PF07560.10|0.15	DUF1539|PF07560.10|3e+03	MPM1|PF17234.1|0.33
[2n]_12492	GENE.[2n]_12492~~[2n]_12492.p2	complete	236	(-)	score=28.82	GATase_6|PF13522.5|2.2e+03	GATase_6|PF13522.5|0.077
[2n]_12496	GENE.[2n]_12496~~[2n]_12496.p2	complete	127	(-)	score=1.00	DUF3586|PF12131.7|2	DUF3586|PF12131.7|16
[2n]_12498	GENE.[2n]_12498~~[2n]_12498.p1	complete	1007	(+)	score=262.78	Ferlin_C|PF16165.4|2.1e+03	Ferlin_C|PF16165.4|6.8e+03	Ferlin_C|PF16165.4|2.5e-43	C2|PF00168.29|2e-08	C2|PF00168.29|36	C2|PF00168.29|4.6e-19	C2|PF00168.29|5.8e-05	DND1_DSRM|PF14709.6|0.16
[2n]_12499	GENE.[2n]_12499~~[2n]_12499.p1	complete	148	(-)	score=-7.42	DUF4470|PF14737.5|1.9e+02	DUF4470|PF14737.5|1.4
[2n]_125	GENE.[2n]_125~~[2n]_125.p1	complete	528	(-)	score=88.49	Adaptin_N|PF01602.19|1.2e-39	B2-adapt-app_C|PF09066.9|7.2e-14	Cnd1|PF12717.6|0.0019	Cnd1|PF12717.6|84	Cnd1|PF12717.6|2e+03	HEAT_2|PF13646.5|0.01	HEAT_2|PF13646.5|3.3e+03	P53_TAD|PF08563.10|0.13	HEAT|PF02985.21|5.4e+03	HEAT|PF02985.21|4.4e+03	HEAT|PF02985.21|2.1
[2n]_12501	GENE.[2n]_12501~~[2n]_12501.p1	complete	580	(+)	score=119.40	ASH|PF15780.4|3.1e+03	ASH|PF15780.4|0.13	Cupin_8|PF13621.5|1.4e+03	Cupin_8|PF13621.5|0.25
[2n]_12504	GENE.[2n]_12504~~[2n]_12504.p1	complete	741	(+)	score=214.32	Pkinase_Tyr|PF07714.16|2.3e-60	Pkinase|PF00069.24|8e-15	Pkinase|PF00069.24|6.1e-11	I-set|PF07679.15|4.8e-06	I-set|PF07679.15|8.4e-13	I-set|PF07679.15|0.13	I-set|PF07679.15|1.5e+04	Ig_3|PF13927.5|2.3e-05	Ig_3|PF13927.5|7.1e-10	Ig_3|PF13927.5|0.00028	Ig_2|PF13895.5|5.9	Ig_2|PF13895.5|7.4e-06	Ig_2|PF13895.5|0.04	Ig_2|PF13895.5|57	Ig_2|PF13895.5|5.9e+03	ig|PF00047.24|1.4e+02	ig|PF00047.24|6.4e-05	ig|PF00047.24|0.018	ig|PF00047.24|5.5e+02	ig|PF00047.24|2.6e+02	V-set|PF07686.16|0.032	V-set|PF07686.16|6.6	C2-set_2|PF08205.11|2.5e+03	C2-set_2|PF08205.11|8.9	C2-set_2|PF08205.11|0.036	RIFIN|PF02009.15|0.047	RIFIN|PF02009.15|3.4e+03
[2n]_12508	GENE.[2n]_12508~~[2n]_12508.p1	complete	1263	(+)	score=262.75	CLASP_N|PF12348.7|5.5e-11	CLASP_N|PF12348.7|5.7e-39	CLASP_N|PF12348.7|0.0059	CLASP_N|PF12348.7|4.7e+03	HEAT|PF02985.21|39	HEAT|PF02985.21|0.018	HEAT|PF02985.21|4.2e+02	HEAT|PF02985.21|9.7e+03	HEAT|PF02985.21|27	HEAT|PF02985.21|2.3e+03	HEAT|PF02985.21|4.6e+02	HEAT|PF02985.21|1.3e+03	Cnd1|PF12717.6|0.85	Cnd1|PF12717.6|0.43	Cnd1|PF12717.6|3.3e+03	Cnd1|PF12717.6|1.1e+04	Cnd1|PF12717.6|1.7e+02	Cnd1|PF12717.6|2.8e+03	Cnd1|PF12717.6|1.4e+03	RTP1_C1|PF10363.8|5.7e+03	RTP1_C1|PF10363.8|0.059	RTP1_C1|PF10363.8|82	TAN|PF11640.7|3.1e+03	TAN|PF11640.7|9e+03	TAN|PF11640.7|0.13	TAN|PF11640.7|2.3e+02	HEAT_EZ|PF13513.5|12	HEAT_EZ|PF13513.5|41	HEAT_EZ|PF13513.5|1e+03	HEAT_EZ|PF13513.5|5.1e+03	HEAT_2|PF13646.5|2.3e+02	HEAT_2|PF13646.5|0.71	HEAT_2|PF13646.5|3.3	HEAT_2|PF13646.5|1.5e+03	HEAT_2|PF13646.5|3.8e+02	HEAT_2|PF13646.5|2.8e+02	HEAT_2|PF13646.5|5.4e+03	HEAT_2|PF13646.5|3e+03	HEAT_2|PF13646.5|6.9e+03	Adaptin_N|PF01602.19|3.9	Adaptin_N|PF01602.19|92	Adaptin_N|PF01602.19|3.5e+02	Adaptin_N|PF01602.19|9.9e+02	RIX1|PF08167.11|3.4
[2n]_12509	GENE.[2n]_12509~~[2n]_12509.p1	complete	911	(+)	score=247.66	Pacs-1|PF10254.8|2.6e+03	Pacs-1|PF10254.8|1.3e+03	Pacs-1|PF10254.8|1.6e-191	CSRNP_N|PF16019.4|0.91	CSRNP_N|PF16019.4|1.2e+03	CSRNP_N|PF16019.4|1.1e+03
[2n]_1251	GENE.[2n]_1251~~[2n]_1251.p1	complete	1452	(+)	score=282.69	TSP_1|PF00090.18|1.7e+04	TSP_1|PF00090.18|5.2e-10	TSP_1|PF00090.18|0.022	TSP_1|PF00090.18|1.7e-05	TSP_1|PF00090.18|2.1e-09	TSP_1|PF00090.18|3.9e-07	TSP_1|PF00090.18|8.7e-13	TSP_1|PF00090.18|1.7e-05	TSP_1|PF00090.18|0.0004	TSP_1|PF00090.18|1.7e+04	TSP_1|PF00090.18|1.1e+02	TSP_1|PF00090.18|7.7e+03	TSP_1|PF00090.18|0.0018	TSP_1|PF00090.18|7.3e-11	TSP_1|PF00090.18|3.9e-10	TSP_1|PF00090.18|2.8e-09	TIL|PF01826.16|0.00054	TIL|PF01826.16|1.7e+04	TIL|PF01826.16|1.7e+04	TIL|PF01826.16|1.7e+04	TIL|PF01826.16|1.7e+04	TIL|PF01826.16|1.7e+04	TIL|PF01826.16|6.5e-09	TIL|PF01826.16|6.2e+03	TIL|PF01826.16|6.4e+03	TIL|PF01826.16|1.7e+04	TIL|PF01826.16|1.7e+04	TIL|PF01826.16|1.5e+03	TIL|PF01826.16|8.7e-09	TIL|PF01826.16|5.9e+03	TIL|PF01826.16|1.7e+04	TIL|PF01826.16|2.5e-07	TIL|PF01826.16|1.7e+04	TIL|PF01826.16|1.7e+04	TIL|PF01826.16|3.5e-10	TIL|PF01826.16|1.7e+04	TIL|PF01826.16|0.0012	Pacifastin_I|PF05375.12|4.6e+03	Pacifastin_I|PF05375.12|1.7e+04	Pacifastin_I|PF05375.12|0.00081	Pacifastin_I|PF05375.12|1.7e+04	Pacifastin_I|PF05375.12|1.7e+04	Pacifastin_I|PF05375.12|0.021	Pacifastin_I|PF05375.12|1.9e+02
[2n]_12513	GENE.[2n]_12513~~[2n]_12513.p1	complete	636	(+)	score=88.71	FOXO_KIX_bdg|PF16675.4|1.7e-24	Forkhead|PF00250.17|4.7e-23	FOXO-TAD|PF16676.4|1e-17	DUF1220|PF06758.12|13	DUF1220|PF06758.12|77
[2n]_12516	GENE.[2n]_12516~~[2n]_12516.p3	complete	158	(+)	score=33.86	Arm|PF00514.22|0.00099	Arm|PF00514.22|7.7e-06	Arm|PF00514.22|4.9e+03	Arm|PF00514.22|32	HEAT_EZ|PF13513.5|20	HEAT_EZ|PF13513.5|13	HEAT_EZ|PF13513.5|5.3e+03	HEAT_2|PF13646.5|0.12
[2n]_12519	GENE.[2n]_12519~~[2n]_12519.p1	complete	1096	(+)	score=183.27	DUF1669|PF07894.11|7.5e-76	DUF1669|PF07894.11|3e+03	PLDc_2|PF13091.5|0.00061	OKR_DC_1_N|PF03709.14|0.099
[truncated: 25,591 more rows]
[truncated: 359 more columns]

## Sheet: Sheet2
1136	3408	100	600		3408		1000	10542	10542
1881	5643	2289	6867		5643		2000	20444	9902
544	1632	499.14	1497.42		1632		3000	24111	3667
[truncated: 26,680 more rows]
